# Supplementary material for: CLN3 deficiency leads to neurological and metabolic perturbations during early development
Source: Life Sci Alliance. 2024 Jan 9;7(3):e202302057. doi: 10.26508/lsa.202302057 (PMC10776888; doi:10.26508/lsa.202302057)
Supplement: Supplementary file 4 [file LSA-2023-02057_TableS1.xlsx]

## Sheet: QuantitativeData
m/z feature	Ionization Mode	Top identification	log2Ratio	Fold change	p-value	Corrected p-value	CLN3_KO1_b	CLN3_KO2_b	CLN3_KO3_b	CLN3_KO4_b	CLN3_KO5_b	CLN3_KO6_b	CLN3_WT1_b	CLN3_WT2_b	CLN3_WT3_b	CLN3_WT4_b	CLN3_WT5_b	CLN3_WT6_b
0.01_206.9744m/z	neg	Copper oxine	0.451467	1.36743	0.197744	0.419625	653.667	9266.56	7069.74	5947.13	5480.58	6820.52	8409.8	8294.05	6628.51	9211.23	7679.03	7965.37
0.02_143.9913m/z	neg	0.02_143.9913m/z	0.320138	1.24845	0.0986956	0.269666	2972.5	3318.89	3244.9	3024.57	2437.34	3263.69	4668.67	3745.67	4555.4	4306.6	2551.92	2972.29
0.02_231.9433m/z	neg	1-Bromo-4-(S-methylsulfonimidoyl)benzene	0.0884053	1.06319	0.796994	0.895646	6395.01	5205.73	4350.63	3797.66	2955.9	4075.48	5973.56	5238.38	5453.96	5719.27	3570.87	2517.13
0.02_278.9872m/z	neg	Ethyl oxo[(5-sulfamoyl-1,3,4-thiadiazol-2-yl)amino]acetate	0.250539	1.18965	0.368502	0.57563	3211.54	3772.58	2989.44	2922.43	1831.03	3197.76	4531.1	3464.13	4470.75	4153.98	2682.68	2022.72
0.02_279.2329m/z	neg	(11E,14E)-11,14-Octadecadienoic acid	0.314002	1.24315	0.0895604	0.253234	1235.91	1261.07	1214.55	1201.64	1030.53	1239.5	2066.42	1508.66	1654.36	1491.43	1062.72	1147.67
0.03_168.9892m/z	neg	1H-Heptafluoropropane	-0.0075925	-1.00528	0.988481	0.995086	82192.8	68177.1	59039.9	55204.2	64383.2	59734.3	58470.7	65132.5	63666.6	62318	77486.7	59616.5
0.03_225.9265m/z	neg	0.03_225.9265m/z	-0.08243	-1.0588	0.808583	0.900771	564726	260184	262877	237306	320946	264286	259606	312938	480711	290643	237155	223183
0.03_384.9713m/z	neg	0.03_384.9713m/z	0.159124	1.11661	0.47514	0.669163	22154.8	21727.5	16194.9	13457.8	10281.8	16206.3	22462.4	19267	21983.9	20613.9	16048.7	11311.5
0.05_124.0242m/z	pos	0.05_124.0242m/z	0.386551	1.30726	0.298106	0.519435	1347.73	42471.6	42716.8	47379.4	32998	42529.9	43961.6	43233.5	27277.1	44005.7	56530.9	58791
0.05_64.0062m/z	neg	0.05_64.0062m/z	0.206746	1.15408	0.212712	0.436249	1416.18	873.387	873.876	928.88	810.886	878.366	1098.74	1208.65	1005.53	1353.44	1206.47	800.506
0.06_158.0125m/z	pos	0.06_158.0125m/z	0.245889	1.18582	0.87819	0.939925	6852.84	7953.42	11299.8	9755.83	9961.84	11743.7	11839.2	15284.5	14373.4	16496.4	1225.2	9047.35
0.06_216.8766m/z	neg	0.06_216.8766m/z	-0.0307368	-1.02153	0.787375	0.889416	7221.31	3401.45	2544.87	2236.06	3919.6	2457.35	3208.26	4136.78	4145.21	3898.01	3347.46	2585.67
0.07_136.0757m/z	pos	(Z)-phenylacetaldoxime	0.153797	1.11249	0.43034	0.63133	1581.78	1173.24	1138.99	870.874	1146.48	1198.92	1086.48	1764.67	1213.48	1670.27	1126.5	1049.43
0.07_206.0773m/z	pos	2-Azido-2-deoxyhexose	0.451024	1.36701	0.275174	0.498955	101.365	5384.35	5778.84	5271.19	4218.92	5430.04	4708.13	7044.88	4115.28	5360.3	6411.25	8157.11
0.07_210.0056m/z	neg	DL4900000	0.375882	1.29763	0.201929	0.424379	939.408	7224.68	5377.19	4457.88	6001.3	5485.6	6147.05	7400.79	6284.72	6087.63	6200.63	6143.02
0.08_68.0138m/z	neg	0.08_68.0138m/z	0.0908051	1.06496	0.0991956	0.270331	6039.2	5329.81	5733.13	5895.17	5430.57	5892.53	6136.58	6432.44	6049.89	6650.56	5646.58	5634.36
0.10_71.0135m/z	neg	0.10_71.0135m/z	0.266919	1.20324	0.0626173	0.199217	817.553	863.882	771.14	711.094	984.659	852.08	1137.3	1055.92	1217.92	991.078	768.139	847.541
0.12_95.0250m/z	neg	3(4H)-Pyridazinone	0.193129	1.14324	0.0379109	0.141869	2359.24	2687.4	2602.91	2546.2	2639.66	2861.71	3410.96	3291.35	2920.07	3114.57	2534.09	2675.39
0.14_201.0719m/z	pos	4-Fluorobenzophenone	0.463279	1.37867	0.278698	0.503157	59.5369	2847.46	3677.01	2905.68	2333	3142.93	2622.05	4418.74	2327.53	2973.71	3066.3	5226.58
0.16_107.0604m/z	pos	1-(2-Propyn-1-yl)-1H-imidazole	0.0666548	1.04729	0.901489	0.949505	311.717	387.525	616.295	340.256	487.852	577.221	468.639	703.708	520.493	426.251	222.283	508.431
0.17_110.0246m/z	neg	HOPO	0.0613736	1.04346	0.322657	0.540581	18572.7	17892.4	19875.3	20806.5	19630.2	21477	22992.4	21069.3	20176	21075.8	19305.9	18774.2
0.17_99.0199m/z	neg	Methyl diazoacetate	0.0879664	1.06287	0.312207	0.529869	3043.99	3502.24	3733.68	3934.41	3635.74	4069.17	4238.77	4193.59	3874.79	4074.82	3301.97	3613.75
0.21_123.0563m/z	neg	4-Methoxy-6-methylpyrimidine	0.137985	1.10037	0.504225	0.692668	16470.9	22676.4	34675.9	39390.8	27274.8	36944.3	41768	35667.4	32581.2	35189.7	20682.6	29353.2
0.24_201.0719m/z	pos	4-Fluorobenzophenone	0.499949	1.41416	0.288442	0.511135	15.8871	3071.51	3552.36	3427.47	2788.13	3530.25	2899.24	2839.11	3006.98	3101.33	5994.66	5333.08
0.28_236.9711m/z	neg	DICARBOXYMETHYL SULFIDE	-0.817737	-1.76264	0.490257	0.681685	513.049	138.34	75.6327	103.357	123.454	20.9463	74.3195	116.762	80.0655	19.7017	207.197	52.3812
0.29_206.0774m/z	pos	2-Azido-2-deoxyhexose	0.492316	1.4067	0.26479	0.489081	94.5281	5000.62	5193.01	5282.1	4711.59	5449.95	4398.69	6145.79	4424.7	5171.88	8374.67	7683.68
0.32_216.8766m/z	neg	0.32_216.8766m/z	-0.214954	-1.16067	0.550506	0.72575	13773	6443.66	5727.38	5062.43	7297.2	5958.34	4994.54	7128.38	7560.09	5826.3	6923.75	5701.14
0.33_136.0757m/z	pos	(Z)-phenylacetaldoxime	0.0528492	1.03731	0.439164	0.63821	2373.76	2244	2050.45	1901.06	2302.92	2073.62	2144.43	2189.71	2389.42	2122.42	2511.61	2071.47
0.34_210.0054m/z	neg	5-Nitroisophthalic acid	0.383193	1.30422	0.227458	0.451474	839.531	4974.52	4486.97	3548.42	3765.62	4587.02	4847.37	5767.9	3355.37	3626.53	5426.89	5934.28
0.35_123.0403m/z	pos	(Nitroimino)dimethanol	0.21886	1.16381	0.13327	0.33134	1676.12	2669.12	2525.33	2338.97	2515.62	2451.72	2426.38	2964.24	2350.1	2340.15	3276.55	3142.81
0.38_209.8920m/z	neg	0.38_209.8920m/z	0.23864	1.17988	0.351871	0.559738	673.404	4641.08	3774.78	5011.42	4990.31	4693.21	3326.6	5552.71	4448.71	4767.59	4559.16	5408.81
0.38_95.0250m/z	neg	3(4H)-Pyridazinone	0.00128268	1.00089	0.865556	0.931978	594.291	590.461	531.821	950.795	704.127	774.801	659.895	634.869	826.486	672.373	655.439	700.926
0.42_240.9020m/z	neg	0.42_240.9020m/z	-0.335955	-1.26221	0.721696	0.847447	236758	84545.4	58538.8	49542.6	84008.8	61692.5	59419	84778.8	90344	70417.5	87100.4	63556.9
0.43_206.9744m/z	neg	Copper oxine	0.349151	1.27381	0.271387	0.495052	749.97	8194.12	6962.77	8679.25	6729.92	8293.54	7428.39	9334.81	6650.02	7601.24	9522.63	9919.64
0.56_206.0773m/z	pos	2-Azido-2-deoxyhexose	0.321637	1.24975	0.337577	0.549085	0	5161.25	5145.3	3533.67	3802.46	4353.94	4467.68	4277.32	2860.36	3678.8	6442.58	5764.99
0.61_234.9756m/z	neg	1-Bromo-4-methoxynaphthalene	-0.190284	-1.14099	0.559606	0.732558	2625.41	1455.98	1265.36	853.128	1293.08	1217.51	758.838	1045.63	879.864	1319.71	2002.48	1626.88
0.67_206.9744m/z	neg	Copper oxine	0.234564	1.17655	0.414643	0.616364	264.696	3592.07	3755.61	2906.13	2531.34	3857.14	2458.52	3260.06	1828.9	3590.97	3960.94	4793.6
0.72_136.8629m/z	neg	0.72_136.8629m/z	0.0205178	1.01432	0.856841	0.928599	2514.56	1972.9	2544.94	2020.13	1994.49	1806.08	2084.82	2326.94	2086.25	2606.14	2209.12	1724.02
0.75_172.8300m/z	neg	0.75_172.8300m/z	0.106893	1.07691	0.646655	0.796003	968.702	708.233	1150.49	988.828	824.551	982.264	858.669	1132.97	1310.17	1103.88	629.052	1021.24
0.77_202.9941m/z	pos	Magnesium chloride hexahydrate	-0.347896	-1.2727	0.237895	0.464773	1285.83	651.467	1054.57	1241.51	543.977	732.784	808.542	783.904	758.162	608.923	740.051	628.616
0.80_201.0719m/z	pos	4-Fluorobenzophenone	0.27139	1.20697	0.344571	0.55224	28.7253	3023.42	5218.12	4302.61	2287.3	3154.35	3546.02	3342.25	2301.21	2864.52	4299.41	5390.83
0.84_158.0125m/z	pos	0.84_158.0125m/z	0.000677907	1.00047	0.698977	0.830166	6454.79	8999.6	17279.5	12901.3	9717.91	13738.1	14507.3	11843.1	17220.4	11365.8	1644.84	12542.2
0.90_210.0053m/z	neg	5-Nitroisophthalic acid	0.0851221	1.06078	0.56799	0.7391	452.863	3227.95	2665.15	3239.74	3593.5	3084.36	2577.62	3717.35	1964.16	2736.08	3912.83	2344.34
0.95_234.9755m/z	neg	1-Bromo-4-methoxynaphthalene	0.104556	1.07516	0.647177	0.796323	1688.9	874.154	602.671	783.07	926.745	544.343	889.689	725.221	706.971	916.092	1693.78	895.961
0.97_206.0773m/z	pos	2-Azido-2-deoxyhexose	0.38418	1.30512	0.303776	0.52438	475.089	17683	18638.4	19764.9	13295.8	15325.3	17478.9	16983.4	12065.9	14839.2	24713.5	25094.2
0.98_201.0719m/z	pos	4-Fluorobenzophenone	0.220334	1.165	0.363772	0.570495	18.3701	2907.08	3368.63	4017.24	2008.3	2882.99	2640.17	3207.03	1912.95	2594.73	3983.72	3373.5
0.99_135.9708m/z	neg	0.99_135.9708m/z	0.249698	1.18896	0.369645	0.575767	1122.47	887.263	1281.45	1572.58	1123.54	1012.34	2033.76	919.515	946.715	1802.07	1360.86	1260.48
1.11_234.9756m/z	neg	1-Bromo-4-methoxynaphthalene	0.0437766	1.03081	0.967835	0.984323	1714.18	964.797	797.928	617.235	1122.73	602.655	863.766	1638.96	598.372	632.523	1568.46	696.922
1.14_210.1851m/z	pos	(3Z,6E)-N-Hydroxy-2,4,4,7-tetramethyl-6,8-nonadien-3-imine	0.00671963	1.00467	0.808205	0.900771	1737.69	1254.77	988.652	2123.99	1558.95	1795.68	1457.68	1900.91	1680.73	1475.89	1485.76	1502.93
1.19_199.0389m/z	pos	Dibenzo[b,d]furan-1,4-dione	0.0713145	1.05067	0.750984	0.866249	65726.5	84291.5	111973	121068	103159	110911	122870	112953	147540	125974	16630	101421
1.20_201.0719m/z	pos	4-Fluorobenzophenone	0.501363	1.41555	0.292608	0.514842	0	3394.26	2592.71	4708.55	2692.86	3346.68	3633.44	3802.87	2404.18	3855.18	5618.12	4378.02
1.22_234.9755m/z	neg	1-Bromo-4-methoxynaphthalene	-0.235433	-1.17726	0.686526	0.820925	2451.67	1255.36	718.535	676.521	1367.83	1032.11	964.513	986.186	808.695	848.011	1546.46	1217.68
1.23_206.0773m/z	pos	2-Azido-2-deoxyhexose	0.413857	1.33224	0.309492	0.52803	112.252	5659.2	4256.49	6587.49	4827.52	4855.99	5494.3	4301.24	3203.66	5687.2	8556.75	7795.41
1.32_198.9040m/z	neg	1.32_198.9040m/z	-0.219921	-1.16467	0.823413	0.90903	9133.95	3199.57	3096.03	2244.57	3694.85	2958.45	2943.4	4355.3	3669.57	2808.92	3463.9	3645.88
1.32_206.9744m/z	neg	Copper oxine	0.552465	1.46659	0.174475	0.389858	251.274	2349.6	2301.04	1865.01	1812.22	2246.92	2408	3180.51	1717.98	2030.9	2762.23	3780.57
1.37_158.0125m/z	pos	1.37_158.0125m/z	0.100572	1.0722	0.827301	0.911718	14248.4	19945.3	26460.3	34093.2	25687.1	29172.8	32770.5	27024.4	37734.1	31817.2	4114.1	26948.7
1.42_224.8710m/z	neg	1.42_224.8710m/z	-0.0358339	-1.02515	0.70496	0.835235	269346	195760	220054	208544	228365	221357	213843	240927	253117	229836	182620	190125
1.45_210.1851m/z	pos	(3Z,6E)-N-Hydroxy-2,4,4,7-tetramethyl-6,8-nonadien-3-imine	0.135898	1.09878	0.447835	0.645049	1249.54	1577.65	1571.53	1759.4	1793.84	1616.53	2125.41	1250.09	1563.66	2177.27	1510.62	1887.18
1.47_105.0448m/z	pos	Cyclopenta[c]pyrazole	0.147604	1.10773	0.329667	0.545823	1445	1776.82	1170.6	1931.6	1627.03	1633.42	1901.34	2082.13	1552.14	2121.19	1522.56	1438.28
1.48_222.8740m/z	neg	1.48_222.8740m/z	-0.0430958	-1.03032	0.679438	0.816544	295638	209116	231954	219005	238991	233203	225600	255020	266336	243065	194952	200911
1.48_234.9755m/z	neg	1-Bromo-4-methoxynaphthalene	-0.0708519	-1.05034	0.774993	0.880301	1519.63	955.054	690.244	512.722	807.38	570.345	458.258	323.133	922.729	931.213	1234.78	942.7
1.53_213.8829m/z	neg	1.53_213.8829m/z	-0.611519	-1.52787	0.555676	0.729678	77811.7	20472.6	12555.9	11012.7	22683.3	13650.2	12316	18020.1	19411	14026.7	26042.3	13715.9
1.54_105.0448m/z	pos	Cyclopenta[c]pyrazole	-0.198497	-1.1475	0.209778	0.433815	1429.48	1915.63	1730.27	2343.84	1979.36	1688.05	1914.45	1099.56	1754.55	1747.86	1612.54	1531.81
1.56_206.0774m/z	pos	2-Azido-2-deoxyhexose	-0.117666	-1.08498	0.617832	0.774033	68.6972	4000.21	4391.26	3412.27	3272.43	2921.75	3310.24	1408.44	2126.74	3003.56	2548.05	4254.09
1.56_536.1653m/z	pos	1.56_536.1653m/z	-0.057516	-1.04067	0.984238	0.991786	18771.4	11838.3	10225	12086.4	17044.8	8264.52	13998.3	11590.1	11444.7	12789.1	13227.9	12122.7
1.56_610.1838m/z	pos	1.56_610.1838m/z	-0.0276286	-1.01934	0.934352	0.966868	6532.14	4818.16	3142.24	4598.15	5342.59	2736.11	3796.31	4236.96	4487.11	5084.8	5484.02	3564.7
1.56_628.1944m/z	pos	1.56_628.1944m/z	0.342431	1.26789	0.205556	0.42964	24367.6	7977.98	22428.1	27217.6	34692.8	23363.7	36033.6	25675.4	28676.6	26710.3	38554.6	21916.4
1.56_702.2131m/z	pos	1.56_702.2131m/z	0.580991	1.49588	0.131791	0.328853	13161.5	2394.24	12883.7	17416.4	22325.6	14555.3	25900.4	16249.6	19350.7	19379.2	28059.9	14827.1
1.57_371.1009m/z	pos	2,5-Dihydroxy-3,6-di(1H-indol-3-yl)-1,4-benzoquinone	0.169004	1.12428	0.289658	0.512412	17758.3	11211.8	17591.5	20264.9	22780.8	16769.5	22735.7	17268.3	20154.7	19112.1	24051.9	16275.6
1.57_554.1756m/z	pos	asp-cys-met-trp	0.226356	1.16988	0.283899	0.50732	11911.7	6159.63	12597.3	13973	16204.4	11928.5	15049.4	11634.9	16021.7	12063.7	18814	11554.6
1.57_684.2025m/z	pos	1.57_684.2025m/z	-0.371799	-1.29397	0.279566	0.504159	5733.23	4192.75	2783.34	4213.04	3556.55	1825.59	2019.91	2611.58	3573.93	3178.82	4085.26	1766.46
1.58_167.0550m/z	pos	tetramethyl-1,3-disiloxanediol	0.383549	1.30455	0.331889	0.547303	65.8433	2031.07	1972.92	2224.95	1496.68	1918.75	1936.47	1810.04	995.051	2076.39	2619.48	3231.81
1.58_214.8798m/z	neg	1.58_214.8798m/z	-0.196125	-1.14562	0.52888	0.709456	147567	76213.3	65381.3	62400	88144.1	65242.1	63116.8	74973.1	80554.9	70231.4	87253.2	64634.2
1.58_234.9756m/z	neg	1-Bromo-4-methoxynaphthalene	-0.0614935	-1.04355	0.725016	0.849297	1692.09	1469.51	630.503	855.624	1109.43	704.769	620.236	873.97	1233.12	763.009	2168.2	533.506
1.58_509.3301m/z	neg	1.58_509.3301m/z	-0.323801	-1.25162	0.300306	0.521212	21094.9	16865.2	35588.2	12480.7	19913.4	15708.9	14020.8	13330.5	13663.6	18823.5	26372.7	10982.4
1.59_410.3737m/z	pos	1.59_410.3737m/z	-4.8564	-28.9683	0.0269018	0.110327	0	3052.05	12782.9	5370.63	3168.68	33684.5	1831.54	0	0	166.883	0	0
1.60_134.1176m/z	pos	Bis(methoxyethyl)amine	-0.389712	-1.31013	0.1333	0.33134	340.938	603.313	610.45	580.57	505.124	542.864	654.681	216.113	470.924	436.107	222.23	428.251
1.60_155.0467m/z	pos	Mono-n-butylphosphoric acid	-0.149787	-1.10941	0.520259	0.703461	1317.04	2240.59	2276.57	2884.43	1685.22	1761.55	2796.33	1231.61	1926.04	1996.83	1194.56	1819.73
1.60_197.8520m/z	neg	1.60_197.8520m/z	-0.0377158	-1.02649	0.612704	0.769284	329520	271200	319044	334179	310963	330732	332883	325489	336501	315232	259399	277217
1.60_199.8497m/z	neg	1.60_199.8497m/z	-0.0159964	-1.01115	0.799586	0.89711	208731	173278	200487	208737	200264	208265	213279	209108	221074	207699	162177	173194
1.60_296.0852m/z	neg	N-(4-Fluorobenzyl)-8-hydroxy-1,6-naphthyridine-7-carboxamide	-2.07172	-4.20389	0.13893	0.339703	411.938	2327.06	88.0991	2989.08	2316.76	4656.48	1028.07	164.709	931.553	208.549	548.686	156.143
1.60_806.5690m/z	pos	2-[(4E,7E,10E,13E,16E,19E)-4,7,10,13,16,19-Docosahexaenoyloxy]-3-(palmitoyloxy)propyl 2-(trimethylammonio)ethyl phosphate	0.140175	1.10204	0.837901	0.91821	5000.92	0	147.211	8730.07	9741.18	604.693	0	0	6539.6	6403.71	7182.13	6571.04
1.61_151.1117m/z	pos	2-Cyclodecyn-1-one	-0.37858	-1.30006	0.0512524	0.172422	1219.77	1610.55	1429.49	1736.88	1650.75	1491	1774.94	748.802	1209.18	1309.45	912.571	1072.91
1.61_473.2822m/z	neg	ala-arg-lys-thr	-0.224022	-1.16799	0.284149	0.50732	4121.63	6808.26	6181.55	4566.32	6185.12	4977.89	4702.35	4413.69	2673.34	4983.02	8512.11	2832.09
1.62_325.2262m/z	pos	N-[3-(Diethylamino)propyl]-2,2-diphenylacetamide	0.00301016	1.00209	0.818926	0.907115	6236.15	8183.03	10575.5	6837.01	11155.4	6566.77	9435.23	8401.09	8335.14	8428.67	7852.31	7204.97
1.62_708.3569m/z	neg	1.62_708.3569m/z	0.660971	1.58115	0.0916356	0.256095	8577.07	2973.99	9981.86	6582.62	12594	5040.85	6160.4	12559.5	13080	8942.85	19924.2	11674.5
1.62_760.5848m/z	pos	2-[(4Z)-4-Octadecenoyloxy]-3-(palmitoyloxy)propyl 2-(trimethylammonio)ethyl phosphate	0.84554	1.79694	0.252136	0.4773	6863.48	140.336	129.552	8358.95	12803.1	1127.1	851.528	1239.79	12936.4	15167.6	15742.3	6937.6
1.63_210.1851m/z	pos	(3Z,6E)-N-Hydroxy-2,4,4,7-tetramethyl-6,8-nonadien-3-imine	-0.361131	-1.28443	0.0908137	0.254729	674.38	880.187	1303.54	900.83	1126.43	978.091	1081.92	648.178	814.059	824.123	533.489	661.916
1.63_247.8921m/z	neg	1.63_247.8921m/z	-0.741187	-1.67155	0.577501	0.746411	121470	28473	16107.4	12474.6	31035.3	15293.5	12257	24775.6	24991.5	18461.2	35766.2	18264
1.63_335.2787m/z	pos	C10E4	-6.1867	-72.8419	0.0113501	0.0596047	66.5257	252.833	4919.38	264.93	105.648	11481.6	54.4075	8.93335	34.9275	15.8106	0	114.634
1.63_457.3043m/z	pos	1.63_457.3043m/z	-2.09427	-4.2701	0.515247	0.699825	1367.19	834.383	37035	1428.72	1625.7	1836.32	2006.22	645.187	1578.4	2238.62	1546.63	2314.37
1.64_306.2425m/z	pos	2-hydroxy-5-dodecyl-benzaldehyde oxime	-0.721355	-1.64873	0.0486066	0.167074	2126.33	4448.71	5605.16	4676.43	3565.44	4488.41	4356.97	4035.18	1287.52	2119.65	1316.46	1990.76
1.64_313.0785m/z	neg	N,N'-Bis(3-methyl-2-thiazolidinylidene)succinamide	0.0963474	1.06906	0.513472	0.698662	30970.6	17973.1	32060.2	27335.3	28938.4	25861.1	28120.5	29620.2	22873.1	29861.7	37236.4	26694.1
1.64_371.0657m/z	neg	4,4'-Bis(N-maleimido)benzophenone	0.116459	1.08407	0.940876	0.9719	1163	509.71	197.105	290.825	525.121	409.151	709.583	644.386	232.237	204.622	1243.47	321.306
1.64_373.0451m/z	neg	[1,4]Benzoxazino[2,3-b]phenoxazine-1,8-dicarboxylic acid	-0.840141	-1.79023	0.0505236	0.17097	1183.58	1140.81	756.033	520.282	1416.67	449.967	910.116	320.167	294.636	430.174	534.786	561.467
1.64_591.4032m/z	pos	(2R)-1-(Dodecanoyloxy)-3-(phosphonooxy)-2-propanyl (9Z)-9-hexadecenoate	0.193251	1.14334	0.552167	0.727124	16684.1	11077.2	16745.7	14257.1	25205.2	10142.8	15798.9	9182.16	17742.9	26769.3	23077.2	15032.2
1.64_734.5709m/z	pos	1,2-dipalmitoyl-sn-glycero-3-PC	0.58889	1.50409	0.517594	0.701657	2517.19	0	0	5163.67	6573.82	77.9651	125.661	0	6606.76	9925.1	2825.09	2077.99
1.64_788.6163m/z	pos	1-Oleoyl-2-Stearoyl-sn-Glycero-3-Phosphocholine	1.33759	2.52729	0.0669792	0.207563	0	1.8108	13.3012	3.81794	1.90821	0	3.90813	1.10751	8.15368	17.6461	19.2507	11.7617
1.64_91.0219m/z	neg	Dimethylsilanediol	0.0986114	1.07074	0.520458	0.70358	4644.43	2816.43	4840.44	3859.72	4207.84	3839.95	4121.13	4318.51	3363.61	4547.27	5657.26	3914.03
1.65_155.0815m/z	pos	6-Diazo-2,5-heptanedione	-0.0981196	-1.07038	0.769275	0.877586	1209.86	1579.5	2066.19	1184.21	2267.07	1277.99	1615.53	1361.57	1490.59	1512.73	1547.17	1426.63
1.65_158.9389m/z	neg	1.65_158.9389m/z	-0.0484517	-1.03415	0.687491	0.821614	1028.84	1171.06	734.3	932.548	735.212	730.061	952.415	1183	573.702	712.939	1221.14	512.522
1.65_233.1546m/z	neg	2-(1,5-Dimethyl-hex-4-enyl)-5-hydroxymethyl-phenol	-0.00694926	-1.00483	0.920339	0.959161	1073.69	1767.34	1177.58	1872.49	1169.83	971.963	1518.62	1853.42	1059.31	1137.95	1673.81	751.136
1.65_267.1716m/z	pos	Dodecylphosphate	0.164739	1.12096	0.353866	0.56094	16894.5	20844.5	20926.5	22326.3	18980.4	12286	29042.5	23229	17798	19103.1	18737.3	17928.1
1.65_307.1915m/z	neg	(2E)-2-Octadecen-4-ynedioic acid	-0.254087	-1.19258	0.953343	0.977756	2402.94	5218.13	3037.59	4500.66	2499.25	224.54	4407.2	2963.4	890.434	2269.13	2986.21	1477.96
1.65_308.2792m/z	pos	1.65_308.2792m/z	-4.5566	-23.5328	0.0900848	0.254141	0	1081.13	12626.2	2167.17	1540.84	40083.4	2226.15	98.1868	79.5865	0	0	33.6751
1.65_339.1997m/z	neg	Tridecyl benzenesulfonate	0.113199	1.08162	0.669956	0.811191	30034.3	46675.6	36339.1	40057.7	44028.8	50276.8	52746.9	35278.1	31283.6	39124.3	42708.1	66466.4
1.65_367.2124m/z	neg	(1R,2S,4S,6R,9S,10S,11S,13S,14S)-11-[(2R)-1-Hydroxy-2-propanyl]-3,7,10-trimethyl-15-oxapentacyclo[7.5.1.0~2,6~.0~7,13~.0~10,14~]pentadecane-4,6,9,14-tetrol	-0.172629	-1.12711	0.956026	0.979238	6557.38	15232.3	7949.92	14151.7	8010.36	572.302	15787.5	8355.3	1590.35	6967.53	9148.63	4706.18
1.65_418.2996m/z	neg	1.65_418.2996m/z	-0.380774	-1.30204	0.0192459	0.0860086	23951.4	20725.7	15985.9	19456.5	21168.6	15167.2	17527.6	14917.8	15830.8	14674.9	15203.2	11284.9
1.65_533.3501m/z	pos	1.65_533.3501m/z	0.154966	1.1134	0.570345	0.740792	22281.2	13982.4	20879.4	17722.4	31181.9	13223.4	20251.9	12761.3	20814.9	30656.1	29593.8	18718.1
1.65_705.4293m/z	pos	1.65_705.4293m/z	0.337366	1.26345	0.219736	0.444673	14902.5	5104.08	13312.1	6786.17	17733.1	6875.86	9056.95	14257.2	15489.6	10110.8	14256.2	18593.3
1.65_855.5026m/z	neg	1-[(Hydroxy{[(1S,2R,3R,4S,5S,6R)-2,3,4,5,6-pentahydroxycyclohexyl]oxy}phosphoryl)oxy]-3-(palmitoyloxy)-2-propanyl (4Z,7Z,10Z,13Z,16Z)-4,7,10,13,16-icosapentaenoate	0.0771035	1.0549	0.760889	0.871476	4581.39	0	6490.75	2352.47	7320.69	2196.46	214.042	243.701	3919.23	8482.27	10147.5	1194.84
1.65_880.5115m/z	pos	1,2-DOCOSAHEXANOYL-SN-GLYCERO-3-PHOSPHOSERINE	0.557394	1.47161	0.303917	0.52438	17243.3	0	21175.1	21806.9	48593	29491.2	18574.5	20621.6	35701.3	51631	57895.3	19116.3
1.65_883.5329m/z	neg	1-[(Hydroxy{[(1S,2R,3R,4S,5S,6R)-2,3,4,5,6-pentahydroxycyclohexyl]oxy}phosphoryl)oxy]-3-(stearoyloxy)-2-propanyl (4Z,7Z,10Z,13Z,16Z)-4,7,10,13,16-icosapentaenoate	0.152211	1.11127	0.455594	0.652705	59687.6	0	27203.5	35008.5	78358.4	27811.4	8463.16	9538.34	42209.8	76569.7	90482.2	26184.4
1.65_98.9842m/z	pos	Phosphoric acid	0.0449591	1.03165	0.720838	0.846911	3319.89	4857.09	5505.1	4570.93	4372.51	3343.3	5775.08	3932.78	4501.3	4699.4	3963.51	3918.96
1.66_137.0961m/z	pos	4329	-0.201299	-1.14973	0.243266	0.468477	831.047	1066.51	1316.54	925.212	1496.1	1283.06	1071.3	1069.39	969.249	909.724	1074.37	922.63
1.66_353.2003m/z	neg	Benzilone	0.165749	1.12175	0.570693	0.740943	7108.37	11158.4	8233.74	10145.6	8900.72	8752.97	11789.5	5763.66	7613.05	10793	11446.3	13505.9
1.66_399.2504m/z	pos	Butoxyethyl phosphate	-3.21095	-9.25958	0.176887	0.39358	622.7	718.087	32222.9	672.317	1055.45	1574.19	788.913	313.025	822.513	822.607	533.848	695.09
1.66_473.2644m/z	pos	1.66_473.2644m/z	-0.0408697	-1.02873	0.912435	0.955731	251677	391489	572112	487138	509105	248294	268164	537444	265719	333884	414153	571746
1.66_881.5177m/z	neg	1-[(Hydroxy{[(1S,2R,3R,4S,5S,6R)-2,3,4,5,6-pentahydroxycyclohexyl]oxy}phosphoryl)oxy]-3-(palmitoyloxy)-2-propanyl (4Z,7Z,10Z,13Z,16Z,19Z)-4,7,10,13,16,19-docosahexaenoate	0.25386	1.19239	0.418357	0.620572	18942	0	16131.3	11276.6	24018.4	8942.09	4347.74	5738.69	17018.9	25365.8	33693.2	8405.99
1.66_885.5475m/z	pos	1-[(Hydroxy{[(1S,2R,3R,4S,5S,6R)-2,3,4,5,6-pentahydroxycyclohexyl]oxy}phosphoryl)oxy]-3-(stearoyloxy)-2-propanyl (4Z,7Z,10Z,13Z,16Z)-4,7,10,13,16-icosapentaenoate	0.52843	1.44236	0.331472	0.547123	32388	0	14802	15761.8	35609.5	11862.4	8826.25	11217.7	29003.2	48348	46785.4	15092.6
1.67_154.1226m/z	pos	2-Methyl-2-azabicyclo[3.3.1]nonan-7-one	-0.0879581	-1.06286	0.54594	0.722441	1338.47	1918.21	1721.01	1841.1	2141.17	1427.82	1847.4	1609.28	1689.92	1667.9	1476.77	1481.75
1.67_221.1546m/z	neg	2,3-Dibutyl-1,4-benzenediol	-0.0841117	-1.06003	0.76445	0.873657	798.66	1672.98	867.719	1407.11	838.262	467.699	1509.23	1310.87	408.286	755.696	1223.16	502.069
1.67_269.2083m/z	pos	1.67_269.2083m/z	-0.841783	-1.79226	0.258853	0.483277	7140.77	6027.94	9283.13	8116.61	16175.2	42413.6	14719	5225.72	7588.36	12684.2	2583.43	6942.18
1.67_291.2525m/z	pos	2,5-Bis(tert-butylperoxy)-2,5-dimethylhexane	-2.57263	-5.94893	0.0478154	0.164802	4691.36	5706.03	38975.5	13309.9	10001.2	120048	12623.7	8796.18	2456.84	3344.22	1999.65	3172.21
1.67_313.2346m/z	pos	1.67_313.2346m/z	-4.39677	-21.0649	0.0291333	0.116829	44.7967	203.784	6548.19	1108.55	317.651	21182.5	1251.74	0	72.7223	33.0883	0	32.678
1.67_325.1842m/z	neg	Dodecyl benzenesulfonate	0.09998	1.07176	0.723142	0.848103	53041.7	88362.5	63017.4	75399.7	77591.9	91350.3	89339	62832.1	58765.4	65881.6	79615.4	124533
1.67_415.2112m/z	pos	(1R,2R,4S)-2-[(1R)-1,2-Dihydroxyethyl]-3,6-bis(3,4-dimethylphenyl)bicyclo[2.2.0]hexane-1,2,4,5-tetrol	-0.191535	-1.14198	0.569243	0.740121	20168.6	35474.6	56159.1	40951.5	46376.7	24827.3	21393.7	42081	20459.5	27421.2	35544.2	49213.5
1.67_605.4057m/z	neg	1.67_605.4057m/z	-0.654087	-1.57362	0.00189637	0.0171923	33591.1	34691.8	44134.5	40420.1	58287.6	33766	25653.5	22939.2	23233.6	29251.8	31989.8	22552.7
1.67_651.5345m/z	pos	1.67_651.5345m/z	0.275355	1.21029	0.394784	0.598743	15684.7	0	8095.41	9977.33	18802.6	8279.74	4189.6	4747.86	14190.9	23806.4	19229.4	7471.04
1.67_668.4007m/z	neg	1.67_668.4007m/z	-0.807703	-1.75042	0.144868	0.347606	9345.27	2559.36	4974.28	6492.68	14025.3	4034.96	3263.6	2421.48	4607.56	5034.04	6524.24	1816.16
1.67_857.5161m/z	pos	1-[(Hydroxy{[(1S,2R,3R,4S,5S,6R)-2,3,4,5,6-pentahydroxycyclohexyl]oxy}phosphoryl)oxy]-3-(palmitoyloxy)-2-propanyl (4Z,7Z,10Z,13Z,16Z)-4,7,10,13,16-icosapentaenoate	0.312172	1.24158	0.383796	0.588196	5548.61	0	6484.35	2504	9957.04	2645.87	1876.01	2200.44	6123.95	11368.9	9568.38	2559.99
1.67_874.5433m/z	pos	1.67_874.5433m/z	-0.0329887	-1.02313	0.408993	0.610707	4980.83	0	10989.7	2350.04	8078.68	3388.03	1933.33	3751.6	4670.49	7567.09	7933.18	3258.03
1.68_107.0703m/z	pos	4-Hydroperoxy-1-butanol	-0.792506	-1.73208	0.193388	0.413713	809.344	925.924	1533.93	894.49	1939.96	4250.14	1765.75	734.35	898.651	1350.9	404.184	821.286
1.68_115.0754m/z	pos	(2Z)-4-Methyl-2-pentenoic acid	-0.631839	-1.54954	0.031402	0.123808	330.226	453.707	779.747	500.338	511.766	427.527	480.503	218.183	380.454	329.361	195.051	332.514
1.68_184.0732m/z	pos	Phosphocholine	0.616858	1.53353	0.0419774	0.151296	3608.22	1329.27	1784.74	2529.67	4019.98	1677.22	3249.43	2791.02	4109.02	4770.6	5008.44	2999.61
1.68_201.1121m/z	pos	1,6-Dioxacyclododecane-7,12-dione	0.312623	1.24196	0.29999	0.520949	1273.79	3042.96	7049.05	2808.62	4593.79	1587.99	3817.57	3350.81	7554.12	2608.97	3698.24	4253.36
1.68_239.0596m/z	neg	1-(Propyldisulfanyl)-1-(propylsulfinyl)propane	0.121589	1.08793	0.27534	0.498955	77208.4	64791.8	81453.6	77431.3	75275.5	64102.5	82557	78441.2	65334.7	80820.9	98843.6	72979.4
1.68_277.2006m/z	pos	2-Dodecyl-1,3-propanedithiol	-0.582766	-1.49772	0.0382846	0.142761	6291.13	15059.2	13232.5	9555.82	10719.7	6580.84	6939.24	6483.43	6652.83	7250.92	7464.34	6229.13
1.68_278.1596m/z	pos	2-Deoxy-2-(hexanoylamino)-D-glucose	0.124571	1.09018	0.444558	0.642052	2551.56	5300.19	7759.72	4338.61	6813.39	2180.67	5031.34	4859.89	6965.12	4192.57	5659.02	4847.04
1.68_297.0470m/z	neg	Quinalphos	-0.0102096	-1.0071	0.865105	0.931978	16854.6	14552.4	16627.1	15943.7	17046.1	12907.8	17259	16162.8	12607.5	14480.5	19614	13145.4
1.68_309.1740m/z	neg	2-(Dodecyloxy)ethyl hydrogen sulfate	0.0193019	1.01347	0.965152	0.982734	13973.2	20602	15303.9	19616.5	15695.7	18088	20119.3	10839.5	13882.9	18887.3	18368.4	22573.2
1.68_388.2527m/z	neg	1.68_388.2527m/z	0.965956	1.95336	0.0111604	0.0589015	20508.5	12319.9	6166.93	12937.4	14655.8	3824.53	27061.2	20912	24672.4	24331.7	21145.3	19425.1
1.68_424.3632m/z	pos	1.68_424.3632m/z	-0.679156	-1.6012	0.0845189	0.242706	5618.98	5696.48	4096.92	2845.74	2882.71	1991.65	4966.28	1181.18	2498.4	2090.01	1416.55	2292.25
1.68_481.2988m/z	neg	1.68_481.2988m/z	-0.446329	-1.36257	0.0349372	0.133746	9159.55	11895.9	8480.75	14532.3	16590.6	9752.74	9966.09	7708.92	8994.51	8447.33	8495.27	8062.15
1.68_510.2565m/z	neg	lys-thr-thr-tyr	-1.31672	-2.491	0.19618	0.417708	83474.3	4818.39	68712	60994.6	49655.4	99738.4	34606.5	27065.4	22246.9	20256.8	8737.13	34571.8
1.68_625.5188m/z	pos	1.68_625.5188m/z	0.23832	1.17962	0.42709	0.627788	84462.8	2271.77	58074	55633.3	106198	48932.3	38712	41742.8	72124.8	108446	111071	47344.3
1.68_703.5747m/z	pos	SM(d18:1/16:0)	1.17597	2.25945	0.215417	0.438803	29008.1	0	6124.2	15299.1	30688	6266.61	11073.8	11148.9	39313.3	78509	41353.3	16054
1.68_836.5435m/z	pos	1-Octadecanoyl-2-(4Z,7Z,10Z,13Z,16Z,19Z-docosahexaenoyl)-sn-glycero-3-phosphoserine	0.988237	1.98376	0.251924	0.4773	21432.7	0	17422.4	29107.1	61251.5	32584.6	22266.7	27605.6	57988.6	100867	89204	23043.1
1.68_876.5574m/z	pos	1.68_876.5574m/z	0.642856	1.56142	0.28614	0.509324	2739.55	0	2072.38	1095.53	6523.8	516.701	728.065	1364.11	3738.19	7007.72	6126	1256.46
1.69_223.0282m/z	neg	5-(4-Chlorophenyl)-5-methyl-2,4-imidazolidinedione	0.0910085	1.06511	0.402958	0.605362	78990.4	65514.1	77458.3	73407.3	74677.5	63930.8	77426	76300.6	63562.3	76218.3	96930.6	71799.5
1.69_265.1478m/z	neg	laurilsulfate	-0.120867	-1.08739	0.251205	0.476648	53824.4	74747.7	60168.9	68107	66775.5	77001.3	69116	58662.3	54690.2	66203.9	58471.8	61283.8
1.69_299.0264m/z	neg	5-[(Dimethylamino)methyl]-2-methyl-1,2-oxazolidin-3-one - iodomethane (1:1)	-0.214775	-1.16052	0.247325	0.472781	3983.55	2832	2194.35	2717.81	3557.88	3049.23	3074.12	2845.11	1790.3	2434.91	3083.44	2570.05
1.69_307.2641m/z	neg	(2E)-3,7-dimethylocta-2,6-dien-1-ol	-1.73662	-3.33253	0.186736	0.405388	4295.79	34.9893	3903.09	4016.73	4203.66	2470.5	0	34.0985	779.276	1239.54	1301.49	2320.2
1.69_309.2798m/z	neg	Oleic Acid ethyl ester	-1.21183	-2.31631	0.206559	0.43024	5048.85	180.22	4854.94	4106.88	5252.23	4100.32	114.828	104.134	1727.38	1872	2988.55	3353.92
1.69_311.1687m/z	neg	3-Ethoxy-6-{5-methyl-1-[(methylsulfanyl)methoxy]-4-hexen-1-yl}-2-cyclohexen-1-one	0.069817	1.04958	0.806163	0.899858	57868	89669.1	67719.5	76082.5	85529.4	98500.9	91411.8	68011.6	62323.7	69147.4	80894.9	127151
1.69_327.2329m/z	neg	(4E,7E,10Z,13E,16E,19E)-docosa-4,7,10,13,16,19-hexaenoic acid	-0.861733	-1.81722	0.312615	0.52993	456244	34191.8	585766	496611	540677	205473	13783.3	67008.2	174747	261941	359091	399533
1.69_329.2482m/z	neg	Docosapentaenoic acid	-0.725349	-1.6533	0.507433	0.694729	32973.3	310.199	39047.3	25471.6	31085.5	10906.5	42.9789	3118.14	11844.7	17306.8	25372	26867.8
1.69_386.2372m/z	neg	1.69_386.2372m/z	0.726545	1.65467	0.0519255	0.173802	6858.73	4193.28	1384.53	4514.71	4338.4	1208.32	8067.9	6158.87	6902.66	6281.93	5479.23	4340.11
1.69_412.2526m/z	neg	1.69_412.2526m/z	0.50782	1.4219	0.0101032	0.0552368	57188.6	41883.5	33483.8	34235.4	41473.5	27388.7	68445.8	55280.5	58200.5	57877.5	48162.9	47110.9
1.69_434.2370m/z	neg	1-(2-{4-[5-(Aminomethyl)-1-(4-fluorophenyl)-1H-indol-3-yl]-1-piperidinyl}ethyl)-2-imidazolidinone	0.683225	1.60572	0.0323675	0.126277	50077.4	35996.7	23093.4	40971.6	47792.9	12139.5	67040.6	55415.3	60061.4	58840.8	50822.5	45140.2
1.69_761.5819m/z	neg	1.69_761.5819m/z	6.84955	115.324	0.0497688	0.170189	0	0	0	0	0	0	0	0	312.603	207.235	166.106	0
1.70_102.0913m/z	pos	Isovaleramide	-0.0344735	-1.02418	0.927254	0.962743	1039.22	899.873	926.213	704.414	1457.44	789.332	843.712	947.758	862.104	866.095	1347.74	811.606
1.70_115.1118m/z	pos	Isobutyrone	0.0650491	1.04612	0.600756	0.76256	54.1629	181.751	174.473	201.524	84.8684	34.8826	156.049	77.0294	137.669	115.419	198.8	80.7167
1.70_119.0856m/z	pos	methylcubane	-0.147537	-1.10768	0.439148	0.63821	1832.6	2740.22	3410.26	2376.28	3241.59	2360.51	2118.76	2559.49	2001.28	2171.52	2812.22	2745.99
1.70_123.1168m/z	pos	1,6-Dimethylhepta-1,3,5-triene	-0.194829	-1.14459	0.402118	0.604993	1463.26	2632	2650.5	2240.97	3351.6	2297.03	2554.38	2922.56	1725.54	1859.86	2037.63	1685.85
1.70_141.0910m/z	pos	(2Z)-2-(Hydroxymethylene)cycloheptanone	-0.0767651	-1.05465	0.561484	0.733802	354.874	459.12	578.113	469.441	441.77	453.251	451.337	364.696	503.153	394.115	512.231	387.884
1.70_149.0961m/z	pos	2046227	-0.375728	-1.29749	0.126052	0.319158	3270.55	7182.02	6609.07	4229.44	5362.5	3825.53	4074.04	3403.97	3890.31	4105.22	4470.92	3544.92
1.70_164.1281m/z	pos	2-(2-(2-Methoxyethoxy)ethoxy)ethylamine	-0.173384	-1.1277	0.579939	0.748797	432.384	416.521	729.693	532.406	933.81	467.827	539.486	531.651	614.449	500.396	438.781	489.429
1.70_173.1536m/z	pos	8-Methylnonanoic acid	0.285179	1.21856	0.303262	0.523899	96.0587	314.73	333.181	320.824	153.74	121.58	248.97	168.192	375.096	282.04	349.303	210.721
1.70_233.1896m/z	pos	2,6-Bis(2-methyl-2-propanyl)-4-vinylphenol	-0.192613	-1.14283	0.305577	0.525602	2567.97	3407.82	3361.54	3627.68	4952.65	4385.61	3877.68	3078.46	3064.62	3311.03	3673.14	2510.12
1.70_247.2265m/z	pos	2-(2-decyloxy-ethoxy)-ethanol	-0.737109	-1.66683	0.261538	0.485465	15256.6	11458.8	15342.9	14519.7	27465.6	67628.9	24847	10230.2	13711.1	24257.1	4727.38	13219.4
1.70_250.1447m/z	neg	Pivenfrine	0.0257949	1.01804	0.853079	0.926108	4945.08	6798.3	5313.75	7089.62	5121.39	3412.68	7146.46	6968.96	4789.2	5351.36	4639.84	4374.69
1.70_288.2925m/z	neg	1.70_288.2925m/z	-0.53734	-1.45129	0.465274	0.660888	12031.2	597.155	10997.7	11528.3	15850.4	7180.07	123.136	2342.22	5721.3	9434.31	12012.7	10456.2
1.70_305.2485m/z	neg	5(Z),8(Z),11(Z)-Eicosatrienoic Acid	-0.906521	-1.87452	0.728641	0.851726	8213.94	0	6800.27	10406.2	11504.3	2761.86	0	431.409	2683.39	4481.56	5564.93	8007.54
1.70_331.2642m/z	neg	3-Hydroxy-3-methylpregnan-20-one	-1.55355	-2.93539	0.342407	0.550076	1041.81	0	915.816	831.322	1227.7	89.9146	0	0	50.0589	289.208	482.245	573.513
1.70_358.2696m/z	pos	leu-ile-ile	-0.865403	-1.82185	0.103696	0.278754	7614.85	2591.17	11328.7	5167.11	10367.8	14244.1	4092.65	5484.47	4667.78	3584.34	4957.91	5375.9
1.70_383.2682m/z	pos	CAY10401	0.269249	1.20518	0.105635	0.281819	24172.5	17528.6	15647.9	28123.9	29938.1	20542.9	26483.5	25576.3	27813.4	32817.9	28404.9	22754.1
1.70_408.2212m/z	neg	1.70_408.2212m/z	1.20595	2.30689	0.00080873	0.0094596	35647.1	22387.6	11909.8	20860.4	22032.2	11316.7	58750.7	47650.5	53931.3	49013.9	38922.1	38149
1.70_414.2669m/z	pos	1.70_414.2669m/z	0.601464	1.51725	0.00187409	0.0170147	36518	24226.5	19043.3	25644.7	28430	20652.2	44607.8	40615.3	41587.7	38162.9	33653.9	35813.6
1.70_416.3229m/z	pos	1.70_416.3229m/z	-0.693333	-1.61701	0.214972	0.438256	12801	3741.99	16995.9	8481.61	17494.2	20262.8	7039.98	9675.95	9079.2	5078.47	9338.52	9121.94
1.70_436.2512m/z	pos	1-(2-{4-[5-(Aminomethyl)-1-(4-fluorophenyl)-1H-indol-3-yl]-1-piperidinyl}ethyl)-2-imidazolidinone	0.811625	1.75519	0.010028	0.0549412	31861.1	22517.7	13869.3	26055	29570.2	9729.6	44720.6	41905.7	43440.9	39453.4	33787.5	31194.3
1.70_443.3047m/z	pos	1.70_443.3047m/z	0.748746	1.68033	0.00586552	0.0382105	15583.9	12811.7	11965.6	19157.8	25991.8	16436.9	26521.5	19552.9	23651.8	29886.5	33463.6	38233.8
1.70_449.2756m/z	pos	val-phe-ile-ala	-1.64136	-3.11959	0.166279	0.37773	34225.1	1265.14	39341.8	22307.8	13950.8	41648.1	11611.9	13369.7	5357.52	5109.17	518.2	12990.5
1.70_471.3207m/z	pos	1.70_471.3207m/z	0.824495	1.77091	0.00817219	0.0474856	7285.51	7131.88	7624.8	8098.9	11570.2	5738.9	13053.7	6999.95	13891.7	18519.8	16048.1	15521.6
1.70_507.3288m/z	pos	1.70_507.3288m/z	-1.39576	-2.63126	0.191829	0.412683	122885	5959.47	129275	83953.9	56493.3	135459	47550.2	54798.4	23521.8	22222.4	6501.51	48356.2
1.70_515.3470m/z	pos	1.70_515.3470m/z	0.727225	1.65545	0.0166551	0.0777812	7765.58	10245.5	9585.94	9556.3	12759.8	5895.27	13838.5	8035.7	15058.6	20100.4	18091.2	17267.6
1.70_539.3471m/z	pos	1.70_539.3471m/z	0.354465	1.27851	0.123551	0.315577	607067	377176	413377	642452	776093	471259	612741	542892	699825	935637	880058	531856
1.70_623.5031m/z	pos	1.70_623.5031m/z	0.147671	1.10778	0.46775	0.662917	22078.1	2693.81	32262.2	15662.9	39002	17317.1	16466.7	17255.6	25890.5	34637.2	32600.9	16071.1
1.70_627.5343m/z	pos	1.70_627.5343m/z	0.615596	1.53219	0.304735	0.52438	47876.3	0	21010	33455.6	66820.9	24462.4	21418.2	21029.9	48810.1	92177.5	79040.8	34197.4
1.70_721.5852m/z	pos	1.70_721.5852m/z	1.69179	3.23057	0.100702	0.273025	2921	0	152.339	731.573	4497.19	134.091	454.188	1296.95	6544.34	11892.4	5385.66	1693.56
1.71_211.1337m/z	neg	Methyl (2-butyl-4-oxocyclopentyl)acetate	-0.140321	-1.10215	0.320646	0.538353	1337.46	1986.44	1631.92	1930.94	1620.88	1319.81	1810.49	1301.56	1300.03	1571.53	1432.08	1500.36
1.71_255.2105m/z	pos	Triisopropylnaphthalene	-0.826221	-1.77303	0.414278	0.61611	389.689	184.871	1627.14	1154.19	4819.66	9837.67	3203.93	167.205	1456.18	3817.67	0	1511.94
1.71_281.2485m/z	neg	Palmitoleic Acid ethyl ester	-1.129	-2.18707	0.110799	0.291725	171514	38388	192743	182489	203190	431923	30993	37669.9	79964.3	108579	140950	159778
1.71_297.1528m/z	neg	4-(2-Decanyl)benzenesulfonic acid	-0.0320119	-1.02244	0.805318	0.899559	15534.2	25417.2	19696.1	21625.1	24166.1	28924.1	25124.2	17548.6	16877.9	18884.3	19658.5	34298.7
1.71_301.2172m/z	neg	5,6-dehydro Arachidonic Acid	-1.34232	-2.53559	0.171589	0.385315	53248.6	3196.22	65531.5	45424.4	53246	17921.2	1125.26	4492.35	12797.1	19915.4	24553.8	31200.1
1.71_303.2328m/z	neg	8,11-eicosadiynoic acid	-0.98512	-1.97948	0.341699	0.549358	35852.8	899.328	36633.2	29363.6	32423.8	10180.9	140.905	2732.55	8824.11	17381.5	19538.1	24810.1
1.71_382.2056m/z	neg	1.71_382.2056m/z	2.2854	4.875	0.0260467	0.107798	1997.29	783.628	54.6362	485.513	301.074	0	4134.99	2415.53	3685.56	2995.36	2187.64	2262.11
1.71_410.2356m/z	pos	1.71_410.2356m/z	1.24349	2.36771	0.000509207	0.00677198	20275.6	10693.4	7046.35	12582.3	15391.6	7831.16	34382.6	32085.9	34188.3	28391.2	23640.3	22105.5
1.71_429.2893m/z	pos	1-[2-(Diphenylmethoxy)ethyl]-4-(3-phenylpropyl)-1,4-diazepane	0.721957	1.64942	0.00643165	0.0407402	19850.1	13923.2	13495.3	23353.5	29088.3	20521.6	30074.6	24008.8	27224.5	35807.5	39500.3	41700.9
1.71_432.2376m/z	pos	1.71_432.2376m/z	-0.137227	-1.09979	0.806978	0.90031	3312.82	6920.21	10491.3	7308.76	9498.7	3671.69	3817.38	8580.4	4190.8	5072.93	6548.4	9254.43
1.71_444.1986m/z	neg	1-(Diphenylacetyl)-2,6-diphenyl-4-piperidinone	0.174171	1.12832	0.160585	0.370682	9418.85	10370.7	8256.02	11172.7	11062.4	8911.55	12836.6	11609.8	9818.37	11976.5	11851.1	8696.04
1.71_457.3748m/z	pos	1.71_457.3748m/z	-5.48868	-44.901	0.156534	0.365111	0	0	229.177	0	34.2292	0	0	0	0	0	0	0
1.72_129.1274m/z	pos	2-Isopropyltetrahydro-2H-pyran	-0.0597994	-1.04232	0.923455	0.960964	1099.38	1508.87	1902.64	1496.99	2547.14	1536.11	1729.9	1764.3	1547.47	1523.23	1750.01	1366.24
1.72_157.1223m/z	pos	4-ethyl Hexahydrobenzoic Acid	-0.0215494	-1.01505	0.995775	0.998299	1377.88	2021.76	2926.76	2273.64	2639.97	2075.91	2607.19	2138.36	2671.78	1941.2	1802.04	1957.85
1.72_233.1745m/z	pos	Hexyl (3S)-3-hydroxy-5-methoxypentanoate	0.402563	1.32185	0.105072	0.281223	5328.06	5601.74	8973.42	7264.29	10403	6642	9338.89	9862.12	14510.9	7976.76	6380.84	10374.9
1.72_273.2209m/z	pos	5,16-Androstadien-3beta-ol	-0.900611	-1.86686	0.263669	0.488294	1381.01	2372.09	5544.11	2783	6693.7	13958.9	4278.33	1009.95	4071.17	4646.02	649.056	2876.35
1.72_360.2215m/z	neg	(7,7-Dimethyl-2-oxobicyclo[2.2.1]hept-1-yl)methanesulfonic acid - 6-methyl-2-heptanamine (1:1)	0.643074	1.56165	0.0197543	0.0874974	36118.8	23239.1	12503.6	25296.9	28638	13028.1	43517.4	33810	40175.7	36712.1	31423.7	31160.1
1.72_362.2372m/z	neg	1.72_362.2372m/z	1.03595	2.05047	0.00143055	0.0140786	20257	12351.6	7764.24	10941.8	12947.1	5925.19	28356.4	21856.1	24438.7	25824.9	22631.3	20815.2
1.72_457.3201m/z	pos	1.72_457.3201m/z	0.639383	1.55766	0.0249049	0.104577	5545.25	5261.86	12164.1	6661.99	13142.7	7784.28	12175.6	8972.66	11133.4	15549.3	14683.4	16244.7
1.72_808.5120m/z	pos	O-[{2-[(4Z,7Z,10Z,13Z,16Z,19Z)-4,7,10,13,16,19-Docosahexaenoyloxy]-3-(palmitoyloxy)propoxy}(hydroxy)phosphoryl]serine	1.21243	2.31728	0.179937	0.396206	3285.85	0	5156.75	4999.62	25386.5	6585.63	6285.7	8457.34	19210.7	30557.6	33249.2	7485
1.73_101.0598m/z	pos	(2E)-5-Hydroxy-2-pentenal	-0.111492	-1.08034	0.488514	0.680939	2496.37	3176.49	4058	4206.21	3810.45	3183.6	3452.56	2896.37	3806.08	3363.13	3134.05	2721.83
1.73_111.0805m/z	pos	3,4-dimethylcyclopent-2-enone	0.0273484	1.01914	0.729833	0.852415	743.182	1084.07	1150.03	975.325	1343.38	1065.96	1031.28	996.477	1199.92	1025.57	1209.82	1020.75
1.73_113.0710m/z	pos	Imidazole acetaldehyde	-0.0414479	-1.02915	0.957315	0.979437	372.69	648.304	656.402	708.263	860.168	728.959	807.522	524.868	644.872	676.244	604.726	603.815
1.73_121.1012m/z	pos	1,2,3-Trimethylbenzene	-0.103591	-1.07444	0.55152	0.726633	1530.29	1844.01	2318.89	1860.08	2786.48	2040.7	2072.08	2097.26	1786.02	1914.16	2012.32	1640.4
1.73_130.0863m/z	pos	N-(2-Methoxyethyl)acrylamide	-0.290962	-1.22346	0.178759	0.395244	1157.96	1496.85	1938.42	1411.47	2079.47	2395.71	1604.02	1361.94	1280.14	1479.54	1643.13	1195.93
1.73_151.1118m/z	pos	2-Cyclodecyn-1-one	0.0236562	1.01653	0.850411	0.924163	952.227	1384.43	1551.16	1446.88	1946.22	1535.37	1455.11	1742.52	1186.93	1414.2	1911.94	1251.44
1.73_259.2010m/z	pos	Methyl L-leucyl-L-leucinate	0.0242781	1.01697	0.945483	0.973956	3141.54	6176.48	9563.51	8445.96	5590.41	8625.68	8824.19	8119.55	5501.99	8567.03	3011.42	8224.52
1.73_269.2485m/z	neg	Margaric acid	-0.757866	-1.69099	0.0181474	0.0826758	2572.85	3375.31	2868.06	2522.3	2707.79	6686.48	2528.31	1523.89	1934.16	2048.42	1979.18	2244.35
1.73_277.2171m/z	neg	Pinolenic Acid	-0.849057	-1.80132	0.647283	0.796323	1837	35.6475	1762.4	1324.45	1805.23	3082.42	115.529	386.09	895.903	1046.67	1398.11	1621.66
1.73_279.2328m/z	neg	9(Z),11(E)-Conjugated Linoleic Acid	-1.11281	-2.16266	0.0761712	0.22715	28153.5	9024.46	29621.1	31238.5	34692.8	79299.1	9703.41	8142.04	13872.9	17380.8	21812.4	27126.2
1.73_309.2269m/z	pos	UNII:YXE6ECT5SV	-0.408186	-1.32702	0.0923827	0.257477	18440.5	22390.3	45300.3	21549.1	26597.3	26593.8	20057.6	19707.8	19674.8	19969.5	22556.5	19260.3
1.73_316.2117m/z	pos	butoctamide	-0.193848	-1.14381	0.217105	0.441466	33137.2	20423.3	18580	25269.2	25738.6	24869.6	20935.8	20293.3	18431.5	22569.2	22472.2	24705
1.73_422.2758m/z	pos	Lys Phe Lys	-1.18739	-2.27741	0.44891	0.646055	70326.4	7080.53	7332.14	12025.3	152466	21058.6	7053.27	10256.6	18775.1	11762.4	63109.5	7722.23
1.73_425.1679m/z	neg	ala-ser-ser-tyr	-0.177246	-1.13072	0.74151	0.860426	15646.1	44198.1	32218.2	14637.4	16602.8	19717.2	14502.2	25157.7	21092.6	15172.1	17559.1	33000.8
1.73_74.0601m/z	pos	methyl acetimidate	0.0324151	1.02272	0.681097	0.817249	732.011	791.381	962.948	819.971	1141.95	858.795	934.894	860.136	870.164	950.634	1005	806.961
1.73_91.0543m/z	pos	1,1-Diethynylcyclopropane	-0.345225	-1.27035	0.2473	0.472781	1253.97	1620.98	3395.45	1460.92	2218.96	1677.36	1567.56	1614.85	1422.12	1479.19	1772.64	1295.48
1.73_99.0805m/z	pos	(2Z)-2-Methyl-2-pentenal	0.0384229	1.02699	0.81618	0.905309	225.832	358.326	463.044	432.873	348.147	345.7	440.474	369.18	495.229	326.972	280.871	320.033
1.74_109.0649m/z	pos	2-Cyclopropylfuran	-0.232854	-1.17516	0.18711	0.405907	613.881	922.951	999.246	1005.02	1157.34	1104.7	936.065	765.134	730.854	804.835	952.886	747.507
1.74_209.1535m/z	pos	Butyl acetate - toluene (1:1)	0.0213429	1.0149	0.819038	0.907115	2521.43	3978.6	3838.98	3505.21	4149.72	3095.06	3455.63	4008.94	3018.94	3401.71	4248.89	3269.3
1.74_225.0076m/z	neg	3,4-Dideoxy-4-sulfohexos-2-ulose	0.00635601	1.00442	0.972025	0.986095	1626.62	1164.51	1219.22	1637.04	1374.92	1190.02	1438.9	1656.14	1054.45	1406.28	1510.39	1182.45
1.74_241.0389m/z	neg	4'-Nitro-2-biphenylcarboxylate	-0.20825	-1.15529	0.239567	0.465738	911.622	496.995	586.298	577.283	611.021	506.438	622.594	606.922	449.998	512.293	515.625	485.478
1.74_253.2172m/z	neg	(1E)-1-Tetradecen-1-yl acetate	-1.20271	-2.30171	0.0321367	0.125454	12799.9	12585.7	18596.4	14888	15883	62244.8	10503.5	11784.3	8919.73	8324.75	6627.38	13356.8
1.74_255.2329m/z	neg	Myristic Acid ethyl ester	-0.359503	-1.28298	0.00951571	0.0530065	133532	180156	161668	131306	162448	141878	134446	97461.2	97762.2	128160	123804	128420
1.74_267.2329m/z	neg	2,4-Heptadecanedione	-1.97662	-3.93569	0.0147279	0.0715809	2135.92	848.051	2871.69	2103.71	2517.49	11205.7	928.711	583.162	557.311	791.63	938.142	1705.79
1.74_279.1699m/z	pos	Phe Ile	-0.983252	-1.97692	0.222382	0.446592	528.358	1464.98	2511.16	1244.56	267.559	2469.85	1093.4	960.514	420.178	473.22	61.1849	1281.32
1.74_334.2057m/z	neg	1.74_334.2057m/z	0.421898	1.33969	0.0634412	0.200728	11733.3	7527.8	5202.54	7673.2	9241.76	4310.22	12683.9	8840.29	11167.5	10531.6	8742.25	9245.3
1.74_337.2380m/z	neg	14,15-Dihydroxyeicosatrienoic acid	-2.75819	-6.76549	0.0444176	0.157566	149.296	232.371	183.493	0	42.3951	122.881	0	0	0	54.1264	0	48.7255
1.74_341.2121m/z	neg	17-keto-4(Z),7(Z),10(Z),13(Z),15(E),19(Z)-Docosahexaenoic Acid	-1.55718	-2.94278	0.112566	0.295937	55.6374	19.6556	0	0	38.6918	46.3544	0	0	0	0	0	50.5246
1.74_343.2277m/z	neg	(Â±)20-HDoHE	-2.31105	-4.96243	0.00882211	0.050294	0	4.12074	11.6355	2.41788	0.400453	5.19994	0	0	0	0	0	0
1.74_356.1899m/z	neg	1.74_356.1899m/z	1.05564	2.07864	0.0258407	0.107297	3710.35	1887.87	338.954	2172.8	2422.67	723.564	4987.58	3566.88	4594.6	4095.55	2939.29	3220.2
1.74_358.2058m/z	neg	1.74_358.2058m/z	0.452604	1.36851	0.0442076	0.157072	16464.2	12016.1	6381.7	12587.4	14314.1	8207.01	19817	15145.7	16839.4	15585	14165.8	14204.5
1.74_365.2695m/z	neg	2-Hydroxy-N,N,N-trimethyl-2-phosphono-1-pentadecanaminium	-0.144736	-1.10553	0.981002	0.990148	46.1795	0	67.0729	0	0	0	0	0	0	50.8829	50.9863	0
1.74_384.2216m/z	neg	(8alpha,9R)-1-Benzyl-9-hydroxycinchonan-1-ium	1.44765	2.72764	0.0161131	0.075979	1780.66	239.882	113.77	799.339	799.78	67.0953	2631.83	1286.38	2034.96	1616.9	1238.47	1568.31
1.74_495.2784m/z	neg	arg-gly-his-lys	-0.870311	-1.82806	0.117655	0.305757	10539.3	11806.8	2777.59	16312.5	15896.7	12228.6	9384.3	6992.22	8378.15	5067.19	4271.76	3955.78
1.74_621.4004m/z	neg	4730700	-2.04879	-4.13758	5.57298e-08	1.5673e-05	19571.3	24549.9	27163.3	21594.8	29131.4	33248	5851.4	4796.95	6265.3	6760.6	7078.28	6767
1.75_131.1067m/z	pos	1,2-Cycloheptanediol	0.0126803	1.00883	0.83325	0.915576	1318.94	1545.55	1555.72	1734.99	1916.7	1341.8	1676.33	1695.42	1460.51	1610.4	1666.65	1387.56
1.75_151.0965m/z	pos	1,4-Dideoxyhexitol	-0.58953	-1.50476	0.179598	0.396056	2293.39	2704.48	5460.21	3938.17	4208.88	9247.28	3694.99	3378.98	2823.46	2822.34	3388.43	2399.36
1.75_175.1481m/z	pos	ionene	-0.751106	-1.68308	0.0559284	0.183376	408.797	893.967	1522	953.24	925.834	1499.31	777.499	588.95	541.866	520.621	731.925	522.292
1.75_184.1696m/z	pos	4-(1-Piperidinyl)cyclohexanol	-0.748483	-1.68003	0.0225869	0.0967049	2215.45	3969.14	3294.23	3464.55	3149.87	1675.12	1916.07	1885.77	1001.05	1830.48	2717.48	1222.97
1.75_185.1648m/z	pos	N,1-Diethyl-3-piperidinecarboxamide	-0.0540266	-1.03816	0.841947	0.919386	1423.92	1458.34	2242.87	1770.01	2485.14	1864.93	1757.45	2020.44	1726.31	1765.09	2000.83	1561.54
1.75_192.1382m/z	pos	diethyltoluamide	0.252387	1.19118	0.192764	0.413468	37853.2	33273.3	29755.5	60410.7	46556.3	27503.6	58071.8	57155.7	37311	45047.8	40474.2	42287
1.75_207.1590m/z	pos	3-(3-(3-METHOXYPROPOXY)PROPOXY)-1-PROPANOL	0.130065	1.09434	0.441932	0.640089	15874	16931.8	16514	31593.8	22205.7	20506.8	22967.5	27736.8	19581.2	20653.6	27223.6	17127.1
1.75_224.1854m/z	pos	1.75_224.1854m/z	0.162836	1.11949	0.449767	0.646993	1410.07	1528.75	1507.74	2890.44	2386.41	1906.05	2214.13	2859.54	1799.21	1870.96	2757.24	1518.64
1.75_228.1957m/z	pos	1-Aminocyclododecanecarboxylic acid	-2.72835	-6.62699	0.000315083	0.00473598	2130.47	6097.42	14453	7537.4	5535.13	16097.2	1940.5	1043.22	918.291	1240.3	1569.69	1107.05
1.75_293.2122m/z	neg	(9E,11E,15E)-13-Hydroxy-9,11,15-octadecatrienoic acid	-7.83258	-227.951	0.179744	0.396056	0	0	27.1233	0	0	1334.58	0	0	0	0	0	0
1.75_297.2433m/z	neg	cis-9,10-Epoxystearic acid	-1.64764	-3.1332	0.0545109	0.180222	2389.53	3011.05	2701.11	1927.92	2329.79	18181	1956.21	1351.51	1317.13	1632.9	1570.44	1915.09
1.75_344.1899m/z	neg	1.75_344.1899m/z	0.754006	1.68647	0.00102953	0.0112674	21674.5	15643.1	10723.8	16648.9	18414.9	11480.2	31286.3	24676.9	28724.7	26770.9	23472.1	24588.6
1.75_346.2043m/z	pos	1.75_346.2043m/z	0.897475	1.8628	0.000368523	0.00534865	8557.86	6169.17	4109.21	7540.37	9006.34	5827.49	12853.5	13609.1	14315.1	12811.8	11570	11612.7
1.75_346.2056m/z	neg	1.75_346.2056m/z	1.02072	2.02893	0.00879519	0.0501857	15903.7	8588.87	4030.59	9994.61	11457.9	3409.62	23047.5	16613.9	20083.9	18332	15272.8	14971.1
1.75_349.2732m/z	pos	6-pentadecyl Salicylic Acid	-2.68904	-6.44885	0.49409	0.684949	0	15.3015	211.551	11.3092	26.2213	1008.42	90.9872	10.8793	1.94008	0	48.849	39.6433
1.75_354.1743m/z	neg	1.75_354.1743m/z	0.865922	1.8225	0.00195389	0.0175379	9890.66	6766.15	4507.76	8462.54	8153.37	4425.78	16269.7	12273.7	13199.3	13708.4	10818.7	10656.3
1.75_364.2226m/z	pos	Val Phe Val	-1.4156	-2.66771	0.758258	0.870658	22397.8	138.148	2383.11	2798.06	51274.2	7153.25	1213.26	2264.44	4412.47	2749.66	19673.9	1974.13
1.75_383.2173m/z	pos	1.75_383.2173m/z	0.0419714	1.02952	0.69101	0.824369	2373.31	2456.9	2792.97	2470.27	4288.14	2606	2718.35	3121.18	2814.96	2897.84	3574.7	2362.2
1.75_441.2246m/z	neg	1.75_441.2246m/z	0.0875902	1.06259	0.215747	0.439135	15306.5	14228.2	14346.8	13337.3	17424.3	14113.3	15192.6	14172	15347.2	15944.5	16310.1	17345.8
1.75_497.2942m/z	neg	ala-arg-arg-pro	-0.789966	-1.72903	0.00230978	0.0196192	7128.45	7895.29	4456.73	9006.3	10473.3	8118.16	5413.54	4097.5	4761.68	4655.52	3886.1	4411.2
1.75_555.2724m/z	neg	1.75_555.2724m/z	-0.687402	-1.61038	0.000395631	0.00565136	25368.8	27091.1	20918	32583.8	31641.5	22112.4	19047	16820.8	18624.2	14886.9	13811.8	15985.9
1.75_652.4115m/z	pos	1.75_652.4115m/z	-5.70413	-52.1334	0.22438	0.447466	6768.47	37238.6	0	134.124	0	0	0	0	840.813	0	0	0
1.75_73.0648m/z	pos	2-methyl-1-propenol	0.119493	1.08635	0.28603	0.509284	622.256	791.133	668.82	1024.31	793.536	601.464	862.557	851.152	777.426	796.456	878.764	724.4
1.76_145.1223m/z	pos	3-Methylene-1,2-heptanediol	-0.0354811	-1.0249	0.976032	0.987374	152.05	247.715	273.668	532.499	319.428	378.4	360.205	491.61	234.852	278.452	276.814	215.43
1.76_179.1430m/z	pos	2,3-Diisopropylphenol	0.970872	1.96003	0.0163429	0.0766061	63.7886	163.421	101.836	172.76	159.556	318.881	431.94	467.581	315.077	280.926	211.092	220.443
1.76_193.1586m/z	pos	1,4,4,7a-Tetramethyl-2,4,5,7a-tetrahydro-1H-inden-2-ol	-1.10108	-2.14515	0.00611196	0.0391548	491.187	1075.06	1931.79	1034.83	1157.01	1616.25	618.87	512.37	604.006	532.861	636.255	498.308
1.76_211.1692m/z	pos	5-(6-Methyloctyl)-2(5H)-furanone	-1.2388	-2.36002	0.0277478	0.11272	329.844	1051.65	1993.57	1253.46	1054.96	1917.03	613.91	580.046	438.836	333.925	775.49	474.87
1.76_229.1408m/z	pos	MFCD00094138	0.0611124	1.04327	0.681127	0.817249	3036.6	3396.69	3809.51	6854.01	5263.25	5812.66	5319.84	6478.55	4267.59	4512.44	5319.14	3494.44
1.76_241.2172m/z	neg	Ethyl tridecanoate	-0.502192	-1.41636	0.0110628	0.0587293	7834.61	9597.14	8926.77	8148.11	8020.98	14588	7452.52	6924.77	6463.43	6255.13	5685.14	7542.81
1.76_245.1857m/z	pos	NH-DVal(NMe)-Val-OMe	-0.584025	-1.49903	0.024336	0.102597	8023.97	13827.7	16897.5	12810.3	10106.6	14844.3	9168.94	10086.2	7590.82	7673.42	5496.37	11022.3
1.76_251.1850m/z	pos	Tetrapropylene glycol	-1.0692	-2.09827	0.00923781	0.0520079	14568.5	45183.4	45457	47541.8	33138	32482.1	30612.8	13905	14592.3	14010.1	17607.6	13340.7
1.76_295.2277m/z	neg	(Â±)9-HODE	-5.6013	-48.5465	0.0111889	0.0590029	251.938	327.715	1311.23	156.859	99.5701	11920.8	149.532	36.2943	69.0016	0	29.0826	0
1.76_325.2017m/z	neg	2,4,9a-Trimethoxy-3,4a,5-trimethyl-2,4,4a,5,6,7,8,8a,9,9a-decahydronaphtho[2,3-b]furan-6-ol	0.242336	1.18291	0.976475	0.987398	0	0	0	0	61.0052	0	0	0	0	0	73.2608	0
1.76_330.1744m/z	neg	Methyl (2Z,4R,5R)-5-[hydroxy(imino)methoxy]-3-methyl-4-[(triethylsilyl)oxy]-2-hexenoate	0.51338	1.42739	0.0160455	0.075868	18312.1	15113.3	10612.7	18597.1	21429.5	10121	26603.1	20067.4	22563.4	23757.6	20421.2	21029.7
1.76_332.1901m/z	neg	Sontoquine	0.912799	1.88269	0.000518222	0.00686048	56276.4	46368.5	26536.9	54839.8	59996.6	44021.3	106167	89276.2	99613	88905.6	77824.3	80509.8
1.76_334.2042m/z	pos	Sontoquine	0.769414	1.70458	0.00943932	0.0528135	17283	14370.9	7094.5	21591	21842	17620.4	32942.6	31559	32617.5	25292.5	24354.1	23358.6
1.76_352.1354m/z	neg	gly-met-phe	0.639316	1.55759	0.0197407	0.0874974	19122.2	13209.6	8333.18	18187.7	19124.7	7372.39	26075.5	21603.7	25075.5	21428.4	19502.8	19257.3
1.76_422.2396m/z	pos	lys-ala-phe-gly	0.0999506	1.07174	0.605069	0.764247	17434.3	42961.4	33272.1	20434.7	22145.1	21326.2	20406	35155.9	27846.8	21692.3	25123.3	38653.7
1.76_482.1889m/z	neg	asn-ser-thr-tyr	0.652768	1.57218	0.126089	0.319158	734.597	7082.73	8911.8	1166.77	986.736	1344.49	3984.59	5869.31	3993.52	3046.99	2837.27	12072.5
1.76_509.2879m/z	neg	1.76_509.2879m/z	1.87069	3.65709	0.0473624	0.164044	162.732	0	457.638	1982.41	3243.68	191.295	1235.44	2175.76	3263.78	4311.57	5081.26	6028.71
1.76_564.3589m/z	pos	1.76_564.3589m/z	-4.04298	-16.4839	0.104629	0.280311	51465.8	56745.4	1849.84	906.252	861.523	1841	1279.67	582.998	2475.26	703.493	785.001	1063.76
1.76_582.3776m/z	neg	1.76_582.3776m/z	0.889463	1.85249	0.0074968	0.044924	16230.8	7538.64	6522.13	10723	14596.3	4345.64	16556.5	15168.8	18839.9	20007.1	21593.2	18908.2
1.76_626.3461m/z	neg	1.76_626.3461m/z	0.585158	1.5002	0.0416656	0.150749	41460.1	24753.5	18329.5	27246.2	36190.5	10554.3	35470.4	32821.5	37919.7	46279.1	45014.9	40330.9
1.77_273.1671m/z	pos	Glycyl-N-(5-carbamimidamido-1-oxo-2-pentanyl)glycinamide	-1.01128	-2.0157	0.0117156	0.0603224	22295	66567.3	79334.9	68751.7	51773.6	55703.4	46772.9	22862.1	27956.4	25552.2	24000.1	23724.6
1.77_318.1743m/z	neg	Chloroquine	1.30839	2.47665	4.98141e-05	0.0013948	40949.4	32325.5	21171.9	40370.9	42695.4	27353.8	104146	91155.2	99553.3	74480.8	69252.1	68806.2
1.77_320.1899m/z	neg	1.77_320.1899m/z	1.34947	2.54819	3.61389e-06	0.000220786	8570.22	6633.73	6119.4	6645.02	7732.51	6093.32	24072.8	17471.2	20159.8	16146.7	13570.5	15087.8
1.77_356.1884m/z	pos	1.77_356.1884m/z	1.14281	2.2081	0.000771789	0.00916301	2646.41	1678.04	1072.04	2610.79	3130.94	1553.72	5372.34	5079.02	5286.88	4446.47	4247.72	3599.91
1.77_367.2837m/z	pos	2-Hydroxy-N,N,N-trimethyl-2-phosphono-1-pentadecanaminium	-1.17649	-2.26026	0.451696	0.649031	338.935	313.849	1436.05	226.169	1091.5	3651.35	593.089	543.65	536.469	260.134	642.476	543.416
1.77_621.3995m/z	pos	1.77_621.3995m/z	-1.9005	-3.73343	9.02444e-08	2.01236e-05	7852.04	10254.5	11420.5	11423.7	14788.4	13128.1	3158.71	2828.37	2903.9	3517.87	3213.21	2819.67
1.78_149.0094m/z	neg	D-(âˆ’)-Tartaric acid	0.143162	1.10432	0.223551	0.446962	1830.31	1306.94	1505.3	1660.92	1845.84	1200.45	1859.15	1597.85	1577.04	1687.14	2011.87	1592.73
1.78_165.0407m/z	neg	tetramethyl-1,3-disiloxanediol	0.168271	1.12371	0.220643	0.44514	21850.3	14305	22624.1	21187.9	20920	17137.7	21404.9	21702.4	19249.5	23557.6	27690.9	19021.3
1.78_165.0910m/z	pos	THYMOQUINONE	-1.08628	-2.12326	3.77362e-06	0.000227424	6327.92	8458	8556.17	8685.7	9737.96	11234.1	4079.63	4092.4	3942.51	4088.47	4681.8	4073.57
1.78_166.0441m/z	neg	2-Fluoro-3-phenylpropanoate	1.70251	3.25467	0.37007	0.575922	0.00371056	0	4.36055	1.54564	0.0972894	0.0893497	1.85147	0.66408	0.239352	29.4685	0.964329	0.182599
1.78_195.1743m/z	pos	6-Isopropyloctahydro-2(1H)-naphthalenone	0.11799	1.08522	0.526724	0.708341	298.09	398.687	262.102	617.744	522.626	485.32	621.579	494.506	438.019	482.101	315.232	453.905
1.78_223.1539m/z	pos	Tetraethylene glycol dimethyl ether	-2.12841	-4.37235	0.00761736	0.0453886	40.5991	992.33	706.897	1198.24	703.775	535.707	896.248	7.67695	5.01187	2.00379	29.5461	10.3325
1.78_225.0619m/z	neg	(2xi)-D-gluco-heptonic acid	0.591312	1.50662	0.104426	0.279886	270.127	90.2735	150.756	299.058	166.451	45.926	247.451	296.505	254.712	216.604	372.113	156.308
1.78_227.2016m/z	neg	1-Hydroxy-3-tetradecanone	-0.300321	-1.23142	0.00556545	0.0367574	13797.2	16515.7	14666.9	13236.6	13911	17680.1	12915	12659.8	10530.2	12294.7	11321.1	13208.3
1.78_302.2069m/z	pos	Val Ile Ala	-0.211486	-1.15788	0.773341	0.879494	8833.32	3489.53	20820.4	6914.44	9194.9	9547.36	5406.13	7783.55	8960.5	4024.9	12727	11879.5
1.78_332.1885m/z	pos	Ethyl (2E,4R,5R)-5-[hydroxy(imino)methoxy]-4-[(triethylsilyl)oxy]-2-hexenoate	0.158317	1.11598	0.294975	0.51735	9330.81	8589.83	5811.55	12533.6	14157.6	6853.07	10941.7	10593.1	10872.8	11127.7	10948.5	9436.62
1.78_344.1535m/z	neg	Benzydamine HCl	1.30061	2.46333	1.56093e-05	0.000591472	14900.4	10824.7	8240.75	10684.1	12736.4	8385.49	32203.4	29882.1	30772.4	25069.7	21286.8	22812.1
1.78_425.3369m/z	pos	1.78_425.3369m/z	1.12155	2.1758	0.000579442	0.00737769	1652.81	1087.34	1243.62	1785.96	2772.93	1400.23	3100.82	3285.83	3699.1	3635.62	5213.08	2706.4
1.78_509.3420m/z	pos	1.78_509.3420m/z	0.503393	1.41754	0.182891	0.399909	1107.96	112.899	397.622	1093.09	1055.19	801.458	998.97	583.114	1203.32	1215.31	1152.78	1324.66
1.78_587.4056m/z	neg	1.78_587.4056m/z	0.194978	1.14471	0.11956	0.308807	34991.3	33767.7	26928.4	33035.9	45068.6	39685.8	39286	37096.7	37647.1	42672.3	49291.7	38376.3
1.78_608.3851m/z	pos	1.78_608.3851m/z	-6.08468	-67.8689	0.104154	0.279391	21088.6	46783	296.912	268.369	0	344.389	144.129	114.421	748.982	0	0	0
1.79_213.1859m/z	neg	Ethyl 2-methyldecanoate	-0.19534	-1.14499	0.118185	0.306449	3443.98	4427.1	3251.07	2885.16	3049.78	2962.05	3079.14	3006.75	2437.87	3183.35	2921.78	2854.42
1.79_225.1859m/z	neg	7-tetradecenoic acid	-0.116073	-1.08378	0.53931	0.718777	2221.49	2254.93	2421.79	2006.15	2279.12	3682.05	2301.46	3029.38	1845.48	2256.45	1583.79	2699.33
1.79_277.1793m/z	pos	7,9-di-tert-butyl-1-oxaspiro[4.5]deca-6,9-diene-2,8-dione	-0.761723	-1.69551	0.160569	0.370682	396.112	128.925	427.653	653.348	755.265	279.458	34.7289	69.1494	146.629	395.235	565.189	344.106
1.79_298.3465m/z	pos	Dimantine	-0.244117	-1.18437	0.224362	0.447466	8787.16	12580	7867.43	6348.09	10996.9	7704.81	7006.08	8900.63	7925.7	7085.79	8606.16	6308.85
1.79_320.1886m/z	pos	Chloroquine	1.28602	2.43855	0.000307644	0.00468661	7636.59	6434.31	3548.44	9489.63	9447.31	6092.04	21458.4	19604	20390.2	14909.5	14303.3	13343.2
1.79_328.1587m/z	neg	PIVOPRIL	1.49513	2.8189	0.000427351	0.00598292	2130.73	1780.59	749.183	2357.63	2465.41	916.899	6090.44	4291.06	5217.07	5161.6	4496.28	4072.26
1.79_404.2864m/z	pos	Istamycin C	-0.674932	-1.59652	0.02672	0.109866	15050.3	28006.1	29421.9	19967.3	19058.3	20620.6	13170.6	21156.1	11338.3	14104	6454.79	16531.7
1.79_426.3573m/z	pos	O-(2-octadecenoyl)carnitine	1.10124	2.14539	0.000253686	0.00407442	22243.3	13647.1	14879.5	20394.4	27337.7	13459	35784.7	33058.5	42148.5	47078.2	49987.6	32148.6
1.79_450.3104m/z	pos	SNC80	1.33916	2.53004	0.000592272	0.00751107	4899.46	2218.81	1965.35	5003.16	6091.63	2965.39	9034.43	8704.45	10867.5	11462.8	10922.6	7572.04
1.79_476.3063m/z	pos	Netilmicin	-2.44026	-5.42741	0.129373	0.324999	171767	75408.8	14879.9	6401.81	8061.81	10026.3	11899.8	6812.49	11790	6944.65	7899.13	7444.98
1.79_499.3098m/z	neg	leu-gly-arg-arg	0.489471	1.40393	0.00167074	0.0157328	13426.8	13994.1	11423.8	17572.5	17589.9	11523.6	22559.5	19130.4	19262.1	20585.9	19170.5	19373.3
1.79_524.3713m/z	pos	Enantio-PAF C-16	0.801209	1.74256	0.0118841	0.0608437	120763	45883.4	40805.2	91227.8	106796	43461.6	119197	111723	140419	152123	147759	111081
1.79_550.3865m/z	pos	Butenoyl PAF	0.559897	1.47416	0.0553232	0.181862	16242.6	7170.83	5708.33	14773.5	20996.2	7168.75	15628.6	17220.8	20431.5	18327.5	20754.1	13868.7
1.79_568.3394m/z	pos	2-[(4Z,7Z,10Z,13Z,16Z,19Z)-4,7,10,13,16,19-Docosahexaenoyloxy]-3-hydroxypropyl 2-(trimethylammonio)ethyl phosphate	0.63374	1.55158	0.031877	0.12498	207427	102520	79573.4	158820	185785	64390.4	182958	169236	214195	257349	238196	177031
1.79_578.3461m/z	neg	1.79_578.3461m/z	0.591434	1.50674	0.0766228	0.227745	6349.43	3340.71	1390.64	3242.97	6583.93	1078.93	4685.12	4696.31	5879.63	6028.78	6257.02	5584.35
1.79_580.3618m/z	neg	1.79_580.3618m/z	0.699841	1.62433	0.0030391	0.0237482	52012.6	30837.6	29280.2	37841.5	44535.5	21172	55524.9	53435.3	59024.4	60344	65882.5	56126.4
1.80_271.2278m/z	neg	Juniperic acid	-0.514989	-1.42898	0.0265034	0.109047	4050.17	4193.36	4539.41	2074.76	3527.83	3918.07	2626.03	2135.51	2422.84	2887.56	2384.84	3149.43
1.80_292.2631m/z	pos	17-amino-5?-androstan-11-ol	0.000335282	1.00023	0.744447	0.862637	16631.2	12849.8	9487.6	18167.4	16071.4	21467.8	21017.4	30327.8	8869.57	13977.5	7821.51	12683.5
1.80_311.2228m/z	neg	12,13-Epoxy-9-hydroxy-10-octadecenoate	-7.51917	-183.44	0.340893	0.549085	0	0	0	0	0	1094.64	0	0	0	0	0	0
1.80_313.2020m/z	neg	1.80_313.2020m/z	-2.79971	-6.96302	0.0114907	0.0596944	475.38	3465.67	1063.3	122.893	334.114	636.107	130.899	103.628	72.955	70.2469	73.0024	419.824
1.80_346.1677m/z	pos	acodazole	1.72967	3.31652	9.09845e-06	0.000425151	8517.58	6091.33	3698.9	6108.42	7108.32	4863.43	24180	23666.9	23831	17368.8	16242	15406.6
1.80_360.2602m/z	pos	1.80_360.2602m/z	-0.0574625	-1.04063	0.981939	0.99039	9085.83	3882.95	20094.6	8091.02	10398.8	9332.17	5874.57	9201.15	10526.8	4743.7	13993	14168.5
1.80_431.2610m/z	pos	asn-val-lys-ala	0.490416	1.40485	0.0867933	0.247177	7409.97	9595.08	17524.4	7340.31	6271.33	8457.37	10589.8	15296.8	10614.9	10044.6	11581.9	21386.8
1.80_436.2948m/z	pos	1-(1-Azepanyl)-4-[4-(2-methoxyphenyl)-1-piperazinyl]-2-phenyl-1-butanone	2.24216	4.73104	0.00171603	0.0159837	2535.14	1059.22	198.677	2557.88	2692.8	560.559	8131.39	5827.35	10248	8585.02	7411.65	5257.32
1.80_480.3441m/z	pos	1-(1Z-hexadecenyl)-sn-glycero-3-phosphocholine	-0.363468	-1.28651	0.147639	0.351258	4132.28	2066.3	2416.05	2161.8	3310.77	2082.28	1668.03	1723.99	1730.28	2291.67	3154.04	1999.09
1.80_483.2726m/z	neg	1.80_483.2726m/z	0.0117336	1.00817	0.739543	0.859314	8318.46	944.564	7656.1	6095.02	9665.56	2799.7	2684.45	3075.29	4948.16	7605.56	8739.44	8716.3
1.80_510.3553m/z	pos	1-heptadecanoyl-sn-glycero-3-phosphocholine	0.869401	1.8269	0.00120249	0.0125154	42066.9	19360.3	22820.3	29223.6	36751.3	20116.6	47412.5	44391.8	56572.3	59141	58586.4	45094
1.80_529.3992m/z	pos	1.80_529.3992m/z	0.260213	1.19766	0.136131	0.336105	189393	145537	111219	196283	247847	208973	213190	199833	212505	245827	258241	186932
1.80_542.3238m/z	pos	3-Hydroxy-2-[(4Z,7Z,10Z,13Z,16Z)-4,7,10,13,16-icosapentaenoyloxy]propyl 2-(trimethylammonio)ethyl phosphate	0.330996	1.25788	0.157987	0.367416	41511.9	22179.1	19497.8	24128.6	32193.3	10591.5	30787.4	29498.4	33767.7	34837.3	35804.9	24116.6
1.80_544.3378m/z	pos	1-arachidonoyl-sn-glycero-3-phosphocholine	0.60496	1.52094	0.0252866	0.10555	16500.5	7705.31	8333.62	11175.3	15293.9	5638.87	14885.9	14885.5	17881.4	17413.2	20262.8	12999
1.81_165.1273m/z	pos	Methyl carvacrol	0.214674	1.16044	0.236148	0.462216	980.749	1243.66	1343.53	1420.97	1650.91	1438.51	1874.42	1989.75	1580.72	1252.45	1519.22	1158.84
1.81_300.1564m/z	neg	pro-ser-val	-0.563444	-1.47779	0.211414	0.435776	1208.82	3038.72	2846.77	1040.22	953.626	1659.85	961.03	1380.15	1076.94	993.2	580.617	2279.14
1.81_306.1743m/z	neg	N-(3-Triethoxysilylpropyl)-4-hydroxybutyramide	0.775446	1.71172	0.000113498	0.00242834	1920.71	1244.92	1287.65	1259.6	1854.33	1307.23	2507.13	2163.63	2668.87	2658.45	2449.15	2747.6
1.81_400.3419m/z	pos	Palmitoyl-L-carnitine	0.496003	1.4103	0.00140615	0.0138816	40290.9	38196.2	49382.1	39611.5	49180.4	42944.3	56200.5	50332.4	68968.6	65187.1	73097.9	52337.4
1.81_482.3598m/z	pos	Lyso-PAF-C16	-0.28162	-1.21556	0.17124	0.384803	17656.4	11512.3	13701.5	9542.6	11748	11768.6	8061.88	7077.2	9778.94	12404.7	15330.9	9809.97
1.81_520.3385m/z	pos	3-Hydroxy-2-[(4Z,7Z)-4,7-octadecadienoyloxy]propyl 2-(trimethylammonio)ethyl phosphate	-0.185353	-1.1371	0.772067	0.879186	132357	83444.8	20812.6	43727.6	49138.2	20782.4	51861.8	49384.6	58149	52677.6	54541.7	41417.6
1.81_522.3554m/z	pos	4033747	0.712356	1.63848	0.00802074	0.0467659	278009	131818	119498	208773	233501	112632	273640	254135	315733	339519	334759	258708
1.81_580.4081m/z	pos	1.81_580.4081m/z	1.24282	2.36661	0.0644979	0.202351	4685.98	255.511	0	402.055	1243.76	110.144	1443.16	2000.68	3248.47	3872.08	3738.5	1555.59
1.82_104.1070m/z	pos	Choline	0.495775	1.41008	0.00105674	0.0114701	2586.23	3141.02	2672.28	3744.1	3978.47	3076.08	4000.52	4363.74	4398.31	4621.87	4630.11	5058.85
1.82_183.1380m/z	pos	Dihydrobovolide, (R)-	-0.969389	-1.95801	0.133195	0.33134	58.2936	216.608	94.0806	115.964	103.875	434.94	69.5479	79.1959	48.3872	46.8491	212.775	63.1677
1.82_195.1389m/z	neg	2,5-Dimethyl-3-vinyl-4-hexen-2-yl acetate	-0.148654	-1.10853	0.290466	0.513054	3825.32	4625.24	4164.43	3691.74	4441.81	2786.52	3678.87	3713.38	2917.71	3590.03	3629.93	3700.27
1.82_200.1645m/z	pos	1-Aminocyclodecanecarboxylic acid	-2.10623	-4.30564	0.00348407	0.0259379	292.444	552.679	754.239	727.791	239.219	1822.29	282.232	88.283	184.389	183.071	112.581	164.121
1.82_219.1742m/z	pos	Alpha-Cyperone	-0.0219143	-1.01531	0.728705	0.851726	18088.2	16133.5	13635.5	22285.9	20771.3	25294.1	25173.6	32735.9	12278.6	17714.7	11163.7	15390.2
1.82_239.1290m/z	neg	1-(Hydroxymethyl)-7-oxaspiro[bicyclo[3.2.1]octane-6,1'-cyclopentane]-5-carboxylic acid	-0.185003	-1.13682	0.150963	0.356172	6324.77	7449.04	6521.75	6455.9	7105.76	4775.53	6107.28	5762.91	4479.04	6260.45	5820.03	5552.76
1.82_283.0215m/z	neg	5-(3,4,5-Trimethoxyphenyl)-1,3,4-thiadiazole-2(3H)-thione	-0.498402	-1.41265	0.139745	0.340773	49537.1	33349.4	24367.4	34984.7	17938.5	40235.5	30561	22708.2	11060.8	21603.4	20981.3	34953.7
1.82_304.1587m/z	neg	1.82_304.1587m/z	1.21135	2.31554	8.59737e-05	0.00204527	5363.94	4606.1	3464.93	5967.32	6949.91	2950.77	12491.4	10109.8	10438.2	12602.9	11346.4	10871.3
1.82_313.2732m/z	pos	6,9-epoxynonadec-18-ene-7,10-diol	0.374855	1.29671	0.341269	0.549085	1891.6	544.31	1922.88	2154.76	1747.32	1189.15	1248.8	988.954	2183.1	2248.08	3110.52	2476.25
1.82_330.1381m/z	neg	dibenzepin hydrochloride	0.778566	1.71542	0.00871844	0.0498827	67480.2	48751.8	30048.1	61481.2	66846.4	28110.4	102288	102820	98229.5	75058.7	73784	67114.1
1.82_332.1521m/z	pos	1,2-Dimethyl-5-phenyl-4-(4-quinazolinylamino)-1,2-dihydro-3H-pyrazol-3-one	0.690113	1.61341	0.00875458	0.0500443	32318.2	27014.2	16177.6	33458.7	34231.6	18359.5	50776.6	51332.8	50331	37628.1	37608.3	32989.1
1.82_434.1890m/z	neg	lys-ser-ser-asp	0.357319	1.28104	0.17732	0.393937	20855.5	20819.1	42155.1	14686	14212.6	19634.9	22246.9	30279.2	24310.1	22089.6	25001.1	45637.7
1.82_454.2264m/z	neg	(5S,6R,7E,9E,11Z,14Z)-6-[(2-Amino-2-carboxyethyl)sulfanyl]-5,20-dihydroxy-7,9,11,14-icosatetraenoic acid	0.846515	1.79815	0.0162528	0.0764864	2551.33	2061.26	631.851	1540.44	1833.53	2453.85	2775.6	2443.57	3055.02	3533.39	3665.1	4441.7
1.82_511.2733m/z	neg	his-ile-ile-met	-0.425858	-1.34337	0.137426	0.338058	15336.3	17590.5	7253.99	16134	20201.9	18037.3	12408.2	10003.6	12003.2	12807.6	12236.9	10924.6
1.82_534.2958m/z	pos	Val Leu Leu Ser Cys	1.00233	2.00323	0.00652718	0.0409771	4381.45	1443.82	1857.04	2477.19	3613.97	1280.76	4039.9	3398.4	5380.82	6732.86	5679.54	4931.52
1.82_546.3541m/z	pos	1-[(8Z,11Z,14Z)-icosatrienoyl]-sn-glycero-3-phosphocholine	0.64006	1.55839	0.0519707	0.173822	5669.16	2182.43	1824.61	5371.04	6286.85	2022.51	4960.31	4909.32	6166	7064.6	8221.39	5080.51
1.83_181.1334m/z	pos	4-Ethoxy-2-isopropyl-6-methylpyrimidine	0.114699	1.08275	0.448257	0.645262	182.654	285.697	301.303	371.113	529.474	471.821	461.736	401.42	348.275	385.698	405.656	317.027
1.83_222.0931m/z	neg	2-(3-Phenoxyphenyl)propanenitrile	-8.47571	-355.994	0.151022	0.356172	0	259.324	0	0	0	1870.64	0	0	0	0	0	0
1.83_436.1967m/z	neg	ala-asn-his-pro	-0.794857	-1.7349	0.191994	0.412683	551.384	132.965	145.028	370.441	446.033	137.886	74.3737	199.309	148.946	157.066	274.467	171.445
1.83_518.3219m/z	pos	3-Hydroxy-2-[(4Z,7Z,10Z)-4,7,10-octadecatrienoyloxy]propyl 2-(trimethylammonio)ethyl phosphate	0.608107	1.52426	0.00647171	0.0408161	37025.8	18136.9	20475.5	30903.1	31987.3	19362.2	36515	35733.7	42733.3	44328.7	45282.7	36076.3
1.83_554.3459m/z	neg	1.83_554.3459m/z	0.496463	1.41075	0.00602858	0.0388333	199432	126996	144988	158025	178394	112275	187066	182037	212949	228762	258077	229158
1.83_554.3924m/z	pos	1.83_554.3924m/z	0.772553	1.70829	0.0607479	0.195035	19423.9	3187.45	3766.48	6609.53	11278.1	3181.76	9395.75	8440.36	16140.6	19479.5	18225.5	9376.07
1.84_141.1023m/z	pos	2-Amino-1-cyclohexene-1-carboxamide	0.164799	1.12101	0.396074	0.600038	784.721	700.843	814.249	737	1191.38	818.715	790.932	1009.87	831.825	845.095	1406.54	774.095
1.84_179.1277m/z	pos	2-[2-(2-Ethoxyethoxy)ethoxy]ethanol	0.300062	1.2312	0.117786	0.305973	1231.76	1865.71	1642.19	2361.14	1933.58	1462.34	2295.46	2327.82	1928.98	1839.68	2884.16	1648.81
1.84_193.1337m/z	pos	1-(O-ANISYL)PIPERAZINE	0.106966	1.07696	0.369668	0.575767	1442.86	1743.39	1694.59	1598.31	1822.13	1651.6	1651.2	1567.37	1884.88	1697.19	2343.9	1574.79
1.84_201.1096m/z	pos	1.84_201.1096m/z	0.751755	1.68384	0.0954668	0.264151	44.713	234.598	582.259	427.073	419.56	317.717	582.788	417.943	731.937	383.865	796.743	502.15
1.84_210.1699m/z	pos	1.84_210.1699m/z	-0.217924	-1.16306	0.503563	0.692125	188.958	238.393	511.278	330.975	409.662	291.36	365.895	257.242	372.312	254.061	261.682	182.314
1.84_363.1522m/z	neg	ala-ser-ser-thr	-0.537965	-1.45192	0.22444	0.447466	3400.48	10278.4	9812.79	4456.54	3494.09	6548.96	4021.44	5290.39	3559.97	3907.72	2285.33	7099.42
1.84_391.2126m/z	neg	Methyl 9-acetoxy-3,11a-dimethyl-5-oxohexadecahydrodibenzo[de,g]chromene-3-carboxylate	-0.410417	-1.32907	0.400175	0.603447	108.965	96.5522	82.5411	205.203	236.127	295.25	205.423	99.2066	157.873	145.983	53.4496	107.524
1.84_432.2800m/z	pos	ala-thr-ile-lys	-2.04941	-4.13936	0.123578	0.315577	217369	77650.3	29201.5	11080.1	12357.2	17889.5	20405.5	12023.6	16449	12003.4	14350.4	13073.7
1.84_437.1887m/z	neg	5-Methyl-1-[(2E)-4-(trityloxy)-2-buten-1-yl]-2,4(1H,3H)-pyrimidinedione	-0.509662	-1.42372	0.309076	0.527992	5847.34	19787.2	20847.6	10985.4	6394.51	9081.24	8313.59	10266.9	6646.46	7306.76	4495.12	14203.7
1.84_496.3395m/z	pos	PC(16:0/0:0)[U] / PC(16:0/0:0)[rac]	0.531187	1.44512	0.0122623	0.0619282	973041	493670	549985	772554	833620	557180	881105	794495	1.07442e+06	1.15739e+06	1.15674e+06	976519
1.84_557.3202m/z	neg	arg-trp-val-val	0.465927	1.3812	0.0467186	0.162437	15747	7629.84	8976.86	8244.42	12518.2	6759.77	10179.6	11296.1	13785.7	14654.4	17610.6	15177
1.84_568.3617m/z	neg	Droxinavir hydrochloride	1.02724	2.03812	0.00418156	0.0297983	4482.5	2249.11	1459.71	2579.63	4464.8	1549.44	4567.43	4348.73	5674.01	6043.03	6363.07	7220.18
1.85_109.1013m/z	pos	Cyclooctyne	-0.589454	-1.50468	0.0214311	0.0928877	541.481	1197.2	1131.99	938.899	851.841	1286	723.49	644.006	613.183	614.496	785.777	569.643
1.85_117.0910m/z	pos	Resorcitol	-0.204559	-1.15233	0.317897	0.535157	1457.98	2781.17	2766.36	2745.75	2466.01	2363.51	2523.17	1767	2350.41	1980.73	2422.95	1608.22
1.85_209.1383m/z	pos	3,6,9,12-tetraoxatridecan-1-ol	-1.74846	-3.36	0.0220207	0.0949878	368.512	5923.95	2003.42	5405.65	3018.43	2638.54	4395.29	254.677	114.184	155.243	394.997	442.857
1.85_231.1201m/z	pos	(1,1a-Dihydro-7bH-cyclopropa[a]naphthalen-7b-yloxy)(trimethyl)silane	-1.95329	-3.87257	0.028109	0.113803	90.8698	2443.81	802.433	1942.55	1161.1	895.162	1633.43	60.0733	0	0	93.0861	103.29
1.85_264.2318m/z	pos	2,6-di-Tert-butyl-alpha-(ethylamino)-p-cresol	-0.104612	-1.0752	0.569545	0.74021	3614.88	3638.92	2599.39	4303.37	4193.64	5689.76	5160.24	6074.61	2365.37	3528.62	2237.94	2991.3
1.85_360.2231m/z	pos	asn-val-lys	-0.0474731	-1.03345	0.872479	0.936057	9084.2	17372.2	13238.7	10452.5	10560.7	12190.8	10862.6	13574	11867.8	11582.4	9436.95	13215.4
1.85_373.2018m/z	neg	jasmolin II	-0.260102	-1.19756	0.332795	0.547681	1959.17	1677.56	1081.98	1343.88	2491.55	2324.15	1255.35	1284.61	1933.49	1432.26	1622.91	1554.08
1.85_375.2176m/z	neg	(4Z,7Z,10Z)-12-{3-Hydroxy-2-[(1E)-3-hydroxy-1-penten-1-yl]-5-oxocyclopentyl}-4,7,10-dodecatrienoic acid	-0.129874	-1.0942	0.301986	0.522836	3586.65	3238.29	2790.76	2850.73	4089.26	3939.45	3127.18	2784.03	3584.35	3288.87	3090.9	2854.89
1.85_389.2392m/z	pos	Glu Leu Lys	0.393248	1.31335	0.380412	0.585278	30638.1	394.14	14926	11317.9	42540.7	12592.1	10481.3	14351.3	36177.3	13014.7	58252.8	15356.6
1.85_400.1798m/z	neg	omecamtiv mecarbil	-0.936412	-1.91376	0.000296709	0.00460191	5885.11	6189.46	8389.24	4006.95	5795.25	7158.19	2802.51	2802.54	2940.74	3750.47	3445.81	3810.36
1.85_443.2298m/z	neg	1.85_443.2298m/z	2.27177	4.82914	0.0165626	0.0774633	0	0	94.1393	120.739	53.9952	0	67.1667	148.592	436.169	297.603	259.614	112.26
1.85_447.2923m/z	pos	ala-lys-lys-thr	0.408121	1.32696	0.344626	0.55224	72167.4	3295.75	33841	30196.9	119796	28249.5	28318.7	37784.2	88522.5	40731.8	144284	41923
1.85_494.3237m/z	pos	PE(19:1(9Z)/0:0)	0.414335	1.33268	0.064931	0.203206	25612.8	13940.5	12115.8	24091.9	26684.1	11622.3	24086.9	23255.1	29815.5	26713.2	25889.2	22257.8
1.85_552.3304m/z	neg	(2R)-2-Acetoxy-3-[(15-carboxypentadecyl)oxy]propyl 2-(trimethylammonio)ethyl phosphate	0.156802	1.11481	0.353917	0.56094	4990.85	1848.8	2627.25	4242.83	5495.06	942.735	3349.11	3712.29	3824.7	4055.49	3921.75	3598.1
1.86_146.1175m/z	pos	Hexylcarbamic acid	-0.178189	-1.13146	0.426202	0.627357	1648.14	2605.79	3416.67	1861.89	2552.46	2672.28	2157.17	2549.63	2162.57	1674.32	1896.65	2601.57
1.86_173.1172m/z	pos	2-(oxolan-2-yloxy)oxane	-0.837019	-1.78635	0.883192	0.940697	0	225.588	210.544	99.053	246.808	450.676	204.635	68.7429	177.04	73.3814	66.8144	96.7928
1.86_193.1434m/z	pos	1,3-Dimethoxy-2,2-bis(methoxymethyl)propane	0.132992	1.09657	0.312244	0.529869	6866.54	8549.26	8049.34	10461.5	6754.33	9161.17	8983.8	7996.44	11659.2	9507.04	8271.03	8238.16
1.86_199.1702m/z	neg	lauric acid	-0.270088	-1.20588	0.0114584	0.0596065	17347.1	14171.9	14317.5	12151.9	13026.9	12515.9	11850.7	11772.2	10153.9	12104.4	11826.2	11561.5
1.86_237.1231m/z	pos	ALANYL-dl-PHENYLALANINE	-1.3838	-2.60955	0.213691	0.437616	932.138	12491.8	3053.28	1607.31	929.094	2885.1	1928.7	1587.44	1038.7	1702.98	349.914	1780.33
1.86_290.1431m/z	neg	9-Hydroxy-2,5,6,11-tetramethyl-6H-pyrido[4,3-b]carbazol-2-ium	1.43837	2.71014	1.14161e-05	0.000493138	10881.9	9970.85	6286.53	12434.6	13042	8563.59	33693.6	30782.2	28872.2	25691.5	24210.1	22566
1.86_302.1430m/z	neg	1.86_302.1430m/z	0.261407	1.19865	0.126385	0.319568	1621.17	1454.48	1297.02	1513.33	2157.34	873.796	1997.59	1579.96	1776.72	1803.86	1593.32	1938.26
1.86_309.0438m/z	neg	3-[2-(3,5-Dihydroxyphenyl)ethyl]phenyl hydrogen sulfate	-0.591682	-1.507	0.162625	0.372725	36.69	1562.95	174.714	2277.6	2419.92	2743.44	0	0	0	1839.18	1939.45	2334.36
1.86_334.1760m/z	pos	Pro Phe Ala	0.448742	1.36485	0.14843	0.351917	3237.39	5963.56	13561.7	8433.2	5309.57	5096.55	7809.08	11587.9	10982	7333.45	5793.69	13276.5
1.86_388.2537m/z	pos	ala-ala-lys-val	-1.41059	-2.65845	0.146583	0.349766	218747	78739.1	41534.9	18322.9	26347.6	28064.7	29972.1	21125.7	29858.5	20459.7	31504	21961.8
1.86_450.2203m/z	neg	1-(10-Carboxydecyl)-4-[(E)-2-(1-naphthyl)vinyl]pyridinium chloride	0.238182	1.17951	0.496595	0.687176	142322	2595.43	65300.3	43471.3	196451	47462.9	43640.1	54844.9	128211	45634.1	264773	49823.7
1.86_454.2088m/z	neg	MFCD00035572	0.762838	1.69682	0.0381623	0.142389	892.464	623.499	190.508	390.983	858.033	970.099	881.534	836.414	1122.12	1138.31	1239.14	1447.7
1.86_513.2889m/z	neg	pro-arg-arg-ser	-0.907909	-1.87632	2.80219e-07	4.29796e-05	53739.3	57361.6	67023.7	56210.4	62264.6	60904	33943	27924.5	29290	36093.8	29821.3	33458.7
1.87_172.1331m/z	pos	2-Hydroxycyclooctanecarboxamide	-1.21086	-2.31476	0.00452476	0.0314645	793.803	2049.07	1834.65	1727	1001.18	2990.98	909.083	722.774	585.793	785.335	750.587	734.489
1.87_215.1252m/z	pos	(Dimethylamino)[(2,5-dioxo-1-pyrrolidinyl)oxy]-N,N-dimethylmethaniminium	0.0225114	1.01573	0.784203	0.887417	11418.4	14879.1	19299.4	19589.4	17677.2	18245.6	18187.4	15642.1	20111.9	17701.5	16252.4	14803.7
1.87_234.9756m/z	neg	1-Bromo-4-methoxynaphthalene	-0.409486	-1.32821	0.330428	0.54651	1760.69	1004.36	676.45	554.941	1418.48	669.585	477.53	680.995	687.185	709.226	1084.95	939.602
1.87_272.2580m/z	pos	LAURYLDIMETHYLAMMONIOACETATE	0.0443517	1.03122	0.763469	0.873008	2432.85	10613.9	2410.47	4633.5	3241.99	4483.84	8029.29	2762.15	6627.03	4645.42	3955.75	2665.54
1.87_293.1759m/z	neg	Embelin	-0.100235	-1.07195	0.331107	0.547062	43400.1	52314.7	52555.6	47963.2	52692.1	40852.1	54353.6	43567.7	37041.5	43283.2	49544.3	42537.7
1.87_301.1114m/z	neg	5-(3-Aminophenyl)-8-chloro-3-methyl-2,3,4,5-tetrahydro-1H-3-benzazepin-7-ol	-0.711544	-1.63756	0.0469163	0.162856	893.231	1517.4	2308.92	912.404	1032.37	2032.48	862.372	698.264	679.501	861.857	841.018	1365.5
1.87_309.1708m/z	neg	Botrydial	-0.190924	-1.14149	0.0402933	0.147344	10918	12764.4	13753.2	11317.2	13781.8	11166.9	11163.6	10188.6	9615.62	10598	12302.5	10696.8
1.87_314.1068m/z	neg	Alachlor ESA	0.297112	1.22868	0.134685	0.333576	1915.88	1847.32	1054.59	2033.09	3184.11	1497.75	2511.55	2114.66	2543.35	2335.46	1961.83	2704.62
1.87_316.1222m/z	neg	6-({4-[(2-Fluoroethoxy)methyl]benzyl}oxy)-7H-purin-2-amine	-0.0271131	-1.01897	0.832399	0.915119	6695.91	4952.22	2854.79	6333.75	7724.07	3591.46	5918.14	5559.63	5654.03	5126.37	4602.51	4692.8
1.87_346.1693m/z	neg	1.87_346.1693m/z	-0.245613	-1.1856	0.0824135	0.238678	8142.64	8574.72	6520.07	9213	10877.7	10546.6	8573.12	7395.84	7877.63	7165.56	7219.65	7208.27
1.87_357.1749m/z	neg	1.87_357.1749m/z	0.393277	1.31337	0.401745	0.604815	87.9545	441.558	420.132	453.81	425.906	389.214	777.785	463.614	165.825	422.071	608.71	477.691
1.87_371.2274m/z	pos	HO-dPEG8-OH	-1.87025	-3.65595	0.196525	0.418246	24539.5	8065.32	3101.87	1003.93	1296.14	2538.16	2700	1342.05	2168.31	1182.83	2257.72	1434.84
1.87_480.3094m/z	neg	CYTARABINE-5'-PALMITATE	0.827952	1.77516	0.0116663	0.0601597	18493.8	8000.55	10521.3	15513.1	22873.3	7307.3	19207	18807.2	24880.2	26394.1	33341.3	24197.5
1.87_482.3239m/z	pos	1-stearoyl-sn-glycero-3-phosphoethanolamine	0.701579	1.62628	0.0176877	0.0811658	54156.7	24306.9	26307.9	53813.5	63915.6	27264.4	55898.7	51957.8	73157.4	76149.7	83617.9	65411
1.87_485.3376m/z	neg	1.87_485.3376m/z	0.305843	1.23614	0.110148	0.290544	7879.82	6553.44	5424.75	6651.51	13063.6	8761.13	9348.49	9020.63	8828.97	10446.4	13049.5	9055.42
1.87_540.3304m/z	neg	1.87_540.3304m/z	-0.0337159	-1.02365	0.622815	0.778427	2759.38	1347.33	502.501	1602.65	2680.07	461.426	1137.17	1064.68	1655.7	1362	1824.2	2093.42
1.88_133.0859m/z	pos	Leucinic acid	-0.223935	-1.16791	0.0546988	0.180655	3466.5	3351.3	2552.43	2980.74	2748.76	3046.54	3035.31	2765.78	2187.78	2314.19	2871.89	2361.53
1.88_221.1546m/z	neg	2,3-Dibutyl-1,4-benzenediol	-0.150118	-1.10966	0.297626	0.51942	1944.08	2199.96	2514.91	1846.22	2707	1744.8	2310.15	1720.43	1633.32	1923.42	1943.13	2145.49
1.88_327.2010m/z	pos	Heptaethylene Glycol	-1.65698	-3.15357	0.162223	0.37212	49578.9	15896.6	9641.55	3085.12	3121.78	6382.63	6684.73	2957.83	4828.76	3313.95	5246.37	4776.14
1.88_370.2948m/z	pos	cis-5-Tetradecenoylcarnitine	1.8951	3.71949	2.50239e-06	0.000172121	6057.74	4966.58	3353.75	6148.03	6892.53	7769.77	23988.2	19136.9	27735.5	22188.4	20915.8	16934.5
1.88_89.0597m/z	pos	3-Oxobutanol	-0.333796	-1.26033	0.243411	0.468477	695.107	1101.93	650.198	634.604	369.094	588.38	658.005	510.885	501.925	530.142	542.223	460.557
1.89_103.0754m/z	pos	5-Hydroxypentanal	0.235862	1.17761	0.207857	0.431111	978.94	1361.52	1033.22	1763.36	1195.19	802.162	1800.12	1510.55	1087.82	1287.1	1513.68	1203.32
1.89_159.8866m/z	neg	1.89_159.8866m/z	-0.161508	-1.11846	0.259916	0.484035	3355.93	2669.42	2327.45	2250.55	2945.18	2904.06	2390.86	2464.22	1857	2413.9	2267.94	3315.55
1.89_182.1387m/z	pos	1.89_182.1387m/z	0.74624	1.67741	0.00767122	0.0454731	187.499	367.814	195.937	445.647	278.693	201.695	598.911	557.695	417.714	443.451	445.414	354.382
1.89_185.1545m/z	neg	2074	-0.343848	-1.26914	0.0388788	0.143915	2307.63	2420.93	1864.21	1647.18	1835.59	1406.71	1442.25	1542.19	1234.02	1584.16	1509.27	1734.13
1.89_203.0647m/z	neg	2-(1-Pyrrolidinyl)-1,3-benzothiazole	-0.375629	-1.2974	0.261035	0.484977	107480	68487.4	51143.5	55954.2	40115.2	80976.2	58270.8	58685.2	19483.4	44771.5	51490.5	78808.3
1.89_236.1053m/z	neg	1.89_236.1053m/z	-0.231456	-1.17402	0.102745	0.276919	3467.68	4399.36	4252.33	3441	5032.32	3344.26	3930.96	3068.07	2741.34	3455.28	3478.6	3713.76
1.89_344.2275m/z	pos	1.89_344.2275m/z	-1.42813	-2.69097	0.0823107	0.23849	146053	54902.6	34680.4	16035.7	16101.5	27620.2	23324.4	15573	18113.6	15731	18118.6	18907.7
1.89_358.2947m/z	pos	1.89_358.2947m/z	2.57097	5.9421	0.000252576	0.00406693	1910.68	2274.14	482.028	1285.94	1753.56	7812.94	17615.1	15524.9	22115.9	12142.2	12923	11925.7
1.89_423.1733m/z	neg	2-{2,2-Bis[4-(dimethylamino)phenyl]ethyl}benzenesulfonic acid	-0.553125	-1.46726	0.00215327	0.0187426	1876.01	2435.87	1998.93	2608.88	2840.98	3120.73	1437.5	1620.83	1625.58	1752.49	1787.96	1916.04
1.89_436.2831m/z	neg	2-Aminoethyl 2-[(1E)-1-hexadecen-1-yloxy]-3-hydroxypropyl hydrogen phosphate	-0.0437644	-1.0308	0.905815	0.951774	6412.12	3161.37	6636.98	5171.46	8044.55	3927.12	3677.53	3638.95	4728.98	5634.3	7904.01	6773.06
1.89_468.3081m/z	pos	PC(14:0/0:0)	0.0153136	1.01067	0.629357	0.783508	15073	11140.9	4532.79	17647.5	17202.2	7070.95	11205.2	10828.9	15052.1	12708.1	12296.9	11351.8
1.89_478.2936m/z	neg	1-{[(2-Aminoethoxy)(hydroxy)phosphoryl]oxy}-3-hydroxy-2-propanyl (4Z)-4-octadecenoate	0.178483	1.13169	0.370832	0.576012	7464.3	4659.52	7843.82	8534.81	10807.5	4807.75	6554.25	6571.76	7734.77	8282.88	10796	9988.76
1.89_86.0964m/z	pos	Cyclopentylamine	-0.213774	-1.15972	0.312796	0.530094	2305.9	4148.09	4870.39	3037.93	3453.81	3933.84	3444.62	3419.14	3226.02	2841.41	2475.95	3346.57
1.90_162.0256m/z	neg	dimatif	-0.549771	-1.46385	0.144453	0.347302	11318.6	6991.43	4996.39	5290.86	4171.7	8210.82	4818.54	4848.57	1481.24	4275.86	4472.7	8095.67
1.90_165.1121m/z	pos	MFCD00059599	0.40524	1.32431	0.0449376	0.158597	5490.28	6451.29	5010.53	8746.66	6435.79	4196.65	9473.71	9083.13	5912.32	7540.02	9127.61	6978.94
1.90_187.0940m/z	pos	2,2-Dinitroso-1,3,5,7-tetraazabicyclo[3.3.1]nonane	0.430404	1.34761	0.0347187	0.133152	1997.41	2689.11	1783.75	3722.92	2694.61	1946.38	3935.24	3749.58	2616.99	3340.47	3547.78	2802.76
1.90_203.1389m/z	pos	ALANYL-dl-LEUCINE	-0.625379	-1.54262	0.159542	0.369134	2598.72	8286.97	8310.81	4031.13	3327.44	6847.91	4614.54	3876.47	2964.35	3193.7	1790.59	5211.7
1.90_205.0793m/z	pos	1,5-Dimethyl-2-phenyl-1H-pyrazole-3(2H)-thione	-0.242049	-1.18267	0.404399	0.606694	151439	111613	85010.2	104813	69271.5	160147	113093	101866	42333.3	86233.6	92798.7	140584
1.90_278.1430m/z	neg	DICYCLOHEXYLAMINE SULFATE	0.934789	1.91161	0.000123444	0.00254206	2169.63	2512.81	1919.71	2888.38	3501.54	2036.71	4981.77	4184.73	4051.8	5908.98	4571.61	5035.75
1.90_332.2287m/z	pos	Lys Gly Lys	-0.904467	-1.87185	0.0217591	0.0941803	12663.9	15560.2	34552.5	18848.4	18553.2	31409.4	12763.8	14524.5	10428	10037.7	5501.39	17039.7
1.90_343.2951m/z	pos	1.90_343.2951m/z	0.190436	1.14111	0.589831	0.756169	5286.92	5558.46	1714.85	2736.38	2319.63	9767.59	6630.59	3836.02	10277.7	4997.83	3039.18	2467.43
1.90_348.1848m/z	neg	1.90_348.1848m/z	-0.300279	-1.23138	0.153121	0.359606	16158.5	14626.6	11974.2	13813.8	25569.9	19382.9	14188.5	12968.6	13480.8	14669.6	12023.5	15116.5
1.90_348.2100m/z	pos	UNII:36WJ53288E	-0.384678	-1.30557	0.396638	0.600604	53586.7	33005.8	18055.3	23815.2	20387.9	56031.9	28345.9	23575.2	9332.29	25176.8	30314.5	40184
1.90_356.2790m/z	pos	4-((2-oxohexadecanoyl)amino)butanoic acid	1.02927	2.04099	0.00645816	0.040794	4345.39	5134.43	2116.93	5039.35	4997.87	11177.4	12563.6	11644.7	15608.7	9492.04	8608.73	9056.44
1.90_438.2975m/z	pos	2-Aminoethyl (2R)-3-[(1Z)-1-hexadecen-1-yloxy]-2-hydroxypropyl hydrogen phosphate	0.189149	1.14009	0.359523	0.56679	12801.8	7275.76	13607.4	13816.8	14321.3	10814.7	11034.8	9323.07	15458.5	15233.6	16285.1	15479.4
1.90_480.3083m/z	pos	PE(18:1(9Z)/0:0)	0.197661	1.14684	0.097344	0.267188	11615.5	11253	14573.9	13913	15893.1	13661.9	14022.2	12731.4	17077.6	15431.8	18060.5	15468.6
1.90_487.3521m/z	pos	1.90_487.3521m/z	0.442826	1.35926	0.0205635	0.0903025	15824.5	13631.4	10175.1	16542.7	20837.7	20430.3	20110.3	20028	22820.6	24543.7	25667.9	19280.7
1.91_128.1070m/z	pos	8-Azabicyclo[3.2.1]octan-3-ol	-0.0180273	-1.01257	0.971311	0.985957	3290.89	3965.39	2980.45	3813.81	2688.04	2009.22	3018.32	2472.89	2793.06	3715.59	4009.55	2505.52
1.91_206.0825m/z	pos	diazapyrenium	-0.240555	-1.18145	0.593442	0.758493	13012.2	9208.26	5147.16	9223.39	3948.98	12623.4	8571.23	7627.75	3615.25	7515.09	5643.22	12025.1
1.91_214.2528m/z	pos	Tetradecylamine	-1.17197	-2.2532	0.0618285	0.197384	1518.11	3651	9065.95	8863.69	2449.03	4383.62	4238.7	1617.69	1665.01	2099.21	1940.46	1719.58
1.91_272.1616m/z	neg	N~6~-(5-Oxo-D-isoleucyl)-L-lysine	-1.38368	-2.60933	0.00202461	0.0179626	11401.8	8017.45	26099.5	10473.6	11649.9	18714.2	5379.5	6655.71	4729.21	4172.11	3371.82	8783.2
1.91_274.1758m/z	pos	Ala Leu Ala	-1.06746	-2.09574	0.016128	0.0759927	12460.5	17882.9	38142.7	16834	14422.2	33661.4	11391.6	12192.5	9708.49	8699.92	5303.31	16355.7
1.91_300.2013m/z	pos	1.91_300.2013m/z	-1.1479	-2.2159	0.297906	0.51942	39648.8	13360.9	4903.28	4202.76	3600.24	8345.08	7278.65	4559.51	5395.54	4176.63	5898.62	6110.25
1.91_305.1567m/z	pos	1.91_305.1567m/z	-1.14645	-2.21368	0.386842	0.591202	13657	4808.62	1360.53	1459.23	949.693	3059.53	2935.45	1740.5	1738.79	1698.46	1213.32	2096.68
1.91_349.1829m/z	pos	arg-ser-ser	-1.70332	-3.2565	0.148056	0.351438	11907.7	5132.79	2481.7	942.947	561.793	2188.97	1802.72	648.295	1552.31	784.199	1066.5	1270.92
1.91_454.2924m/z	pos	PE(16:0/0:0)	0.419782	1.33773	0.0294463	0.117924	33276.7	21647.3	35832.8	37360.2	36647.1	30303.9	36554.1	31650.9	43257.8	50163.9	50244.6	49078.2
1.91_454.3887m/z	pos	1.91_454.3887m/z	-0.660124	-1.58022	1.92112e-05	0.000679152	24867.2	27296.7	31470.4	29668.2	28132	34217.1	19558.2	18704.5	21395	16188	17643.5	17665.2
1.91_486.3037m/z	pos	arg-thr-ile-pro	-2.44865	-5.45904	0.960833	0.981303	0	1132.2	1122.31	88.4327	0	0	226.274	60.1211	63.1013	74.788	0	0
1.91_534.3458m/z	pos	lys-lys-lys-met	-0.494524	-1.40886	2.19839e-05	0.000739969	190410	206097	231005	212377	204407	248528	155745	159085	163092	138424	153862	147432
1.91_631.3458m/z	neg	1.91_631.3458m/z	0.569251	1.48375	0.0155243	0.0741417	1175458	1.07415e+06	1.84143e+06	1.01277e+06	1.0978e+06	864683	1.29338e+06	1.90503e+06	1.79953e+06	1.3206e+06	1.89152e+06	2.27458e+06
1.91_655.3424m/z	pos	1.91_655.3424m/z	0.483658	1.39828	0.0810762	0.236102	49651.7	56635.6	104326	39733.1	39396	53321.2	57603	80447	85904.4	58267.3	74418.9	123062
1.91_691.4136m/z	pos	1.91_691.4136m/z	0.685195	1.60792	0.00694152	0.0427711	525815	577678	964545	505455	481096	484253	709043	929369	1.03884e+06	763659	900684	1.34858e+06
1.92_155.1066m/z	pos	(2E,4E)-7-Methyl-2,4-octadienoic acid	-0.527508	-1.44144	0.30155	0.52251	250.366	964.246	749.106	825.535	482.714	1204.75	528.066	582.897	535.142	481.692	494.813	481.281
1.92_276.1273m/z	neg	9-Hydroxy-2,6,11-trimethyl-6H-pyrido[4,3-b]carbazol-2-ium	0.959107	1.94411	0.000127328	0.00257421	4379.19	4301.78	2870.31	5083.18	5751.68	3662.99	10136.2	8969.57	8829.5	8139.62	7292.04	7281.01
1.92_283.1748m/z	pos	MM3670000	-1.07845	-2.11177	0.259397	0.483922	58299.9	19971.3	8772.39	6727.86	6369.17	13524.1	11879.5	7385.76	8439.28	7112.56	9102.7	9901.46
1.92_344.2792m/z	pos	4147610	1.80268	3.48869	1.74427e-07	3.2464e-05	1743.48	1887.29	1657.46	1640.73	1745.3	1651.02	7547.81	5631.83	8097.05	5190.73	4737.55	4831.63
1.92_350.6767m/z	neg	1.92_350.6767m/z	-3.91495	-15.084	1.16785e-05	0.000499336	2265.36	2565.11	3355.36	1986.81	2653.55	3822.46	142.022	97.436	94.6647	35.0378	183.224	545.743
1.92_502.2658m/z	pos	pro-thr-trp-val	0.713975	1.64032	0.0313536	0.123694	16384.2	22967.8	40981.2	16218.6	14772.8	19141.3	24797.3	35910.6	39170.4	23566.1	32056.8	58508
1.92_515.3045m/z	neg	arg-arg-ser-val	-0.467026	-1.38226	0.000114534	0.00242834	370846	425889	512008	406462	420821	457864	320419	339251	314249	282557	325332	294749
1.92_597.3617m/z	neg	1.92_597.3617m/z	-0.471777	-1.38682	0.322876	0.540804	2705.89	6436.23	8987.37	3752.73	2318.24	3848.1	3837.42	3757.59	3057.92	2440.05	1619.21	5511.28
1.93_185.1284m/z	pos	MFCD00079086	-0.242007	-1.18264	0.179752	0.396056	8711.49	11795.6	15236.5	9635.31	10269.4	14351	11256.7	9828.11	10360.2	8167.11	8434.86	11141.2
1.93_452.2781m/z	neg	1-{[(2-Aminoethoxy)(hydroxy)phosphoryl]oxy}-3-hydroxy-2-propanyl palmitate	0.263843	1.20067	0.170352	0.383216	19994.5	13850.1	22972.6	20959.8	24250.4	15737.3	18285.7	18781.3	20976.5	25592.5	30514.6	27247.5
1.93_491.2074m/z	neg	cys-gly-lys-trp	-0.42177	-1.33957	0.193377	0.413713	6179.34	10385.7	16552.1	7276.88	8276.51	13374.2	9361.93	10131.3	8589.12	5272.71	5842.53	7117.76
1.93_520.2443m/z	neg	1.93_520.2443m/z	1.27083	2.413	0.447633	0.64495	105.176	10.25	64.0537	94.0959	73.704	0	165.168	245.092	0	153.543	111.48	171.18
1.93_633.3605m/z	pos	1.93_633.3605m/z	0.611693	1.52805	0.0500161	0.170345	123780	156732	297183	111471	108199	130580	164660	242083	254822	162577	212883	380925
1.94_120.0655m/z	pos	4-(Aminooxy)butanoic acid	0.239106	1.18026	0.27202	0.495921	247.813	329.535	485.646	382.388	422.443	525.965	397.203	556.492	408.753	477.532	339.624	646.775
1.94_171.1389m/z	neg	8-Methylnonanoic acid	-0.246602	-1.18641	0.0716817	0.217346	9325.23	10378.9	7921.5	6706.78	6975.34	6782.29	6833.11	7175.03	6098.34	7033.91	6851.75	6541.05
1.94_225.0075m/z	neg	3,4-Dideoxy-4-sulfohexos-2-ulose	-0.177422	-1.13086	0.0779788	0.229939	4773.43	4215.86	4244.42	4628.54	5961.37	4981.9	4121.45	4390.71	3839.32	3985.05	4658.08	4476.88
1.94_231.1599m/z	neg	Hexyl (3S)-3-hydroxy-5-methoxypentanoate	-4.14658	-17.7111	0.3778	0.582533	152.818	4710.99	32.8518	99.2314	215.429	0	72.4166	45.0257	20.1815	105.286	45.6688	0
1.94_302.1067m/z	neg	2,3-Dihydro-1H-indol-1-yl[(6R)-4,5,6,7-tetrahydro-1H-benzimidazol-6-yl]methanone hydrochloride (1:1)	0.737501	1.66729	0.0114067	0.0596047	2755.29	1994.01	1280.75	2459.28	3643.26	1207.65	4373.8	3906.4	4109.82	3466.69	2952.98	3436.29
1.94_395.1782m/z	neg	1-(4-{[3-Fluoro-5-(4-methoxytetrahydro-2H-pyran-4-yl)phenoxy]methyl}phenyl)-2-methyl-1H-imidazole	-0.533395	-1.44733	0.235951	0.461973	1992.38	2674.75	6586.7	4085.06	1735.15	3389.67	3239.65	2676.3	1780.79	1914.87	1039.12	3486.33
1.94_414.3212m/z	pos	(4S)-4-{[(9Z)-3-Hydroxy-9-hexadecenoyl]oxy}-4-(trimethylammonio)butanoate	-0.389262	-1.30972	0.419191	0.62087	1808.46	7984.92	6276.73	2956.12	4614.65	4815.61	5145.49	2690.07	5841.73	3175.18	2391.16	2482.07
1.94_436.3782m/z	pos	1.94_436.3782m/z	0.0833353	1.05946	0.467265	0.662762	41094.8	56239.6	86697.5	45204.1	42552.1	67062.1	57308.1	54838.7	60506.4	57006.2	65931.9	63408.9
1.94_513.2020m/z	neg	met-thr-thr-tyr	0.0709569	1.05041	0.993125	0.997444	0	65.5733	0	0	0	0	0	0	0	0	0	69.1816
1.95_182.0774m/z	pos	1.95_182.0774m/z	-0.02901	-1.02031	0.462613	0.659179	0	987.578	705.49	519.592	551.759	513.062	624.319	511.188	214.556	569.71	499.863	792.48
1.95_233.1493m/z	pos	Leu Thr	0.143571	1.10464	0.592575	0.75763	11616.1	13933.7	21024.4	16497.9	20371.5	23679.6	17285	24076	20884.6	18385	11126.8	26575.4
1.95_239.1486m/z	pos	RZ2670000	-0.593099	-1.50848	0.234642	0.460551	31839.7	17155.6	9521.34	8715.15	7789.26	17535.8	11605.2	9936.41	8999.79	9805.18	8801.16	12207.8
1.95_261.1305m/z	pos	1.95_261.1305m/z	-0.311979	-1.24141	0.615195	0.771493	6831.46	3628.69	1699.7	2541.49	1875.88	3830.89	2995.05	2672.78	2384.56	2894.41	1895.73	3595.77
1.95_274.1118m/z	neg	3-(benzyldimethylammonio)propanesulfonate monohydrate	1.15373	2.22489	0.000213099	0.00364456	2595.58	2679.38	1702.37	3612.81	3848.95	1856.64	7314.03	6053.33	6643.88	6007.6	5311.47	4933.19
1.95_330.1365m/z	pos	25I8391P98	-0.513208	-1.42722	0.0150592	0.072855	16392.9	17836.8	10719.1	16963.2	19609.6	22201.4	13332	12814.6	14097.6	10099.1	10240.5	12089.4
1.95_383.3304m/z	pos	7-Dehydrodesmosterol	-0.186236	-1.13779	0.435556	0.635045	9048.77	14687.3	19281.6	11284.6	11483.7	17065.9	11733.5	10842.4	13359.7	11858.2	13136.8	11886.8
1.95_471.2237m/z	pos	tyr-ala-ala-phe	-0.160714	-1.11784	0.775746	0.88084	701.066	4137.26	8678.39	1648.71	2304.92	3194.99	3104.54	3420.48	3799.15	1560.05	2133.98	4468
1.96_368.1302m/z	neg	(3S,5R,6E)-7-[3-(4-Fluorophenyl)-1H-indol-2-yl]-3,5-dihydroxy-6-heptenoic acid	-0.422466	-1.34022	0.0116675	0.0601597	2577.58	2689.2	2310.42	2769.17	2530.13	4130.52	2204.2	1963.95	2115.26	2407.66	1889.84	2107.32
1.96_643.4035m/z	neg	MFCD00182652	-1.38829	-2.61768	0.256883	0.481571	41016.4	2377.7	14201	21178.9	55659.2	59260.8	11132.8	10871.3	13458.8	8801.61	23088.5	6637.83
1.97_154.1226m/z	pos	2-Methyl-2-azabicyclo[3.3.1]nonan-7-one	-0.0657994	-1.04666	0.951673	0.977152	169.421	307.584	162.088	294.29	418.004	313.682	211.358	355.862	229.084	282.303	203.121	308.837
1.97_179.0637m/z	pos	Etisazole	-0.0506121	-1.0357	0.943816	0.973488	11549.1	9040.99	5113.72	5759.06	4561.28	9548.59	8577.27	7865.4	4029.12	6305.54	6989.75	10234.4
1.97_201.1243m/z	neg	Methyl glycylnorleucinate	-0.0523349	-1.03694	0.863425	0.931427	2423.09	1984.98	3909.55	2622.75	4277.53	3665.78	2441.18	3994.82	3342.64	2800.18	1891.14	3740.77
1.97_264.1274m/z	neg	1.97_264.1274m/z	0.178287	1.13154	0.253781	0.479145	6978.49	6973.97	6657.92	6267.11	7498.3	6698.62	10183.7	8489.22	8765.57	6343.41	6386.63	6309.58
1.97_272.1853m/z	pos	Dimethyl (2,2,6,6-tetramethyl-1-piperidinyl)malonate	-0.105432	-1.07582	0.561779	0.733886	5652.89	5619.56	4021.05	3985.55	4313.67	6583.45	5555.64	4417.32	4263.24	4526.49	3718.84	5567.59
1.97_320.1535m/z	neg	Trimethylsilyl N,O-bis(trimethylsilyl)serinate	0.179856	1.13277	0.195236	0.416119	6906.16	8484.81	6383.87	8419.85	8628.06	9998.96	11090.2	9683.44	10452.7	7732.77	7918.15	8427.32
1.97_334.1693m/z	neg	hydroxychloroquine	-0.251934	-1.1908	0.484109	0.677153	4471.81	7048.1	6316.7	5569.81	7115.43	13606.2	7552.27	6710.57	7201.45	4743.93	5361.13	5487.05
1.97_348.1484m/z	neg	2-[2-(1-Piperidinyl)ethyl]-10,10a-dihydroimidazo[1,5-b]isoquinoline-1,3(2H,5H)-dione hydrochloride (1:1)	-0.673417	-1.59485	0.0149367	0.0724288	2236	2205.99	2789.92	2457.82	1857.85	4602.2	1595.46	1376.3	1679.56	1615.86	2347.69	1509.13
1.97_454.2657m/z	pos	pro-pro-gln-ile	-0.050482	-1.03561	0.977116	0.98773	26045.5	15505.5	36463.8	18384.7	23938.8	31075.3	22978.6	23732.4	28219.8	19102	22502.9	29671.1
1.97_480.1944m/z	neg	cys-lys-met-thr	-0.633964	-1.55182	0.898013	0.948082	212.802	4259	12023.7	2024.52	389.336	2478.64	2366.54	2926.03	1094.43	1516.26	607.868	5269.24
1.97_516.3025m/z	pos	arg-gln-gly-arg	-0.852942	-1.80618	0.0165838	0.0775054	12117.4	14354.8	25763.8	7481.42	9491.44	13488.2	7175.99	6846.07	8517.62	6349.22	7493.7	9400.3
1.97_527.2683m/z	neg	1.97_527.2683m/z	-0.539587	-1.45356	0.00768301	0.0454731	10579.9	9618.22	6225.82	9841.35	12900.3	10935.5	7704.98	6480.79	7450.31	6419.33	7135.86	6154.47
1.97_583.3458m/z	neg	1.97_583.3458m/z	-0.115063	-1.08302	0.639793	0.790564	1.44135e+06	785612	1.62301e+06	1.11505e+06	1.50506e+06	1.39151e+06	1.22802e+06	1.33506e+06	1.30467e+06	972634	1.24261e+06	1.17595e+06
1.97_617.3301m/z	neg	N-[(5-Methyl-1,2-oxazol-3-yl)carbonyl]alanylvalyl-N-[(3E)-5-ethoxy-5-oxo-1-(2-oxo-3-pyrrolidinyl)-3-penten-2-yl]leucinamide	-0.387637	-1.30825	0.00150508	0.0144964	277663	232229	334489	270432	248067	282081	233545	212447	227172	196684	193510	194017
1.97_619.3448m/z	pos	N-[(5-Methyl-1,2-oxazol-3-yl)carbonyl]alanylvalyl-N-[(3E)-5-ethoxy-5-oxo-1-(2-oxo-3-pyrrolidinyl)-3-penten-2-yl]leucinamide	-0.448936	-1.36503	0.0627412	0.199431	35287.1	36554.7	59305.5	36900.5	24863.5	46328.1	30633.8	27202.5	34338.3	25134.2	23083.9	34868.5
1.97_623.3160m/z	pos	FULVESTRANT SULFONE	0.216694	1.16207	0.161534	0.371252	16472.2	10372.2	18529.8	10304.2	14118.5	13505	15928.8	15224.3	17218.9	14239.5	14315.6	19876.1
1.97_633.4244m/z	pos	1.97_633.4244m/z	-0.818295	-1.76332	0.00462527	0.0318831	19184.7	28958.7	22535.4	27415.4	22660	34490.1	19894.3	11660.7	16164.4	18889.8	13415.3	8013.72
1.97_643.4135m/z	pos	1.97_643.4135m/z	-0.0163682	-1.01141	0.91785	0.958125	813415	469591	978584	654347	804499	880489	712412	749380	835141	656457	778743	816886
1.97_646.3415m/z	neg	1.97_646.3415m/z	-0.120754	-1.0873	0.64086	0.790828	185003	99550.1	210564	145350	199137	184798	162083	176322	168616	127228	156104	151796
1.97_677.3980m/z	pos	1.97_677.3980m/z	-0.291788	-1.22416	0.0577483	0.18827	153551	143682	216754	160545	125894	182627	144404	119784	152929	129940	115404	140582
1.98_189.1233m/z	pos	Val Ala	0.0469599	1.03309	0.882697	0.940697	28613.4	37672.5	49985.9	32881.1	44411.3	50953.1	36563.7	51015.1	44923.9	35785.5	26474.4	57844.8
1.98_316.1222m/z	neg	6-({4-[(2-Fluoroethoxy)methyl]benzyl}oxy)-7H-purin-2-amine	-0.730512	-1.65923	0.011051	0.058716	4178.32	4564.19	2598.67	4335.98	3749.1	6241.56	3258.65	2615.63	3504.66	1863.37	2432.93	1792.11
1.98_328.2477m/z	pos	ditert-butyl (2S,4S)-4-tert-butylpyrrolidine-1,2-dicarboxylate	1.81313	3.51404	0.00254038	0.0210965	965.409	412.537	286.771	1792.02	2186.1	2643.76	5643.53	5278.19	6163.55	4123.52	3771.51	4154.23
1.98_415.2547m/z	pos	ile-pro-ser-val	-7.42039	-171.301	0.340893	0.549085	1021.8	0	0	0	0	0	0	0	0	0	0	0
1.98_572.2974m/z	pos	Moxilubant maleate	-0.102076	-1.07332	0.974769	0.987209	4972.2	1260.49	2567.65	2762.92	3041.9	987.945	1296.46	1756.03	1518.35	3326.46	3500.36	3129.88
1.98_585.3604m/z	pos	1.98_585.3604m/z	-0.081861	-1.05838	0.794806	0.894298	382140	230485	505831	288118	342863	413765	307039	338163	378471	271136	343451	405615
1.98_72.0808m/z	pos	2-Methyl-1-propen-1-amine	0.0800443	1.05705	0.638475	0.790564	3859.59	5104.59	5958.62	4001.77	5282.32	6100.71	4978	5982.33	5799.71	4492.47	3994.59	6789.92
1.99_151.0399m/z	neg	ANISIC ACID	-0.262864	-1.19986	0.0173891	0.0805395	1141.25	1050.13	1059.39	836.179	960.284	1076.4	842.459	833.98	803.302	1038.43	845.434	739.027
1.99_152.0352m/z	neg	2-(Aminooxy)benzoic acid	-0.196599	-1.14599	0.155332	0.363246	1531.43	1360.8	1512.04	1124.82	1457.16	1337.04	981.261	1607.6	900.703	1316.52	1240.47	1215.63
1.99_157.1232m/z	neg	5-Methylhexyl acetate	-0.264295	-1.20105	0.0437728	0.15587	20280.4	18571.1	15397.5	13429.1	13897.7	16294.2	14021.1	15694.8	11783.1	13696.7	13173.6	13116.8
1.99_198.0977m/z	pos	Mononitrosocaffeidine	0.27447	1.20955	0.0592108	0.191557	3398.1	4098.59	2387.52	3190.99	4338.7	4479.72	4458.08	4293.85	4617.33	4112.18	4678.93	4322.3
1.99_217.1545m/z	pos	Val Val	-0.353395	-1.27756	0.146346	0.349464	7805.43	11624.2	16059.6	12159.1	11140.3	15851.5	11633.8	11605.7	8639.1	8957.33	5835.14	11751.5
1.99_253.1445m/z	neg	1,1-Hexanediyl bis(2-methylacrylate)	-0.106081	-1.0763	0.409146	0.610775	2246.66	2595.2	2022.09	2203.21	1732.52	2328.59	2367.57	2371.11	1860.23	1771.34	2268.97	1557.95
1.99_318.1379m/z	neg	metconazole	0.0844402	1.06028	0.497463	0.687429	6854.65	7347.95	8412.54	7496.67	7725.21	9506.76	10319.7	8632.31	9343.24	7514.48	7203.14	7184.96
1.99_346.1329m/z	neg	Carcainium Chloride	-0.758239	-1.69142	0.000785647	0.00929266	18418.5	18231.2	12306.9	19242.2	22371.9	21639.8	12737	12908.1	12141	8789.48	9965.53	9797.33
1.99_381.1917m/z	neg	(5R,6Z,8E,10E,14Z)-5,20,20,20-Tetrahydroxy-12-oxo-6,8,10,14-icosatetraenoic acid	-0.26149	-1.19872	0.43564	0.635045	2398.17	2974.67	4797.63	2002.85	1817.98	3638.55	2423.88	2058.43	2521.56	2522.66	2750.65	2429.09
1.99_419.2511m/z	neg	N,N,N',N'-Tetrabenzylethylenediamine	-1.40852	-2.65465	0.934295	0.966868	77.4183	798.015	336.616	267.193	0	0	136.957	91.7915	0	114.83	48.2196	161.69
1.99_473.2792m/z	pos	ile-met-ile-pro	-0.757686	-1.69078	0.147624	0.351258	3742.64	4752.6	13204.4	3637.54	2456.68	5600.03	2249.28	3557.02	2291.07	2820.75	2278.97	6551.05
1.99_570.2824m/z	pos	1.99_570.2824m/z	-0.116116	-1.08381	0.819529	0.907115	27424.8	10961.3	29193.2	24598.9	21850.9	14580.6	15142	14570.6	22267.2	22872.5	19454.5	24356.8
1.99_607.3426m/z	pos	1.99_607.3426m/z	-0.0118695	-1.00826	0.906441	0.952026	76243.2	44843.3	96734.8	56500.7	71556.5	79834.6	66212.3	70954	80722.6	57116.5	67981	79238.5
1.99_720.8966m/z	neg	1.99_720.8966m/z	0.0952478	1.06825	0.501862	0.690989	8805.97	4060.56	7418.89	8253.71	8260.84	7977.45	9087.61	7002.02	7647.53	9371.82	7077.68	7647.17
1.99_820.0515m/z	neg	1.99_820.0515m/z	-0.754342	-1.68686	0.044499	0.157633	1464.6	1516.8	2613	1418.1	3177.54	2427.68	584.442	938.179	751.87	1970.78	1304.84	1927.44
10.00_120.0202m/z	neg	3-Oxo-2,3-dihydro-4-pyridazinecarbonitrile	0.0410813	1.02888	0.586828	0.754765	2684.75	2370.53	2304.05	2051.24	1944.31	2013.41	2262.82	2326.55	2077.94	2583.91	2195.44	2307.94
10.00_122.9756m/z	neg	sulfoacetaldehyde	-0.566029	-1.48044	0.00119157	0.0125045	1219.75	1473.19	1364.82	1598.62	1242.95	1263.05	874.751	982.206	717.649	1181.39	740.579	1014.95
10.00_154.0263m/z	neg	6-amino-5-nitropyridin-2-ol	-0.118509	-1.08561	0.25537	0.480661	5485.58	4998.9	4807.51	4630.96	4133.37	4739.88	3316.61	4704.83	4467.72	4985.01	4902.72	4147.96
10.00_81.0448m/z	pos	Pyridazine	0.0435457	1.03064	0.283481	0.507172	17628.7	18435.7	18908.3	18626.2	16349.7	18702.5	19699.7	18839.6	17811.9	18727.1	17936.8	18965.5
10.01_123.0665m/z	pos	6,7-Dihydro-1H-purine	0.121622	1.08796	0.396859	0.600796	3127.11	5023.04	5055.5	5392.41	4658.82	5874.95	6667.6	4707.99	4907.72	5577.47	4543.81	5290.13
10.01_126.0662m/z	pos	3-Methylcytosine	-0.0301592	-1.02112	0.772527	0.879394	10364.6	13131.3	14283.2	13750.4	12014.1	13992.6	14623.1	13037.4	11454.5	12754.1	11290.9	12772.1
10.01_136.0514m/z	neg	4-AMINO-5-FORMYL-2-METHYLPYRIMIDINE	-0.114842	-1.08286	0.145239	0.347606	3844.29	3512.4	3273.78	3559.57	3441.5	3405.16	2565.6	3224.64	3347.82	3632.46	3284.72	3371.35
10.01_140.0930m/z	pos	5-(2-Pyrrolidinyl)-1H-tetrazole	0.0871964	1.0623	0.524103	0.706696	5827.27	11004.8	12855.7	11612.6	9580.91	12643.7	13395.1	11049	10548.7	11953.4	9266.41	11270.6
10.01_151.0261m/z	neg	hypoxanthine 3-oxide	0.0336052	1.02357	0.438947	0.63821	7085.47	6964.01	7211.89	6674.38	6384.93	7065.51	6808.92	7004.92	6652.11	7714.74	6920.22	7260.76
10.01_155.0654m/z	neg	1-(2-Methyl-2-propanyl)-1,3-dihydro-2H-imidazole-2-thione	0.0152473	1.01062	0.707911	0.837006	125341	117697	139986	124350	115344	136916	130690	124197	127067	126551	126562	132638
10.01_309.1316m/z	neg	Mannopine	-0.137168	-1.09974	0.338176	0.549085	3351.22	4009.12	4543.75	3922.76	2993.09	4284.27	3918	3424	2657.32	4073.65	2912.77	4022.44
10.01_95.0250m/z	neg	3(4H)-Pyridazinone	-0.0844995	-1.06032	0.488303	0.680939	1166.13	1126.47	881.569	995.799	1015.81	831.353	708.874	1036.36	880.122	1148.64	1002.01	898.486
10.02_109.0406m/z	neg	5-Methylpyridazin-3-ol	0.0968005	1.0694	0.00688899	0.0425551	12717	12487.6	13996.3	12998.3	13192.3	13531.6	14123.9	14107.6	14462.5	14418.1	13617.1	13671.7
10.02_110.0722m/z	neg	2-(2-Aminoethyl)imidazole	0.000722575	1.0005	0.94039	0.971716	17816.6	16277	19053.6	17110.8	16043.5	18052.9	17391	17086.1	17395.7	17145.2	17354.1	18034.7
10.02_136.0878m/z	neg	4,5,6,7-Tetrahydro-1H-benzimidazol-5-amine	0.109559	1.0789	0.590202	0.756276	1508.27	3307.87	6960.8	7408.17	4005.54	6727	7217.43	5502.39	5325.29	6046.66	2541.92	5644.87
10.02_137.0355m/z	neg	Urocanic acid	0.03902	1.02742	0.423561	0.624777	11847.9	11475.8	12243.6	12851.1	11339.3	12787.4	13076.5	12315.6	12174.4	13492.2	11574.1	11901.4
10.02_154.0621m/z	neg	L-Histidine	0.0115629	1.00805	0.750948	0.866249	1.95422e+06	1.84846e+06	2.15712e+06	1.95214e+06	1.81448e+06	2.10381e+06	2.02767e+06	1.91992e+06	1.97565e+06	1.97047e+06	1.9702e+06	2.06153e+06
10.02_180.0777m/z	neg	caricotamide	0.103706	1.07453	0.600962	0.76256	834.785	2401.14	4771.77	5415.98	2617.11	4550.48	5382.92	3896.16	3406.11	4216.6	1664.3	3560.3
10.02_239.0397m/z	neg	2,5-bis(4-pyridyl)-1,3,4-thiadiazole	0.0657952	1.04666	0.10836	0.287266	264996	244832	262612	273201	275531	287268	278654	281449	272246	295631	286780	268731
10.02_331.1136m/z	neg	shinorine	0.0193508	1.0135	0.719713	0.846336	148177	145115	166153	149395	134814	167578	161699	143475	143550	161350	156019	157444
10.02_93.0457m/z	neg	3-Methylpyridazine	0.0111232	1.00774	0.749103	0.865007	32094.9	30141.3	34709.5	30840.5	29553.8	33433.3	32201.9	30822	31880.1	32086.7	31846.6	33412.5
10.03_143.0712m/z	neg	2-Hydroxyethyl (2E)-2-methyl-2-butenoate	0.163903	1.12031	0.27826	0.502663	543.785	714.794	860.817	984.721	841.566	656.506	940.683	869.141	672.193	1045.05	782.863	846.692
10.03_154.0978m/z	neg	10.03_154.0978m/z	-0.0153261	-1.01068	0.808461	0.900771	9222.06	8898.98	9243.9	10244	8194.84	9633.98	9579.48	8830.65	8430.59	9950.54	8761.39	9299.24
10.03_169.0365m/z	neg	Tetrahydro-1H-purine-2,6,8(3H)-trione	0.269776	1.20562	0.181667	0.398222	328.808	379.174	297.811	158.911	256.968	362.166	388.954	425.818	311.86	411.435	272.935	340.863
10.03_216.0988m/z	neg	gly-ala-ala	-0.280199	-1.21436	0.768177	0.87665	146.798	156.203	433.941	39.2963	72.5296	0	89.8602	33.5054	156.638	33.0531	27.5502	357.275
10.03_236.0651m/z	neg	10.03_236.0651m/z	0.0929083	1.06652	0.0827838	0.239532	35237.3	35110.3	38500.7	40700.9	39132.8	40191.5	42378.1	41464	39951.4	43161.2	39696.2	37447.3
10.03_405.0214m/z	pos	Ribavirin 5'-diphosphate lithium salt	-0.728105	-1.65646	0.364593	0.571359	82889.1	20513.9	20363.5	13837.6	12302.2	18318.4	14102.6	12911.9	14718.8	15696.2	26609.2	17515.5
10.03_81.0456m/z	neg	1,2-Dihydropyrimidine	0.0807885	1.0576	0.261952	0.485915	1473.42	1432.73	1749.59	1687.37	1497.9	1739.05	1712.39	1811.42	1574.77	1797.86	1501.96	1733.77
10.03_97.0397m/z	pos	4-methylideneimidazole-5-one	0.0651527	1.0462	0.439218	0.63821	4612.53	5525.07	5063.24	5052.35	4956.67	6317.21	6114.69	4959.27	5341.46	6124.35	5378.87	5065.11
10.05_199.1052m/z	pos	10.05_199.1052m/z	0.709842	1.63563	0.00228227	0.0194902	14106.4	18151	9584.25	21547.8	21837.3	18518.1	28948.2	28224.2	28237.8	25660.1	30480	28141.3
10.06_175.0723m/z	neg	D-Alanyl-D-serine	0.0499257	1.03521	0.736659	0.856976	2806.52	2088.28	2771.16	1956.78	1378.71	1249.16	2339.12	2398.28	2229.36	1790.84	1353.29	2571.31
10.06_194.0318m/z	neg	4-Hydrazino-7-nitrobenzofurazane	-0.467833	-1.38303	0.00247407	0.0207574	2795.81	2795.52	3099.29	4087.93	2818.2	3578.17	2458.36	2115.41	1990.16	2745.25	2234.77	2318.83
10.06_194.0326m/z	pos	(2-Imino-3-methyl-5-oxo-1-imidazolidinyl)phosphonic acid	-0.0374379	-1.02629	0.764671	0.873752	55650.7	80761.2	76911	62669	65943.9	74504.4	65735.2	64180.4	67380.7	61697.4	73360.6	73418.2
10.06_216.0144m/z	pos	4-nitro-6-oxohepta-2,4-dienedioic acid	0.0620177	1.04392	0.332862	0.547681	42313.1	53606.4	47066.1	47447.2	50762.4	49327.5	50720.5	47734.3	47743.7	48592.3	57046.2	51446.9
10.06_296.1159m/z	pos	616470	-1.76984	-3.41017	0.209867	0.433858	375.977	338.327	971.309	0	73.1511	116.977	0	245.13	0	0	103.099	197.574
10.07_154.0263m/z	neg	6-amino-5-nitropyridin-2-ol	0.0970416	1.06958	0.540545	0.719862	5326.41	5070.69	6672.51	6754.9	4491.51	5493.86	7981.68	5824.14	4576	6416.18	5355.12	6009.6
10.07_154.0561m/z	neg	10.07_154.0561m/z	-0.825583	-1.77225	0.317003	0.534504	371.927	1198.5	293.409	232.338	482.831	110.584	490.153	230.09	146.137	190.019	254.7	203.896
10.07_177.1233m/z	pos	2-Butanol, 4-((3-hydroxypropyl)nitrosoamino)-	0.704463	1.62954	0.00191538	0.0173151	343300	547109	345375	666689	616720	590025	867582	856143	909856	732106	846912	853995
10.07_226.9963m/z	neg	3-(Phosphonooxy)-1,2-propanediyl diformate	0.358334	1.28194	0.11381	0.298026	2051.41	1639.32	2887.64	3727.78	2616.52	2349.33	4192.82	3651.78	2746.38	3781.5	2248.32	2958.75
10.08_102.0914m/z	pos	Betaine aldehyde	0.613034	1.52947	0.001302	0.0131404	20797.9	24221.4	15653.3	31007.8	26948.6	25680.1	38683	39012.7	38617.5	33255.1	35129.2	36022.6
10.08_120.1019m/z	pos	2-[(2-Hydroxyethyl)amino]-1-propanol	0.54632	1.46036	0.00344831	0.0257091	33680.5	33629.3	20487.3	42478.7	37044	35004.5	52025.7	53821.4	49979.5	44824.8	47489.4	47327.4
10.08_129.1022m/z	pos	(2E)-4-Amino-2-methyl-2-pentenamide	0.222074	1.16641	0.00801544	0.0467659	7953.13	8951.09	7500.52	9729.17	9422.58	9838.88	10767.6	10808.5	9874.32	10453.8	10150.6	10227.2
10.08_150.1125m/z	pos	2-(Ethylamino)-2-(hydroxymethyl)-1,3-propanediol	0.867275	1.82421	0.00282891	0.022588	3170	4876.87	3148.38	8386.15	6705.38	6264.65	10629.2	10102.1	10461	9862.23	8444.46	9886.67
10.08_220.0073m/z	neg	10.08_220.0073m/z	-0.503549	-1.4177	0.00648181	0.0408161	765.661	801.093	631.801	982.44	1128.14	713.437	530.341	699.735	597.776	540.605	540.926	631.617
10.08_454.3021m/z	pos	ile-lys-pro-pro	0.211624	1.15799	0.076432	0.227605	19231.4	19113.7	14863.8	12986.3	15531	18595.8	19009.7	16229.5	18616.9	20725.8	20152.5	21438.5
10.09_136.9911m/z	neg	3-Sulfinopropanoic acid	0.174137	1.12829	0.218046	0.44251	408.902	466.59	436.501	669.383	472.855	378.621	590.524	572.673	449.113	559.744	590.355	434.636
10.09_168.0767m/z	pos	spinacine	-0.250467	-1.18959	0.0462383	0.161299	3099.91	4352.45	3311.82	4101.01	4089.4	3283.88	3158.57	2519.31	3087.84	3167.24	3213.84	3546.46
10.11_132.1019m/z	pos	(1-Methyl-2-pyrrolidinyl)methanediol	0.709527	1.63527	0.0028918	0.0229603	3543.59	4419.91	3008.64	7114.4	5955.58	5131.99	8655.49	7817.82	8460.01	7820.12	6829.2	8128.66
10.11_87.0634m/z	pos	10.11_87.0634m/z	-0.24672	-1.18651	0.00559656	0.0367757	983.127	1109.14	937.541	1034.5	914.545	1051.87	903.522	860.622	886.93	698.079	850.041	882.623
10.12_104.0706m/z	pos	Î³-Aminobutryic acid	-0.14241	-1.10375	0.00689083	0.0425551	86898.7	91968.9	83888.7	83884.9	80956.4	87945.8	80324.5	80061	80421.7	69644.1	77208.5	79424.4
10.12_87.0441m/z	pos	Crotonic acid	-0.168889	-1.12419	0.00450048	0.0313301	30587.9	32972.7	30551.4	30417.9	29250.1	31788.7	29144.4	27173.8	28980.3	24304.5	26992.7	28472
10.13_122.0723m/z	neg	N-Ethyl-2-pyrimidinamine	-2.52202	-5.74387	0.00960827	0.0533975	14.7156	69.8767	180.121	273.708	91.4111	30.8996	29.0219	0	0	81.0552	0	0
10.13_135.0298m/z	neg	threonic acid	-0.295083	-1.22696	0.000276327	0.00434974	28490.1	27397.5	34300.6	29668	27126.3	29912.4	23008.6	23662.8	24797.8	24071.8	23779.4	24852.5
10.13_159.0662m/z	neg	Butylmalonic acid	0.192138	1.14246	0.207544	0.431104	1216.19	1150.06	1545.56	1390.25	1002.61	1487.36	2049.64	1450.17	1332.6	1273.33	1368.81	1428.35
10.13_199.0906m/z	pos	10.13_199.0906m/z	-0.567186	-1.48163	0.249265	0.474962	475.306	89.3119	217.78	321.083	286.764	219.251	252.249	260.01	100.343	152.601	120.004	199.143
10.13_69.0336m/z	pos	butyn-2-one	-0.162551	-1.11926	0.0222475	0.0955749	2686.82	3065.03	2626	2613.55	2839.07	2791.79	2622.07	2343.16	2512.53	2219.14	2358.58	2794.93
10.13_86.0601m/z	pos	2-Pyrrolidinone	-0.16147	-1.11843	0.00302533	0.0236934	33781.1	35719.1	32182.8	32868.1	31711.1	34717.3	30840.4	29654.1	31227.9	27147.8	29502.4	31325.2
10.14_102.0560m/z	neg	N-Methyl-L-alanine	-0.112886	-1.08139	0.0207133	0.0906457	28522.1	27790.7	31781.1	28936.2	27981.4	30901.9	26923.3	28356.6	27391.2	27435.3	25044.2	27522.4
10.14_119.0348m/z	neg	3-Hydroxy-2-(hydroxymethyl)propanoic acid	0.0975384	1.06995	0.0780599	0.230071	2847.24	2567.61	3060.78	2879.07	2663.45	2777.09	3027.52	3281.59	2812.61	3073.16	2823.13	2952.41
10.14_126.9048m/z	neg	Hydrogen iodide	0.644259	1.56294	0.0663081	0.20619	126.877	123.534	31.1676	135.186	108.042	50.153	143.432	200.498	181.533	121.905	101.648	152.986
10.14_154.9471m/z	neg	10.14_154.9471m/z	0.141058	1.10271	0.106588	0.283658	9030.02	8818.5	10285.9	11756.7	10566.5	10698.6	12053.2	12036	10756.1	12056	9906.01	10631.1
10.14_172.9577m/z	neg	10.14_172.9577m/z	0.144843	1.10561	0.105561	0.281819	20662.1	21428.5	24254.3	28169.4	25478.5	25742.8	28983.1	28636.6	25032.9	28751.1	24395.6	25328.1
10.14_179.0560m/z	neg	alpha-L-Sorbofuranose	0.452421	1.36833	0.000678872	0.00826138	71240.6	71173.7	85825.4	67663.2	70556.1	93215.6	118695	96571.6	115153	99660.4	94325.9	104586
10.15_129.0192m/z	neg	Tetrahydro-5-oxo-2- furancarboxyli	-0.00936111	-1.00651	0.893816	0.946147	38739.7	45402.3	46085.8	46073.3	41311.4	40713.2	43881.9	42137.9	43128.3	42527.2	42049.6	42930.1
10.15_158.9389m/z	neg	10.15_158.9389m/z	0.135811	1.09871	0.30923	0.527992	1696.23	1208.31	1345.59	882.99	914.636	1002.59	1422.04	1227.96	1285.63	1096.78	1393.61	1320.84
10.16_180.8129m/z	neg	10.16_180.8129m/z	0.638215	1.5564	0.0458577	0.16068	137.326	213.543	324.099	411.521	405.58	358.014	532.881	562.66	531.614	514.495	263.369	477.793
10.16_180.9784m/z	pos	10.16_180.9784m/z	0.317769	1.2464	0.782621	0.886118	189.34	610.547	492.773	692.169	837.13	188.255	766.644	557.562	945.674	525.455	73.6207	884.459
10.17_142.9984m/z	neg	(2E)-4-Oxo-2-pentenedioic acid	0.355436	1.27937	0.0256368	0.10673	4721.51	3900.96	7389.1	6315.97	5513.16	6091.43	8527.61	7128.63	6824.39	7024.24	6448.68	7459.95
10.17_173.0090m/z	neg	Ketipic Acid	0.159793	1.11713	0.220086	0.444954	3295.33	2905.4	5195.35	3546.11	4181.8	4456.31	4111.73	4520.67	4394.08	4000.38	4095.61	5220.41
10.17_78.9186m/z	neg	Hydrogen bromide	0.17822	1.13149	0.0621466	0.198018	816.275	741.994	877.764	1043.09	903.327	934.894	1105.06	1090.11	1032.25	933.898	879.9	976.083
10.18_128.0453m/z	pos	cobaltic ammonia	-0.927214	-1.9016	0.693041	0.825596	0	37.5782	40.117	80.7214	0	58.8955	0	17.4558	46.9448	0	22.4713	24.5619
10.18_156.0058m/z	pos	PHOSPHONOACETOHYDROXAMIC ACID	0.825325	1.77193	0.00274407	0.0221849	6824.25	9715.84	4824.19	12312.4	11883.2	9815.02	14344.8	15592	17769.8	14616.2	15920.2	19882.1
10.18_162.9397m/z	neg	2426204	0.190676	1.1413	0.00448664	0.0312681	5233.18	4798	5222.62	5621.31	6143.28	5399.46	5893.31	6532.66	6228.27	6117.07	6239.37	5988.6
10.18_168.0437m/z	pos	Guanidinoethyl Sulfonate	-0.714356	-1.64075	0.243033	0.468477	87.9767	102.587	55.8283	36.808	133.876	22.4107	27.1907	0	28.5764	91.1148	60.409	58.223
10.18_205.0352m/z	neg	3,4-Dihydroxy-5-(1,2,3-trihydroxypropyl)-2(5H)-furanone	-1.14124	-2.2057	0.000462487	0.00633467	1339.91	1447.06	1327.54	889.382	976.818	1422.32	466.114	337.823	425.919	596.891	687.803	838.483
10.18_208.9849m/z	neg	4-Methyl-5-(2-pyrazinyl)-3H-1,2-dithiol-3-one	0.165837	1.12182	0.0926448	0.258035	4005.76	4271.83	4912.96	5058.77	5012.44	5565.28	6131.42	5610.82	4934.74	5754.54	4825.55	5082.32
10.18_215.0791m/z	pos	5,5'-(1,2-Phenylene)bis(1H-tetrazole)	0.725398	1.65336	0.0027877	0.0223648	230839	308798	169134	396654	371801	324684	461722	503040	536054	427107	504456	546826
10.18_218.0805m/z	pos	1-Ethyl-4-oxo-1,4-dihydro-3-quinolinecarboxylic acid	1.13572	2.19729	0.0398061	0.146194	174.813	301.255	34.7791	744.21	653.31	463.442	640.468	953.88	917.342	576.035	913.78	1217.22
10.18_261.1441m/z	pos	Ile Glu	0.163187	1.11976	0.376151	0.580692	3982.73	2371.77	891.614	2511.06	2634.42	198.431	2182.01	2316.19	2658.32	1933.93	1659.69	3348.38
10.18_289.1408m/z	pos	[5-(3-Amino-5-methyl-1,4,5,6,8-pentaazaacenaphthylen-1(5H)-yl)tetrahydro-2-furanyl]methanol	0.0744167	1.05294	0.475224	0.669163	17551.5	15557	13750.4	15466.5	17363.6	13504.3	13755.5	14858.1	16900.4	16935.9	15982.7	19694.3
10.18_68.0496m/z	pos	Allyl Cyanide	-0.12752	-1.09241	0.265248	0.489641	474.011	564.602	449.544	510.628	515.711	421.826	444.573	356.071	455.22	429.679	405.536	596.336
10.18_80.9166m/z	neg	10.18_80.9166m/z	0.20726	1.15449	0.0980395	0.268685	1050.56	1065.82	1323.82	1455.91	1226.72	1301.69	1726.72	1539.87	1492.84	1323.96	1150.28	1338.81
10.19_103.0036m/z	neg	2-Hydroxy-3-oxopropanoic acid	-0.400763	-1.32021	0.168658	0.381167	132.517	186.734	227.713	286.811	177.474	120.271	140.754	126.027	82.6089	237.155	137.744	131.335
10.19_156.0421m/z	pos	N-methylethanolamine phosphate	0.0197075	1.01375	0.659846	0.80391	136323	133143	114251	136338	135161	132372	125514	135747	132748	128989	133774	141648
10.19_160.9013m/z	pos	10.19_160.9013m/z	0.0621512	1.04402	0.439959	0.638986	12455.1	13044.6	11034.9	13827.6	14375.8	10857.9	12022.6	13105.9	12720.4	13331.8	12598.9	15144.4
10.19_179.9823m/z	pos	10.19_179.9823m/z	-0.247614	-1.18724	0.117974	0.30621	4017.4	4363.87	3610.35	2789.21	3426.5	3179	2371.54	2609.34	3054.93	2807.97	2937.89	4230.84
10.19_233.0784m/z	pos	2-Formamido-N-(1H-tetrazol-5-yl)benzamide	0.0576069	1.04074	0.564763	0.736651	16149.3	15250.1	12413	14722.3	15979.2	12873.5	12948.8	14329	14751.2	15271.2	15160	18487.6
10.19_241.0940m/z	neg	4-Amino-1-(2-amino-2-deoxypentofuranosyl)-2(1H)-pyrimidinone	-0.470343	-1.38544	0.922572	0.960204	1292.82	976.218	1684.53	847.471	1138.65	40.6944	813.789	674.425	698.236	754.379	447.252	926.857
10.19_315.1564m/z	pos	10.19_315.1564m/z	0.0216175	1.0151	0.803336	0.898781	28609.3	27423.3	22943.2	26898.5	26286.4	23165.1	23166.3	23886.7	26018.5	27434.4	26529.7	30635.2
10.19_347.1826m/z	pos	Methyl N-[(6-{[(2-aminoethyl)amino]methyl}-2-pyridinyl)carbonyl]histidinate	0.0996878	1.07154	0.47795	0.671643	12733.7	11865.5	10441.5	12591.3	12682.3	9980.47	10007.9	11397.8	11976.9	13010.1	12165	16766.5
10.19_443.0761m/z	pos	Carboxybutyltriphenylphosphonium bromide	-0.455451	-1.37121	0.0713533	0.21687	15338.9	13877	10179.7	7026.8	8315.67	9518.41	6343.17	6597.66	7047.16	7215.75	9277.7	10378.1
10.19_461.1967m/z	pos	Desmethylsildenafil	0.0713305	1.05069	0.544154	0.721641	23508.7	20959.2	17965.3	22888.5	23442.9	18604.6	18898	20259.9	21498.7	23397.4	21544.2	28227.2
10.20_101.0243m/z	neg	1-(3-Methyl-3-dioxiranyl)ethanone	0.141039	1.1027	0.0749988	0.224925	1314.44	1394.02	1672.23	1656.42	1495.31	1481.96	1897.83	1663.68	1640.14	1540.36	1533.29	1665.46
10.20_124.0514m/z	neg	N-Methylcytosine	-0.0185768	-1.01296	0.709699	0.83865	4192.11	4197.53	4814.54	4587.15	4301.2	4166.44	4458.96	4449.81	4604.12	4272.01	3951.03	4187.01
10.20_127.0148m/z	neg	4-Methyl-1,2,5-oxadiazole-3-carbaldehyde 2-oxide	0.343737	1.26904	0.198558	0.420595	210.235	217.927	274.596	175.107	258.366	204.891	158.762	353.102	389.827	233.832	246.488	321.541
10.20_137.0355m/z	neg	Urocanic acid	-0.0160549	-1.01119	0.890995	0.9449	7433.1	6761.04	9144.52	6907.69	7097.1	8384.51	7336.76	7360.87	7856.42	6369.14	7805.94	8492.71
10.20_137.0467m/z	neg	1-(2-Pyrimidinyl)urea	-2.64287	-6.24571	0.0137612	0.0677672	52.3888	25.1308	56.5824	0	30.2877	24.4387	0	0	25.194	0	0	0
10.20_152.0353m/z	neg	2-(Aminooxy)benzoic acid	0.391637	1.31188	0.0110833	0.0587775	390.542	306.9	278.966	282.638	266.44	196.429	420.367	366.196	360.961	375.893	362.457	374.945
10.20_163.0247m/z	neg	Pentofuranuronic acid	-2.92079	-7.57258	0.102417	0.276294	0	0	34.1217	275.727	24.5945	22.7737	0	0	0	41.9647	0	0
10.20_251.9605m/z	neg	10.20_251.9605m/z	0.118102	1.08531	0.288106	0.511086	4231.74	4410.98	5557.73	5308.58	5937.37	5600.19	5243.38	5546.42	6093.12	5574.15	4661.37	6577.13
10.20_253.9583m/z	neg	10.20_253.9583m/z	0.231967	1.17444	0.0557005	0.182723	2864.34	2725.87	3738.04	3088.18	3775.14	3701.13	3652.87	4110.45	4027.16	3636.19	3331.95	4605.11
10.20_255.0136m/z	neg	10.20_255.0136m/z	0.0618835	1.04383	0.194575	0.415269	47791.4	39530.4	44092.7	40533.4	41938	42858.2	41505.7	44535.4	45302.5	44520.1	46353.6	45779.3
10.20_347.0874m/z	neg	3-(Heptafluorobutyryl)-D-camphor	-0.0234398	-1.01638	0.841598	0.919301	49955.5	42821.1	49087.3	39038	37253.8	47244.4	42319.1	41254.5	41574.9	42834.2	45516	47624.1
10.20_95.0250m/z	neg	3(4H)-Pyridazinone	-0.0337727	-1.02369	0.634179	0.787578	989.952	962.777	1119.25	901.435	1082.72	1018.16	878.486	981.263	989.437	906.872	1038.25	1139.29
10.21_110.0246m/z	neg	HOPO	0.11171	1.08051	0.0350957	0.134086	3714.48	3725.02	3889.45	4184.28	4382.76	4372.22	4357.83	4572.32	4360.1	4341.75	4254.68	4335.78
10.21_116.0716m/z	neg	N-Ethyl-L-alanine	-0.130612	-1.09476	0.40613	0.608363	817.473	613.094	739.049	488.906	648.453	523.264	544.991	628.064	576.009	487.57	608.099	653.456
10.21_231.9883m/z	pos	10.21_231.9883m/z	-0.111173	-1.08011	0.272752	0.496683	112361	110776	101170	82745.6	92729	97656.6	83893.3	84688	93731	81111.3	101512	108194
10.21_262.0836m/z	pos	HA3890000	-0.0193368	-1.01349	0.888482	0.943658	9194.51	6933.14	5459.78	6677.99	6536.94	6353.06	5491.48	5505.2	6936.34	7590.02	6382.75	8701.62
10.21_279.1006m/z	pos	Glu Met	-1.62747	-3.0897	0.124132	0.316355	102.603	9.87001	150.592	146.788	4.81383	94.854	0	13.2264	54.92	82.1199	0	10.5854
10.21_280.9492m/z	pos	10.21_280.9492m/z	0.559832	1.4741	0.211201	0.435568	70.3712	1191.44	777.406	867.826	743.236	1005.83	932.544	874.18	750.57	1240.51	1047.99	2020.6
10.21_394.9042m/z	pos	10.21_394.9042m/z	0.354522	1.27856	0.873909	0.936828	1143.16	2439.11	3244.94	3228.32	2037.87	2671.77	2339	2998.94	4531.64	4186.69	403.371	4420.23
10.21_96.0090m/z	neg	Maleimide	0.507003	1.42109	0.130171	0.325969	147.855	48.5057	70.9268	34.2048	152.938	35.6032	120.762	98.229	83.2202	122.493	83.1352	191.071
10.22_126.0485m/z	pos	10.22_126.0485m/z	0.0351984	1.0247	0.893432	0.945923	780.826	593.249	695.769	611.347	479.663	775.417	734.054	534.472	632.411	663.473	514.718	954.509
10.22_301.0587m/z	neg	MFCD00550130	0.065519	1.04646	0.483262	0.676412	4911.86	4704.38	5379.33	3806.08	4171.88	5901.42	5671.68	4606.69	4695.1	4794.23	5230.71	5218.4
10.22_365.1568m/z	pos	(2S)-2-[(2-{[(2S,3R,4R,5S,6R)-3-Acetamido-2,5-dihydroxy-6-(hydroxymethyl)tetrahydro-2H-pyran-4-yl]oxy}propanoyl)amino]propanoic acid	0.16955	1.12471	0.223018	0.446732	5313.88	4767.89	4129.99	4698.23	5479.06	4974.84	4187.6	4883.99	5701.46	5742.32	5383.09	7128.09
10.23_367.1496m/z	pos	2-Iodohexadecanal	-0.132934	-1.09652	0.352219	0.55987	6482.67	7760.03	6278.16	6897.84	7038.13	4835.92	5479.32	5038.25	6300.11	5212.45	5599.52	8203.8
10.23_421.1732m/z	pos	ile-ala-asp-cys	-0.0250597	-1.01752	0.789486	0.89037	38225.3	36975.2	28639.3	32364.2	35307.1	31035.5	29597.9	30050.6	31707.6	35168.8	32654	39879.7
10.24_185.9597m/z	pos	10.24_185.9597m/z	-0.0153403	-1.01069	0.903025	0.949857	15775.4	13626.6	10766.3	12773.7	14385.2	12482.5	13087.3	11975.9	12307.5	12579.1	12834.1	16181.6
10.24_224.9587m/z	neg	Platinum - silyl (1:1)	0.021272	1.01485	0.762148	0.872444	15541.6	16401.7	16854.4	16219.5	17156.1	17805.3	18399.8	18280.5	17419.1	16096.3	14622.4	16645.8
10.24_242.9947m/z	neg	Trichloro(7-octen-2-yl)silane	0.13495	1.09805	0.331661	0.547263	1264.01	1285.87	1501.01	1052.64	1138.18	1263.34	1187.35	1287.74	1550.71	1252.42	1167.68	1795.66
10.24_250.0507m/z	pos	1-methyl-3-(pentafluorophenyl)imidazolium	-0.0911098	-1.06519	0.0162725	0.0765024	1.88375e+06	1.80107e+06	1.68807e+06	1.67387e+06	1.76969e+06	1.82336e+06	1.62098e+06	1.67411e+06	1.63272e+06	1.62467e+06	1.71462e+06	1.72155e+06
10.24_317.0325m/z	neg	(2E)-3-(6,7-Dimethoxy-1,3-benzodioxol-5-yl)-2-propen-1-yl hydrogen sulfate	-0.0129837	-1.00904	0.892305	0.945339	46258.1	41913.1	43798.3	37918	34665.5	43460.2	45911	41740.5	40618	34356	40170.2	42995.7
10.24_396.0812m/z	neg	brequinar sodium	-0.217791	-1.16295	0.0200223	0.0884169	4432.69	5239.47	5089	5028.96	4727.45	4207.4	3727.64	4379.67	3513.29	4112.04	4378.35	4588.25
10.24_413.0211m/z	pos	10.24_413.0211m/z	-0.113539	-1.08188	0.226265	0.45002	31448	28563	24226.2	25629.6	28592.4	32240.5	27100.4	28594	24755.2	28431	22269.5	26630.1
10.24_499.1526m/z	pos	cys-his-his-cys	0.00138478	1.00096	0.94879	0.97617	111237	110126	96410	111364	115228	115731	105252	109927	107069	109562	110623	118300
10.25_102.0662m/z	pos	2-Amino-4-imidazolidinone	-0.881486	-1.84227	0.371314	0.576382	58.7358	19.7734	30.7666	73.3045	68.0927	0	34.3845	0	17.8629	0	15.8859	65.1908
10.25_171.1025m/z	neg	2-(oxolan-2-yloxy)oxane	-0.0957704	-1.06864	0.861821	0.930891	209.946	317.997	203.159	176.712	516.406	331.787	257.743	205.453	407.037	189.347	224.858	358.399
10.25_190.0356m/z	neg	N-Carboxyglutamic acid	0.529078	1.44301	0.0153824	0.0736864	573.674	481.432	1106.33	632.369	999.161	786.455	1110.31	1154.95	1217.85	966.017	964.05	1197.62
10.25_232.0402m/z	pos	METHIONINE PHOSPHONATE	-0.0123474	-1.0086	0.887665	0.943423	19552.8	18072.8	15691.2	16119	16457.7	14395.8	14644.3	15197.8	15727.4	18982.3	15716.6	19166.2
10.25_246.0132m/z	neg	10.25_246.0132m/z	0.607432	1.52354	3.72653e-05	0.00112293	9097.39	9447.26	9018.59	11347.5	11921.5	9900.14	17699.5	15258.6	16205.2	13621.9	15172.3	14574.2
10.25_294.9290m/z	pos	10.25_294.9290m/z	0.223941	1.16792	0.657494	0.802899	12778.5	36960.3	37386.4	44455.4	36688.5	39296.5	37418	38914.7	60646.9	44563.5	13230.6	47647.1
10.25_329.9651m/z	pos	10.25_329.9651m/z	-0.0925709	-1.06627	0.603053	0.763396	7076.61	6333.15	5729.67	5058.15	5051.98	3891.03	4517.94	4193.54	5537.87	5078.27	4839.33	6913.58
10.25_338.0872m/z	neg	6-Methoxy-1H-indol-5-yl beta-D-glucopyranosiduronic acid	0.555282	1.46946	4.65747e-05	0.00133645	9761.69	9991.54	10139.1	11117.9	9899.05	9133.94	17912.8	13941.4	14197.8	12437.6	15356.8	14387.3
10.25_366.9012m/z	pos	10.25_366.9012m/z	-0.17891	-1.13203	0.226301	0.45002	17275.9	15686.1	11014.3	11195.7	12261.1	14728.7	12616.6	11109.2	11438.2	12062.8	10793.7	14558.3
10.26_168.0301m/z	neg	3-Hydroxy-6-methyl-2-oxo-1,2-dihydro-4-pyridinecarboxylic acid	-0.0609986	-1.04319	0.714586	0.843182	1007.74	1112.12	1273.55	909.221	1494.08	1331.96	1092.07	1273.54	1181.56	930.185	1083.94	1272.02
10.26_304.0076m/z	neg	10.26_304.0076m/z	-0.0661302	-1.0469	0.54986	0.725655	2971.39	3324.94	2917.31	3416.72	4191.75	3448.9	3071.78	3469.72	3143.7	2752.45	3047.93	3876.95
10.26_98.0247m/z	neg	2,3-Pyrrolidinedione	-0.0227315	-1.01588	0.969548	0.985394	175.842	215.924	281.532	336.818	373.952	239.296	266.47	213.085	316.805	313.379	177.667	310.487
10.27_119.9760m/z	neg	10.27_119.9760m/z	-0.0354063	-1.02485	0.720004	0.846336	1693.23	1520.93	1472.84	1264.89	1768.89	1553.81	1497.41	1604.26	1469.71	1288.52	1574.97	1614.73
10.27_145.0508m/z	neg	2,3-Dihydroxypropyl acrylate	-0.264024	-1.20082	0.0842611	0.242348	1304.96	1505.51	1737.96	2115.34	1600.11	1597.47	1568.37	1314.62	1137.29	1335.98	1119.53	1735.34
10.27_198.9228m/z	pos	Iron(II) chloride tetrahydrate	-0.0242669	-1.01696	0.858684	0.929712	4839.99	5130.43	3979.9	4592.63	5166.51	3727.6	4815.49	4321.23	4613.13	4146.56	4195.03	4887.87
10.27_233.0302m/z	neg	Butanetetracarboxylic acid	0.323347	1.25123	0.177101	0.393778	746.31	490.418	1647.44	1408.13	1696.51	1188.08	1647.25	1384.16	1571.15	1219.72	1353.95	1805.21
10.27_288.0064m/z	pos	10.27_288.0064m/z	0.00899173	1.00625	0.944311	0.973488	8208.39	8755.1	8432.64	9539.26	9278.73	8611.53	8270.21	9519.61	10048.2	9130.11	7602.45	8585.44
10.27_387.9720m/z	neg	10.27_387.9720m/z	-0.608142	-1.52429	0.0502259	0.170784	2790.76	1797.41	2750.23	1403.32	2063.99	1914.44	1317.48	1333.6	1784.65	1558.01	1779.95	569.194
10.27_446.0047m/z	pos	10.27_446.0047m/z	0.0276654	1.01936	0.680769	0.817129	28557.4	33498.7	29878.7	31501.7	31694	31581.6	31236.5	32168.8	34774.5	33637	27206.7	31303.6
10.28_108.0114m/z	pos	Amino(sulfanyl)acetic acid	-0.190517	-1.14117	0.0700857	0.214459	3604.92	3250.23	2751.53	2740.49	3377.43	3137.57	2877.33	2740.74	2704	2205.19	2978.5	3022.26
10.28_126.0178m/z	pos	10.28_126.0178m/z	-1.22235	-2.33327	0.244784	0.469707	47.9684	34.0527	22.9629	0	27.6802	32.2888	29.2774	0	9.72135	12.4755	15.7933	0
10.28_126.0220m/z	pos	Taurine	-0.152942	-1.11183	0.090614	0.254395	297730	267236	226385	229645	249852	301763	228813	233760	229737	229264	238015	254839
10.28_127.0253m/z	pos	10.28_127.0253m/z	-0.109122	-1.07857	0.260134	0.484297	5585.37	4865.57	4379.1	4171.9	4757.91	5828.01	4466.33	4513.86	4475.24	4554.9	4329.91	5091.76
10.28_128.0177m/z	pos	10.28_128.0177m/z	-0.157808	-1.11559	0.0899006	0.253969	12168.3	10764.4	9255.53	9277.64	9910.1	12090.2	9210.98	9257.55	9023.98	9258.66	9597.73	10540.6
10.28_163.9778m/z	pos	POTASSIUM TAURATE	-0.137315	-1.09986	0.154322	0.36115	17981.5	17033.2	14082.2	12928.1	15358.6	16649.5	13810.2	13848.1	13371.6	13549.6	14654.4	16261.4
10.28_252.0391m/z	neg	Histidine phosphate (1:1)	0.0276432	1.01935	0.722775	0.848103	17476.5	14223.3	17731.2	12897	12988	14881.6	16804.3	14248.7	15434	13658.2	16812.8	14984.7
10.28_348.0276m/z	pos	10.28_348.0276m/z	-0.0696845	-1.04949	0.131782	0.328853	85069.9	88776.6	84502.1	95868.9	95973.2	94661	85641.5	88385.9	89948.3	89676.5	83312.3	82195.3
10.28_364.9039m/z	pos	10.28_364.9039m/z	-0.284692	-1.21815	0.0534311	0.177789	67497.6	62103.7	50577.1	45884.3	51947.5	76357.9	49165.6	48533.5	46156.5	46431.5	46030.7	54587.9
10.28_441.2241m/z	neg	10.28_441.2241m/z	0.0737827	1.05247	0.415066	0.616704	23201.5	21325.9	22705.4	21688.3	21517.3	17962.5	25391	23780.7	22343.9	19584.6	24331.7	19707
10.29_257.8998m/z	pos	10.29_257.8998m/z	-0.128067	-1.09283	0.0378561	0.141748	12886	12775.6	11076.9	10994.3	12365.6	11287.1	11412.9	11125	10749.1	9944.73	10712.2	11377.4
10.29_286.9779m/z	neg	2,4,6,8-Tetranitro-1,3,5,7-tetrazocine	-0.207618	-1.15478	0.0546025	0.180431	39410.4	37611.3	37884.5	33304.6	31647.4	43586.8	39534.9	33018.9	31681.2	28635.7	30420.4	30203.8
10.29_288.9746m/z	neg	10.29_288.9746m/z	-0.249465	-1.18877	0.0661385	0.205967	3561.55	3391	3506.59	3253.05	2984.22	4868.93	3649.96	2938.42	3016.06	2700.9	2850.6	2984.05
10.30_126.0030m/z	neg	10.30_126.0030m/z	-0.119321	-1.08622	0.0616433	0.19725	28270.2	25486.4	28429.8	25209	25107.2	28543.4	28287.7	24373.2	24614.3	22836.1	24181.9	23968.6
10.30_201.9336m/z	pos	10.30_201.9336m/z	-0.209194	-1.15604	0.0226061	0.0967215	418684	389504	354451	316722	358637	440729	317156	328404	330797	316893	325628	352264
10.30_203.9318m/z	pos	2-(Bromoamino)ethanesulfonic acid	-0.220341	-1.16501	0.0151247	0.0730348	59286.2	56417	50251.6	45227.4	52717.1	61523.3	45490.4	45762.1	47028.8	44038.4	46037.7	50972.2
10.30_289.9950m/z	neg	10.30_289.9950m/z	-0.0844458	-1.06028	0.52603	0.707936	8819.72	7484.94	8993.62	6333.22	6155.4	6881.64	7583.46	6428.67	7068.79	6103.33	8173.31	6771.09
10.30_301.9081m/z	pos	10.30_301.9081m/z	-0.289371	-1.22211	0.00663102	0.0413817	36938.1	34246.6	30851.1	26543.5	31711.6	34796	25054.4	27443.5	27298.6	23182.3	27743.1	28908.6
10.30_366.0264m/z	neg	10.30_366.0264m/z	-0.334801	-1.2612	0.000711135	0.00858791	23696.6	24745.8	23179.7	27314.2	26958.3	27158.4	22466.3	18718.1	17534	20097.5	20782.6	21755
10.30_392.9060m/z	pos	10.30_392.9060m/z	0.167314	1.12297	0.729619	0.852323	15733.9	45490.7	50659.6	54934.9	46181	52261.3	46086.5	51430.5	74134.6	54426.1	16802.8	54999.8
10.30_79.9571m/z	neg	10.30_79.9571m/z	-0.11945	-1.08632	0.0803018	0.234386	11854	10655.2	11846.4	10009.7	10554.2	11730.1	11673.8	10127.6	10187.3	9258.07	10065.8	10040.4
10.31_124.0030m/z	neg	10.31_124.0030m/z	-0.155875	-1.1141	0.297289	0.519394	608.596	607.553	424.909	437.164	680.959	533.46	590.22	513.039	476.698	445.318	456.94	472.606
10.31_124.0072m/z	neg	Taurine	-0.109129	-1.07858	0.0616384	0.19725	646761	591656	651609	589051	584202	651697	653373	565734	570507	528536	560597	565583
10.31_124.0329m/z	neg	10.31_124.0329m/z	-0.0227518	-1.0159	0.692321	0.825048	6190.03	5961.56	6595.34	6494.13	6993.96	6958.28	7225.85	6817.69	6265.27	5826.29	6127.95	6316.91
10.31_125.0106m/z	neg	10.31_125.0106m/z	-0.132525	-1.09621	0.0384967	0.143383	12973.5	11723.8	13172.6	11741.8	11791.9	13458.1	12910.5	11089.4	11550.1	10532.7	11084.8	11123.4
10.31_206.0102m/z	neg	4-HYDROXY-3-NITROCOUMARIN	-0.131989	-1.0958	0.0673791	0.208089	4093.26	3618.9	3890.13	3502.28	3738.03	3851.65	3887.66	3348.77	3569.31	2911.11	3618.46	3374.33
10.31_218.9431m/z	pos	1-Chloro-4-iodobutane	-0.0598711	-1.04237	0.0940738	0.261211	97448	91981.9	86909.7	89112.2	95280.3	92353.2	84383.1	90141	88579.7	85006	90785.8	91706.5
10.31_299.9103m/z	pos	10.31_299.9103m/z	-0.252887	-1.19159	0.00779337	0.0458757	148214	145045	136468	111963	129364	156891	112994	116991	118144	111145	112698	122850
10.31_397.8874m/z	pos	10.31_397.8874m/z	-0.284969	-1.21838	0.00440873	0.0308953	78432.7	77959	75604.7	58276.9	69365.6	81946.4	61780.6	61320.9	61941.3	57440.9	58575.5	61374.8
10.31_399.8850m/z	pos	Oxyclozanide	-0.309777	-1.23952	0.00291833	0.0231129	20574.3	22923.7	20695	17895.6	19506.3	22225.9	17483.3	16825.5	16815.4	13553.3	17731.3	17484.5
10.31_495.8643m/z	pos	10.31_495.8643m/z	-0.35017	-1.27471	0.00202992	0.0179655	46793.4	50999.5	50328.6	38035	42302.4	50171	36479.9	37350.8	38996	31315.1	36005.1	38434.8
10.31_693.8174m/z	pos	10.31_693.8174m/z	-0.828847	-1.77627	0.00141587	0.0139558	15913.5	20052.8	20218.3	13362.2	15602.7	19914.6	11779.6	10806.8	11060.7	5487.68	10704.7	9306.61
10.32_123.9815m/z	neg	10.32_123.9815m/z	-0.103415	-1.07431	0.26568	0.489833	4388.88	4479.9	4857.95	3880.44	3800.2	4510.85	4578.39	3931.55	4114.57	3210.18	4004.89	4285.39
10.32_159.9652m/z	neg	10.32_159.9652m/z	-0.0123394	-1.00859	0.963946	0.982421	5502.97	4723.39	5871.03	4429.35	5935.12	4532.26	5143.12	5244.3	5296.04	4562.44	5442.92	5041.29
10.32_176.8753m/z	pos	10.32_176.8753m/z	-0.0784634	-1.05589	0.0156862	0.0745772	203820	205966	208911	212520	220685	219628	193121	204461	210428	196117	197166	202931
10.32_178.8734m/z	pos	diferric oxygen(2-) hydrate	-0.0688951	-1.04891	0.0409549	0.148859	42397.6	42038.5	42864.7	43103.5	44700.1	45633.7	39429.3	42697.5	43032.3	40698.6	39970.7	42750.7
10.32_221.9842m/z	neg	10.32_221.9842m/z	-0.219557	-1.16438	0.0330683	0.128245	69822.3	59423.6	68243.6	51675.7	56017.3	61559.2	60987.4	49846.8	52292.9	45919.6	54557.9	51363.1
10.32_318.9178m/z	pos	10.32_318.9178m/z	-0.0715816	-1.05087	0.124042	0.316355	37447.6	36153.4	34385.8	33564.1	36943.1	34148.5	31104.9	33803.3	34696.2	32140.1	36573.3	34031.4
10.32_414.8968m/z	pos	Diphenylditelluride	-0.152453	-1.11146	0.0121196	0.0615959	61659.1	58029.2	58024.4	54281.1	60268.1	53288.6	50371	53438.4	52756.4	46341.3	55629.3	52361.6
10.32_459.2321m/z	neg	ala-arg-asn-thr	0.939951	1.91846	0.0117893	0.0604739	3421.75	3437.32	6547.19	2600.28	2622.97	1598.34	4149.31	8112.6	7314.17	4121.54	7668.05	7446.21
10.32_497.8623m/z	pos	10.32_497.8623m/z	-0.453642	-1.36949	0.0198076	0.0876519	14680.3	16465.4	15584.4	10852.5	14147.4	14750.1	12019.5	10865.1	11888.5	6505.19	12822	9045.65
10.32_519.2032m/z	neg	Asp-ser-asp-gly-lys	-0.0161297	-1.01124	0.894028	0.946214	11645.3	8661.24	10229.7	9129.36	9149.4	7924.03	9701.61	9451.89	10329.4	8571.43	10608.7	7445.07
10.32_593.8415m/z	pos	10.32_593.8415m/z	-0.371387	-1.2936	0.00273364	0.0221491	58739.7	62216.2	58207.2	42418.6	49686.9	60077.4	42453.8	41014.7	46259.8	40219	42965.2	43229.6
10.32_610.8513m/z	pos	10.32_610.8513m/z	-0.26083	-1.19817	0.0453686	0.159584	28437.4	29833.1	30304.2	23324.1	29308.3	26667.4	22376.7	27127.8	26794.1	16858.8	25088.2	21862.8
10.32_691.8187m/z	pos	10.32_691.8187m/z	-0.536529	-1.45048	0.0011682	0.0123206	37205.9	46415.1	49326.8	32511.2	36818.1	45602.9	29635.4	29808	31450.7	22797.2	27983.8	29218.3
10.32_94.9297m/z	pos	Potassium oxide	-0.0442837	-1.03117	0.185817	0.404063	33222.6	33116.1	32777.6	34685.3	35744.5	35574	31848.8	34111.3	33740.4	32604.2	31909.3	34705.4
10.33_136.9352m/z	pos	10.33_136.9352m/z	-0.0700615	-1.04976	0.473886	0.668232	149.17	193.943	600.223	265.737	46.1273	266.727	158.445	403.283	167.702	624.85	0	95.2198
10.33_223.9819m/z	neg	1-(2-Bromoethyl)-1H-benzotriazole	-0.307287	-1.23738	0.00607634	0.0390366	4299.71	3878.51	3968.65	3037.95	3462.22	4183.31	3111.24	2824.12	3146.23	2847.53	3371.26	3149.06
10.33_290.8832m/z	pos	10.33_290.8832m/z	-0.125028	-1.09053	0.0178367	0.0817313	29908.4	30279.8	31882.1	29959.8	32633.6	31049.2	28209.3	28893.3	30830.4	25168.7	28005.9	29188.3
10.33_308.0324m/z	neg	10.33_308.0324m/z	0.364949	1.28784	0.000702391	0.00851481	48381.8	49959.5	47206.4	55435.1	50302	55126.8	80333.4	61045.4	64266.9	60189.4	67046.4	61728.1
10.33_316.9199m/z	pos	10.33_316.9199m/z	-0.100833	-1.07239	0.0106707	0.0573211	193073	184480	182904	171682	186311	188844	162570	172583	176266	166263	178569	176293
10.33_319.9611m/z	neg	10.33_319.9611m/z	-0.435894	-1.35275	0.0398767	0.146199	5803.47	3780.09	5501.59	2999.32	4277.87	4941.8	3638.6	2717.33	3238.29	2900.44	4347.97	3339.98
10.33_372.8289m/z	pos	10.33_372.8289m/z	-0.288185	-1.2211	0.0175865	0.0808775	19730.9	21921.7	23349.9	22262.7	23467.6	22994.4	18866.1	20011.3	20993.7	13840.1	20284.4	15516.8
10.33_385.9584m/z	pos	Benoxafos	0.227137	1.17051	0.0208553	0.0910154	47432.3	50887.1	41989.8	51149.2	47157.2	60936.6	60034.8	52339.8	61035.7	55065.2	57680.2	64473.9
10.33_419.9360m/z	neg	10.33_419.9360m/z	-0.505057	-1.41918	0.0386888	0.14377	6010.57	4034.99	4997.29	2857.18	3764.08	4592.44	3625.7	2608.99	3031.8	1954.73	3729.29	3548.95
10.33_628.8241m/z	pos	10.33_628.8241m/z	-0.39015	-1.31053	0.00976964	0.0539265	83506.9	81795.4	94759.6	57903.9	72782.6	80123.8	56256.2	59648.5	64896	48535.6	66610.5	63351
10.34_122.9245m/z	pos	Potassium chlorate	-0.282839	-1.21659	0.362767	0.569527	11053.9	7003.8	5065.59	4165.95	6735.6	4790.5	4030.87	5213.45	4993.57	4088.57	7688.75	5888.81
10.34_192.9066m/z	pos	10.34_192.9066m/z	-0.210799	-1.15733	0.0277524	0.11272	7351.37	8028.37	7532.79	8053.85	8552.64	8693.83	7288.54	7119.22	7726.75	5594.33	7660.47	6268.6
10.34_318.8782m/z	pos	10.34_318.8782m/z	-0.410835	-1.32945	0.178158	0.39453	39131.1	25139.8	18945.7	14021.6	21971.3	17771	13561.7	17440.8	16555.2	12133.6	26750.9	16591.2
10.34_336.9710m/z	neg	Perfluorohexane	-0.0596736	-1.04223	0.49412	0.684949	22409	17916.7	20524.3	16800.1	19488.6	17079.2	18989.7	16804.2	19212.2	16924.3	19505.5	18153.9
10.34_408.9112m/z	neg	2,2,2-Trichloro-1,1-bis(4-chlorophenyl)ethyl acetate	-0.296776	-1.2284	0.0212678	0.092433	8389.75	7819.88	11057.6	9272.84	9778.07	8222.04	8805.7	5990.16	7099.9	6974.76	7424.48	8103.39
10.34_417.9383m/z	neg	10.34_417.9383m/z	-0.321999	-1.25006	0.0287635	0.115712	30823.9	24812.5	28850.4	18850.2	23366.8	23913.6	23148.4	18157.6	19367	17937.5	22947.6	18928.6
10.34_434.9477m/z	neg	Sodium perfluorooctanoate	-0.217697	-1.16288	0.112922	0.296237	19769.2	15125.8	19811.7	14049.1	18194.5	13046	15153.3	13493.5	14947.7	13312.7	15842.6	13240
10.34_512.8741m/z	pos	10.34_512.8741m/z	-0.270315	-1.20607	0.00291192	0.023091	53975.9	54925.2	55889	46591	53714.1	54288.8	41712.1	47187.5	47749.4	38654.6	48905.5	40603.3
10.34_515.9149m/z	neg	10.34_515.9149m/z	-0.372284	-1.2944	0.0163255	0.0765809	29290.1	22517.6	26713	19258.1	19946.9	23765.9	20632	15094.4	17823.7	15472.2	21165.7	19121.2
10.34_613.8922m/z	neg	10.34_613.8922m/z	-0.522416	-1.43636	0.0180995	0.0825765	8790.86	6023.36	9819.8	7019.42	5715.83	8788.43	5044.01	4398.38	6256.37	4092.2	7399.17	4943.26
10.34_626.8251m/z	pos	10.34_626.8251m/z	-0.361911	-1.28513	0.00548634	0.036468	159445	157012	176676	114330	135281	145244	110092	111426	128225	103356	120283	117590
10.34_96.9278m/z	pos	10.34_96.9278m/z	-0.148241	-1.10822	0.00591757	0.0383672	2096.9	2048.88	1871.54	2019.31	2211.53	2207.09	1897.56	1879.34	1851.24	1766.55	1966	1877.74
10.35_116.0464m/z	neg	ENU	-9.67117	-815.292	0.000560877	0.00721024	735.985	662.675	823.292	1187	1476.8	0	0	0	0	0	0	0
10.35_136.9402m/z	pos	Monopotassium phosphate	-0.126681	-1.09178	0.012792	0.0642442	1.33462e+06	1.25277e+06	1.23235e+06	1.13985e+06	1.22882e+06	1.31289e+06	1.08722e+06	1.13638e+06	1.18175e+06	1.0877e+06	1.19677e+06	1.1809e+06
10.35_138.9382m/z	pos	Methylarsonate	-0.134981	-1.09808	0.00941321	0.0527607	198403	187283	185877	168546	183599	194155	162268	167492	175284	160379	176909	175685
10.35_142.9750m/z	neg	Potassium 2,3-dihydroxypropanoate	-0.106023	-1.07626	0.344895	0.55253	15517.1	13314.9	14190	10602.5	14108.4	11254.1	12696.2	11593.7	12508.7	10956.9	13609	12025.3
10.35_156.9847m/z	neg	2-Pyridinesulfonate	0.000102947	1.00007	0.741606	0.860426	923.691	239.144	1248.8	1084.83	957.114	1165.5	967.903	689.763	1185.09	1081.65	653.996	1041.08
10.35_234.9169m/z	pos	10.35_234.9169m/z	-0.184627	-1.13652	0.00716194	0.0437882	961480	907734	933625	783406	863544	938129	747598	778834	830751	737406	834498	811616
10.35_236.9150m/z	pos	10.35_236.9150m/z	-0.206876	-1.15419	0.00388989	0.0280995	226138	211017	219312	183614	203710	218875	171009	178975	192583	171060	193370	186989
10.35_332.8938m/z	pos	Sodium Aurothiosulfate	-0.221922	-1.16629	0.00673207	0.0418885	1.13698e+06	1.07022e+06	1.11209e+06	895613	1.00153e+06	1.08825e+06	842491	873812	965258	833388	961398	929432
10.35_334.8917m/z	pos	(3E)-4-(2,3-Dibromo-4,5-dihydroxyphenyl)-3-buten-2-one	-0.230868	-1.17354	0.00699674	0.0430339	319658	302823	314919	249063	279711	301848	232540	245303	268935	233466	271140	255186
10.35_336.8895m/z	pos	10.35_336.8895m/z	-0.244891	-1.185	0.00728757	0.0442145	30666.9	28247.2	30973.5	24833.2	24540.1	29845	22015	23457	24881.7	22232.7	25796.9	24320.8
10.35_354.9426m/z	neg	Silver sulfadiazine	-0.281775	-1.21569	0.0434986	0.155426	36609.5	30386.5	39531.7	24021.9	30811.6	29710.1	28396.3	22959	27653.4	24449.9	28710	25001.5
10.35_430.8709m/z	pos	10.35_430.8709m/z	-0.276145	-1.21095	0.00761581	0.0453886	151186	145335	153175	114304	127295	137334	105804	112015	123142	102669	125975	114671
10.35_528.8480m/z	pos	10.35_528.8480m/z	-0.313525	-1.24274	0.00554256	0.0367537	239287	233535	259696	185279	211917	228263	168853	180862	205762	157783	193572	185896
10.35_530.8463m/z	pos	10.35_530.8463m/z	-0.332319	-1.25904	0.00441751	0.0309226	116734	116545	127769	88663.9	99290.5	110240	81222.8	85615.9	96352.2	79269.8	92797.2	88349.6
10.35_548.8987m/z	neg	10.35_548.8987m/z	-0.358845	-1.2824	0.0267763	0.109955	59904.6	47459.4	62584.4	37512.3	45817.5	40043.5	39952	36693.3	40409.4	34594.7	41222.3	35855.9
10.35_602.9668m/z	pos	10.35_602.9668m/z	0.56862	1.4831	0.013044	0.065074	5294.98	7210.56	4573.42	9248.48	6541.35	9951.17	11074.4	8039.15	12213	9604.27	10472.3	12106.2
10.35_712.8731m/z	pos	10.35_712.8731m/z	-0.0404878	-1.02846	0.602725	0.763396	44092.6	42731.4	48940.4	39531.2	42015.3	46992.3	42656	42705.6	47009.7	34421.3	41730.1	48465.9
10.35_724.8022m/z	pos	10.35_724.8022m/z	-0.56604	-1.48045	0.00463302	0.0319018	36821.1	37457.6	40762.3	26171.1	31268.7	33994.9	23381.8	25587.8	27606	15100.1	26186.9	21603.3
10.36_157.0273m/z	neg	Trifluorostyrene	-0.113181	-1.08161	0.0901113	0.254141	10293.5	8823.66	10188.5	8524.67	10011.6	8902.51	9621.26	8483.9	8789.03	8334.24	8909.35	8324.66
10.36_220.9014m/z	pos	10.36_220.9014m/z	-0.332634	-1.25931	0.235522	0.461706	12679	8567.64	6256.27	5204.15	8048.44	6104.31	4988.59	6167.69	6247.87	4040.44	9964.96	5799.93
10.36_254.9678m/z	neg	(1,3-Benzothiazol-2-ylsulfonyl)acetate	-0.209504	-1.15629	0.0790716	0.232246	65160.2	53361.6	65673.3	44600.7	53581.5	49288.5	51634.6	43810.9	50309.4	43235.3	51314.3	46530.8
10.36_275.8659m/z	pos	Bromoxynil	-0.665022	-1.58559	0.0240631	0.101718	2887.09	3174.64	2487.74	2010.04	3789.5	3559.06	1737.57	2259.11	2598.3	992.44	2468.27	1236.33
10.36_352.9448m/z	neg	10.36_352.9448m/z	-0.2137	-1.15966	0.080848	0.235655	191196	158647	195266	129703	159939	147948	156322	129053	148474	126394	150448	136710
10.36_432.8688m/z	pos	2,9-Diiodo-1,10-phenanthroline	-0.335617	-1.26192	0.00484254	0.0331282	52017.5	51420.8	53045.8	40973.2	46857.1	50934.9	36309	40446.6	42575.6	31227.1	44458	38951.4
10.36_450.9217m/z	neg	2,2'-[(E)-1,2-Ethenediyl]bis(5-isothiocyanatobenzenesulfonate)	-0.277668	-1.21223	0.035446	0.134959	138429	111263	140751	92562.1	110806	103355	104405	85002	100679	88672.6	102895	93452.9
10.36_452.9197m/z	neg	10.36_452.9197m/z	-0.263131	-1.20008	0.131095	0.327634	37525.1	27448.2	35115.2	20931.1	27933.8	25450.8	25345.3	20621.6	26049.7	19771.4	27623.6	25914.7
10.36_516.9190m/z	pos	10.36_516.9190m/z	0.115881	1.08364	0.148827	0.352505	50816.7	57961	57582.8	59235.3	54957.3	63435.6	63067.1	55532.8	70199.3	54620.3	63494.2	65845.3
10.36_550.8971m/z	neg	10.36_550.8971m/z	-0.310709	-1.24032	0.057714	0.188255	17922.6	14565.9	16060.5	10359.4	13118	12403.2	12505.5	10747.3	12467.2	9047.8	12695.7	10606.4
10.36_602.7805m/z	pos	10.36_602.7805m/z	-0.596771	-1.51233	0.0103651	0.0562041	19578.7	15821.2	16665.7	10670.2	12741	16656.3	10207.8	11066	12372.6	6829.25	12337.7	8105.91
10.36_614.8959m/z	pos	10.36_614.8959m/z	0.0235687	1.01647	0.814593	0.9045	63419.1	72408.7	71242.3	68453.3	63116.4	79856.4	74798.5	68543	78921.9	57042.9	70583.2	75499.8
10.36_646.8757m/z	neg	10.36_646.8757m/z	-0.378742	-1.30021	0.0396042	0.145622	30105.3	22776.5	30956.8	17233.8	22818.8	21185.6	17536.3	16562.4	19889.8	15783.5	22709.3	19097.1
10.37_118.0611m/z	pos	Guanidineacetic acid	-2.85692	-7.24469	0.000275942	0.00434974	7657.94	8376.56	7730.25	12204.6	12593.4	1531.86	708.282	976.889	1207.24	1490.79	1378.94	1147.35
10.37_136.9700m/z	pos	10.37_136.9700m/z	-0.244412	-1.18461	0.0128084	0.0642757	5817.56	5705.71	5292.65	5469.52	5319.11	5191.22	4843.58	4732.96	5095.46	3604.67	5141.34	4265.93
10.37_256.9658m/z	neg	isocitric acid trisodium salt	-0.181288	-1.1339	0.201114	0.423766	7367.54	6225.13	7616.48	4806	5202.13	5830.76	5781.62	5087.94	5790.43	5163.28	6060.69	4788.55
10.37_260.9437m/z	pos	10.37_260.9437m/z	0.151106	1.11042	0.206621	0.43024	11536.3	12388	11942.6	14577.3	14536.3	15589	16159.3	16076	15939.6	11446.1	16066.3	13779.3
10.37_320.9648m/z	pos	3H,3'H-1,1'-Spirobi[[2,1]benzoxaselenole]-3,3'-dione	0.209068	1.15594	0.0109573	0.0584634	93473.8	96120.9	94448.9	106709	97310.2	118053	115645	107731	123606	106634	121911	125107
10.37_338.9290m/z	neg	10.37_338.9290m/z	-0.341211	-1.26682	0.159281	0.368799	3850.17	3333.15	3375.79	2168.42	3078.77	2050.06	1890.08	1915.84	2926.46	1462.59	3149.76	2749.44
10.37_358.9206m/z	pos	10.37_358.9206m/z	0.311255	1.24079	0.00961121	0.0533975	16251.5	16831.7	15562.2	21096.8	19289.8	20520.7	23126.7	20505.4	26985.4	20855.5	20813.6	23646.2
10.37_418.9418m/z	pos	Calcium dobesilate	0.183483	1.13562	0.0162977	0.0765639	98541.5	103663	104158	111409	102930	121086	119824	109695	134162	111733	125315	128100
10.37_420.9397m/z	pos	10.37_420.9397m/z	0.146842	1.10714	0.0905482	0.254392	24775.8	27882.3	25643.4	30733	25928.1	33235.9	30833.9	29651.2	33276	27410.4	33332	31716.9
10.37_648.8744m/z	neg	10.37_648.8744m/z	-0.239393	-1.1805	0.423112	0.62447	8915.94	5582.65	8880.7	3844.93	4759.92	5457.22	4789	4645.05	4111.04	5780.33	6593.44	5796.84
10.38_119.9249m/z	pos	Cobalt(II) carbonate	-0.237697	-1.17911	0.171075	0.384569	4955.49	3900.9	3045.58	2993.69	4148.37	3588.56	2729.21	3463.61	3249.96	2303.57	3867.37	3580.03
10.38_156.9907m/z	neg	1-(2-Thienyl)thiourea	-0.0847146	-1.06048	0.143958	0.34664	1.59167e+06	1.39824e+06	1.66092e+06	1.40557e+06	1.53457e+06	1.44359e+06	1.55654e+06	1.35808e+06	1.45025e+06	1.33852e+06	1.42934e+06	1.3866e+06
10.38_158.9888m/z	neg	sodium thiobenzoate	-0.0737829	-1.05247	0.208179	0.431354	110999	96504.9	115684	100274	108394	100498	110056	94808.3	102546	94055.4	102247	97114.2
10.38_197.9398m/z	neg	1-Bromo-3-nitro-1,1-propanediol	-0.83053	-1.77834	0.0157883	0.0749501	863.191	417.249	873.444	408.398	555.686	852.965	370.093	307.734	395.392	224.32	552.311	380.469
10.38_227.0648m/z	neg	3-(2-Aminoethyl)-4,7-difluoro-1H-indole-5,6-diol	0.513282	1.42729	1.48719e-05	0.000570361	14616.5	14592.3	14854.4	16955.2	17159.5	15532.6	25705.2	20787.5	22678.2	20664.6	22884.1	21035.3
10.38_243.0387m/z	neg	MFCD00942304	0.337737	1.26377	0.000363275	0.00529679	131233	122773	127267	125157	137449	125720	187581	142032	165374	148531	169845	159238
10.38_341.0157m/z	neg	4-methylbenzenesulfonate	0.325202	1.25284	0.000665125	0.00814102	15923.8	15391	16258.4	15906.1	17733.5	16445	22497.3	17488.6	21909.8	18376.9	21226.3	20852.3
10.38_373.8427m/z	pos	10.38_373.8427m/z	-0.969665	-1.95839	0.0241351	0.101886	1952.7	2737.59	2026.63	1038.8	1427.28	3383.34	1010.36	1350.57	1098.87	563.463	1820.55	569.932
10.38_438.9926m/z	neg	10.38_438.9926m/z	0.263529	1.20041	0.0065776	0.0411295	34633.3	33077.7	34444.4	29128.3	33256.5	29739.4	42971.6	32694.3	39393.3	35827	42638.8	39691.6
10.38_504.9900m/z	pos	10.38_504.9900m/z	0.603516	1.51942	0.00652732	0.0409771	12094.1	17576.2	13045.3	22603.6	15826.7	23412.3	30346.7	22508.7	30406	20978.7	27001.3	27629.2
10.38_536.9696m/z	neg	10.38_536.9696m/z	0.280975	1.21502	0.0466243	0.162315	28694.2	23887.9	27722.8	22298.4	25606.8	23125.8	36004.8	22530.7	30718.9	27635	35397.8	31589.7
10.38_604.7787m/z	pos	Lead(4+) tetraperchlorate	-0.646064	-1.56489	0.0275651	0.112247	12580.8	11829.2	12301.7	7465.55	9630.25	11675.8	7140.08	6246.69	9671.01	2929.31	8982.14	6873.82
10.38_634.9467m/z	neg	10.38_634.9467m/z	0.0948795	1.06798	0.508042	0.695261	11746.5	9684.32	12974.4	8804.97	9813.85	10854.1	13572.6	8999.55	11801.1	9252.3	11648.4	12946.9
10.39_145.0942m/z	neg	10.39_145.0942m/z	0.492094	1.40648	0.00131838	0.0132634	2744.77	2145.55	2083.98	3038.91	3089.61	2642.99	4207.45	3389.14	3278.11	3658.32	3993.28	3622.37
10.39_222.9880m/z	pos	2,2'-Thenil	0.252515	1.19128	0.00328402	0.0250153	576425	596197	532572	657054	592736	706805	724945	683096	743528	678938	767721	763996
10.39_224.9861m/z	pos	3-[(Bromoacetyl)amino]-L-alanine	0.263389	1.2003	0.00329082	0.0250153	86051	89226.5	79695	99558.2	89096.4	104948	109173	101522	111912	102016	117815	116016
10.39_310.9343m/z	neg	10.39_310.9343m/z	-0.378276	-1.29979	0.0395083	0.145354	2376.05	2659.87	3729.91	3974.84	3651.97	3122.91	3040.75	2031.73	2830.03	2022.9	2590.43	2497.19
10.39_329.0868m/z	neg	.alpha.-D-Erythro-Hex-2-enopyranose, 3-deoxy-, tetraacetate	0.914685	1.88516	1.29912e-05	0.000517032	29721.1	29326.4	25689.1	36982.5	35977.5	33419.2	72928	48774.1	60949.5	54253	64187.4	59196.5
10.39_406.8263m/z	pos	10.39_406.8263m/z	-0.707941	-1.63347	0.0437302	0.15587	4852.81	5384.05	5297.49	3219.7	4219.95	5292.92	3036	3893.59	3620.35	853.023	3930.63	1968.88
10.39_440.9909m/z	neg	DFTPP	0.381192	1.30242	0.0227761	0.0973833	5503.68	4592.31	4524	3057.74	3685.05	5035.43	6649.31	4819.64	5276.53	5603.46	5411.67	6622.7
10.39_476.9362m/z	pos	10.39_476.9362m/z	-0.927874	-1.90247	0.00015901	0.00296819	17099.9	18232	18469.3	19757.2	19690.6	23043.1	9680.72	10392.7	9331.07	6737.62	15169.2	9812.77
10.39_504.8035m/z	pos	10.39_504.8035m/z	-0.575027	-1.48971	0.00606092	0.0389771	15797.5	15202.6	14883.6	11166.8	13619.5	15743.6	10178.6	10335.2	10932.7	6085.88	12667.8	7804.99
10.39_506.8014m/z	pos	10.39_506.8014m/z	-0.618113	-1.53487	0.0114267	0.0596047	11027.9	10188.3	11400.8	7940.51	8640.95	10641.4	6714.97	7156.42	8128.98	3373.41	8181.84	5429.37
10.40_101.0719m/z	neg	1-Piperazinol	0.390908	1.31122	0.00733308	0.044363	910.997	706.611	746.745	765.615	992.114	841.539	1261.34	861.772	1113.65	950.84	1234.04	1088.61
10.40_145.0617m/z	neg	D-Glutamine	0.372547	1.29464	0.000125047	0.00256083	507394	471728	479596	538494	548255	505111	753512	594043	659355	609682	682762	650038
10.40_210.8726m/z	pos	10.40_210.8726m/z	-0.356023	-1.27989	0.0276501	0.112521	6934.07	5861.09	6301.41	5230.13	5988.07	6499.43	5061.8	5341.09	5598.2	3138.55	5578.43	4044.13
10.40_212.8700m/z	pos	10.40_212.8700m/z	-0.485917	-1.40048	0.0403752	0.147344	1955.45	1739.43	2203.45	1984.66	1840.18	2696.52	1613.25	1971.08	1628.51	826.472	1847.64	979.52
10.40_223.9912m/z	pos	10.40_223.9912m/z	0.254618	1.19302	0.00267153	0.0217853	31338.1	32262.9	28748.3	34655.3	31369.3	37703.1	38674.9	35825.7	40805.9	36864.2	40371.5	41382.8
10.40_230.9232m/z	neg	MFCD00012449	-0.721111	-1.64845	0.795954	0.89543	408.701	196.638	639.125	190.597	84.9559	0	356.092	81.2119	189.295	0	97.2643	195.866
10.40_308.8493m/z	pos	10.40_308.8493m/z	-0.332802	-1.25946	0.00712174	0.0436267	57061.2	47197.6	48533.9	39919.1	43433.7	50688.1	35986.2	38498.8	41880.9	31229.7	42301.2	37845.7
10.40_310.8468m/z	pos	2-Bromo-1-(3-bromo-4-chlorophenyl)ethanone	-0.395221	-1.31514	0.00521684	0.0349335	32687	26483.3	27524.6	22829.8	25625	28682	19658.1	21059.3	23550	15938.3	24022.9	20343.3
10.40_330.8978m/z	neg	10.40_330.8978m/z	-0.398506	-1.31814	0.324997	0.54292	2669.12	2459.78	2647.58	800.438	1575.25	2225.96	998.826	1500.26	1783.27	1970.34	1414.62	1721.83
10.40_378.9590m/z	pos	10.40_378.9590m/z	-0.605122	-1.52111	0.000119429	0.00250093	43569.2	38618.9	36077.6	39224.2	36310.8	44298.1	23308.1	23490	23314.7	24142.7	32704.3	29567.9
10.40_394.8971m/z	pos	10.40_394.8971m/z	-0.1221	-1.08832	0.474737	0.668924	7680.77	9379.88	8714.9	8954.47	7648.06	11948.3	9541.05	8945.01	9112.87	3980.62	11291.6	7046.16
10.40_407.0129m/z	pos	10.40_407.0129m/z	0.678472	1.60044	0.000511128	0.00678075	38313	49966.7	37346.9	59944.9	49569.8	62628.6	82785.5	72260.3	80598.1	68875.9	84811.3	87236.3
10.40_496.9869m/z	neg	10.40_496.9869m/z	-0.578766	-1.49357	0.000176973	0.00320884	15200.5	12554.7	14470.5	11094.1	14796.2	11851.3	8094.42	8037.74	9143.36	8170.92	10182.8	9909.69
10.40_524.8539m/z	neg	10.40_524.8539m/z	-1.11747	-2.16966	0.0458386	0.16068	2117.08	1023.49	3936.3	1315.21	908.117	1109.65	678.17	979.279	336.495	765.944	291.328	1743.46
10.41_127.0512m/z	neg	4-Amino-4-cyanobutanoic acid	0.392578	1.31274	0.000123471	0.00254206	48083.4	43749.6	44050.9	48987.6	51062.6	46274.6	70398.3	54471.6	61741.4	57228.4	64941.1	61686.7
10.41_128.0352m/z	neg	2,3-Dihydro-1,2-oxazol-5-ylacetic acid	0.347413	1.27228	0.000456077	0.00628771	23720.5	22566	23977.2	26767.8	27390.7	25381.7	36636.5	28422.5	31891.5	29696.2	32554.2	31392.8
10.41_130.0499m/z	pos	(R)-(+)-2-Pyrrolidone-5-carboxylic acid	0.324557	1.25228	0.000879319	0.0100803	296443	305835	252245	317434	316959	340729	380269	362015	363534	364877	421738	398797
10.41_131.0533m/z	pos	10.41_131.0533m/z	0.357315	1.28104	0.000822825	0.00958902	15999.9	16301.1	13139.1	17471.9	16982.4	18397.3	20567.2	19876.2	20197.8	20251.5	23164.2	21860.4
10.41_146.0651m/z	neg	S-Methyl diethylcarbamothioate	0.401353	1.32075	0.000111407	0.00242263	26286.6	24107.2	24360.4	27178.7	28347	24981.8	39865.2	31220.8	33788.5	31315.5	34991.6	33881.4
10.41_147.0764m/z	pos	D-Glutamine	0.331745	1.25853	0.00059701	0.00754067	369719	378278	313550	391756	389707	416980	468790	451046	450907	453817	526445	493273
10.41_148.0797m/z	pos	S-Methyl diethylcarbamothioate	0.33086	1.25776	0.00145745	0.0142547	18926.6	19799.5	16050.6	20919.5	20033.2	21824.9	24299.4	23028.2	23778	23040.6	27862.5	25848.2
10.41_156.9540m/z	neg	10.41_156.9540m/z	-0.0512679	-1.03618	0.556754	0.730489	9544.51	8693.59	10608.6	8059.25	9094.46	8418.77	9700.69	8167.45	9488.87	7276.9	9115.84	8769.33
10.41_328.9003m/z	neg	10.41_328.9003m/z	-0.244447	-1.18464	0.110589	0.291344	6467.34	5273.64	7445.22	4791.77	5865.81	4867.54	5174.23	5359.22	5839.49	4026.86	4930.26	3970.18
10.41_426.8770m/z	neg	Tris(3,3-dichloropropyl) phosphate	-0.687429	-1.61041	0.00590978	0.0383672	5621.02	5804.89	6270.06	3574.64	4746.59	3317.55	2521.02	2416.58	4062.84	3127.03	3193.35	2892.61
10.41_428.8747m/z	neg	10.41_428.8747m/z	-0.664292	-1.58479	0.0997347	0.271236	1276.87	1449.15	2416.92	759.654	1350.98	1103.18	856.591	1503.35	1514.39	327.736	328.425	740.39
10.41_465.0071m/z	pos	10.41_465.0071m/z	-0.241691	-1.18238	0.200728	0.423402	8547.44	9806.29	9565.75	14001.4	12260.5	14299.9	9901.39	9508.16	8963.63	7253.57	13517.4	8773.17
10.42_151.9511m/z	pos	10.42_151.9511m/z	-0.508444	-1.42251	0.00259513	0.0214106	8674.05	8056.38	8560.18	6613.45	6808.03	10272.5	6173.67	6320.29	6086.48	4351.58	5793.62	5707.79
10.42_155.0017m/z	neg	3-sulfopropanediol	0.244439	1.18463	0.214197	0.437998	496.322	555.013	573.826	609.616	933.648	439.382	678.519	861.559	938.879	549.508	587.397	659.169
10.42_183.0175m/z	neg	4-Amino-6-carboxy-2-oxohexa-3,5-dienoate	0.315987	1.24486	0.0314735	0.124013	1491.86	1231.58	1320.79	1840.49	1608.37	1617.8	2161.98	1664.81	1743.17	1517.24	2022.57	2233.51
10.42_200.0199m/z	neg	10.42_200.0199m/z	-0.486545	-1.40109	0.679797	0.816544	368.764	264.977	250.694	118.753	632.172	0	340.228	52.3529	164.804	259.509	176.281	172.317
10.42_280.9821m/z	pos	4-Iodbiphenyl	-0.432747	-1.3498	0.000369892	0.00535624	188166	172724	154945	172318	167759	199024	118202	119106	117279	132082	144166	150713
10.42_301.0330m/z	neg	1-(4-Fluorophenyl)-3-[4-(methylsulfonyl)phenyl]-2-propyn-1-one	-0.295927	-1.22767	0.000205867	0.00355936	52315.9	47465.4	48276.3	47146.3	53668.7	48976.8	43201.9	36258.2	37642.5	41970.3	41314.7	42224
10.42_399.0099m/z	neg	D-glycero-D-altro-octulose-1,8-bisphosphate	-0.443757	-1.36014	0.000491234	0.006628	13431.7	11792.5	12777.6	12078.8	14520.9	12285	10009	7900.17	8192.49	9161.8	10548.2	10715
10.42_414.9484m/z	neg	10.42_414.9484m/z	0.540647	1.45462	0.209945	0.433878	1518.36	1152.04	832.667	532.163	1016.29	1429.65	1848.95	934.544	2389.31	729.13	2248.48	1279.99
10.42_98.0247m/z	neg	2,3-Pyrrolidinedione	-0.162669	-1.11936	0.55466	0.728948	1190.06	1317.32	730.106	1535.73	1761.28	1488.83	1177.55	1356	954.655	1224.98	1136.96	1317
10.43_132.9463m/z	neg	10.43_132.9463m/z	-0.158609	-1.11621	0.0287293	0.115712	11222.7	9639.56	11967.3	9591.64	11014	10644.4	9880.88	9475.4	10320.8	8749.67	9622.64	9358.09
10.43_134.9433m/z	neg	Dimethylpalladium	-0.192027	-1.14237	0.125105	0.317938	3495.82	2761.92	3819.87	2496.21	3270.25	3284.59	3022.38	2714.41	3177.72	2833.81	2582.86	2412.83
10.43_145.0292m/z	neg	4-Ethynylbenzoic acid	0.601918	1.51773	0.000193973	0.00339078	2445.94	2674.71	2541.54	2778.19	2767.67	2561.38	4647.39	3431.73	4332.05	3022.48	4394.07	4109.17
10.43_172.0016m/z	neg	glycine phosphate	-0.452286	-1.36821	0.015659	0.0745037	2894.5	2130.72	2953.91	1743.91	2273.92	2858.13	1513.19	1979.94	2206.43	1783.32	1559.9	1812.95
10.43_296.9202m/z	pos	Methylmercuric bromide	0.0942624	1.06752	0.447013	0.644644	13579.7	14671.4	11521.4	13998.5	13024.1	16129.4	15492.2	15782	15148.9	11243.1	17379.4	13478.6
10.43_493.1822m/z	pos	(R)-amg-628	-0.621561	-1.53854	0.0125317	0.0631372	7798.56	8451.05	12297.6	7534.79	6843.02	11562.9	6164.06	5433.46	6830.81	3629.04	7337.55	6018.37
10.43_505.1823m/z	pos	5,5'-Dimethyl-bapta	0.465254	1.38056	0.0337591	0.130102	6302.85	7280.26	8287.07	8270.46	7513.13	10644	13410.6	10326.6	11696.9	6792.73	13669.9	10783.6
10.44_112.8957m/z	pos	Selsun	-0.166554	-1.12237	0.0247693	0.104077	102598	87344.7	87451	79748.3	82888.1	93366.2	78739.5	82790.6	79447.8	72699.5	84865.9	76694.9
10.44_114.8930m/z	pos	10.44_114.8930m/z	-0.225176	-1.16892	0.0245819	0.103496	38775.5	31854.4	31725.3	28007.6	29384.9	34309.9	28439.3	29571	28301.6	24211.6	29762.6	25727.5
10.44_169.0141m/z	neg	DH8900000	-0.20422	-1.15206	0.0600824	0.193306	2456.41	2014.29	1990.08	2342.08	2659.08	2392.07	1739.85	1724.48	2088.28	2226.8	1995.24	2249.96
10.44_199.0247m/z	neg	Phthalate 3,4-cis-dihydrodiol	-0.112859	-1.08137	0.216299	0.44011	25810.5	25612.2	26970	33694.7	33028.9	30388	29317.4	26441.1	26174.4	28341.5	24979	27044.4
10.44_207.0141m/z	pos	3-Oxalomalic acid	0.391204	1.31149	0.000545055	0.00706784	32614.7	34776.2	26861.5	38214.6	35934.2	35934.1	45312.5	46041.8	42819.3	41282.4	48040.8	44488.1
10.44_218.9941m/z	neg	10.44_218.9941m/z	0.316728	1.2455	0.000170655	0.00310317	8434.29	7042.2	7321.86	7970.69	8509.64	7821.79	9899.1	9215.24	10340.2	9270.21	10441.2	9499.27
10.44_232.0402m/z	pos	METHIONINE PHOSPHONATE	0.016958	1.01182	0.9855	0.992716	5112.68	6421.16	6648.28	7802.88	8094.61	8417.99	8570.41	9386.86	6618.47	4927.11	8148.55	5348.77
10.44_262.0837m/z	pos	HA3890000	-0.110693	-1.07975	0.375788	0.580563	4348.9	4371.24	4063.45	4529.56	5418.47	5206.2	4847.11	5728.48	4089.53	3392.54	4463.1	3353.21
10.44_285.0591m/z	neg	10.44_285.0591m/z	-0.166634	-1.12244	0.173251	0.387945	8982.87	7282.82	7490.04	9452.18	10862	8297.98	7564.3	6705.87	7035.8	8597.4	7970.8	8780.75
10.44_298.9178m/z	pos	10.44_298.9178m/z	0.1108	1.07983	0.496153	0.686864	5294.49	6157.79	5386.97	5932.02	6421.75	6730.75	7283.83	7536.42	6721.13	4539.94	7251.94	5458.67
10.44_341.0512m/z	neg	N~2~-Acetyl-N~6~-(4-bromophenyl)-L-lysine	-0.423648	-1.34132	0.00216826	0.0187698	17678.5	17457	18147.2	18307	20370.6	20738.3	14001	11787.8	11884.7	16063.6	12670.2	17612.2
10.44_407.2051m/z	pos	gly-his-pro-pro	0.646304	1.56515	1.65579e-05	0.000609176	14037.3	16374.5	15345.4	16543.2	15432.7	20333.3	27613.8	24068.4	24806.8	23964.1	24764.6	28274.6
10.44_434.0757m/z	pos	10.44_434.0757m/z	0.450862	1.36686	0.00318667	0.0245021	58881.5	68925.2	53159	91691.3	77374	81917.8	104621	99396.7	97631.4	98339.3	94340.9	96084.9
10.44_88.0038m/z	neg	(2E)-(Hydroxyimino)acetic acid	-0.148103	-1.10811	0.130468	0.326582	1930.06	2007.69	1962.33	2455.98	2492.68	2270.21	2253.59	1876.36	1922.06	2081.9	1699.24	2005.28
10.45_111.0086m/z	neg	4-Hydroxy-2H-pyran-2-one	-0.0299197	-1.02096	0.631463	0.785357	15494.8	14284.8	16245.9	17883.5	17783.4	16619.2	16550.4	15860.4	15655.8	15841.2	15804.1	16581.8
10.45_112.0165m/z	neg	10.45_112.0165m/z	-0.202833	-1.15096	0.0376978	0.141322	2164.04	1981.68	1933.32	2584.87	2389.85	2062.01	1743.44	1760.73	1933.55	1952.78	1816.94	2187.31
10.45_116.8908m/z	pos	10.45_116.8908m/z	-0.265773	-1.20228	0.0222989	0.0957312	3977.78	3497.15	3532.47	3139.85	3270.08	4165.06	2939.69	3369.27	3126.05	2368.02	3289.73	2857.45
10.45_140.0352m/z	neg	MFCD08701342	-0.216678	-1.16205	0.420307	0.621571	149.415	54.2095	45.4975	52.3849	100.519	109.736	95.9894	0	47.9636	93.7358	90.1688	111.699
10.45_159.0297m/z	neg	6-DEOXYASCORBIC ACID, L-	-0.16216	-1.11896	0.13062	0.326696	3884.59	3044.26	2699.23	3415.1	3832.1	3490.27	2864.73	3235.86	2768.18	2850.19	3279.75	3201.04
10.45_202.0356m/z	neg	(1R)-3-[(S)-Amino(carboxy)methyl]-1,2-cyclopropanedicarboxylic acid	-0.257037	-1.19502	0.0151309	0.0730348	2040.45	2135.35	1977.73	2683.23	2527.91	2444.75	1956.16	1895.22	1762.74	1937.12	1820.69	2182.88
10.45_217.0351m/z	neg	(2R)-2-[(1S)-1,2-Dihydroxyethyl]-4-hydroxy-5-oxo-2,5-dihydro-3-furanyl acetate	-0.0987697	-1.07086	0.153577	0.360234	117689	113269	118333	144104	131466	134487	125367	112973	112840	123026	115076	119818
10.45_220.9913m/z	neg	TMSOTf	0.467619	1.38282	0.00422638	0.0299491	2557.32	1741.22	1603.91	1569.84	1844.74	2203.47	2793.34	2805.63	2671.32	2231.45	3035.87	2395.5
10.45_241.1059m/z	pos	CMPF	0.225824	1.16945	0.0738465	0.222101	16716.7	16843.8	11871.5	15572.1	15099.3	14915.6	19739	21447.1	15970.2	15842.6	18381.9	15062
10.45_315.1564m/z	pos	10.45_315.1564m/z	0.000266257	1.00018	0.946609	0.97464	11665.2	12044.3	12266.3	14494.3	14338.4	15139.4	14908.7	16626.5	12611.2	11280.7	13588.5	10947
10.45_356.9118m/z	pos	10.45_356.9118m/z	-0.559108	-1.47336	6.16353e-05	0.00161169	11641.1	10113.3	9748.39	8987.22	9273.29	11042.9	7160.53	7277.43	5700.79	6643.1	7684.81	6801.9
10.45_372.8502m/z	pos	10.45_372.8502m/z	0.141814	1.10329	0.385572	0.589918	5370.85	6702.91	5881.27	5727.91	6486.44	6874.77	7249.46	7315.53	7095.94	4815.28	8649.3	5745.59
10.45_373.0775m/z	neg	10.45_373.0775m/z	-0.358725	-1.28229	0.00669238	0.0416825	20586.3	20174.5	21290.7	24884.5	27254.1	26763.8	19375.2	15546.9	18752.9	19575.3	16122.4	20549.4
10.45_387.0811m/z	neg	10.45_387.0811m/z	0.283023	1.21674	0.0249332	0.104627	45154.7	41597	35993.8	50871.3	52941.1	48340	61635.8	46862.8	48910.5	59095.8	60807.8	57168.5
10.45_395.2051m/z	pos	ala-his-ala-pro	-0.382061	-1.3032	0.0176077	0.0809163	25766.7	23392.8	26091.8	17910.4	17187.5	27018.2	16780.8	17479.1	16863.8	15644.6	19800.4	18837.3
10.45_405.1037m/z	neg	3,7-Bis[4-(trifluoromethyl)phenyl]-1,5,3,7-dioxadiazocane	-0.264233	-1.201	0.0961509	0.265928	8448.23	9471.66	10381.9	12519.5	12642	12401.9	8376.92	6942.26	8130.11	10479.2	9814.91	11097.6
10.45_421.1732m/z	pos	Ethyl 1,4-dihydro-5-isopropoxy-2-methyl-4-(2-trifluoromethylphenyl)-1,6-naphthyridine-3-carboxylate	-0.0819538	-1.05845	0.382725	0.586891	17313	19221.5	18264.2	20509.4	21146.3	23293.3	20019.9	21981.9	18514.4	15828.2	18545.3	18244.9
10.46_126.0195m/z	neg	4-Methylisoxazole-3-carboxylic acid	1.58527	3.00064	0.240876	0.466512	0	48.1605	0	87.0082	0	0	0	152.109	0	99.1543	42.4987	123.834
10.46_152.0352m/z	neg	2-(Aminooxy)benzoic acid	-0.120127	-1.08683	0.307769	0.52708	1083.34	958.295	898.477	748.428	914.613	898.091	874.624	670.463	692.14	945.7	946.989	931.332
10.46_155.0224m/z	neg	10.46_155.0224m/z	0.00728539	1.00506	0.92252	0.960204	639.924	367.778	476.705	390.974	521.865	439.072	442.815	419.193	392.888	541.754	446.042	608.014
10.46_168.0301m/z	neg	3-Hydroxy-6-methyl-2-oxo-1,2-dihydro-4-pyridinecarboxylic acid	0.189778	1.14059	0.317387	0.534609	548.434	376.586	428.48	506.128	831.546	510.356	462.591	713.997	456.366	713.535	662.833	643.148
10.46_187.0132m/z	neg	nitrilotriacetate	0.238301	1.1796	0.421665	0.623142	220.794	150.257	286.471	0	195.15	127.268	284.197	79.0702	101.056	235.619	131.717	325.359
10.46_232.0461m/z	neg	2-O-Acetyl-1,4:3,6-dianhydro-5-O-nitro-D-glucitol	-0.0982853	-1.0705	0.179176	0.395632	34195.6	32183.1	31279.4	36868.4	41308.9	34985.7	33340	31963.2	30757.6	35112.1	32775.7	32988
10.46_233.0784m/z	pos	2-Formamido-N-(1H-tetrazol-5-yl)benzamide	0.0458846	1.03232	0.763314	0.872989	6559.6	6898.36	6904.91	7568.66	8098.15	7394.86	7827.67	9410.5	7218.23	5971.92	8012.55	6387.15
10.46_289.1408m/z	pos	[5-(3-Amino-5-methyl-1,4,5,6,8-pentaazaacenaphthylen-1(5H)-yl)tetrahydro-2-furanyl]methanol	0.0793784	1.05656	0.374961	0.579852	9265.64	8829.66	9344.25	9835.88	10391.2	10705.2	10835.1	12298	9824.04	9077.31	10481.5	9157.85
10.46_304.0074m/z	neg	10.46_304.0074m/z	0.135648	1.09859	0.270919	0.494835	5363.93	5108.55	3981.03	5882.53	6685.97	4710.77	5283.99	6007.67	5589.63	7126.44	5676.46	5177.58
10.46_354.9146m/z	pos	10.46_354.9146m/z	-0.424616	-1.34221	0.000493472	0.00664403	22035.6	19723.8	18422	18016.6	17856.4	22163.5	13742.8	15451.7	12545.2	14046.9	16648.3	15640.3
10.46_369.2493m/z	pos	2-Methyl-2-propanyl (2S)-2-[1-azido-4-(tetrahydro-2H-pyran-2-yloxy)butyl]-1-pyrrolidinecarboxylate	0.717315	1.64412	1.80188e-06	0.000155221	42417.3	48464.2	44311.6	46133.8	45606.2	57251.1	76075.4	74777.5	72137	79194.2	77502.4	87550.2
10.46_370.8528m/z	pos	10.46_370.8528m/z	0.154942	1.11338	0.51957	0.703281	5830.78	7197.06	7154.43	6572.96	6955.6	7794.57	9957.94	8373.85	7746.67	5247.13	9504.08	5382.15
10.46_445.0751m/z	neg	1-(4-methanesulfonamidophenoxy)-3-(N-methyl-3,4-dichlorophenylethylamino)-2-propanol	-0.408736	-1.32752	0.00120071	0.0125154	79798.9	68747.8	60656.1	76603.6	78590.3	72618.4	50606.8	49338	48022.1	63867.9	57348.3	60011.5
10.46_69.0342m/z	neg	10.46_69.0342m/z	-0.15873	-1.1163	0.0649964	0.203291	3552.21	3115.19	3518.47	3995.16	4022.79	3870.96	3466.16	2917.15	2991.94	3513.26	3416.17	3469.57
10.46_72.9928m/z	neg	SULFUR FLUORIDE	0.00315358	1.00219	0.982453	0.990553	588.176	418.839	527.864	523.121	659.927	602.215	442.767	611.21	535.784	469.966	644.195	623.497
10.47_215.0195m/z	neg	(3Z)-5-Oxo-3-pentene-1,2,5-tricarboxylic acid	-0.00652751	-1.00453	0.978273	0.988426	4880.39	4117.21	4302.44	5684.05	5257.1	5578.04	4959.76	5180.77	4696.38	5324.45	4909.21	4614.02
10.47_260.7605m/z	pos	10.47_260.7605m/z	-0.116181	-1.08386	0.371286	0.576382	1710.34	1648.74	2123.84	1844.68	1874.06	1627.61	1963.09	2011.18	1551.06	1228.75	2019.08	1217.76
10.47_262.7578m/z	pos	10.47_262.7578m/z	-0.212722	-1.15887	0.0892851	0.253021	3544.27	2565.45	2911.4	2300.62	2470.88	2937.99	2530.6	2726.63	2394.45	2182.59	2511.84	2090.04
10.47_264.7551m/z	pos	10.47_264.7551m/z	-0.315063	-1.24407	0.0628177	0.199553	1467.33	978.749	1105.3	922.492	1089.58	1169.41	935.599	1076.39	971.354	683.194	1058.51	685.752
10.47_265.0081m/z	pos	10.47_265.0081m/z	-0.338942	-1.26483	0.00355405	0.0263658	8471.28	8517.62	8060.22	8837.04	9213.28	9471.2	7400.24	7613.3	5411.1	6098.61	7713.26	7325.71
10.47_336.6902m/z	pos	10.47_336.6902m/z	-0.11679	-1.08432	0.391072	0.595453	3018.35	2481.22	3338.75	2695.95	2807.48	2277.36	2874.78	3119.53	2369.01	2044.76	2995.77	1922.45
10.47_338.6876m/z	pos	10.47_338.6876m/z	-0.354264	-1.27833	0.0503109	0.17089	2584.55	2041.13	1956.98	1593.88	1785.03	2312.16	1815	2045.05	1152.71	1281.87	1683.25	1622.17
10.47_347.1827m/z	pos	Methyl N-[(6-{[(2-aminoethyl)amino]methyl}-2-pyridinyl)carbonyl]histidinate	0.017969	1.01253	0.930735	0.965048	7244.81	6956.29	7512.44	7841.57	8590.55	8620.86	8377.88	9875.19	7126.25	6653.46	8340.97	6978.97
10.47_428.8472m/z	pos	10.47_428.8472m/z	-0.384635	-1.30553	0.00190979	0.0172892	6786.64	7020.86	7816.78	6386.81	7189.13	7396.06	5386.99	6422.17	4531.97	5072.28	6375.66	4837.11
10.48_101.0710m/z	pos	Azetidin-2-carboxamid	0.296335	1.22802	0.0594447	0.191897	4280.82	4721.28	4879.47	5203.4	5761.83	4921.93	6696.72	7085.13	5295.4	4838.11	7677.56	4965.07
10.48_146.0093m/z	neg	Oxaloglycine	-0.0967298	-1.06935	0.949899	0.976563	191.637	100.242	322.249	187.802	254.657	249.933	215.614	189.056	204.858	209.648	173.213	229.015
10.48_185.0323m/z	pos	4-Amino-6-carboxy-2-oxohexa-3,5-dienoate	0.322237	1.25027	0.0010308	0.0112674	37882.1	39234.3	32726	40506.3	40429.3	44841.4	47860.3	47623.7	48058.5	45379.3	53883.4	51783.7
10.48_338.9406m/z	pos	10.48_338.9406m/z	-0.291005	-1.22349	0.00746676	0.0448715	6349.47	6316.78	5512.11	5164.58	6211.22	7015.58	4536.02	5522.31	4309	5106.38	5407.04	5007.81
10.48_371.1070m/z	neg	4-Benzyl-6-(1-methyl-2,2-dioxido-1,3-dihydro-2,1-benzothiazol-5-yl)-3-morpholinone	0.480353	1.39509	0.0094046	0.0527607	4467.49	3450.84	2427.34	4118.82	3069.71	3942.32	5437.2	3941.57	5232.29	4992.71	5808.32	4551.85
10.49_130.0455m/z	pos	10.49_130.0455m/z	1.4019	2.64249	0.238484	0.465187	13.4626	20.6901	10.084	0	0	17.0452	66.125	0	24.5697	30.3562	31.3741	19.3662
10.49_194.0326m/z	pos	(2-Imino-3-methyl-5-oxo-1-imidazolidinyl)phosphonic acid	-0.126259	-1.09146	0.217833	0.442376	5089.75	4033.07	4342.84	3573.27	4087.37	4355.02	3674.51	4237.07	3372.16	3571	4574.7	3916.14
10.49_238.0122m/z	neg	AEBSF HCl	-0.178271	-1.13153	0.0778561	0.229792	14475.8	13044.1	12497	17703.9	12441.5	13955.5	11584.1	11990.2	12960.4	13538.5	12623.8	11642.5
10.49_240.0094m/z	neg	4-METHYL-5-HYDROXYETHYLTHIAZOLE PHOSPHATE	-0.195211	-1.14489	0.329792	0.545838	2695.82	2620.32	2751.82	4418.5	2304.53	2942.41	1801.66	2059.19	2686.7	3051.84	3321.58	2567.42
10.49_276.9884m/z	neg	2-C-methyl-D-erythritol 2,4-cyclic diphosphate	-0.328061	-1.25533	0.00419038	0.0298276	13029.9	11511.1	11472.1	14476.2	12059	13658	8542.3	9502.02	9645.47	10188.2	12119	10708.1
10.49_429.1004m/z	neg	10.49_429.1004m/z	-0.337814	-1.26384	0.0108041	0.0577438	60317.2	54797.5	43434.6	68227.4	54657	58475.1	40442.1	43565.9	40842	48945.3	51789.7	43363
10.49_84.0444m/z	pos	1H-pyrrol-2(5H)-one	0.343359	1.26871	0.000568726	0.00727051	43749	44564.3	36729.9	46595.7	46491.2	48568.4	55923.5	53519	53702.9	53542.4	62940.6	58735.4
10.50_115.0866m/z	pos	1,4-Diazepan-2-one	0.1441	1.10504	0.149542	0.353625	1062.66	1154.68	1045.47	1070.4	1177.86	1306.06	1333.88	1430.09	1066.19	1068.01	1347.39	1288.27
10.50_171.0764m/z	pos	1,5,5-Trimethyl-2,4,6(1H,3H,5H)-pyrimidinetrione	0.226471	1.16997	0.0457948	0.16068	8955.81	8515.57	7001.86	8238.09	9201.31	9359.29	10322.6	9739.01	9388.72	8493.12	12434.1	9610.09
10.50_175.0247m/z	neg	D-Galacturonolactone	-0.138376	-1.10067	0.0712849	0.21677	19228.7	17808.3	18019.5	23723.4	19846	21243.7	17914.2	17850.7	17863.1	18857	18520.9	17900
10.50_229.0522m/z	neg	[2-Fluoro-4-(hydroxymethyl)-5-methoxyphenoxy]acetic acid	-0.24778	-1.18738	0.256267	0.481571	3607.77	2566.51	1665.23	2910.17	2365.16	3290.05	1948.38	2094.07	2264.57	2602.6	2251.79	2653.71
10.50_445.0740m/z	pos	10.50_445.0740m/z	-0.371862	-1.29402	0.00782674	0.0460294	113354	134882	120813	137176	140541	159417	100307	93791.6	81133.2	119083	108159	120531
10.50_472.0312m/z	neg	10.50_472.0312m/z	0.383747	1.30473	0.106782	0.283951	5761.51	5512.56	2931.89	4462.42	5400.29	4187.02	5882.63	7976.97	6734.17	5539.85	6983.77	3750.39
10.50_96.0557m/z	pos	1H-1,2,4-Triazepine	0.0706621	1.0502	0.323679	0.541365	826.529	755.659	806.356	755.557	852.301	786.87	897.504	952.983	799.891	864.267	771.014	738.029
10.51_248.0410m/z	neg	MFCD18431851	-0.19238	-1.14265	0.0110223	0.0586622	176525	158416	162775	200729	177564	190350	145402	149911	156082	168356	159081	154402
10.51_278.9859m/z	neg	Ethyl oxo[(5-sulfamoyl-1,3,4-thiadiazol-2-yl)amino]acetate	-0.336325	-1.26254	0.0114361	0.0596047	3999.73	3419.59	4385.95	4826.15	3708.32	4262.65	2823.45	3247.88	3038.15	3624.7	2792.67	3958.4
10.51_334.6941m/z	neg	10.51_334.6941m/z	0.51373	1.42774	0.254352	0.479634	0	345.873	1006.69	293.733	945.517	282.763	771.573	655.501	1156.86	558.631	304.875	659.256
10.51_407.1181m/z	pos	3,7-Bis[4-(trifluoromethyl)phenyl]-1,5,3,7-dioxadiazocane	-0.343627	-1.26894	0.00559336	0.0367757	37205.6	40154.8	35571	39074.3	43578	45845.4	29955.8	29726.1	25094.4	33895.3	34736.5	36850.6
10.51_72.0808m/z	pos	2-Methyl-1-propen-1-amine	0.0197306	1.01377	0.866921	0.932655	2768.81	2475.29	2529.97	2524.18	2809.89	2671.56	2807.25	2974.83	2218.93	2857.86	2785.3	2352.9
10.52_108.9018m/z	neg	10.52_108.9018m/z	-0.0402585	-1.0283	0.643863	0.793295	5270.01	5366.8	6530.06	6363.78	5395.14	6377.04	5686.81	6089.21	6668.72	5293.56	5593.77	4999.09
10.52_110.8988m/z	neg	Selenium dioxide	0.0108904	1.00758	0.927421	0.962743	3789	3500.58	4325.03	4085.92	3768.21	4280.07	3947.67	4035.95	4792.47	3671.5	4015.99	3465.24
10.52_112.8959m/z	neg	Cadmium	1.09593	2.13751	0.0503104	0.17089	0	0	325.944	0	80.5453	120.529	244.033	293.452	298.986	121.013	120.227	55.6251
10.52_115.0399m/z	neg	(2E)-4-Hydroxy-2-methyl-2-butenoic acid	0.125781	1.0911	0.0746488	0.224066	2831.75	2277.66	2360.82	2755.07	2804.01	2836.65	2720.44	2848.43	2776.5	2860.76	3007.54	3098.19
10.52_177.1233m/z	pos	2-Butanol, 4-((3-hydroxypropyl)nitrosoamino)-	0.785869	1.72413	0.00107889	0.0116505	40890.5	56631	36704.2	67232.4	75179.8	72583.8	103600	108587	93854.4	91322.2	106369	98374.6
10.52_205.0706m/z	pos	1,4,5-Trihydroxy-5-hydroxymethyl-2-methoxycyclohex-1-en-3-one	-0.278598	-1.21302	0.0117431	0.0603456	8000.07	9230.1	8712.42	8443.07	9729.46	8449.27	7413.4	6957.78	5757.2	6919.08	8963.39	7321.76
10.52_237.0169m/z	neg	Dimethyl-lambda~2~-plumbane	-0.147198	-1.10742	0.335381	0.549085	6005.08	4564.88	3491.76	4909.97	4278	4564.44	3901.09	3294.07	4344.19	3755.5	5402.97	4417.83
10.52_258.7642m/z	neg	10.52_258.7642m/z	0.585812	1.50088	0.311116	0.529291	0	394.609	968.667	385.672	577.434	631.755	202.794	1067.8	1279.42	763.889	391.025	737.895
10.52_274.0319m/z	pos	(2E)-2-[2-(Methylsulfanyl)-6-(methylsulfinyl)-4-oxo-2,5-cyclohexadien-1-ylidene]hydrazinecarboxamide	-0.340108	-1.26585	0.00170934	0.0159783	5876.43	6113.29	5767.05	5672.74	6698.16	7162.98	4968.9	5370.51	4107.93	4736.73	5391.72	4881.9
10.52_330.6995m/z	neg	Tris(bromooxy)phosphine oxide	6.27627	77.5078	0.145091	0.347606	0	0	0	0	0	0	0	198.97	0	260.077	0	0
10.52_332.6968m/z	neg	10.52_332.6968m/z	0.416854	1.33501	0.297454	0.519402	0	878.058	1485.15	860.564	616.913	1432.78	958.943	1595.38	1607.67	953.907	1071.18	855.078
10.52_449.0754m/z	neg	N-{[(2S)-1-Ethyl-2-pyrrolidinyl]methyl}-2-(2-fluoroethoxy)-5-iodo-3-methoxybenzamide	-0.494167	-1.40851	0.00206917	0.0182256	72871.9	62790.4	63259	70892.8	54190.3	73487.3	39499.7	39624.7	46283.1	43803.2	61801.3	51194.1
10.53_126.0914m/z	pos	1-(1-Methyl-1H-pyrrol-2-yl)ethanol	0.101203	1.07267	0.302413	0.523163	742.505	706.684	713.256	634.98	719.813	606.872	747.983	854.185	634.426	753.983	807.431	626.228
10.53_146.1652m/z	pos	Spermidine	-0.206697	-1.15404	0.827525	0.911718	1115.84	5818.71	4803.41	6303.23	4017.31	4268.15	4501.61	3353.27	4043.01	5294.56	1862.23	3757.06
10.53_152.0114m/z	neg	FOSAMINE	-0.329989	-1.257	0.255052	0.480581	1056.52	581.758	602.153	770.011	781.522	1400.64	457.132	649.613	681.068	783.4	698.477	860.025
10.53_169.0582m/z	pos	GLUTAMINE SODIUM	0.32429	1.25205	0.0295995	0.118398	4222.22	4958.63	3875.35	4239.46	5156.07	4677.45	5705.59	5982.48	4855.21	4710.01	7616.09	5099.17
10.53_272.1713m/z	pos	Pro Arg	0.405071	1.32415	0.248515	0.473961	1035.12	484.656	101.042	581.049	1019.06	3.2905	515.698	408.742	459.436	1139.02	872.215	876.199
10.53_276.1663m/z	pos	Arg Thr	-0.371868	-1.29403	0.0709182	0.216234	9238.09	9448.16	13548.6	6517.72	8252.18	10292.3	6963.64	5671.85	6402.77	7806.18	8747.96	8684.3
10.53_68.9978m/z	neg	10.53_68.9978m/z	-0.224141	-1.16808	0.0658962	0.205414	684.241	620.578	680.025	667.666	644.568	596.479	581.651	568.412	497.959	389.515	642.738	652.153
10.54_124.0869m/z	pos	N-Ethyl-2-pyrimidinamine	0.0521279	1.03679	0.506917	0.694323	1693.83	1415.58	1355.46	1215.78	1382.98	1407.84	1527.01	1533.82	1292.84	1477.64	1604.96	1347.11
10.54_141.0556m/z	neg	6-(Hydroxymethyl)-2-methyl-2,3-dihydro-4H-pyran-4-one	-0.208152	-1.15521	0.00726918	0.0441453	6459.45	5090.45	5467.53	6153.67	5537.7	6290.34	4933.59	4858.65	4980.51	4995.36	5475.21	5052.72
10.54_167.0346m/z	neg	Dehydroacetic Acid	-0.229697	-1.17259	0.0273408	0.111765	3558.57	2749.23	2780.59	3065.93	2926.54	2725.97	2399.4	2154.36	2809.66	2377.8	2521.84	2921.99
10.54_170.9881m/z	neg	6-Chloro-2-fluoropurine	0.00659891	1.00458	0.902951	0.949857	335.647	303.624	279.965	753.493	340.647	128.046	537.065	179.865	622.168	301.347	269.339	241.484
10.54_185.0090m/z	neg	2-(carboxymethyl)-5-oxo-2,5-dihydro-3-furoic acid	-0.131489	-1.09542	0.0676849	0.208626	175317	162564	172657	214932	186012	196360	170757	161624	165930	176194	167340	169492
10.54_197.8078m/z	neg	10.54_197.8078m/z	-0.0249871	-1.01747	0.78816	0.889826	71194.3	53709.4	52614.4	60323.2	59082.7	59810.5	56861.4	60041.6	60866.9	54182.1	63669.5	54987.4
10.54_201.0040m/z	neg	4-carboxy-2-hydroxyhexa-2,4-dienedioic acid	-0.173339	-1.12767	0.25769	0.481879	1626.29	1622.86	1179.13	1596.74	1150.03	1876.02	1589.26	1194.28	1327.73	1212.68	1368.55	1333.19
10.54_203.0018m/z	neg	(2-Hydroxyphenoxy)methanesulfonic acid	-0.152411	-1.11142	0.0187829	0.0846569	37894.7	33239.6	36585.3	40544.4	36101.3	37768.8	32423.1	33172	34231.1	31622.7	37252.4	31162.3
10.54_255.0090m/z	neg	1-(2,4-Dichloro-phenyl)-2-imidazol-1-yl-ethanol	-0.163697	-1.12015	0.0647334	0.202688	22331.9	22226.7	21888.5	28782.3	20315.2	25082.8	21267.1	20811.2	20762.9	21335.4	21360.8	20004.7
10.54_262.1282m/z	pos	O-succinylcarnitine	-0.102642	-1.07374	0.275733	0.499524	13163.8	13104.6	13456.5	10176.3	14280.6	13889.3	12921.7	12421.6	11654.6	10603	12983.7	12124.7
10.54_465.1713m/z	pos	pinocembrin chalcone	-0.733481	-1.66265	0.000186287	0.00330204	9137.15	9619.44	8923.72	8062.36	9936.59	9891.18	5109.53	4592.46	4365.46	5287.48	6624.07	7441.51
10.54_81.0343m/z	neg	3-(Vinyloxy)-1-propyne	-0.130836	-1.09493	0.203153	0.426707	750.434	774.312	830.347	691.532	694.994	908.75	603.848	621.562	752.094	708.616	862.569	697.983
10.54_83.0500m/z	neg	2-Methylene-3-buten-1-ol	-0.166767	-1.12254	0.239827	0.466102	1109.06	857.945	901.648	1070.12	969.78	1080.11	782.822	586.281	1032.38	809.801	1141.95	981.025
10.54_85.0293m/z	neg	2,3-Dihydro-2-furanol	-0.0989615	-1.071	0.10291	0.277114	25520.2	23262	24242.8	29251.4	27327	27440.3	24416.3	23882.7	23607.6	24688.5	24575.2	25461.8
10.54_98.9904m/z	neg	10.54_98.9904m/z	-0.0426134	-1.02998	0.747949	0.864688	1146.55	879.358	1406	1323.08	1208.6	1145.76	1114.15	1169.77	1278.32	863.921	1473.99	1002.12
10.55_102.0914m/z	pos	Isovaleramide	0.503358	1.41751	0.00174436	0.016209	5980.19	5046.15	3875.23	5582.07	6225.91	5586.71	7983.34	9049.17	6801.04	7294.36	7956.8	6698.05
10.55_113.0243m/z	neg	4-Hydroxy-5,6-dihydro-2H-pyran-2-one	-0.159549	-1.11694	0.0183688	0.0834441	36697.1	31548.4	32868.5	39872.3	36698.3	37597.8	31620.8	30333.8	32110	32592.9	32655.8	33429.4
10.55_123.0665m/z	pos	6,7-Dihydro-1H-purine	-0.0465836	-1.03282	0.879487	0.940176	48.9361	58.6892	44.6807	41.1113	110.349	67.4346	94.6031	60.8791	77.3906	45.0209	48.0209	33.3016
10.55_143.0348m/z	neg	2,3-dihydro-2,5-dihydroxy-6-methyl-4H-pyran-4-one	-0.103449	-1.07434	0.0477644	0.164716	8676.54	7711.72	7660.81	8775.78	8140.83	8729.54	7477.67	7288.03	7456.96	7900.86	8095.94	8036.71
10.55_195.8107m/z	neg	10.55_195.8107m/z	-0.0148752	-1.01036	0.900011	0.949053	55802.8	42492.8	40331.8	47319.9	46501.4	46870.5	43844.9	47860.9	48362.7	43420.7	49785.7	43179
10.55_199.8050m/z	neg	10.55_199.8050m/z	-0.00662513	-1.0046	0.950636	0.976563	32148.3	25104.5	25642.5	27665.8	26255.8	28217.2	25823.1	28182.7	28554.3	25483.7	29906.5	26327.6
10.55_203.0204m/z	neg	1-Oxo-1,2,4-butanetricarboxylic acid	-0.1441	-1.10504	0.0674513	0.208211	54273.1	48540.2	50773	64562.6	49811.6	57760.7	49294.2	46649.5	51132.2	50181.9	50314	47186.9
10.55_203.1502m/z	pos	ADMA	0.180929	1.13361	0.000614629	0.0076865	330122	339758	322951	341630	361987	352555	419749	386662	366353	389652	374002	386359
10.55_204.1534m/z	pos	2-(Diisopropylamino)ethyl carbamimidothioate	0.202427	1.15063	0.000113715	0.00242834	26981.5	28432.9	26437.4	27864.8	28960.2	28860.6	34320.7	32346.5	30513.8	32608	30878.8	32107.1
10.55_223.0012m/z	neg	Triacetyl phosphate	-0.0633986	-1.04492	0.669725	0.811191	4402.89	4078.52	3710.58	5909.86	3756.73	4569.82	4674.53	4043.07	4137.11	4330.15	4006.8	4100.24
10.55_261.0146m/z	neg	1-Iodoadamantane	-0.204434	-1.15223	0.0386836	0.14377	11673.8	9503.27	9442.26	11994.8	10080.8	11329.8	8397.22	8253.71	8819.25	9744.33	10602.9	9747.59
10.55_429.1001m/z	pos	10.55_429.1001m/z	-0.499319	-1.41355	0.0333969	0.129099	4317.38	6923.79	6260.63	6980.81	7803.75	4222.89	4615.77	3468.87	3654.41	4135.29	6147.23	3804.79
10.55_83.0136m/z	neg	1,2-Dioxin	-0.0869264	-1.06211	0.192758	0.413468	1993.79	1692.32	1751.61	2042.09	2118.11	1841.86	1731.64	1680.07	1833.07	1808.75	1789.91	1927.07
10.55_95.0137m/z	neg	2-Methylene-3(2H)-furanone	-0.188894	-1.13989	0.0059471	0.0384798	15648.2	13997.7	14167.4	16827.7	15382.4	16506.4	12742.7	12807.8	13461.9	13700.2	14520.8	13940.3
10.55_99.0087m/z	neg	5-Hydroxy-2(5H)-furanone	-0.151459	-1.11069	0.00770011	0.0454731	309126	271818	280111	327809	295291	308669	265017	255388	267409	271445	278823	276069
10.56_109.0293m/z	neg	Hydroquinone	-0.184986	-1.13681	0.0038703	0.02799	13934.4	11927.6	12306.9	14036.2	12724.1	13665.2	10783.2	11009.6	11658.5	11555	12116.1	12013
10.56_115.0035m/z	neg	Maleic acid	-0.0704896	-1.05007	0.165002	0.376265	13825.8	12632.4	12877.9	15240.7	14531.8	14605.2	13318.9	12948.7	13183.9	13517.8	13292	13460.2
10.56_123.0086m/z	neg	3-Hydroxy-1,2-benzoquinone	-0.207288	-1.15452	0.00359198	0.0265538	9000.73	7877.78	8141.46	9972.8	9112.38	8958.58	7659	7276.57	7501.83	7801.3	7675.49	8046.89
10.56_125.0243m/z	neg	Hydroxyhydroquinone	-0.17625	-1.12994	0.00166193	0.01572	14782.8	13521.1	13334.5	15834.6	14704.3	14760.8	12740.3	12361.1	12568.6	13218.4	13209.6	12841.6
10.56_126.0322m/z	neg	(2E)-2-Methyl-3-(2-oxiranyl)acrylate	-0.228442	-1.17157	0.00893394	0.0507649	4400.76	3659.82	4195.74	4308.12	3723.04	4190.89	3056.77	3208.78	3840.58	3366.21	3685.75	3734.7
10.56_126.0662m/z	pos	(E)-N-Hydroxy-1-(1-methyl-1H-imidazol-2-yl)methanimine	0.0171323	1.01195	0.858686	0.929712	3703.16	3638.78	4520.73	3707.18	3811.21	4757.68	4716.4	4518.27	3473.54	3892.43	4061.92	3764.6
10.56_127.0399m/z	neg	2-CYCLOPENTANONE CARBOXYLATE	-0.196113	-1.14561	0.00480841	0.0329303	40119	34240.1	34495.9	40590.2	36410.6	38961.4	31083.5	30762	32521.8	32683.8	35341.6	33849.3
10.56_129.0192m/z	neg	Monomethyl Maleate	-0.0834162	-1.05952	0.0746769	0.224066	63091.9	56088	59886.1	66804.9	61327.9	62871.9	56768.9	55135.6	57592.1	58227.5	60446.2	61109.4
10.56_134.8945m/z	neg	10.56_134.8945m/z	-0.0254212	-1.01778	0.721167	0.846983	146553	130442	121152	115824	125343	130697	118679	121359	130550	113860	149680	122432
10.56_135.0298m/z	neg	threonic acid	-0.137791	-1.10022	0.0138774	0.0682862	7861.34	8178.83	9286.06	8769.34	7941.65	8196.27	7296.46	7550.97	7894.91	7148.78	7939.24	7826.79
10.56_139.0035m/z	neg	3,6-Dihydroxy-1,2-benzoquinone	-0.242062	-1.18268	0.000678634	0.00826138	5030.82	4634.35	4300.56	5043.32	4835.76	5173.73	3928.63	3865.62	3969.12	4116.74	4356.41	4298.77
10.56_139.0399m/z	neg	Methyl 5-oxo-1-cyclopentene-1-carboxylate	-0.24661	-1.18642	0.00342219	0.0255977	4880.04	4026.78	3858.82	4580.25	4028.46	4273.34	3388.06	3528.52	3600.6	3376.22	3964.1	3759.35
10.56_140.0114m/z	neg	1-hydroxy-2-aminoethylphosphonic acid	-0.174251	-1.12838	0.00250088	0.0208862	25599.5	23470.6	23428.4	27111	24872.1	25941	21611.3	20964.4	21817.7	22268.1	23899.8	22746.5
10.56_145.0506m/z	neg	4,6-Dihydroxy-4-methyltetrahydro-2H-pyran-2-one	-0.188726	-1.13976	0.00721562	0.0439465	15143.5	12949.4	13013.4	15350.9	13423	14508	11414.4	12329.3	11782.8	12522.6	13392.4	12598.3
10.56_153.0192m/z	neg	2,3,6-Trihydroxy-2,4,6-cycloheptatrien-1-one	-0.179142	-1.13221	0.00379175	0.0276431	35169.7	31210.3	31499.3	37074.4	33796.7	35384.6	28693.8	28510.2	30618	30325.1	31873.7	30276.4
10.56_155.0349m/z	neg	IRETOL	-0.122082	-1.0883	0.0255832	0.106577	103552	96628.8	98709.4	115649	107832	109139	99156.9	90267.4	94032.3	98505.7	100159	98147.3
10.56_157.0140m/z	neg	1,1'-(1,3-Trioxidanediyl)bis(2-propen-1-one)	-0.26241	-1.19948	0.0542165	0.179624	2977.93	2118.72	2076.64	2919.69	2197.75	2911.34	2124.27	1874.81	2226.39	2070.1	2339.97	2037.34
10.56_157.0505m/z	neg	3-(Methacryloyloxy)propanoic acid	0.128211	1.09294	0.550455	0.72575	1951.8	1381.22	1172.65	1271.65	1543.05	1350.9	1006.2	1355.79	1609.48	1674.66	1730.88	2100.7
10.56_171.0298m/z	neg	(3R,4R)-3,4-Dihydroxy-5-oxo-1-cyclohexene-1-carboxylic acid	-0.178641	-1.13182	0.00278213	0.0223648	409407	366547	366644	431627	387363	409578	340030	331147	348414	348973	368885	357558
10.56_171.0712m/z	neg	10.56_171.0712m/z	-0.64796	-1.56695	0.22256	0.446592	743.476	486.493	193.169	403.52	282.912	922.299	262.486	249.834	79.0757	596.477	461.232	283.608
10.56_179.1284m/z	pos	3-Methoxy-2,2-bis(methoxymethyl)-1-propanol	-0.54309	-1.45709	0.00801162	0.0467659	5998.79	5540.59	7580.66	4266.35	4960.74	6854.24	3575.24	3125.21	4185.99	3680.85	4398.04	5191.46
10.56_179.6301m/z	pos	10.56_179.6301m/z	-0.999857	-1.9998	0.00410072	0.0294211	848.368	869.063	1006.77	487.501	668.877	1107.22	237.366	313.865	509.691	322.956	475.96	631.309
10.56_185.0454m/z	neg	6-(1-Hydroxyethyl)-3-(hydroxymethyl)-2,7-dioxabicyclo[4.1.0]hept-3-en-5-one	-0.18172	-1.13424	0.00381885	0.0277766	103168	90517.2	91735.8	107212	95522.8	101373	84543.6	81120.6	86112.1	86807.5	92902.6	88271.1
10.56_187.0246m/z	neg	aconitate B	-0.1647	-1.12093	0.0145503	0.0708262	10989.8	10002.2	10362.3	12628.6	10755.9	11749	9927.04	9285.39	10047.8	9916.44	9772.72	10364.6
10.56_188.0325m/z	neg	2-(Trifluoromethyl)benzamide	-0.245981	-1.1859	0.00114465	0.0121329	15673.9	13612.6	13408.7	15852.2	14207.1	14933.3	11233	12384	12176.6	11921.6	13081.6	13144.3
10.56_199.0826m/z	pos	cymoxanil	-1.33385	-2.52074	0.256703	0.481571	29.2727	35.9245	80.3213	0	30.5606	0	0	0	25.7852	0	0	40.4472
10.56_201.0403m/z	neg	(2Z)-2-(2-Ethoxy-2-oxoethylidene)succinic acid	-0.185551	-1.13725	0.181865	0.398352	17904.1	14127	12099.8	11300.1	12142.9	13213.6	10189	10744.8	11550.1	11330.4	14966.9	12255.6
10.56_203.0473m/z	neg	1-((2-hydroxyethoxy)methyl)-5-fluorouracil	-0.217702	-1.16288	0.527164	0.708341	749.389	1514.35	2921.28	3576.36	1292.71	3279.94	643.174	1766.05	3953.45	2248.56	2539.61	314.706
10.56_203.0560m/z	neg	1,4,5-Trihydroxy-5-hydroxymethyl-2-methoxycyclohex-1-en-3-one	-0.175612	-1.12944	0.00215168	0.0187426	7.34542e+06	6.65842e+06	6.77466e+06	7.85137e+06	6.97305e+06	7.52343e+06	6.27455e+06	6.04111e+06	6.3689e+06	6.3886e+06	6.67301e+06	6.43753e+06
10.56_203.1100m/z	neg	10.56_203.1100m/z	-0.170049	-1.1251	0.0259799	0.107733	38910.7	34967.6	30707.1	38772.2	36637.3	40744.4	32088	30782.3	33260.2	33591.3	32806.5	33667
10.56_206.0635m/z	neg	10.56_206.0635m/z	-0.272391	-1.20781	0.00499392	0.0339072	4328.93	3334.32	3759.59	4022.64	3292.93	3805.3	2975.23	3183.12	3157.24	2824.43	3474.83	3049.11
10.56_233.0355m/z	pos	TFP	-1.12615	-2.18275	0.0474918	0.164301	338.114	569.21	1153.02	261.893	364.617	884.143	176.347	164.505	905.159	90.2875	258.154	38.3046
10.56_240.9934m/z	neg	Hydroxy(pentafluorophenyl)acetic acid	-0.0646054	-1.0458	0.689851	0.823604	3578.85	2683.35	3100.97	4522.73	3053.58	3669.58	2960.25	3729.27	2845.18	3308.11	3459.04	3404.42
10.56_246.0792m/z	pos	AR9064000	-1.52627	-2.88041	0.0151929	0.0732222	281.658	276.221	276.021	170.669	160.026	46.902	39.587	42.2457	36.5244	90.9025	79.8226	127.6
10.56_253.0119m/z	neg	S3P	-0.0744022	-1.05292	0.400232	0.603447	78488.5	75309.7	78995.2	103921	80363.5	92652.6	80387.8	80013.9	81486.1	83411.6	78438.4	80370.9
10.56_253.1326m/z	pos	(2Z)-2-(1H-Indol-3-ylmethylene)quinuclidin-3-one	-0.955235	-1.9389	0.49173	0.683132	105.458	52.6142	373.284	0	134.37	0	53.4086	0	248.11	0	38.9292	0
10.56_273.0197m/z	neg	10.56_273.0197m/z	-0.118111	-1.08531	0.0805452	0.234988	6966.64	6948.78	7597.54	8501.61	6954.43	7811.99	6826.28	6605.48	7416.79	6831.27	7253.19	6327.4
10.56_347.0789m/z	neg	7-Hydroxy-6-methoxy-3-(2,3,5-trihydroxy-4-methoxyphenyl)-2,3-dihydro-4H-chromen-4-one	-0.916522	-1.88756	0.0426931	0.153066	3280.83	1694.08	2554.72	2521.93	1751.08	1328.39	1154.96	976.248	1782.21	250.712	1919.81	869.856
10.56_414.1089m/z	neg	cylindrospermopsin	-0.328689	-1.25587	0.00271604	0.0221199	98589.6	83724.6	96024	100398	76587.3	102356	69638.1	67446.8	72695.1	73975.4	83725.9	76574.8
10.56_415.1051m/z	neg	PULMATIN	-0.306953	-1.23709	0.00278853	0.0223648	480003	415209	450028	496208	380632	495624	345696	337843	374227	352136	415997	370949
10.56_447.0951m/z	neg	2-(3,4-Dihydroxyphenyl)-5,7-dihydroxy-4-oxo-4H-chromen-3-yl 6-deoxy-alpha-D-mannopyranoside	-0.225033	-1.1688	0.0518877	0.173802	13891.3	13185.9	12316	17496.4	12061	16494.4	11455.5	11670.3	12833.7	12245.6	13115.1	11783.6
10.56_475.1727m/z	pos	Î±,Î±â€²-bis(diphenylphosphanyl)-o-xylene	-2.43063	-5.39131	0.0113957	0.0596047	814.844	727.894	856.697	595.344	692.373	573.608	0	209.097	0	0	153.376	422.942
10.56_70.0652m/z	pos	N-Ethylethenimine	0.1104	1.07953	0.214906	0.438256	1524.18	1487.16	1501.53	1365.85	1652.29	1564.55	1841.09	1799.72	1402.22	1468.46	1779.22	1528.65
10.56_75.0084m/z	neg	1,2,3-Trioxolane	0.01249	1.0087	0.773418	0.879494	28419.6	28172.1	30282	33877.5	31374.2	32578.3	32954	31409.9	30195.3	31867.7	29365.7	30517.2
10.56_83.0604m/z	pos	4,5-Dihydropyridazine	0.048204	1.03398	0.722486	0.848089	13474.7	8396.73	7425.48	6122.82	8868.58	8031.43	8033.27	9634.84	7462.03	8124.02	12518.3	8325.16
10.56_84.0638m/z	pos	10.56_84.0638m/z	-0.0746837	-1.05313	0.994821	0.997975	423.879	197.685	173.885	156.073	227.351	131.203	147.209	208.382	159.206	231.18	296.299	201.404
10.56_87.0449m/z	neg	4-Methyl-1,2-dioxolane	-0.223198	-1.16732	0.0388052	0.143899	1659.11	1415.05	1250.57	1605.72	1465.09	1683.95	1195.1	1149.13	1374.99	1172.96	1516.21	1368.81
10.56_96.9930m/z	neg	Dihydroxyphosphinaminium oxide	-0.0922485	-1.06603	0.480753	0.674098	1187.54	1108.61	1118.14	1150.67	781.765	1107.26	920.336	864.692	1102.86	856.108	1238.42	1071.43
10.56_97.0294m/z	neg	dihydropyranone	-0.184874	-1.13672	0.00739819	0.0445864	11311.3	9689.71	9814.94	11792.1	10681.6	11376	9027.11	9032.56	9462.94	9501.84	9996.75	9866.16
10.56_99.0450m/z	neg	3-Ethoxyacrolein	-0.244969	-1.18507	0.00216685	0.0187698	2670.55	2545.11	2224.22	2641.01	2327.03	2513.22	1969.79	1876.09	2189.41	2106.84	2254.41	2193.5
10.57_110.0713m/z	pos	4-Pyrimidine Methanamine (hydrochloride)	-0.0279782	-1.01958	0.886387	0.942751	57146.5	39989	45383.8	35253.7	41861.9	43946.2	41564.6	45194.3	39141.6	41743	48161.4	42713.7
10.57_132.0768m/z	pos	Creatine	0.14304	1.10423	0.203244	0.426718	11722.5	9489.29	11992.9	7922.39	10114.5	11515.9	10268.7	11373.8	10358.4	12913	12924.3	11461.1
10.57_132.9000m/z	neg	10.57_132.9000m/z	0.0105069	1.00731	0.908566	0.953151	5775.84	4814.57	4572.81	4375.84	4604.7	5268.03	4516.32	4734.13	5242.31	4365.7	5830.61	4937.73
10.57_136.8915m/z	neg	10.57_136.8915m/z	-0.0269054	-1.01882	0.723793	0.848494	47777	40696.8	38806.2	36790.7	39844.6	41730.7	37943.4	38874.6	41276.5	36820.8	47541.5	38650.5
10.57_137.0243m/z	neg	4-MOB	-0.213622	-1.1596	0.28214	0.50606	1477.78	957.889	777.799	1211.01	1168.72	1153.98	1063.25	644.963	782.51	1267.52	1007.21	1052.29
10.57_156.0768m/z	pos	L-Histidine	-0.0362897	-1.02547	0.842595	0.919574	187955	129180	147324	113627	135482	139143	130467	143390	128137	135465	155372	138699
10.57_244.1653m/z	pos	Pro Lys	0.263367	1.20028	0.271068	0.494835	4995.53	3041.65	1277.56	3814.84	4619.29	815.668	3364.45	3358.93	2939.03	4160.99	4557.87	3902.51
10.57_247.0575m/z	pos	Glycerophosphoglycerol	-0.574569	-1.48923	8.38751e-05	0.00200411	11207.8	13787.1	12849.9	14734.2	17189	13735.4	9311.84	10196	8815.71	8954.95	9355.66	9435.31
10.57_263.0227m/z	neg	3-Methoxy-4-Hydroxyphenylglycol Sulfate	0.904874	1.87238	0.24753	0.472795	0	213.044	0	0	253.956	224.343	0	230.646	175.216	205.878	279.499	408.454
10.57_271.0225m/z	neg	10.57_271.0225m/z	-0.126048	-1.0913	0.151081	0.356172	23086.5	23612.5	24350.6	30488.5	24047.4	29007.5	24708.7	22751.8	25492	22626.8	23885	22194.5
10.57_280.0309m/z	neg	Benzothiazolo(3,2-a)quinolinium, 3-nitro-	0.173561	1.12784	0.0697463	0.213627	6681.95	6874.02	7544.68	10005.3	8268.69	7909.41	8892.26	9293.07	8649.02	9531.3	8692.19	8271.74
10.57_357.2492m/z	pos	Lys Pro Ile	-0.235317	-1.17717	0.0832145	0.240448	712072	634751	791858	511715	576051	743453	535548	492662	504808	583999	592222	663184
10.57_409.0542m/z	neg	10.57_409.0542m/z	-0.0167089	-1.01165	0.962794	0.982345	2593.03	3844.08	2314.63	2084.68	2701.31	3743.07	3202.05	2588.34	2289.17	3117.37	3326.87	2557.94
10.57_441.0803m/z	neg	10.57_441.0803m/z	-0.414667	-1.33299	0.0406122	0.147867	5506.04	5165.28	5466.63	6040.01	4605.81	8598.11	4164.95	3769.52	3334.42	5903.18	5091	4278.66
10.57_82.0525m/z	pos	10.57_82.0525m/z	-0.00948276	-1.00659	0.994576	0.997887	647.572	438.283	516.487	431.891	452.053	527.123	484.017	519.086	454.248	442.156	582.235	511.886
10.57_95.0604m/z	pos	FAMPRIDINE	0.0810949	1.05782	0.293004	0.515128	9231.94	7618.63	7901.79	7197.94	8595.04	8612.42	8704.65	9070.8	7430.46	8851.47	9534.62	8408.45
10.58_112.0587m/z	pos	10.58_112.0587m/z	0.0566865	1.04007	0.45852	0.655487	1351.5	1003.45	1202.29	925.382	1061.3	1130.79	1209.32	1239.22	1081.62	1156.5	1165.64	1090.14
10.58_175.1077m/z	pos	4-(2-Nitroxyethyl)piperidine	0.0462436	1.03257	0.882467	0.940697	1336.22	1418.74	1295.89	1125.16	1529.68	1161.22	1474.68	1441.81	1161.49	1017.85	1893.35	1134.17
10.58_190.1073m/z	pos	6-[(Carboxymethyl)amino]hexanoic acid	-0.123814	-1.08961	0.276479	0.50059	2288.74	2095.42	2598.77	2055.65	2653.72	2152.59	2160.26	2188.4	1785.93	1784.42	2755.35	2031.41
10.58_195.0798m/z	pos	2-(1-Piperazinyl)ethanesulfonic acid	-0.556925	-1.47113	0.119956	0.309439	641.756	960.548	1353.13	472.593	804.662	1023.35	489.85	449.378	1448.23	223.544	678.3	281.562
10.58_198.0873m/z	pos	N-Acetyl-L-Histidine	0.145109	1.10581	0.314025	0.531323	5273.59	5540.33	6268.88	6260.76	5911.52	6555.58	8626.41	6682.01	5094.97	5764.06	7371.8	6061.32
10.58_467.2661m/z	pos	Rec 15/3079	-0.134502	-1.09771	0.976196	0.987374	20901.7	5799.87	22869.7	12958.3	21769.4	19662.5	13293.4	16681.4	16088.5	13221.6	18594.6	16827.2
10.58_467.7675m/z	pos	10.58_467.7675m/z	-0.215974	-1.16149	0.890604	0.944683	8902.31	1914.73	10062	5360.05	9628.7	7998.58	5582.26	6576.05	6808.95	4272.59	7610.65	6916.09
10.58_93.0448m/z	pos	Pyrrole-2-carbonitrile	-0.0497616	-1.03509	0.741867	0.860426	2650.54	1807.3	2118.57	1618.7	1898.81	2016.07	1870.92	1996.83	1829.01	1751.37	2384.96	1866.12
10.58_96.9219m/z	pos	10.58_96.9219m/z	-0.073721	-1.05243	0.328204	0.54554	3781.2	3578.04	3779.95	3301.3	3835.39	3582.38	3623.97	3836.99	3371.54	2949.35	3946.68	3040.55
10.59_103.0036m/z	neg	Malonic acid	-0.131348	-1.09532	0.587903	0.754847	1030.73	532.073	628.045	804.966	926.94	1022	905.11	561.623	700.596	728.257	831.29	787.059
10.59_144.0655m/z	pos	2-Pyrrolidone-5-carboxylic acid, methyl ester	0.406337	1.32532	0.0896703	0.253432	1668.99	1510.3	1100.99	991.153	1489.7	1217.12	1754.02	1667.86	1469.81	1305.42	2873.03	1505.52
10.59_160.8418m/z	neg	Molybdenum(4+) disulfide	-0.0970028	-1.06955	0.243415	0.468477	17192.5	13455.2	13894.8	14806.6	14359.4	15369.5	13028.1	14652.2	16264	12069.1	14041.9	13229.8
10.59_173.0454m/z	neg	3,4,5-Trihydroxy-1-cyclohexenecarboxylic acid	-0.00515145	-1.00358	0.898441	0.948243	3507.88	2789.19	3225.23	3145.43	2980.74	3176.66	2822.5	3375.31	3462.15	3472.96	3128.83	2496.25
10.59_178.0586m/z	pos	10.59_178.0586m/z	0.0010256	1.00071	0.870474	0.934571	21400.1	13470.3	14079.5	11538.9	13649	13609.8	13473.7	14930.6	12650.1	15016.7	17076.6	14662.3
10.59_182.0924m/z	pos	caricotamide	0.0246893	1.01726	0.890596	0.944683	790.672	697.508	499.392	144.886	595.203	447.206	433.426	436.422	398.495	310.099	1127.03	524.297
10.59_208.9856m/z	neg	4-Methyl-5-(2-pyrazinyl)-3H-1,2-dithiol-3-one	0.368301	1.29083	0.0284666	0.115103	13661	9553.69	17398	17754.5	15557.2	15379	20973.8	20005.8	20873.2	17647.1	15484.9	20292.8
10.59_217.0616m/z	pos	4H-Imidazo[2,1-c][1,4]benzoxazine-2-carboxylic acid	-0.394797	-1.31476	0.941318	0.972107	80.8915	0	81.8665	0	0	21.5472	0	0	26.5439	0	45.8031	66.3984
10.59_235.0460m/z	neg	anthracene isothiocyanate	-0.120817	-1.08735	0.847306	0.922214	832.476	793.475	1240.31	561.618	493.45	1274.05	857.907	798.405	840.982	564.15	737.598	978.496
10.59_327.0358m/z	neg	10.59_327.0358m/z	0.259245	1.19685	0.558693	0.731514	496.156	913.939	246.172	223.968	321.916	575.765	1097.62	631.993	345.462	0	429.284	821.571
10.59_381.0790m/z	pos	2-Bromo-N-(2-{[2-hydroxy-3-(1-naphthyloxy)propyl]amino}ethyl)acetamide	0.164522	1.12079	0.301655	0.52255	2370.46	3714.8	3629.31	4436.34	3462.27	4538.82	4314.55	5138.78	3411.58	3884.42	3542.28	4536.96
10.59_60.0639m/z	pos	10.59_60.0639m/z	0.0293761	1.02057	0.745282	0.863288	2944.76	2665.05	2889.35	2594.44	3012.95	2991.02	2980.32	3149.73	2645.85	2643.86	3394.55	2635.09
10.59_92.9279m/z	neg	10.59_92.9279m/z	0.0135177	1.00941	0.868331	0.93322	8211.19	7762.94	7949.42	8683.14	8981.81	8972.03	8693.86	8765.82	9800.1	7676.02	8318.77	7781.98
10.59_94.9250m/z	neg	10.59_94.9250m/z	0.03779	1.02654	0.623385	0.778985	5404.74	5172.4	5486.1	5857.23	5485.59	5836.83	5952.19	5852.28	6640.48	5308.49	5320	5051.89
10.60_136.8629m/z	neg	10.60_136.8629m/z	0.284801	1.21824	0.0264412	0.108862	8254.61	5782.54	7743.3	8728.82	7451.84	7536.91	9540.69	10458.8	10037.5	8287.41	7574.31	9530.23
10.60_153.8684m/z	neg	10.60_153.8684m/z	-0.0189794	-1.01324	0.893434	0.945923	9861.82	7740.53	6970.8	6502.05	6997.31	7534.67	6627.87	7762.16	8273.18	6354.33	8893.51	7100.01
10.60_155.8656m/z	neg	10.60_155.8656m/z	-0.0118729	-1.00826	0.934432	0.966868	5820.71	5195.69	4304.65	3831.87	4821.73	4489.41	4192.74	4895.5	5317.14	3911.67	5505.53	4408.14
10.60_162.8390m/z	neg	10.60_162.8390m/z	-0.0916451	-1.06558	0.252874	0.477924	16687.1	13348.9	13307.2	14271.7	13582.6	15176.2	13323	14154.7	15547.3	11882.5	13506.7	12643
10.60_164.8360m/z	neg	10.60_164.8360m/z	-0.0267962	-1.01875	0.763036	0.872939	4548.38	3538.22	3414.94	3667.29	3748.65	4051.16	3540.8	4002.07	4189.53	3452.11	3862.49	3498.87
10.60_191.0673m/z	neg	2-aminooxyethyliminodiacetic acid	1.25914	2.39353	0.0199009	0.0879418	996.361	462.169	414.006	148.718	182.947	96.9301	1125.02	1066.03	1188.37	753.072	348.452	1035.25
10.60_210.9826m/z	neg	Pentafluorobenzoic acid	0.646335	1.56519	0.00385506	0.0279808	2506.59	1831.72	3296.72	3494.1	3393.75	2552.85	4990.27	4962.52	4472.86	4080.08	3246.48	4977.86
10.60_228.9933m/z	neg	Sodium (2R,3R)-2,3-dihydroxysuccinate hydrate (2:1:2)	0.382032	1.30318	0.0313031	0.123649	15940.6	11748.3	22399.4	21903.9	20439	18404.1	27112.6	24679.4	26593.8	22385.3	19243.7	24424.9
10.60_307.0298m/z	neg	MFCD00155432	-0.13429	-1.09755	0.09345	0.259821	22264.2	20412.3	22958	22292.4	19730.3	23952	20371.6	19577.2	23964.4	17661.7	19430.7	18905.2
10.60_377.0855m/z	neg	Bis(1-naphthylmethyl) sulfate	1.16421	2.2411	0.0174803	0.0806822	753.34	3316.2	4118.78	4176.36	1535.17	4289.31	8250.93	9134.1	6059.03	4204.94	4322.37	8799.84
10.60_379.0822m/z	neg	coumetarol	1.554	2.9363	0.0317233	0.124686	0	0	141.149	490.369	0	592.447	659.162	858.253	922.562	260.615	250.143	654.805
10.60_385.0071m/z	neg	10.60_385.0071m/z	0.0454035	1.03197	0.850068	0.924108	3740.94	4283.72	2972.62	3596	2908.01	3705.21	4868.2	3238.29	4255.94	2631.59	3291	3599.67
10.60_82.9539m/z	neg	CHLORIC ACID	0.173527	1.12781	0.41929	0.62087	454.494	539.346	1017.44	1358.58	725.307	1180.22	1307.39	1012.09	1066.6	1014.93	617.325	932.07
10.60_96.9220m/z	neg	10.60_96.9220m/z	0.0781599	1.05567	0.603582	0.763436	683.953	594.895	441.128	775.843	686.158	698.881	624.135	664.393	901.054	536.442	703.279	667.94
10.61_102.0662m/z	pos	2-Amino-4-imidazolidinone	-0.458177	-1.3738	0.050783	0.171459	258.505	212.735	256.905	223.178	183.121	226.739	268.065	162.108	167.21	94.6743	101.792	195.33
10.61_108.0556m/z	pos	1H-Pyrazol-1-ylacetonitrile	-0.00164927	-1.00114	0.904784	0.951233	3730.13	1881.82	2385.82	1999.35	2050.53	1802.62	2531.1	2457.63	1809.11	2093.84	3023.74	1919.01
10.61_113.0458m/z	pos	1H-1,2,3-Triazole-1-carboxamide	0.234736	1.17669	0.308597	0.527642	353.624	674.586	864.502	930.072	710.273	984.482	1090.25	1006.39	698.656	1064.13	636.749	820.627
10.61_113.0710m/z	pos	Imidazole acetaldehyde	0.108059	1.07778	0.177822	0.394413	924.076	874.424	892.312	888.929	1021.32	1065.95	1095.03	1128.27	874.363	1054.1	954.429	1002.06
10.61_120.0655m/z	pos	4-(Aminooxy)butanoic acid	0.353478	1.27764	0.0026633	0.0217463	2423.97	2311.98	2183.58	2680.06	2852.83	2567.52	3254.5	3247.99	2554.43	3253.33	3586.44	3295
10.61_120.1019m/z	pos	1-Propanaminium acetate	0.374665	1.29654	0.0144605	0.0704976	9923.68	7173.17	5373.26	7485.49	8084.33	8236.98	10614.1	11804.4	9360.05	9339.77	9781.05	9102.22
10.61_122.0812m/z	pos	Ethyl(hydroxy)ammonium acetate	0.0847111	1.06048	0.375627	0.580563	897.617	779.395	862.573	774.308	913.385	877.717	958.908	1057.63	750.87	881.508	955.2	809.967
10.61_129.0659m/z	pos	5-Nitrilonorvaline	0.428586	1.34591	0.197526	0.419304	4241.46	2437.95	1799.8	1759.85	2400.38	2033.35	3248.1	2706.43	2252.42	2539.02	6335.11	2669.32
10.61_138.0662m/z	pos	4-AMINO-5-FORMYL-2-METHYLPYRIMIDINE	0.242171	1.18277	0.160966	0.371072	370.718	298.783	486.14	316.967	253.838	383.867	482.373	534.667	385.34	394.674	344.217	355.845
10.61_138.0913m/z	pos	Mexidol	0.0996791	1.07154	0.345278	0.552725	637.992	630.386	685.519	678.173	743.91	765.285	857.438	852.352	617.88	650.973	699.512	759.784
10.61_142.9984m/z	neg	(2E)-4-Oxo-2-pentenedioic acid	0.482783	1.39744	0.00707458	0.0434219	26732	19369.9	33074.6	36498.6	31958.2	28838.1	46592.7	43171.5	41861.3	38644.6	33142.5	43197.5
10.61_144.1019m/z	pos	N-(2-Ethoxyethyl)acrylamide	-0.155555	-1.11385	0.533776	0.713205	131.061	125.962	277.261	177.427	179.476	181.893	129.287	213.183	147.96	206.875	130.341	135.137
10.61_145.0141m/z	neg	3,4-Dihydroxy-5-(hydroxymethyl)-2(5H)-furanone	0.0809224	1.05769	0.105344	0.281511	6787.84	5868.3	6575.93	7071.25	6805.25	6514	6918.09	7485.17	6841.29	6854.61	6588.09	7221.66
10.61_145.0972m/z	pos	(3E,4E)-N,N'-Dihydroxy-3,4-hexanediimine	0.0252948	1.01769	0.805277	0.899559	387.919	452.473	471.447	342.472	503.551	447.589	437.921	384.193	448.239	399.507	545.271	436.511
10.61_150.0662m/z	pos	2-Amino-1H-benzimidazol-5-ol	0.194335	1.1442	0.24012	0.466383	1480.73	1768.91	1498.72	1261.28	1542.04	1519.43	1903.28	1801.68	1432.46	1342.98	2367.86	1531.74
10.61_152.0567m/z	pos	2-Aminoimidazo[1,2-a][1,3,5]triazin-4(1H)-one	0.277583	1.21216	0.315709	0.532843	543.066	413.063	600.867	580.94	435.098	601.911	1003.46	554.844	433.638	573.253	815.86	468.76
10.61_158.1288m/z	pos	6-(3-Aminopropyl)tetrahydro-4(1H)-pyrimidinone	0.245085	1.18516	0.00171684	0.0159837	9809.27	9579.64	10228.9	10947.4	10869.9	10482.3	13532	13274.7	11587.8	12376.9	11152.7	11459.3
10.61_162.1124m/z	pos	(-)-L-Carnitine	0.00764666	1.00531	0.973415	0.986919	325.484	335.169	301.767	326.843	363.666	381.641	342.311	374.363	302.208	293.198	436.732	296.601
10.61_167.8366m/z	neg	10.61_167.8366m/z	-0.336004	-1.26226	0.0424044	0.152637	883.512	834.903	961.594	855.584	983.81	683.939	565.654	736.302	801.52	463.016	757.067	797.453
10.61_168.8361m/z	neg	10.61_168.8361m/z	-0.0329387	-1.02309	0.728871	0.851763	4858.84	4938.19	5331.79	6036.93	5630.76	6433.44	5505.18	5476.77	6269.53	5370.29	4546.83	5311.13
10.61_170.8331m/z	neg	Dichlororuthenium(2+)	0.086882	1.06207	0.41832	0.620572	5913.15	6491.18	7159.74	8069.89	6811.2	8264.79	7591.77	8075.64	8890.81	7595.71	6239.83	6967.67
10.61_172.8301m/z	neg	10.61_172.8301m/z	0.161629	1.11855	0.212295	0.436249	3034.73	3321.64	4056.15	4237.16	3921.31	4638.7	4689.53	4725.22	5030.94	4188.73	3533.46	3794.01
10.61_181.0002m/z	neg	Dimethyl(phenyl)arsine	0.274375	1.20947	0.00812606	0.0473041	3130.72	2440.9	2927.83	3136.5	3068.9	3297.83	3373.89	3347.5	3381.59	4143.97	3527.25	4000.74
10.61_193.8155m/z	neg	10.61_193.8155m/z	0.170942	1.12579	0.160923	0.371072	2546.25	1501.38	2013.26	1759.9	1739.6	1907.43	1916.19	2132.54	2561.7	2109.32	2234.63	1956.76
10.61_200.0488m/z	pos	10.61_200.0488m/z	0.587099	1.50222	0.00655556	0.0411009	26778.5	19716.2	30902.3	13184.2	18416.7	19376	33810.5	37295.2	32753.7	30655.8	28720	29614.1
10.61_201.8020m/z	neg	10.61_201.8020m/z	0.0141512	1.00986	0.845762	0.921167	6396.6	5219.13	4413.5	5517.72	5250.74	5357.25	5207.33	5319.16	5746.54	4903.18	6256.78	5038.98
10.61_226.9962m/z	neg	5-O-Phosphonatopentose	0.394206	1.31422	0.0335664	0.129596	51289.4	37158.9	71761.6	72604.5	66331.3	62117.6	89679.3	81875.8	87383.5	72309.7	62662.2	80870.6
10.61_284.7748m/z	neg	Iron pyrophosphate	0.0700381	1.04974	0.884185	0.941306	1148.2	1010.07	1218.75	564.739	636.799	1098.56	1626.01	1185.38	680.904	1066.8	592.74	807.988
10.61_60.0668m/z	pos	10.61_60.0668m/z	-0.489402	-1.40386	0.0330744	0.128245	51.7878	48.3878	54.6497	36.5239	54.7158	51.3266	38.2725	32.3985	36.4601	18.7809	28.898	55.3021
10.62_112.9879m/z	neg	2,3-Dioxosuccinaldehyde	1.29514	2.45401	0.0792803	0.232477	65.4193	0	184.903	209.2	104.427	24.3793	258.482	344.338	321.398	167.393	101.714	259.16
10.62_124.0152m/z	neg	5-Nitropyrimidine	0.132636	1.0963	0.0765777	0.227718	4416.7	3465.62	3849.87	3905.58	4131.51	4524.91	4271.6	4061.38	4536.91	4512.24	4355.26	4896.78
10.62_140.0716m/z	neg	1-Methyl-1,2,3,6-tetrahydro-4-pyridinecarboxylic acid	0.307621	1.23766	0.0218166	0.0943646	1362.11	1138.02	1636.3	1414.79	1591.84	1644.47	1494.92	2099.67	1832.03	1836.97	1600.39	2013.46
10.62_144.0301m/z	neg	1,2-Azetidinedicarboxylic acid	-3.99408	-15.9345	0.145149	0.347606	0	49.7931	0	0	39.8139	0	0	0	0	0	0	0
10.62_147.0297m/z	neg	(3S,4R,5R)-3,4-Dihydroxy-5-(hydroxymethyl)dihydro-2(3H)-furanone	0.326062	1.25359	0.00128966	0.0130995	4935.51	4329.05	5221.55	5738.04	5677.46	5396.31	6749.55	6703.34	6248.55	6714.48	5781.22	7039.05
10.62_150.8865m/z	neg	10.62_150.8865m/z	0.00414349	1.00288	0.994166	0.997873	824.983	997.309	974.459	789.7	837.362	836.479	826.266	846.56	1086.45	825.621	944.262	746.278
10.62_154.0433m/z	pos	1-Pyridin-2-ylthiourea	0.76954	1.70473	0.00255651	0.0211749	2613.61	1790.92	2855.11	1287.2	1698.17	1717.68	3907.34	4338.53	3136.41	3082.59	3184.02	2748.45
10.62_166.9807m/z	neg	5-Hydroxy-1,3-benzoxathiol-2-one	0.169988	1.12505	0.0045966	0.0317894	7056.41	6454.38	7206.74	6651.35	7316.54	7546.8	7525.33	7582.41	7642.91	8345.43	7883.83	8534.16
10.62_167.0209m/z	neg	Uric acid	0.10147	1.07287	0.0544157	0.180001	1.23616e+06	1.05447e+06	1.1609e+06	1.18222e+06	1.15716e+06	1.22736e+06	1.22245e+06	1.18528e+06	1.21295e+06	1.32754e+06	1.2246e+06	1.35685e+06
10.62_168.0242m/z	neg	(2E)-2-(2-Furylmethylene)hydrazinecarbothioamide	0.11036	1.0795	0.0441452	0.157027	64443.6	54700.4	59925.1	59920.2	60419.2	63137.9	64225.7	61368.3	62380.5	69278.4	63385.4	70730.2
10.62_173.0090m/z	neg	Dehydroascorbic acid	0.437553	1.35431	0.00554674	0.0367537	13238.9	10623.8	16155	17524.3	15746.2	14479.1	20685.2	22241.5	19678.2	19232.7	15751.1	21277.1
10.62_179.0560m/z	neg	Î±-D-Glucose	0.328779	1.25595	0.00421287	0.0298868	3665.78	3429.08	3259.29	3280.77	3184.29	2902.48	4626.57	3642.61	4740.61	3671.19	3663.56	4426.46
10.62_208.9343m/z	neg	Villiaumite	0.253382	1.192	0.0254917	0.106266	7643.26	6593.65	6993.49	8566.46	7951.86	8793.23	11019.3	9278.47	9872.61	8977.74	7841.05	8489.93
10.62_210.9314m/z	neg	10.62_210.9314m/z	0.220101	1.16482	0.0368405	0.139014	2540.55	2564.91	2604.36	3065.16	3031.7	2845.97	3881.46	3283.83	3471.18	3140.02	2836.72	2785.03
10.62_248.0596m/z	neg	N-Acetyl-S-(2-carboxypropyl)cysteine	-0.98536	-1.97981	1.01143e-06	0.000103573	11623.7	10988.3	12610.4	13450.5	12832.2	12899.1	6271.66	6612.25	7801.28	5492.74	5227.89	6172.72
10.62_288.1201m/z	neg	ala-glu-ala	1.07796	2.11105	0.0449908	0.158697	3997.7	1659.65	1099.54	2310.39	2195.7	147.296	4485.97	4183.29	4628.3	3220.99	3075.8	4499.99
10.62_403.0176m/z	neg	Potassium 2,2'-{1,2-ethanediylbis[(carboxymethyl)imino]}diacetate hydrate (2:1:2)	0.230967	1.17362	0.0415343	0.150446	14074	12364.8	15377.4	16829.9	13375.5	16216.6	18564.2	18561.2	19921.9	16339.6	15042	15130.5
10.62_74.0601m/z	pos	methyl acetimidate	0.211163	1.15762	0.0584955	0.190118	1068.4	1007.75	1002.04	991.132	1124.86	1105.33	1408.06	1296.74	1042.03	1029.04	1419.82	1097.7
10.63_127.0325m/z	pos	6-Amino-3-pyridinethiol	0.734544	1.66387	0.00170096	0.0159462	4773.46	3534.64	6099.5	2870.28	3714.95	3440.17	7761.35	8159.74	6777.64	6246.02	6177.7	5534.89
10.63_135.9708m/z	neg	10.63_135.9708m/z	0.406634	1.32559	0.0450998	0.158904	1087.58	1039.76	840.871	1494.17	1370.5	1285.28	1407.93	1811.8	1315.02	2051.53	1161	1690.43
10.63_141.0658m/z	pos	3,6-Dimethylpyridazine 1,2-dioxide	0.0766994	1.0546	0.70653	0.835999	448.516	482.778	557.831	416.204	569.869	383.217	650.388	555.025	381.614	429.852	592.436	405.504
10.63_152.8835m/z	neg	10.63_152.8835m/z	-0.0159892	-1.01114	0.977884	0.98819	827.66	909.148	903.737	762.279	650.853	1162.85	884.47	973.694	877.253	787.961	818.258	817.33
10.63_167.0144m/z	neg	[1,2,3]Thiadiazolo[5,4-d]pyrimidine-5,7-diamine	0.106167	1.07636	0.841088	0.919301	633.727	232.667	907.683	921.958	380.568	883.273	225.233	688.672	624.469	1287.91	592.114	844.334
10.63_167.0610m/z	neg	4-Cyano-1-naphthylamine	0.159518	1.11691	0.0260184	0.107776	7454.14	6331.65	6966.55	7285.25	6858.02	7021.51	7190.68	7528.33	7562.09	8433.74	7252.99	8850.68
10.63_174.8286m/z	neg	10.63_174.8286m/z	0.0731643	1.05202	0.617006	0.773304	1223.71	1166.15	1320.16	1439.48	1268.52	1683.14	1498.31	1613.9	1701	1369.76	1287.14	1052.81
10.63_193.0819m/z	pos	Ser Ser	0.491818	1.40622	0.0630711	0.20011	1229.53	746.303	1024.55	657.261	646.484	385.729	1187.88	1219.22	1060.23	993.343	755.158	1381.55
10.63_199.0389m/z	pos	Dibenzo[b,d]furan-1,4-dione	0.33433	1.26079	0.382737	0.586891	2458.95	6511.45	9479.81	10931	8972.96	8612.19	11267.9	11330.4	11795.1	12149.5	3835.43	8838.04
10.63_200.0498m/z	neg	Ovothiol A	1.21855	2.32712	7.90639e-05	0.0019096	2670.28	2070.31	2340.24	1155.31	1839	1584.16	5007.12	5388.83	4531.34	4534.05	3521.92	4157.32
10.63_202.0644m/z	pos	Ovothiol A	0.794821	1.73486	0.00101425	0.0111863	36380.8	24275.5	37112.5	17842.5	23968.2	23712.6	50738.4	57598.9	46121.2	45532.8	41814.5	41487.9
10.63_268.8008m/z	neg	Dititanium(2+) diphosphate	-0.122176	-1.08838	0.300834	0.521699	2682.62	2108.7	2312.4	1884.53	2066.43	2443.37	1904.57	2098.87	2615.04	1907.36	2184.89	1690.8
10.63_305.0448m/z	neg	Kynurenine sulfate	-11.6954	-3316.3	0.00103447	0.0112864	147.163	2568.49	5593.75	5530.41	6051.96	0	0	0	0	0	0	0
10.63_316.1149m/z	neg	ser-pro-asp	-0.900435	-1.86663	0.797242	0.895765	0	525.797	955.222	0	0	0	129.746	133.852	0	0	0	527.035
10.63_360.1497m/z	pos	N-(pyridin-4-yl)-(1-(4-fluorobenzyl)indol-3-yl)acetamide	2.31072	4.96131	0.0300923	0.120141	53.7757	49.4582	196.355	54.8839	0	61.6878	274.7	701.294	365.905	293.634	55.4643	397.474
10.63_88.0870m/z	pos	1,2,3-Triazinane	0.139201	1.1013	0.221727	0.445992	186.257	251.997	294.559	246.259	233.552	257.003	321.022	292.494	266.131	247.591	255.614	236.248
10.64_129.1022m/z	pos	7-Amino-2-azepanone	0.210468	1.15706	0.0107024	0.0573937	4869.14	4260.29	4376.08	4220.56	4907.04	4794.37	5639.81	5774.19	4707.53	5494.27	5390.93	4729.53
10.64_162.0230m/z	neg	1,2,3,6-Tetrahydro-4-pyridinesulfonic acid	-3.57886	-11.9494	0.000992251	0.0109964	266.223	85.0011	203.531	347.616	200.757	303.364	53.892	0	58.3143	0	0	0
10.64_224.9795m/z	neg	1,1,1,3,3,5,5-Heptafluoro-2,4-pentanedione	0.0573293	1.04054	0.278202	0.502663	10330.7	8660.41	8843.65	9171.73	9866.57	10238.2	9899.59	9303.75	9545.86	10306.9	9897.54	10473.1
10.64_226.9768m/z	neg	10.64_226.9768m/z	0.189093	1.14005	0.0100489	0.0550083	2421.31	2159.8	2381.92	2171.29	2189.6	2736.24	2571.83	2493.6	2801.8	2669.34	2678.37	2815.15
10.64_245.1142m/z	neg	2,4-Diacetamido-2,4,6-trideoxyhexose	1.52794	2.88374	0.00688724	0.0425551	747.378	95.7903	138.6	225.226	266.012	71.8476	933.532	881.923	1032.37	345.291	472.999	800.152
10.64_255.8221m/z	neg	cobalt perchlorate	-0.0241432	-1.01688	0.974057	0.987161	3111.87	2034.03	2348.54	1808.71	2427.86	1804.56	2102.81	2142.03	2665.72	2027.61	2369.87	2002.81
10.64_257.8191m/z	neg	10.64_257.8191m/z	0.101584	1.07295	0.303173	0.523889	2718.33	1724.68	2059.82	2115.57	2268.54	1859.4	2314.59	2389.52	2464.53	2073.09	2385.65	2049.24
10.64_266.8038m/z	neg	10.64_266.8038m/z	-0.284522	-1.21801	0.560885	0.733474	1432.83	1058.71	1087.26	346.693	733.887	1135.43	803.937	1009.32	1016.13	437.293	817.35	672.516
10.64_270.7979m/z	neg	10.64_270.7979m/z	0.0915102	1.06548	0.82425	0.909636	1066.7	1060.89	1357.2	952.956	1037.87	1211.49	1312.7	1223	1808.51	878.35	1143.39	759.443
10.64_84.9510m/z	neg	10.64_84.9510m/z	0.0783413	1.0558	0.496025	0.686838	0	30.5739	104.432	223.166	28.2014	215.039	262.228	60.2455	121.289	100.187	77.8482	13.5095
10.64_848.4362m/z	pos	10.64_848.4362m/z	0.526405	1.44034	0.144734	0.347581	39034.5	11200.5	33300.5	18462.7	47718.5	26371.8	22257.6	44070.7	43950.3	31222.2	63507.3	48621
10.64_86.0965m/z	pos	3-Methylpyrrolidine	0.0508141	1.03585	0.804985	0.899559	842.131	630.349	734.376	706.949	753.832	646.201	838.576	758.258	617.106	613.636	1000.59	640.533
10.65_103.0866m/z	pos	1-Piperazinol	0.298425	1.2298	0.0220961	0.095183	217.809	204.119	206.047	237.577	291.976	222.354	253.111	264.13	238.868	291.613	310.511	340.126
10.65_126.0550m/z	pos	Methyl 1H-pyrrole-3-carboxylate	0.0610955	1.04326	0.628586	0.783318	472.659	709.564	866.705	647.31	739.586	744.026	897.961	743.606	591.305	686.312	765.111	676.625
10.65_136.0757m/z	pos	(Z)-phenylacetaldoxime	0.156046	1.11423	0.252685	0.477924	536.321	480.992	400.484	402.358	440.205	382.896	519.872	452.699	385.836	482.345	636.117	469.008
10.65_161.0090m/z	neg	1781372	0.00542876	1.00377	0.900335	0.949237	987.47	1200.77	835.336	1004.77	891.652	831.601	689.154	742.614	1252.36	818.902	1217.18	1053.1
10.65_294.9932m/z	neg	(2,4-Dichlorophenoxy)(phenyl)acetic acid	-0.424658	-1.34225	0.963567	0.982345	121.503	0	0	0	0	0	0	0	0	88.9918	0	0
10.65_365.1050m/z	pos	ritrosulfan	0.0772776	1.05503	0.520169	0.703461	12839.9	16054.9	13927.3	26021.1	12546.5	19767.7	18587	20313.3	14629	17763.8	16449.9	18981
10.66_165.0052m/z	neg	2,6,8-trioxopurine	0.0414761	1.02917	0.626492	0.781633	8034.97	6628.63	7186.35	7864.56	7488.15	8064.35	7527.54	6693.57	7149.85	8645.78	7847.97	8722.75
10.66_210.8422m/z	neg	selenium(2+) dihydride;selenite	0.151139	1.11045	0.543568	0.721641	497.614	517.235	562.307	195.861	296.927	530.735	572.093	554.44	492.916	319.205	633.394	316.528
10.66_335.0494m/z	neg	Ethyl 6-oxo-6-[(5-sulfamoyl-1,3,4-thiadiazol-2-yl)amino]hexanoate	0.253392	1.19201	0.0153222	0.0734536	108468	83670.8	104778	107353	102938	106470	118358	109642	112245	139008	113181	139075
10.66_422.7070m/z	neg	10.66_422.7070m/z	0.414498	1.33283	0.212468	0.436249	10169.2	2594.8	8468.45	4778.71	11790	6697.17	5422.52	9355.85	11497.5	7702.01	14045.3	11287.8
10.66_82.9449m/z	pos	Phosphenous chloride	-0.207807	-1.15493	0.0253556	0.105768	1467.55	1494.68	1488.59	1245.72	1505.24	1268.07	1190.64	1285.27	1259.37	1193.27	1384.89	1019.39
10.67_173.0817m/z	neg	Suberic acid	0.494616	1.40895	0.0089665	0.0508879	431.644	583.545	577.396	818.028	684.779	544.968	955.852	857.524	700.028	897.778	702.021	1018.32
10.67_214.9962m/z	neg	3-phospho-D-erythronic acid	-0.382684	-1.30377	0.0457404	0.160625	974.732	1224.89	766.899	934.63	879.782	667.653	660.65	772.457	538.423	563.66	806.004	836.524
10.67_248.1602m/z	pos	Thr Lys	0.0435348	1.03064	0.840902	0.919301	3925.08	4360.24	5495.32	3053.3	3074.51	4493.38	4854.58	4538.04	3258.61	4166.52	2882	5449.84
10.67_80.9479m/z	pos	10.67_80.9479m/z	-0.208333	-1.15535	0.0405218	0.147708	5310.26	5387.43	4965.56	4226.39	5204.06	4467.26	3975.14	4613.69	4173.61	4023.96	5092.34	3706.55
10.68_114.0559m/z	neg	N-(1-Hydroxyethyl)acrylamide	0.486912	1.40144	0.011588	0.060007	362.151	388.544	440.631	385.923	404.17	244.95	559.678	520.246	424.181	412.712	549.941	655.778
10.68_116.9723m/z	neg	Ethane, chlorotrifluoro-	-0.0494647	-1.03488	0.126403	0.319568	10398.6	9973.72	9798.22	10654.7	10694.8	10644.3	9712.19	10117.6	10076.8	10424.6	10206.4	9531.4
10.68_136.9911m/z	neg	3-Sulfinopropanoic acid	0.365834	1.28863	0.17358	0.388406	161.396	111.648	138.589	329.747	225.156	118.261	253.832	325.612	159.062	252.389	163.959	244.775
10.68_246.1558m/z	pos	Arg Ala	0.47739	1.39222	0.0498025	0.170189	10471.9	6473.88	6146.1	6985.64	6838.66	4367.06	9676.25	8491.98	6455.59	11587.2	8473.67	12793.1
10.68_270.9577m/z	pos	4,5-Dihydroxy-1,2-benzenedisulfonic acid	-0.215854	-1.16139	0.0212457	0.0924005	19612.1	17942.8	17165.6	14986.6	17072	17233.1	13744.3	15024.6	13463.1	15073.6	17981.1	14270.9
10.68_423.0637m/z	pos	10.68_423.0637m/z	0.524645	1.43858	0.307178	0.526509	0	133.787	138.222	124.91	0	0	69.152	0	150.189	181.981	94.2338	78.076
10.69_118.9694m/z	neg	10.69_118.9694m/z	0.000134844	1.00009	0.929214	0.963787	644.556	772.729	559.213	579.567	744.756	668.158	624.705	630.268	730.215	693.243	626.922	663.997
10.69_357.0313m/z	neg	9-Chloro-7-(2-chlorophenyl)-3,5-dihydro[1,2,4]triazino[4,3-a][1,4]benzodiazepin-2(1H)-one	0.0442188	1.03112	0.808594	0.900771	42100.2	31005.3	35879.7	36918.9	37287.2	39200.5	32883.5	32498.4	31488.9	46132.4	39353.3	46957.4
10.70_134.0641m/z	pos	10.70_134.0641m/z	0.653788	1.57329	3.88162e-05	0.00115863	2740.39	1825.01	2028.25	1878.31	1958.49	1951.96	3458.46	3355.81	2864.8	3189.72	3307.21	3308.6
10.70_146.1651m/z	pos	Spermidine	0.0218223	1.01524	0.956297	0.979314	601.974	2674.54	2418.72	3995.76	2110.77	2134.16	2710.82	1937.77	2179.92	4446.7	509.688	2363.51
10.70_158.0124m/z	pos	10.70_158.0124m/z	0.397877	1.31757	0.316032	0.533152	1783.04	4964.39	6609.82	8149.43	6657.34	6786.29	8817.01	8588.96	9187.02	9883.28	3011.29	6563.76
10.70_189.0041m/z	neg	Oxalosuccinic acid	0.200921	1.14943	0.0347129	0.133152	3270.88	2579.42	3084	3663.09	3270.44	3663.91	4108.74	3486.86	3856.15	3749.13	3474.21	3776.21
10.70_217.1044m/z	pos	Tris(hydroxymethyl)melamine	0.141713	1.10321	0.148373	0.351917	33143.3	26473.4	27253.6	28064.7	31855.9	29341.6	33868.3	34144.3	26990.4	36429.1	34445.5	28434.9
10.70_273.1669m/z	pos	Glycyl-N-(5-carbamimidamido-1-oxo-2-pentanyl)glycinamide	0.149778	1.1094	0.112961	0.296237	46462.3	36977.6	39582.6	40028.8	44176.2	43937.8	47542.2	49691.4	38810	52358.9	48635.5	41605.3
10.70_367.0346m/z	pos	10.70_367.0346m/z	0.40794	1.32679	0.0024056	0.0202969	24981.9	16972.3	18064.6	16777.7	17175.8	19356.1	25670.3	24884.2	20938.8	26259.7	26823.6	25788.2
10.71_113.0549m/z	neg	10.71_113.0549m/z	-0.228379	-1.17152	0.650042	0.798267	0	16.0278	74.8242	199.169	54.52	146.078	85.7269	14.1966	132.248	103.996	20.4851	61.2587
10.71_116.0342m/z	pos	2,5-Morpholinedione	0.686174	1.60901	0.000155677	0.00293191	2332.65	1575.68	1701.12	1637.59	1662.13	1818.5	3290.47	2970.34	2331.93	3332	2667.89	2671.96
10.71_155.0427m/z	pos	10.71_155.0427m/z	0.622151	1.53917	0.00159651	0.0151921	15228.1	9566.01	9991.95	8536.51	9527.14	11824.8	17813.1	16384.1	12539.9	18536.4	18101	16173.5
10.71_331.2087m/z	pos	arg-gly-val	0.141877	1.10334	0.152406	0.358393	28158.4	22984.5	25328.4	25308.4	28151.2	27924.7	30450.5	30613.9	23749.3	32326.4	31399.5	25629.3
10.71_87.0554m/z	pos	Acrylohydrazide	0.524017	1.43795	0.000105207	0.00236922	8365.62	5847.65	6918.37	6618.69	6208.37	6913.54	10309.2	10361.7	8421.53	10105.1	9523.71	10053.8
10.72_125.8998m/z	neg	10.72_125.8998m/z	0.389315	1.30977	0.0157043	0.074607	4827.69	3479.74	5798.78	6311.65	6042.89	5314.65	7660.09	7394.77	6736.66	6379.45	5993.76	7455.64
10.72_133.0608m/z	pos	L-Asparagine	0.564112	1.47848	8.81557e-05	0.00206611	72615.9	49543.1	54743.8	53767.4	50612.9	54657.4	86423.1	86584.2	72084.2	82271.6	84752.1	84568.1
10.72_148.0717m/z	pos	1-(2-Hydroxypropyl)-1-nitrosourea	-0.165881	-1.12185	0.429822	0.630924	238.047	198.438	367.561	244.923	257.195	246.348	247.032	333.549	196.071	244.758	73.3825	288.441
10.72_158.9389m/z	neg	10.72_158.9389m/z	0.109408	1.07879	0.292731	0.514842	3405.95	2532.42	2640.98	2408.96	2905.2	2548.3	2795.23	2600.59	2687.14	2890.82	3357.61	3406.26
10.72_225.1318m/z	pos	10.72_225.1318m/z	0.2581	1.1959	0.00508239	0.0342997	4457.91	3847.44	3981.61	4366.69	4477.44	3489.42	5177.19	4802.28	4985.51	5414.73	4417.4	4647.83
10.72_232.9245m/z	neg	10.72_232.9245m/z	0.276894	1.21158	0.00946812	0.0528345	5515.84	5468.86	5397.29	7399.16	6556.3	6421.67	8132.66	7408.57	6627.86	7859.44	6886.47	7623.02
10.72_244.9538m/z	pos	Dichloropalladium tetraammoniate	-0.0291689	-1.02042	0.903923	0.950597	2593.11	2282.46	1380.54	1022.2	1553.93	1955.31	1806.64	1621.6	1210.03	2209.8	2686.32	1037.13
10.72_246.9508m/z	pos	3-Acryloxypropyltrichlorosilane	-0.464539	-1.37988	0.700277	0.831554	934.454	586.56	318.908	43.4836	496.714	236.913	339.969	104.974	261.083	400.978	690.925	96.9899
10.72_251.9985m/z	neg	4-(2,4-Dichlorophenoxy)aniline	0.123516	1.08939	0.0775349	0.229307	20357.6	17749.7	17064.7	20546.6	21172.8	19553.5	20815.2	20472.4	19498	23402.4	20548.2	22117.9
10.72_321.0563m/z	neg	Methyl hydrogen sulfate - 1-methoxyphenazine (1:1)	0.762736	1.6967	6.72885e-05	0.00171005	3671.3	2552.25	3505.01	3511.91	2657.62	2898.94	5511.79	4750.95	4602.14	5481.55	5093.14	6457.61
10.72_396.0382m/z	pos	1-(5-Bromo-2-pyridinyl)-3-[1-(2,5-dimethoxyphenyl)ethyl]thiourea	0.0427865	1.0301	0.770026	0.877968	58554	42891.6	47101.3	47683.7	49645.2	56031.2	50312.3	48510.5	38379.8	57985.6	59956.3	55850.4
10.72_403.0095m/z	pos	10.72_403.0095m/z	-0.221437	-1.16589	0.14091	0.342179	37336.3	28651.6	26895.5	24090.6	29377.6	32763.7	23150.3	22647.5	19267.3	28446.8	32318.7	27797.8
10.72_404.1044m/z	neg	(2E,6E)-8-Anilino-3,7-dimethyl-2,6-octadien-1-yl trihydrogen diphosphate	0.752959	1.68525	0.012929	0.064639	2348.48	3994.52	3419.99	8149.73	2474.72	4450.94	7690.77	8044.67	6404.05	6524.21	5115.16	8084.04
10.72_418.0204m/z	pos	10.72_418.0204m/z	-0.0812671	-1.05795	0.376153	0.580692	14831.9	11549.7	12520.8	12480.1	13097.2	14046.7	12129.5	11854.6	9815.46	14462	12838.1	13125.3
10.72_735.3486m/z	pos	10.72_735.3486m/z	-0.158158	-1.11586	0.738794	0.858918	9481.6	2876.34	7875.4	4444.1	8640.71	6511.74	5491.38	3516.29	4488.74	8950.98	7630.6	5615.69
10.72_735.8500m/z	pos	10.72_735.8500m/z	-0.363997	-1.28699	0.364875	0.571658	5931.69	1465.03	4066.08	3473.7	4053.24	4134.9	2314.2	2308.16	1551.25	4499.22	4133.66	3160.23
10.73_121.9439m/z	neg	10.73_121.9439m/z	0.219078	1.16399	0.0987679	0.269747	1107.35	1049.21	1303.22	961.905	1403.65	1149.13	1323.02	1541.06	1663.28	1234.39	1221.7	1135.75
10.73_137.9866m/z	neg	2-Amino-2-oxoethanesulfonic acid	0.363441	1.28649	0.00978312	0.0539265	1149.35	909.841	1243.23	1434.42	1393.59	1365.71	1714.74	1860.56	1574.5	1623.48	1394.13	1478.04
10.73_183.9863m/z	neg	10.73_183.9863m/z	0.605895	1.52192	0.204958	0.428893	43.9222	73.2302	111.1	33.4865	131.779	0	107.998	47.5269	125.141	79.542	114.824	127.004
10.73_222.0048m/z	pos	4,5-Dihydro-1,3-oxazol-3-ium trifluoromethanesulfonate	0.410776	1.3294	0.42925	0.630231	1667.42	3965.21	5466.95	6421.69	5288.34	5391.6	6811.11	6694.16	7068.83	9532.17	1798.64	5587.76
10.74_113.0355m/z	neg	Muscimol	0.632527	1.55028	6.87595e-06	0.000345734	8972.52	6818.87	6822.59	7121.83	6473.52	6787.93	11373.3	10688.3	10937.8	11112.5	10459.1	12089.9
10.74_131.0461m/z	neg	L-Asparagine	0.605746	1.52177	9.65574e-06	0.000442765	53272.5	41372.3	41978.9	43901.1	37873.7	41493	67874.7	63333.4	65180.1	65289	61746.6	72073
10.74_139.0261m/z	neg	10.74_139.0261m/z	-0.0182708	-1.01274	0.740954	0.860029	21924.1	20278.7	20447	22830.9	20598.3	23135	21430.3	19100.6	19355.4	22791	21545.4	23365.1
10.74_155.9469m/z	neg	10.74_155.9469m/z	-0.135211	-1.09825	0.580624	0.749324	399.607	311.453	316.197	620.674	592.492	339.654	622.685	295.705	171.64	384.466	398.776	475.446
10.74_165.0404m/z	neg	Arabic acid	0.613404	1.52986	0.0212992	0.0925062	6291.25	10447.9	7059.87	11094.5	11446	17244.8	21822.3	16298.8	14150.5	13747.8	18398.1	12861.1
10.74_177.0246m/z	pos	10.74_177.0246m/z	0.357853	1.28152	0.00367905	0.0270082	103676	78169.9	74616.3	67465	69938.9	74164.9	103290	101391	90948.2	95872.9	110058	98232.4
10.74_182.0318m/z	neg	10.74_182.0318m/z	-0.0218009	-1.01523	0.716178	0.844415	108390	102884	105619	116917	101304	117120	109400	95810.9	95790.7	116219	107091	118139
10.74_212.9993m/z	pos	10.74_212.9993m/z	-0.266543	-1.20292	0.0247529	0.104077	74586.9	66621.8	60589.7	54246.6	64371.3	69886.5	51102.6	48671.3	45850.6	57200.4	66661.1	54975.4
10.74_288.0336m/z	neg	N-(6-Oxo-6H-benzo[c]chromen-3-yl)methanesulfonamide	-0.121242	-1.08767	0.418684	0.620766	103338	90621.5	65205.4	69378.1	72251	69387.1	65642.5	66330.5	61854.8	72802.8	85043.2	80607.9
10.75_114.0195m/z	neg	4-Oxo-2-azetidinecarboxylic acid	0.5582	1.47243	2.19789e-05	0.000739969	3979.25	2991.32	3062.31	3317.36	2949.95	3153.82	4972.24	4771.39	4628.53	4599.48	4397.14	5278.74
10.75_130.0872m/z	neg	L-(+)-norleucine	0.0457457	1.03222	0.725765	0.849608	2425.71	2395.37	2296.39	2933.92	2815.59	1966.18	3038.24	2114.71	2249.47	2279.57	2736.33	2892.9
10.75_161.9937m/z	neg	10.75_161.9937m/z	1.12067	2.17447	1.18291e-05	0.000500864	558.73	590.615	427.659	516.819	630.389	366.605	1255.36	1109.52	1094.37	885.711	1159.58	1223.41
10.75_172.9577m/z	neg	10.75_172.9577m/z	0.177047	1.13057	0.112826	0.296127	16203	16051.7	16812.6	23185.3	19650.4	18715.9	23255.2	19676.2	17404.9	20613.3	21018.8	23094.3
10.75_183.0157m/z	neg	3-Hydroxy-7,9-dihydro-1H-purine-2,6,8(3H)-trione	-0.312416	-1.24179	0.0604158	0.194067	1888.42	1672.52	1509.52	1428.03	1515.37	1653.38	1616	873.066	1391.84	975.552	1606.58	1320.75
10.75_183.0350m/z	neg	6,7-Diamino-2,3-dihydro-5H-[1,3]thiazolo[3,2-a]pyrimidin-5-one	-0.0561862	-1.03971	0.441117	0.63964	4634.39	5013.22	4934.36	5251.66	4291.47	5157.77	4864.59	4138.2	4195.65	5064.72	4640.13	5260.84
10.75_200.0406m/z	pos	10.75_200.0406m/z	0.00844026	1.00587	0.81172	0.903039	5881.69	3157.02	2949.63	2234.75	2940.24	3117.58	3167.37	3388.66	2588.42	4296.78	4060.84	2897.87
10.75_216.0236m/z	neg	2-(Methylsulfanyl)-4-oxo-4H-pyrido[1,2-a]pyrimidine-3-carbonitrile	0.499593	1.41381	0.00090975	0.0103703	31117.3	26934.8	20370	22244.9	19151.9	20874.9	34672.2	32336.1	32357	32141.9	32898.4	34511.9
10.75_228.0102m/z	pos	Nitroglycerin	-0.20692	-1.15422	0.0163825	0.0767344	15745.8	13579.7	13753.2	13031.1	14391.1	15560.9	12552.9	11597.3	10630.5	13606.6	13673	12501.6
10.75_236.0047m/z	neg	10.75_236.0047m/z	0.492529	1.40691	0.0356816	0.135693	3361.15	1906.7	4378.57	5626.57	4450.66	3998.24	6645.91	5929.58	5172.27	5015.16	4865.7	5748.37
10.75_239.0397m/z	neg	2,5-bis(4-pyridyl)-1,3,4-thiadiazole	-0.0280592	-1.01964	0.927446	0.962743	9310.89	7294.61	5592.08	4314.41	4718.51	4522.68	6136.68	4738.79	5793.44	5118.8	7136.13	6140.56
10.75_249.0240m/z	neg	1-(2-Chlorophenyl)-1-(4-chlorophenyl)ethane	-0.221547	-1.16598	0.00181503	0.016694	9842.89	9188.43	8711.06	8406.93	8447.36	9259.36	7051.7	7530.84	7227.5	8003.18	8183.41	8191.89
10.75_254.0257m/z	pos	tizanidine	-0.306751	-1.23692	0.0380979	0.142316	16365.4	14301.7	12049.4	10420.2	13587	14320.7	10110.7	9889.03	8871.37	11649.6	13635.3	11364.1
10.75_271.0060m/z	neg	2-Hydroxy-2-iodo-N,N,N-trimethyl-3-oxo-1-butanaminium	-0.239516	-1.1806	0.00377474	0.0276145	12678.4	12774.1	12009.1	11711	11299	12255	9448.12	9199.04	9396.85	10885.7	11470.4	11200.6
10.75_294.0456m/z	neg	10.75_294.0456m/z	0.75393	1.68638	9.56258e-05	0.00221656	5787	4110.92	4346.92	3638.55	3938.38	3860.25	8251.26	6296.19	6542.78	6419.6	8196.28	7607.65
10.75_353.0091m/z	neg	urefibrate	-0.353301	-1.27748	0.00304734	0.0237482	15044.6	14068.6	12353	12335	12356.1	13546.7	9205.25	8735.34	9646.81	11201.6	11998.8	11602.4
10.75_362.9817m/z	neg	3-Bromo-3-methyl-1,3-dihydro-2H-indole-2-thione - nitrobenzene (1:1)	-1.32361	-2.50291	0.0406665	0.14798	87.5499	321.568	319.47	180.264	377.825	106.921	0	0	326.225	0	105.095	121.868
10.75_388.1120m/z	pos	10.75_388.1120m/z	1.36306	2.57231	0.000986009	0.0109711	2789.32	1371.18	1143.48	875.332	854.225	1076.97	3834.38	3382.34	2401.91	3742.22	5178.97	2332.37
10.75_95.0250m/z	neg	3(4H)-Pyridazinone	0.229158	1.17215	0.057419	0.187608	1074.31	770.267	921.279	841.758	866.79	931.919	1208.9	954.182	1146.89	842.744	1163.26	1022.08
10.76_234.9812m/z	pos	10.76_234.9812m/z	-0.3461	-1.27112	0.000611434	0.00766169	34208.5	32386.5	30181.3	28144.5	32845.9	33921.1	24161.8	23238.4	23123.1	26965.6	29212	24100
10.76_259.0274m/z	pos	(2Z)-3-Phenyl-2-[(sulfooxy)methyl]acrylic acid	0.567312	1.48176	0.0603925	0.194067	8884.63	5630.02	4588.5	4061.62	5119.64	7581.16	9642.84	8355.91	4932.24	12821.9	10367.5	7026.68
10.76_295.0022m/z	pos	Sodium citrate dihydrate	-0.380406	-1.30171	0.00207083	0.0182256	17585.7	16044	13997.8	13200.8	16518.2	17037	11102.4	11694.1	10470.9	12809	14109.6	12320
10.76_299.1825m/z	pos	10.76_299.1825m/z	0.118882	1.08589	0.234018	0.459754	33685.9	27959.6	29787.6	27249.3	31789.9	31114.1	34411.6	33869	27195.4	37479.8	35692.5	28535.6
10.76_340.0236m/z	pos	10.76_340.0236m/z	0.581839	1.49676	3.88242e-06	0.000227481	8203.68	6674.97	7241.74	6216.85	7621.12	7176.58	11082.8	11049.4	9790.19	11276.5	10629.8	10736.7
10.77_216.0666m/z	pos	5-Fluoro-dopa	0.772887	1.70869	0.0155755	0.0743299	4997.58	2651.46	2315.56	1566.3	2125.4	3176.53	5142.15	4640.68	3163.89	6306.91	5957.03	3555.61
10.77_258.0706m/z	neg	2-hydroxy-1-naphthaldehyde 2-methylthiosemicarbazone	1.15895	2.23295	0.000340902	0.00502711	6866.4	5987.75	3319	3053.1	2953.94	3190.77	10253.2	8558.28	9236.4	7708.47	10739	10164.1
10.77_280.9784m/z	neg	Diphenylthiosulfinate	-3.53751	-11.6118	0.340893	0.549085	63.6705	0	0	0	0	0	0	0	0	0	0	0
10.77_316.9841m/z	pos	Novec 1230	-0.589784	-1.50502	0.000321675	0.00478483	11877	12308.4	10091.4	8111.97	10922.4	10827.3	6782.26	6511.03	6742	6922.3	8823.01	6833.79
10.77_340.3571m/z	pos	1792886	0.155864	1.11409	0.342217	0.549911	1829.26	1258.58	2271.87	2133.24	2271.84	1805.16	2294.39	2053.78	2018.63	2822.2	1681.2	2020.43
10.77_341.0304m/z	pos	Minodronic acid monohydrate	-0.0764742	-1.05444	0.637073	0.789744	17623.6	13842.5	13154.3	9792.81	12464.6	13384.3	12088.7	11509.1	11267.1	13386.3	15958.3	11908.6
10.77_398.9872m/z	pos	10.77_398.9872m/z	-0.560039	-1.47431	0.0242399	0.10226	5628.35	6278.85	4538.62	2958.84	4432.49	5323.61	2547.85	2737.54	2759.36	4172.31	4484	3076.27
10.77_446.1513m/z	neg	ala-asp-asn-glu	4.02349	16.2626	0.000411442	0.00581162	0	0	0	224.414	0	0	1369.84	914.727	224.118	153.374	144.386	934.69
10.77_505.0367m/z	pos	10.77_505.0367m/z	-1.03835	-2.05388	0.169786	0.382079	3509.65	2275.49	1199.25	667.218	1111.08	1549.68	309.34	644.222	1172.82	0	2262.95	628.5
10.78_161.0454m/z	neg	5-Deoxy-3-C-formyl-beta-L-lyxofuranose	0.22626	1.1698	0.141619	0.343489	1757.59	1853.87	1602.84	2369.59	1696.34	1693.83	2618.42	2402.05	2194.28	2047.93	1521.18	2054.6
10.78_174.0407m/z	neg	N-(Carboxyacetyl)alanine	-1.73883	-3.33764	0.0488578	0.167755	117.814	397.919	133.253	237.972	41.6402	129.623	41.7545	74.0735	157.153	0	0	39.8728
10.78_213.0491m/z	neg	10H-Phenothiazin-1-amine	0.335551	1.26186	0.00186287	0.0169859	12444.9	10653.6	9388.72	9650.04	8668.46	9076.31	12401.9	11864.7	12847	12067.3	12877.8	13505.6
10.78_281.0869m/z	neg	2-O-beta-L-Arabinofuranosyl-beta-L-arabinofuranose	1.5751	2.97956	0.0428213	0.153352	999.116	939.861	168.774	79.6842	0	80.0231	982.513	948.72	890.156	1206.23	1518.7	1221.59
10.78_285.0591m/z	neg	10.78_285.0591m/z	-1.26508	-2.40341	0.0219755	0.0948694	1113.46	2040.92	720.862	626.397	867.459	871.562	81.3407	224.452	420.02	372.941	880.229	614.096
10.78_341.1087m/z	neg	Maltose	-3.22486	-9.3493	0.424116	0.625166	290.138	1523.33	89.2366	0	0	0	0	0	80.4089	0	117.746	0
10.78_587.0396m/z	pos	10.78_587.0396m/z	-1.21145	-2.31571	0.463301	0.659565	685.295	1256.66	273.459	0	86.0779	214.787	304.163	366.581	0	0	319.258	93.202
10.79_189.0127m/z	neg	Benzo[4,5]imidazo[2,1-b]thiazol-3-one	0.762983	1.697	2.34822e-05	0.00078622	201834	175344	160330	138258	136206	136527	285773	254737	237450	267937	288576	275132
10.79_295.0522m/z	neg	10.79_295.0522m/z	0.26778	1.20395	0.629127	0.783508	939.155	564.179	680.499	274.16	683.611	210.364	670.265	320.229	804.96	233.653	896.265	1111.47
10.79_330.0806m/z	neg	N-(3-Chlorophenyl)-4-phenyl-1-phthalazinamine	0.480056	1.3948	0.109403	0.288821	13192.9	15087.8	5797.73	3245.31	4529.18	4344.61	8999.61	9032.06	8835.76	9383.96	14836	13351.2
10.79_377.0552m/z	neg	2-(Chloromethyl)-4-nitrophenyl N-[(benzyloxy)carbonyl]glycinate	-0.238453	-1.17973	0.393239	0.597459	1189.89	468.981	269.676	131.969	509.86	719.104	593.39	436.729	915.78	111.113	730.414	0
10.79_423.0335m/z	pos	10.79_423.0335m/z	0.00274892	1.00191	0.872619	0.936057	5593.69	3940.69	2793.47	1540.9	1838.54	3595.09	3072.76	2615.55	1899.24	3496.31	5558.88	2696.47
10.79_459.0585m/z	neg	DiOC2(3)	-0.0443775	-1.03124	0.406185	0.608363	1063.72	178.165	335.31	313.776	285.69	769.115	557.981	0	1211.35	151.354	743.236	192.44
10.79_88.0394m/z	pos	oxazolidinone	0.881163	1.84186	9.43198e-06	0.000435661	3110.37	2062.6	2497.5	2491.88	2608.78	2320.61	5200.74	4946.32	3979.62	5254.08	4147.9	4273.24
10.80_106.0499m/z	pos	D-Serine	0.813174	1.75707	1.58882e-06	0.000140108	28950.4	21461.6	23304.9	23690.5	23734.7	20823.6	45428.2	43015.8	37570.3	43931.3	41382.9	38120.1
10.80_172.0225m/z	neg	Acetonitrile trifluoroacetate hydrate (1:1:1)	0.0038387	1.00266	0.634898	0.78818	3415.99	3893.65	1875.39	485.757	993.807	1113.7	1141.97	1495.39	2210.73	1308.61	3117.96	2535.03
10.80_184.0589m/z	neg	N,N,2-Trifluoro-L-leucine	-6.47676	-89.0633	0.162303	0.37212	0	490.114	0	38.2654	0	0	0	0	0	0	0	0
10.80_231.0596m/z	neg	MFCD01365706	1.39977	2.63859	0.00015533	0.00293191	41765	40600.4	28323.4	17216.6	17834.6	17604.3	76067.4	68137.8	64297.7	64507.4	82211.4	75787.3
10.81_104.0352m/z	neg	Methyl (hydroxymethyl)carbamate	0.729539	1.65811	6.30807e-06	0.000332645	115798	100239	101810	84060.8	85121.1	86133.5	171562	152884	143902	151915	161722	168386
10.81_199.1052m/z	pos	10.81_199.1052m/z	0.785484	1.72367	7.27921e-05	0.0018135	22857.8	24642.5	17110	25317.2	31109.8	24920.5	40590.6	42558.2	46030.8	37156.5	45480	39771.6
10.81_395.0657m/z	neg	10.81_395.0657m/z	4.92459	30.3702	3.78801e-05	0.00113605	131.033	0	0	0	0	0	717.271	935.572	741.28	547.692	567.121	646.788
10.81_418.0318m/z	neg	BMIIm	-4.87762	-29.3975	0.340893	0.549085	0	170.385	0	0	0	0	0	0	0	0	0	0
10.81_559.0717m/z	neg	Adenosine diphosphate ribose	9.39625	673.833	2.61884e-11	5.524e-08	0	0	0	0	0	0	729.862	797.221	245.962	1004.32	764.264	495.362
10.82_105.0322m/z	neg	10.82_105.0322m/z	3.3114	9.9273	0.00126245	0.012906	39.0133	26.0773	0	0	16.3145	0	210.403	143.232	141.231	134.54	109.261	123.028
10.82_120.0032m/z	pos	10.82_120.0032m/z	0.373336	1.29534	0.000949023	0.0107048	4205.62	3118.95	3612.93	2857.72	3183.74	3199.47	4442.17	4304.95	4390.98	4539.53	4396.4	4065.75
10.82_246.1098m/z	pos	N,N-Diethyl-3-(trifluoromethyl)benzamide	0.0769381	1.05478	0.410442	0.611885	10426	6593.79	6809.41	6082.83	7963.92	7012.43	7511.93	7836.34	7988.88	7796.06	8493.08	7721.31
10.82_277.0378m/z	pos	Clonazepam Related Compound B	1.69845	3.24552	1.13217e-06	0.00011372	4086.18	2553.4	3038.26	2311.53	3259.75	2592.47	12375.3	11008.8	8026.21	9875.18	9064.83	7568.35
10.82_313.0630m/z	neg	3-Nitronaphtho[2,1,8-mna]acridine 6-oxide	3.42461	10.7377	0.0632291	0.200319	0	89.174	0	0	0	0	0	380.194	204.504	0	123.786	307.466
10.82_359.0408m/z	pos	benzophenonetetracarboxylic acid	1.29958	2.46158	7.30861e-06	0.000358518	7030.42	5136.45	4926.01	3521.75	4590.74	4046.17	14125.5	11967.9	12234.1	10729.2	12933.6	10023.4
10.82_361.1010m/z	pos	10.82_361.1010m/z	0.732671	1.66171	0.0350878	0.134086	30719.6	21488.5	18534.3	6470.45	14133.5	13361.9	24857.5	26785.6	35059.7	20133.1	41350.9	25812.1
10.82_477.0687m/z	neg	Miquelianin	2.73575	6.66105	0.0201903	0.0889721	448.808	206.582	389.1	151.914	0	0	1616.11	1959.37	1079.92	1333.66	1601.29	412.929
10.83_140.0682m/z	pos	10.83_140.0682m/z	-0.0530504	-1.03746	0.487652	0.680305	94272.9	77538.2	80875.1	69348.9	78905.6	73788.3	76186.2	75265.1	76483.9	77856.3	80775.8	71022
10.83_150.0137m/z	pos	10.83_150.0137m/z	0.527708	1.44164	0.00016424	0.00303892	156517	121012	131144	105152	117144	107041	187194	181826	177817	173246	183151	160709
10.83_186.0382m/z	neg	msg monohydrate	0.386206	1.30695	0.0131915	0.0656315	61859.5	69689.8	52109.2	40306.4	42016.3	45544.7	69425.4	61889.6	64951	63270	74050.8	73564.4
10.83_232.0166m/z	pos	ETHYL MERCURY ION	0.48293	1.39758	0.00159987	0.0152012	15699.9	11376.2	12841.4	9088.03	11013.2	10159.4	17449.3	16405.4	16115	16053.8	17232.8	14825.4
10.83_253.9983m/z	pos	10.83_253.9983m/z	0.583791	1.49878	3.42756e-05	0.00104781	7699.66	5350.95	6956.7	6236.21	6509.09	5881.87	10249.6	9546.84	9388.55	10148	9920.41	8654.26
10.83_268.0414m/z	neg	propatylnitrate	0.518612	1.43258	0.00337115	0.0254262	6501.57	7459.96	5920.08	4232.53	4547.4	4693.46	8477.54	7302.01	7817.26	7087.41	8868.98	8232.99
10.83_350.0444m/z	neg	10.83_350.0444m/z	0.464213	1.37956	0.0032969	0.0250153	14947	16217.9	12798.3	10009.9	10188	12248.3	17887	15108.1	17556.3	16961.8	19414.3	18486.3
10.84_140.9854m/z	neg	10.84_140.9854m/z	-0.172757	-1.12721	0.0349097	0.133722	21420.3	23216.6	24453.3	20171.4	18680.6	23636.1	20460.4	18094	18822.7	18681.7	20131.7	20538.1
10.84_314.0194m/z	pos	3-Benzyl-5-(2-hydroxyethyl)-4-methyl-1,3-thiazol-3-ium bromide	0.267843	1.20401	0.0654493	0.204222	120346	103990	98325.4	65862.7	80794.4	76663.1	110919	106611	115869	98972.2	125191	99803.7
10.84_337.9805m/z	pos	10.84_337.9805m/z	0.426408	1.34388	0.000103773	0.00234527	22537	17800.3	20764.6	18950.9	18791.1	17695.5	28654.9	26668.7	26896.2	26338.3	24565.1	23494.1
10.84_396.0227m/z	pos	10.84_396.0227m/z	0.250402	1.18954	0.0476335	0.16445	30687.2	26464.1	24978.7	18403.1	21975	19378.3	28978.2	26558.2	28262.6	27124.5	31101.3	26755.8
10.84_432.0474m/z	neg	Platinum(2+) 1,2-cyclohexanediyldiazanide - nitric acid (1:1:2)	0.491129	1.40554	0.00186567	0.016987	20372	22364.2	17333.8	13928.9	15473.8	16038.1	27483.6	21872.9	23256	22509.5	27466.2	25714.4
10.84_514.0501m/z	neg	10.84_514.0501m/z	0.4932	1.40756	0.000599138	0.00755125	16311.5	15462.3	14075.3	11288.9	11012.7	12872.9	18671.4	17508.6	18390.3	18473.4	20940.1	20064.6
10.84_560.0289m/z	pos	10.84_560.0289m/z	0.00574742	1.00399	0.813459	0.903875	30539.2	29682.7	22830.4	12580.7	19190.4	17389.5	20538	21673.8	25296.6	18109.7	28196.6	18925.9
10.84_596.0534m/z	neg	10.84_596.0534m/z	0.59178	1.50711	0.00119708	0.0125154	9621.4	8086.05	8214.2	5930.94	6286.05	6513.59	11540	9106.67	11152.9	10735.4	13623.6	11140.1
10.84_642.0320m/z	pos	10.84_642.0320m/z	-0.0780851	-1.05562	0.958683	0.980147	16979.8	15371.8	9889.81	5158.55	9030.56	7082.33	9969.16	8551.98	11332.3	7983.71	13776.9	8552.28
10.84_665.9938m/z	pos	10.84_665.9938m/z	0.473384	1.38836	0.0550861	0.181548	9213.77	4720.16	6380.68	3377.39	5368.88	6902.35	9159.98	8953.02	6152.48	8922.43	10338.9	6405.48
10.84_724.0353m/z	pos	10.84_724.0353m/z	-0.21371	-1.15967	0.988906	0.995197	4797.31	6657.1	3906.53	392.842	1718.04	2445.97	1714.04	2708.35	4466.7	933.487	5226.85	2125.2
10.85_478.0259m/z	pos	10.85_478.0259m/z	0.18113	1.13377	0.220429	0.445012	41740.6	35840.4	30029.1	20359.2	25051.7	24176	33809.8	31362.7	34268.1	30791.2	39655.3	31014.6
10.85_583.9906m/z	pos	10.85_583.9906m/z	0.2228	1.167	0.130155	0.325969	14355.5	10558.6	10953.3	8444.72	8923.01	9458.45	13040.7	12330.8	10903.9	12157.3	14937.3	9794.2
10.85_678.0563m/z	neg	10.85_678.0563m/z	1.09887	2.14187	0.019291	0.0861493	2618.32	2238.04	1395.01	956.308	294.485	1983.32	3703.13	3359.11	3392.52	2591.2	4568.54	2709.05
10.85_806.0381m/z	pos	10.85_806.0381m/z	0.416835	1.335	0.691099	0.824369	490.229	598.094	454.649	0	0	462.347	359.794	0	0	0	941.408	1377.9
10.86_127.0011m/z	neg	TFEF	-0.156928	-1.11491	0.214522	0.438184	20389.1	23525.1	17098.5	16372	16968.2	17738	16874.4	13815.2	16745.8	14309.9	18902.1	19889.9
10.86_129.9756m/z	neg	Trifluoromethyl nitrate	-0.511578	-1.42561	0.0810188	0.236044	2679.82	2643.82	2144.1	1140.06	1802.22	1709.95	987.491	1110.32	1721.09	990.588	1935.86	1754.46
10.86_141.0118m/z	neg	SZ5462500	0.120583	1.08717	0.480392	0.673741	1344.8	882.069	2805.34	1064.62	884.315	2908.59	1369.06	1239.51	2008.94	2649.06	1735.55	1750.27
10.86_141.0168m/z	neg	Ethyl trifluoroacetate	-0.0619572	-1.04388	0.0315525	0.124169	4.48482e+06	4.55582e+06	4.74419e+06	4.60691e+06	4.5011e+06	4.86966e+06	4.44596e+06	4.21759e+06	4.42092e+06	4.44304e+06	4.50889e+06	4.55907e+06
10.86_173.0453m/z	neg	3,4,5-Trihydroxy-1-cyclohexenecarboxylic acid	-0.273623	-1.20884	0.0929474	0.258764	7041.93	4219.59	4692.74	4411.19	4942.32	4826.16	5196.87	4234	4710.34	3498.65	3465.78	3821.33
10.86_223.0198m/z	neg	Bromoacetylcholine	-0.283757	-1.21736	0.00793984	0.0465647	171640	204490	188394	152634	156863	184733	141024	127012	150193	134815	156419	160249
10.86_234.0769m/z	pos	AMCA-H	-0.0852782	-1.06089	0.687203	0.821425	613014	493124	493737	308679	435455	415045	398362	402707	463961	392068	513297	430296
10.86_256.0914m/z	neg	[2-(2-Fluoroethyl)-4-biphenylyl]acetate	-1.1675	-2.24622	0.106006	0.282564	1001.32	1988.86	1202.69	560.476	519.848	203.571	378.622	427.419	643.63	370.45	322.986	291.782
10.86_268.9161m/z	pos	10.86_268.9161m/z	-0.409541	-1.32826	0.00262448	0.0215965	10557	10438.7	9085.92	7698.72	7531	9452.2	6697.95	6101.49	7900.71	7037.15	7115.7	6374.96
10.86_305.0230m/z	neg	4-carboxy-4'-sulfoazobenzene	-0.359475	-1.28296	0.00536359	0.0357648	318548	393146	347909	272338	283345	336709	245542	217682	263863	234079	276679	283632
10.86_345.0154m/z	neg	10.86_345.0154m/z	-0.202932	-1.15103	0.00977573	0.0539265	22562.1	24357.8	26519.7	25707.5	22912.9	27548.1	24361	20103.7	20529.3	22031.7	20618.6	22331.9
10.86_387.0261m/z	neg	10.86_387.0261m/z	-0.406961	-1.32589	0.00735103	0.0444291	273212	359847	296301	223870	238361	287407	201660	181268	221264	192078	232236	237810
10.86_441.2240m/z	neg	10.86_441.2240m/z	-0.729184	-1.6577	0.0543337	0.179918	15579.9	19782.1	13884.6	5982.83	8961.25	11028.4	4560.99	5947.31	8503.17	6228.25	10695	9438.42
10.86_445.1645m/z	pos	his-cys-trp	0.190716	1.14133	0.446098	0.643911	40506.3	27398.3	23814.7	8456.84	22243.9	20362.8	21535.7	23451.2	31652.9	19055.2	42378.2	24890
10.86_469.0289m/z	neg	ferrozine free acid	-0.411638	-1.3302	0.00587066	0.0382105	148122	196432	160947	124889	127813	157089	109347	99693.9	121654	104979	124816	127595
10.86_503.2294m/z	neg	asn-gln-ile-met	-0.546111	-1.46014	0.0596143	0.192077	13199.4	19800	9752.93	8624.1	8185.58	8052.74	7409.82	6377.5	7281.92	7854.06	7862.39	9519.29
10.86_551.0320m/z	neg	(2R,3S,4R)-2-[(1S)-1-(Benzoyloxy)-2-bromoethyl]-5-oxotetrahydrofuran-3,4-diyl dibenzoate	-0.467903	-1.3831	0.00557281	0.0367574	86976.7	118965	95017.8	70969.1	75670.4	94495.3	59674.2	58493.7	68874.6	57087	72757.8	75053.1
10.86_633.0351m/z	neg	[1-Hydroxy-2-(1H-imidazol-1-yl)-1,1-ethanediyl]bis(phosphonic acid) hydrate (2:5)	-0.546964	-1.46101	0.00314832	0.0243255	46873.5	60152.3	50229.8	36629.1	38783.7	51310.7	29281.7	25945.4	35204.1	29983.2	35562.4	38393.3
10.86_715.0382m/z	neg	10.86_715.0382m/z	-0.855159	-1.80896	0.0418819	0.151186	11220.5	17106.3	8721.79	5301.49	5121.31	9312.01	2673.79	4877.21	6830.23	4325.67	6460.45	6220.1
10.86_747.0006m/z	pos	10.86_747.0006m/z	-0.0692012	-1.04914	0.950536	0.976563	10731.2	7417.78	7400.6	4445.49	5246.95	4497.37	6417.89	5262.8	8238.67	5004.86	6937.77	6015.94
10.87_104.9891m/z	pos	10.87_104.9891m/z	-0.415789	-1.33403	0.0275197	0.112206	558.707	648.341	694.06	409.53	447.179	602.14	472.369	314.984	487.488	465.395	388.894	388.021
10.87_104.9923m/z	pos	10.87_104.9923m/z	-0.253216	-1.19186	0.00105575	0.0114701	751765	686216	679031	588258	631854	647501	569598	532165	562987	563316	588015	527114
10.87_141.0481m/z	neg	10.87_141.0481m/z	-0.170138	-1.12517	0.0152295	0.0732313	20756.4	21418.1	22236	19836.8	18670.1	22941.6	18942.8	17250.2	19226	17264.3	19016	20158.2
10.87_250.0507m/z	pos	1-methyl-3-(pentafluorophenyl)imidazolium	-0.0927152	-1.06638	0.827109	0.911678	203333	141656	127830	72500	125073	108883	101840	109886	130682	97951.4	170521	119889
10.87_284.9719m/z	pos	10.87_284.9719m/z	-0.323246	-1.25114	0.00138156	0.0136815	52232.2	43602.5	44026.4	37211	41255	40094.9	35139.4	32718	34205.7	35538.3	36219.5	32726.7
10.87_305.1216m/z	neg	Hexamethylolmelamine	-4.95486	-31.0143	0.145195	0.347606	0	102.847	0	0	77.2393	0	0	0	0	0	0	0
10.87_761.0167m/z	pos	10.87_761.0167m/z	-1.20958	-2.3127	0.00459452	0.0317894	35351.3	45163.6	26205.5	12952.5	18463.5	21116.3	11088.2	8873.43	12041.5	7812.43	17549.8	11491.4
10.87_843.0197m/z	pos	10.87_843.0197m/z	-2.08742	-4.24987	0.0128289	0.0643277	17150	22084.3	8259.54	1798.05	6885.36	8625.41	1145.23	982.418	4842.29	867.364	6086.58	1319.66
10.88_146.0188m/z	pos	6-Amino-5-fluoro-2(1H)-pyrimidinethione	-0.264534	-1.20125	0.00420813	0.0298867	72053.7	63425.4	61944.5	52437.8	58185.2	57482.3	49548.5	48325.1	52126.9	51413.2	54933.7	47942.4
10.88_156.0421m/z	pos	(2-Amino-1-hydroxy-2-propanyl)phosphonic acid	-0.254938	-1.19328	0.0695903	0.213253	9220.08	6119.81	7301.6	9024.04	8770.46	7094.36	5967.47	6420.3	7872.46	5563.25	7279.69	6727.39
10.88_186.9953m/z	pos	Tantalum(V) hydride	-0.33712	-1.26323	0.00144342	0.0141612	869632	814402	788311	633411	690571	720302	599999	564028	617234	587086	647200	559903
10.88_214.0484m/z	neg	(S)-?-glycerophosphorylethanolamine	-0.173967	-1.12816	0.185941	0.404063	35481.2	46616.5	34096.5	33732.3	33251.6	36186.3	30748.7	25424.4	27062.6	36055.2	34696.9	40456.6
10.88_220.0667m/z	pos	10.88_220.0667m/z	-0.327742	-1.25505	0.00937968	0.0527128	5514.38	4573.14	5837.29	5026.84	5042.66	4932.35	4016.39	3958.57	5158.43	3166.19	4059.35	4281.66
10.88_254.9825m/z	pos	7,8-Dichloro[1,2,4]triazolo[4,3-a]quinoxalin-4(5H)-one	-0.554469	-1.46863	0.122975	0.314799	68692.7	44274.6	32002.9	20596.6	32434.7	26594.9	20292.5	22005.5	25665.8	21012.7	39831.7	24119.3
10.88_268.9981m/z	pos	[(4-Hydroxyphenyl)methylene]bis(phosphonic acid)	-0.412774	-1.33124	0.00200125	0.0178616	2.95699e+06	2.81682e+06	2.61999e+06	1.98817e+06	2.24771e+06	2.38596e+06	1.89199e+06	1.74056e+06	1.98131e+06	1.7862e+06	2.09683e+06	1.78251e+06
10.88_296.0517m/z	neg	Asn-Gly-OH	-0.620749	-1.53767	0.0389465	0.143983	3968.57	5804.43	2679.44	3103.64	2681.26	4293.33	2234.27	1458.71	1783.74	3442.6	2972.17	2758.85
10.88_310.2348m/z	pos	10.88_310.2348m/z	-0.212784	-1.15892	0.0261767	0.108054	22101.7	20782.7	28087.4	22494.7	20784.5	23672.8	20439.2	18329.6	20826.9	21193.3	17645.4	20575.2
10.88_316.0797m/z	pos	({[1-(2-Amino-6-oxo-3,6-dihydro-9H-purin-9-yl)-3-buten-2-yl]oxy}methyl)phosphonic acid	-0.943614	-1.92334	0.067242	0.207869	117170	122095	77846.2	25371.7	54562	64484	25545.3	26276.1	53736.9	21642.8	71770.3	40987.8
10.88_351.0011m/z	pos	10.88_351.0011m/z	-0.490562	-1.40499	0.00364363	0.0268416	500746	481152	428094	303630	355970	381894	286276	264033	309536	266994	340606	277395
10.88_418.9884m/z	pos	10.88_418.9884m/z	-0.0603624	-1.04273	0.935488	0.967756	36570.4	26800.9	23340.1	16108.4	21264.6	18757	22757.6	22280.4	23083	21528.4	27113.2	20225.5
10.88_433.0043m/z	pos	Alilusem potassium	-0.587308	-1.50244	0.00273201	0.0221491	723589	718989	611691	415602	498847	544833	375812	352548	426783	347639	461042	374737
10.88_500.9917m/z	pos	10.88_500.9917m/z	-0.112358	-1.08099	0.810753	0.902294	31540.2	22367.8	18376	12554.2	16740.9	13686.5	16341.5	16347.5	17843.6	15314.4	22843.9	17937.7
10.88_509.0211m/z	neg	1,1,1,2,2,3,3,4,4-Nonafluoro-5-[(3,3,4,4,5,5,6,6,6-nonafluoro-2-hexanyl)oxy]hexane	-0.25516	-1.19347	0.02467	0.103798	18978.5	22421.1	23202.2	20816.1	17817.5	26965.7	18334.2	16933.1	17726	18185.5	18340.2	19574.8
10.88_515.0075m/z	pos	10.88_515.0075m/z	-0.703723	-1.6287	0.0033911	0.0254856	462159	486781	391797	244095	296342	342379	215095	199427	250054	198142	283785	218724
10.88_567.9896m/z	pos	10.88_567.9896m/z	-2.42365	-5.36527	0.214827	0.438256	375.912	1505.95	290.297	0	0	738.515	288.856	0	0	0	0	248.766
10.88_574.9931m/z	neg	10.88_574.9931m/z	-0.294893	-1.22679	0.02113	0.0920873	25075.6	26961.6	28851.7	23123.5	19346.7	29418.7	21393	19982.4	21637.5	22307.9	17896	21316.3
10.88_597.0106m/z	pos	10.88_597.0106m/z	-0.821246	-1.76693	0.00386893	0.02799	212440	228662	168079	98976.6	132539	151409	88413.9	79090	105738	76607.6	121864	89768.8
10.88_679.0136m/z	pos	10.88_679.0136m/z	-1.00128	-2.00177	0.00489781	0.0333956	93897	107834	76084.2	40225.8	52382	64348.8	33140.4	29833.6	43233.1	23501.5	50203	37279
10.88_797.0410m/z	neg	10.88_797.0410m/z	5.4636	44.1272	0.340893	0.549085	0	0	0	0	0	0	0	0	258.763	0	0	0
10.88_82.0030m/z	neg	10.88_82.0030m/z	-0.355753	-1.27965	0.0114443	0.0596047	555.398	574.842	574.893	492.325	485.957	590.479	458.607	293.685	457.137	417.332	433.014	497.337
10.89_172.9796m/z	pos	10.89_172.9796m/z	-0.483933	-1.39855	0.142165	0.344024	7503.13	4586.57	3597.65	2403.01	3849.75	3046.98	2464.52	2536.34	2941.39	2519.89	4373.82	3028.74
10.89_174.0881m/z	neg	Arginic acid	-0.175623	-1.12945	0.246114	0.471513	1628.48	1509.6	1627.22	1291.42	1177.17	1270.5	1657.07	1104.74	1609.72	931.106	1062.24	1164.1
10.89_187.0429m/z	pos	methyl tosylate	-0.547077	-1.46112	0.00135922	0.0135238	2284.35	1915.67	2174.96	1827.95	1849.03	1680.1	1401.37	1068.6	1466.76	1026.24	1525.73	1538.88
10.89_261.0301m/z	pos	Sodium 3,4-diamino-1-naphthalenesulfonate	0.0935271	1.06698	0.975418	0.987209	0	0	77.9038	137.482	93.4064	255.897	178.968	60.9145	0	224.512	138.517	0
10.89_291.0073m/z	neg	Carboxycyclophosphamide	-0.586081	-1.50116	0.0555769	0.182412	7775.38	10306.9	6054.49	3823.8	5081.81	5038.29	3047.28	3551.73	4493.45	3518.08	5550.25	5204.63
10.89_338.0616m/z	pos	2,4-Imidazolidinedione, 1-[[(1E)-[5-(4-nitrophenyl)-2-furanyl]methylene]amino]-, sodium salt (1:1)	-1.22599	-2.33916	0.0201761	0.0889721	16738.4	18910.9	11762.6	3957.27	8238.83	10287.2	3154.67	3279.91	7315.78	2688.5	8089.46	5348.72
10.89_344.9841m/z	pos	10.89_344.9841m/z	0.0414253	1.02913	0.899743	0.949007	18792.7	54603.6	67328.8	75131.9	60026.4	66089.3	61916.7	60331.5	79366	71949.2	21034.1	57337
10.89_374.9623m/z	pos	10.89_374.9623m/z	-0.464095	-1.37945	4.6177e-05	0.00133428	116716	114143	110905	92742.8	94588.8	105865	78745.4	72057.4	78448	76477.8	83540.3	71028.7
10.89_378.0546m/z	neg	ethyl 5-amino-3-(3,4-dichlorophenyl)-1,2-dihydropyrido(3,4-b)pyrazin-7-ylcarbamate	-1.92687	-3.8023	0.0361405	0.137026	328.377	995.115	212.968	568.652	407.747	467.159	161.754	91.7588	0	411.509	114.296	0
10.89_405.1992m/z	pos	alcaligin	-0.210507	-1.15709	0.0902788	0.254229	47714	40227.7	42574.6	29464.1	38464.1	36489.3	31105.3	32225.2	34767.7	32176.7	38503.3	34258.7
10.89_427.0184m/z	neg	2'-Azido-2'-deoxycytidine 5'-(trihydrogen diphosphate)	-0.250658	-1.18975	0.00899873	0.0509794	21536.1	22454.6	25241.6	22794.9	18660.3	25779	20253.7	18737.9	19074	18917.5	17575.6	20142.1
10.89_456.9655m/z	pos	10.89_456.9655m/z	-0.53537	-1.44931	0.000126997	0.00257421	145426	141946	135194	104978	112506	125326	88692	80828.9	95056.3	85062.1	95611.5	82842.6
10.89_480.0861m/z	pos	cefteram	-1.51334	-2.85471	0.0219783	0.0948694	21423.4	23916.1	12321.5	3509.6	9144.17	10662.9	2523.38	1989.95	7069.51	2099.08	10000.3	4680.22
10.89_538.9687m/z	pos	10.89_538.9687m/z	-0.598471	-1.51411	0.000254813	0.00408217	144355	145097	134158	96349.8	111135	125068	82762.5	75565	91113.1	79043.1	92214.4	78710
10.89_582.9948m/z	pos	10.89_582.9948m/z	-1.50974	-2.84759	0.0394348	0.145168	6480.19	4723.22	1582.9	1104.43	974.645	1501.26	301.333	313.899	377.25	269.378	2868.66	1613.13
10.89_608.9909m/z	pos	10.89_608.9909m/z	-6.3329	-80.6106	0.340893	0.549085	0	477.664	0	0	0	0	0	0	0	0	0	0
10.89_620.9717m/z	pos	10.89_620.9717m/z	-0.701962	-1.62672	0.000386868	0.00555126	107518	113601	102227	69006.2	77913.5	90951.4	57796.8	52400.9	64540	51604.9	65787.1	52868.1
10.89_656.9965m/z	neg	10.89_656.9965m/z	-0.387042	-1.30771	0.00596131	0.0385323	26647	27084.1	29527.4	22379.3	19243.7	28258.7	19419.4	18857.5	21768.4	20105.7	16911	20042.3
10.89_702.9749m/z	pos	10.89_702.9749m/z	-0.786026	-1.72432	0.00126534	0.0129146	74927.2	86370.9	68822.8	45065.1	49120.8	63190.4	36844.8	31038.5	42835.6	32177.1	45561.2	36265.2
10.89_784.9780m/z	pos	10.89_784.9780m/z	-1.01304	-2.01816	0.00103095	0.0112674	46354.9	54705.3	41767.2	23561.3	31133.5	39641.7	19613.7	17208.9	20993.6	14438.4	27158.9	18098.2
10.89_821.0023m/z	neg	10.89_821.0023m/z	-1.14621	-2.21331	0.000655736	0.00805728	6339.24	12424	5446.47	5408.37	6337.58	8508.76	2429.96	2842.78	4604.57	3392.36	3458.46	3358.16
10.89_866.9812m/z	pos	10.89_866.9812m/z	-1.25671	-2.38951	0.00112972	0.0120149	24801.3	27223.6	22886.1	11376.3	13906	13935.1	6863.39	5670.57	9708.82	5722.41	10829.6	8964.01
10.90_181.0093m/z	neg	1,1,1,2,2,3-Hexafluoro-3-methoxypropane	-0.158417	-1.11606	0.23714	0.463728	3040.85	2818.75	3471.06	2730.17	2495.02	3382.07	2350.53	3410.83	2356.51	3121.55	2059.73	2772.73
10.90_226.9877m/z	pos	4,6-Dinitro-2,1,3-benzothiadiazole	-0.317568	-1.24623	3.69571e-05	0.00112068	107887	97859.2	103127	91352.3	93602.4	96976.3	83291.7	75984.7	79809.2	81802	79492.1	73693.4
10.90_260.0267m/z	pos	1,10-Phenanthroline-5-sulfonate	-0.37054	-1.29284	0.000356698	0.00521289	15318.5	15234.9	15083.2	15883.9	16323.9	14900.3	11355.8	9852.68	12253.2	11881.2	12330.1	14063
10.90_292.9593m/z	pos	2,3,4-Trinitrobenzenesulfonate	-0.398519	-1.31815	2.5495e-05	0.000844673	271314	262156	267116	226786	232238	250406	197799	179929	197864	192367	200579	177014
10.90_410.9871m/z	neg	10.90_410.9871m/z	-0.210955	-1.15745	0.0472911	0.163901	17758.5	18444.5	20363	19396.8	15119.6	22604.2	17485.1	16740.1	15127.2	16797.7	14859.5	17210.7
10.90_492.9901m/z	neg	4-{[(2,3-Dihydroxypropoxy)(hydroxy)phosphoryl]oxy}-3,5,6-trihydroxy-1,2-cyclohexanediyl bis[dihydrogen (phosphate)]	-0.207241	-1.15448	0.0274929	0.11217	24122.3	23549.7	26369.2	25157.8	20790.4	29425.7	22994.9	20627.3	19819.7	22336.4	20661	22981.9
10.90_62.9818m/z	pos	Sodium oxide	-0.149338	-1.10906	0.00186961	0.0169984	4163.49	3758.74	3960.42	3918.48	3995.95	3986.55	3703.24	3421.65	3497.36	3869.4	3377.8	3574.8
10.90_664.9980m/z	pos	10.90_664.9980m/z	-3.82999	-14.2213	0.0771936	0.22869	4334.51	2467.69	399.636	0	0	434.907	0	0	0	0	531.413	0
10.91_136.0482m/z	pos	10.91_136.0482m/z	-0.00679394	-1.00472	0.929418	0.963841	2667.19	2136.28	2327.99	1732.7	1853.64	2166.98	1683.58	1721.67	2227.71	2072.25	2439.61	2679.39
10.91_238.0449m/z	pos	2-(4-Chlorophenyl)-1-(2-thienyl)ethanamine	-0.110018	-1.07924	0.34339	0.550956	15563.8	11888.3	13753.2	16698.3	16404.2	15757.8	13738.8	11844.7	11542.2	15807.6	14593.8	15925
10.91_336.9854m/z	pos	pyrene sulfonyl chloride	-1.01534	-2.02138	0.0573822	0.187608	7274.92	4318.25	3263.07	1421.31	2607.12	1990.66	1166.74	1385.81	1743.3	790.169	3293.66	1944.53
10.91_373.0104m/z	neg	4-Chloro-N'-methyl-N'-[(4-methylphenyl)sulfonyl]benzenesulfonohydrazide	-0.523734	-1.43767	0.0551616	0.181614	5009.68	5830.2	4190.44	2389.99	2961.67	3556.9	1976.47	2956.38	3105.05	2802.17	3025.1	2784.17
10.91_619.0193m/z	neg	10.91_619.0193m/z	-2.35305	-5.10902	0.227521	0.451474	278.354	323.101	0	0	0	508.135	0	212.357	0	0	0	0
10.91_701.0226m/z	neg	10.91_701.0226m/z	6.18545	72.7788	0.145153	0.347606	0	0	0	0	0	0	0	0	182.097	248.575	0	0
10.92_144.9848m/z	pos	Pyridinium, zinc salt (1:1)	-0.275166	-1.21013	3.6286e-06	0.000220786	12709.3	11448.2	12203.4	11635.7	11518.4	11809.9	10143.6	9309.45	9819.85	10060.9	9649.37	9955.45
10.92_161.0565m/z	neg	5-Nitronorvaline	-1.21435	-2.32036	0.124586	0.31685	48.5774	39.3629	28.8157	29.863	0	0	0	0	0	0	0	59.7738
10.92_209.0041m/z	neg	1-(2,3-Difluorophenyl)-2,2,2-trifluoroethanone	-0.579722	-1.49456	0.0982497	0.268912	2025.92	2893.01	1641.34	926.971	1580.23	1214.25	818.181	1093.27	1368.32	715.047	1701.97	1180.66
10.92_390.0005m/z	neg	1-ethyl-3-methylimidazolium bis(trifluoromethylsulfonyl)amide	-1.86255	-3.63649	0.0481908	0.165915	2368.64	6729.07	1071.2	452.605	821.276	1017.73	497.482	547.929	682.605	643.971	656.942	393.244
10.92_455.0134m/z	neg	10.92_455.0134m/z	-0.934245	-1.91089	0.120885	0.310328	3886.17	4873.28	2357.99	712.041	2101.26	1618.85	1079.37	1072.81	1607.41	726.006	2543.39	1105.51
10.92_472.0033m/z	neg	10.92_472.0033m/z	-1.63397	-3.10365	0.749226	0.865007	705.635	2128.58	0	112.589	818.069	0	0	324.592	0	592.797	193.929	97.662
10.92_496.9581m/z	pos	10.92_496.9581m/z	-0.639544	-1.55784	0.000678875	0.00826138	12062.4	11241.6	12822.3	12497.1	11652.3	12754.9	8018.77	7412.31	10681.6	5283.58	7215.26	8265.85
10.92_537.0163m/z	neg	10.92_537.0163m/z	-1.25343	-2.38408	0.478047	0.671643	1546.2	1093.59	184.492	0	206.469	191.301	167.512	527.859	0	290.017	0	362.622
10.93_128.9535m/z	pos	10.93_128.9535m/z	-0.234771	-1.17672	0.000183327	0.00325869	199300	182593	199389	194456	187775	196343	173982	158575	163261	178245	159459	152146
10.93_143.9912m/z	neg	10.93_143.9912m/z	-0.385444	-1.30626	0.0105744	0.0569002	22131.1	20917.1	18874.5	13253.5	16143.9	18437.6	12418.3	15112.6	14524	13947.9	13410.5	14609.6
10.93_153.0634m/z	pos	10.93_153.0634m/z	-0.00952059	-1.00662	0.873692	0.936754	8235.71	6665.1	6999.14	7297.12	7366.15	7033.18	6692.78	6503.74	7071.61	7965.19	7166.36	7909.93
10.93_184.0589m/z	neg	N,N,2-Trifluoro-L-leucine	-1.24494	-2.37008	0.0722458	0.218742	115.95	194.775	50.9107	72.1728	45.8838	81.8325	103.095	28.4661	58.2354	0	43.6566	0
10.93_251.1011m/z	neg	BMIM CF3CO2	-4.17323	-18.0413	0.268265	0.492481	468.243	2329.9	140.12	0	65.0661	0	0	55.109	36.3419	69.351	0	0
10.93_319.0943m/z	neg	1-{[2-(Benzyloxy)ethoxy]methyl}-1H-imidazole-4,5-dicarboxylic acid	-0.451067	-1.36705	0.15829	0.367968	4478.29	7131.55	3569.06	2502.49	2827.65	3383.47	2490.17	2514.84	3467.3	3800.4	2170.88	3032.21
10.95_208.9856m/z	neg	4-Methyl-5-(2-pyrazinyl)-3H-1,2-dithiol-3-one	0.410413	1.32907	0.153632	0.360234	3035.28	1882.41	3539.76	2530.63	1701.84	2995.06	3331.01	4807.6	2475.83	3805.47	2074.39	4354.04
10.95_250.9488m/z	pos	4-Amino-2-bromobenzenesulfonamide	-0.437121	-1.3539	4.37939e-05	0.00127709	20218.5	18276.2	21375.1	23409.9	20553.2	20549.7	15406.2	14394.4	16761.4	15619.5	13733.8	15952.9
10.95_262.9812m/z	pos	2-(Trifluoromethoxy)ethyl trifluoromethanesulfonate	0.0899193	1.06431	0.800424	0.897586	17851.2	52568.4	64017.8	74497.4	58893.2	65344.7	63722.8	60114.4	77973.3	74842.2	21395.2	56551.8
10.95_288.1201m/z	neg	ala-ala-glu	0.280102	1.21428	0.147027	0.350297	6185.26	5048.31	8492.28	4509.21	3389.68	6021.38	7400.51	8137.32	6693.29	6613.56	5094.85	6917.59
10.96_142.9984m/z	neg	(2E)-4-Oxo-2-pentenedioic acid	0.213297	1.15933	0.275093	0.498955	16783.3	11170.5	20169.1	16524.9	17498.4	15946.4	19883.7	23920.3	15851.6	18036.3	13115.7	22915.5
10.96_215.1253m/z	pos	(Dimethylamino)[(2,5-dioxo-1-pyrrolidinyl)oxy]-N,N-dimethylmethaniminium	-0.288203	-1.22112	0.0198916	0.0879418	4099.38	4261.06	3893.82	4688.76	4081.93	3849.29	3382.19	2990.36	3536.86	3023.85	2861.9	4573.81
10.96_216.1352m/z	neg	d-ala-l-lys	0.00455421	1.00316	0.940044	0.971517	10035	9184.04	16086.3	7567.13	10026	11052.8	9296.49	12651.8	9684.52	9158.99	8581.5	14780.2
10.96_299.1825m/z	pos	10.96_299.1825m/z	-0.333941	-1.26045	0.000183056	0.00325869	28455.4	27228.9	28690.1	30907	27465.9	25121.8	21994.7	20413.3	24126.7	22917.2	20368.1	23360.5
10.96_332.9517m/z	pos	10.96_332.9517m/z	-0.646597	-1.56547	0.00063614	0.00787768	11905.2	14274.9	13704.3	15494	11701.8	12008	8377.65	8356.47	11362.9	6766.67	6627.05	9027.37
10.96_398.9235m/z	pos	10.96_398.9235m/z	-0.661396	-1.58161	0.00132294	0.0132882	12074	13669.9	14018.7	13903.7	11910	11540.5	8739.23	8092.47	11428.3	5749.2	6128.66	8618.29
10.96_426.9874m/z	pos	(5-Fluoro-2-hydroxyphenyl)(trifluoroacetato-kappaO)mercury	-0.265129	-1.20174	0.530354	0.710388	4076.02	12039.8	14617.7	18420.6	12008.2	13087.9	9808.7	10376.5	17667.3	9248.99	3122.44	11560.4
10.97_130.0872m/z	neg	L-(+)-norleucine	-0.237459	-1.17891	0.0105673	0.0569002	5461.72	4403.84	4840.61	4094.02	4449.31	3994.84	3715.72	3982.91	3804.1	4172.6	3719.58	3713.87
10.97_173.0783m/z	pos	5-Amino-5-carboxy-2-hydroxy-1-pentene-1-diazonium	-0.317976	-1.24658	0.00848952	0.0487492	3684.61	3845.51	3619.1	4047.87	3545.05	3442.49	2812.75	2721.45	3534.05	2521.7	2553.79	3651.46
10.97_480.9269m/z	pos	10.97_480.9269m/z	-0.685674	-1.60845	0.000102077	0.00232353	12617.4	14683	14131.3	15649.6	12056.2	13847.5	8893.87	8216.02	11104.1	7243.53	7106.84	9026.33
10.98_217.1044m/z	pos	Tris(hydroxymethyl)melamine	-0.0678805	-1.04818	0.206028	0.429994	44075.5	42304.4	38660.8	47347.8	43566.6	39672.9	40038.9	42303	40653.1	41613.7	41065.9	38204.2
10.98_290.1343m/z	pos	ophthalmic acid	0.12738	1.09231	0.277129	0.501335	15903.8	16410.1	20110.1	13365.4	11853	14713.4	19822.6	16433.6	16586.7	16796.1	14394.7	16847.8
10.98_445.2227m/z	pos	Dioctyl sodium sulfosuccinate	-0.218842	-1.1638	0.0188111	0.0847237	20209.4	22135.8	18639.2	22864.8	20331.6	18464.8	15253.9	15864.7	17763.8	19337.5	17565.3	19597.8
10.99_146.9658m/z	neg	10.99_146.9658m/z	0.115479	1.08333	0.0393758	0.145035	585956	531178	532865	631581	633906	582641	636797	648337	602425	660811	626991	614282
10.99_247.0037m/z	pos	MFCD00010139	-0.0500356	-1.03529	0.995233	0.99823	1587.1	4355	4257.51	4782.2	4080.69	3789.73	3211.64	3037.5	4948.7	3482.73	2904.66	4487.82
10.99_273.1668m/z	pos	Glycyl-N-(5-carbamimidamido-1-oxo-2-pentanyl)glycinamide	-0.043562	-1.03066	0.360858	0.567754	92854.1	89885.9	86687.7	103369	96361.7	91028.7	91009.9	93039.7	89198.3	95542.8	90582.3	84152.3
11.00_195.0508m/z	neg	D-Gluconic acid	0.0457609	1.03223	0.811248	0.902686	4591.08	3617.26	4862.66	2229.12	2184.57	3573.66	3303.92	4950.69	2295.41	3983.51	2795.71	4407.97
11.00_331.2088m/z	pos	arg-gly-val	-0.200168	-1.14883	0.002534	0.0210853	25975.2	26133.9	25009.2	27465.7	25386.8	24923.1	21421.4	20150.4	22888.7	25160.8	21675.1	23530
11.00_380.1119m/z	pos	asp-asp-met	-2.42519	-5.37099	0.0821779	0.238323	148.036	4255.2	2018.05	484.576	111.679	937.412	593.541	85.6366	80.4715	0	47.8976	668.665
11.01_154.9472m/z	neg	11.01_154.9472m/z	0.0382177	1.02684	0.422746	0.624303	44092.6	43498.1	46714.5	50203	45685.4	47839.2	50001.3	50063.3	46635.8	49207.6	46121.4	43467.3
11.01_158.9389m/z	neg	11.01_158.9389m/z	-0.379547	-1.30093	0.154209	0.36115	1880.4	1250.82	1324.8	844.661	1389.23	1150.39	819.404	1409.09	548.7	691.618	1473.77	1082.69
11.01_161.0090m/z	neg	1781372	-0.940914	-1.91974	0.0036764	0.0270082	429.443	504.157	425.234	258.885	281.832	340.98	155.286	220.266	134.91	118.894	260.653	274.215
11.01_172.9577m/z	neg	11.01_172.9577m/z	0.0236959	1.01656	0.677103	0.814583	86119.1	86920.8	92590.3	99792	89704.8	96264.8	98718.6	99730.7	90317.9	98967.8	86846.5	85941.5
11.01_232.9245m/z	neg	11.01_232.9245m/z	0.0158405	1.01104	0.756804	0.869947	20352.8	19297.7	20490	23463.1	20748	22284.1	21009.4	22640	20570.8	23095.1	20156.3	20562.3
11.02_111.0665m/z	pos	3-HYDRAZINOPYRIDAZINE	-0.237013	-1.17855	0.496466	0.687148	33.8557	97.6335	74.5279	98.3539	80.7567	113.493	72.6807	61.8104	27.4471	102.53	55.8293	101.873
11.04_218.1497m/z	pos	Lys Ala	-0.0344616	-1.02417	0.819727	0.907176	25438.9	27562.7	42099.4	26340.6	26438.9	30850.6	25167.8	31575.4	25834.3	27797.6	22956.3	41180.8
11.04_222.0048m/z	pos	4,5-Dihydro-1,3-oxazol-3-ium trifluoromethanesulfonate	-0.0357066	-1.02506	0.967612	0.984323	2447.19	8728.71	9012.62	10523.9	8197.23	8758.43	7424.18	7229.25	11055.8	9306.8	2825.04	8661.53
11.05_146.1651m/z	pos	spermidine	-0.595568	-1.51107	0.331908	0.547303	1010.1	5762.36	3585.15	6877.52	2640.71	3180.53	2568.55	1738.72	2567.56	4872.05	1115.52	2393.91
11.05_178.1228m/z	pos	2,2-Dimethyl-4-phenyl-1,3-oxazolidine	-0.0275747	-1.0193	0.801044	0.897671	7264.75	6469.04	5278.09	7327.62	7067.16	6402.63	6112.74	6939.85	6514.79	6832.66	6525.39	6130.09
11.05_627.9829m/z	pos	11.05_627.9829m/z	-0.509772	-1.42382	0.0233211	0.0991106	12637.1	6351.44	8965.39	12879.6	11246	12209.1	6960.63	6620.42	7244.41	8813.37	8700.95	6810.52
11.06_112.1121m/z	pos	UNII:H57Z2TS56Q	-0.503365	-1.41752	0.00989157	0.0543822	1538.34	1957.45	1359.59	1908.31	1312.42	1167.32	898.374	1003.37	1125.87	1420.07	968.642	1102.77
11.06_113.0549m/z	neg	11.06_113.0549m/z	-0.549637	-1.46372	0.409004	0.610707	111.535	435.779	721.372	831.868	397.829	706.476	642.413	436.188	394.407	334.135	108.085	272.405
11.06_113.1073m/z	pos	3,8-Diazabicyclo[3.2.1]octane	-0.328122	-1.25538	0.000983068	0.0109711	1620.9	1658.61	1427.36	1716.91	1404.39	1351.99	1153.69	1204.43	1180.09	1385.38	1200.87	1186.99
11.06_136.9911m/z	neg	3-Sulfinopropanoic acid	-0.122561	-1.08867	0.432669	0.632901	979.55	810.243	807.553	589.339	790.768	826.945	669.648	1003.18	512.707	694.786	596.459	935.84
11.07_131.1179m/z	pos	Leucinamide	-0.363724	-1.28674	0.00769318	0.0454731	2055.6	2443.97	2119.1	2634.17	2366.61	1997.27	1757.5	1887.34	1981.07	1942.82	1706.74	1305.5
11.07_138.0914m/z	pos	Mexidol	-0.488621	-1.4031	0.00978164	0.0539265	1432.86	1512.69	1174.18	1672.59	1161.5	1053.4	957.579	916.848	999.466	1181.86	984.732	664.577
11.07_205.9940m/z	neg	11.07_205.9940m/z	-0.575048	-1.48973	0.013442	0.0665655	578.341	825.962	694.704	411.489	643.41	495.014	368.546	489.09	334.211	321.096	407.723	526.748
11.08_112.0587m/z	pos	11.08_112.0587m/z	-0.0645767	-1.04578	0.602742	0.763396	596.653	477.974	514.136	450.101	427.654	392.655	473.988	392.258	400.829	496.115	438.863	531.7
11.08_152.0706m/z	pos	Anisamide	0.0270047	1.01889	0.669204	0.810939	1083.42	979.097	1130.74	1198.29	1057.12	930.861	1153.13	1153.42	1063.34	1073.44	1093.38	963.464
11.08_544.2619m/z	neg	ala-arg-asn-trp	1.04796	2.06761	0.106505	0.283655	1911.01	792.338	0	1050.14	1096.85	0	2472.17	2286.2	1660.06	923.44	1030.02	1663.11
11.08_627.3143m/z	pos	Benzyl serylasparaginylvalylphenylalanylalaninate	-0.470867	-1.38594	0.02205	0.0950493	30575.8	16460	19234	27993.1	26668.1	27227.3	15983.8	15417.2	19019.6	20163.2	20793.3	15522.1
11.08_627.6486m/z	pos	11.08_627.6486m/z	-0.538706	-1.45267	0.0179332	0.0820852	28448.2	13921.9	16734.1	25348	23276.7	24444.7	13071.4	14344	14859.1	16031.4	18780.3	13898.7
11.08_825.8964m/z	pos	11.08_825.8964m/z	-0.493072	-1.40744	0.0677744	0.2088	6539.39	5422.58	6039.73	5007.02	3685.99	8594.58	4896.34	3862.19	4496.55	6076.12	2698.58	3041.89
11.09_152.1070m/z	pos	4-(3-Pyridinyl)-1-butanol	-0.269348	-1.20526	0.0150166	0.0727049	1611.47	1569.54	1410.82	1687.16	1398.09	1326.44	1131.96	1322.54	1304.13	1456.58	1238.94	1015.01
11.10_128.0455m/z	pos	cobaltic ammonia	-0.258076	-1.19588	0.194109	0.414554	352.571	639.997	640.771	665.386	533.116	602.155	611.505	485.594	366.426	513.628	399.481	493.899
11.10_134.0811m/z	pos	(Aminooxy)[(2-methyl-2-propanyl)oxy]methanone	-0.238587	-1.17984	0.210894	0.435271	334.314	281.044	247.235	219.054	231.673	249.44	132.446	231.145	235.869	286.378	288.671	149.134
11.10_136.0757m/z	pos	(Z)-phenylacetaldoxime	-0.0231467	-1.01617	0.806375	0.899858	1782.43	1583.13	1354	1582.33	1680.85	1378.33	1322.77	1674.85	1580.61	1589.36	1630.19	1414.21
11.10_165.0403m/z	neg	Arabic acid	0.0324982	1.02278	0.684073	0.819541	10197.8	12592.4	10991.4	11877.8	11856.9	15070.9	12894.3	13026.1	11002.8	12612.5	13526.7	11178.7
11.10_179.0560m/z	neg	myo-Inositol	0.101459	1.07286	0.184905	0.402919	24886.3	27471	29275	25135.7	24055.8	31566.7	28192.1	28252.6	26247.6	31611	30904.7	29014.3
11.10_239.0771m/z	neg	2,3,4,5,6,7,8-Heptahydroxyoctanal	0.0893718	1.06391	0.298559	0.519462	7046.39	8675.13	9322.41	8556.2	8329.61	9855.92	8940.62	8544.02	8465.99	9869.04	10478.5	8797.34
11.11_121.1012m/z	pos	1,2,3-Trimethylbenzene	-0.200864	-1.14939	0.402789	0.605362	121.46	80.7544	76.8434	157.781	101.751	131.457	69.5752	141.571	60.9042	148.295	103.899	57.9363
11.11_183.9864m/z	neg	11.11_183.9864m/z	0.113354	1.08174	0.352533	0.559948	1535.77	1611.1	1331.55	1161.79	1441.23	1050.24	1213.33	1655.88	1305.38	1434.26	1652.8	1535.19
11.12_115.0503m/z	pos	4,5-Dihydro-1H-imidazole-4-carboxylic acid	-0.191523	-1.14197	0.521386	0.704233	105.577	232.452	270.548	228.427	264.543	230.075	273.694	212.296	181.213	200.779	114.992	182.357
11.12_116.0529m/z	pos	T-BUTYLISOTHIOCYANATE	0.039076	1.02746	0.675228	0.813719	817.762	587.894	531.421	666.303	651.16	524.96	631.061	692.917	550.308	676.387	731.221	601.538
11.12_145.0972m/z	pos	(3E,4E)-N,N'-Dihydroxy-3,4-hexanediimine	-0.248807	-1.18822	0.0158832	0.0752875	751.424	664.686	661.992	724.352	799.683	845.149	598.068	695.242	635.75	676.552	624.112	512.126
11.12_158.0125m/z	pos	11.12_158.0125m/z	0.207764	1.1549	0.594117	0.759203	4081.6	12083.9	12624	17335.4	13022.6	14232.3	13499.3	15302.2	20278.8	16432	5307.8	13926.9
11.12_199.0389m/z	pos	Dibenzo[b,d]furan-1,4-dione	0.0989287	1.07098	0.794109	0.893991	10724.7	18986.4	19269.8	24897.9	19523.8	20590.2	20780.5	21478	27543.3	22621.9	9496.41	20164
11.12_364.1170m/z	pos	6-Oxochelerythrine	-0.51201	-1.42604	0.254325	0.479634	332.523	477.082	693.555	221.001	179.605	280.188	332.986	264.604	260.246	248.1	245.25	178.508
11.12_638.3063m/z	neg	11.12_638.3063m/z	-3.18647	-9.10378	0.00306002	0.0237899	5215.87	360.455	5169.08	3113.12	3026.61	6214.08	754.888	211.325	315.672	89.3174	97.9975	1062.78
11.12_826.3975m/z	pos	11.12_826.3975m/z	-0.448841	-1.36494	0.0620063	0.19777	4967.12	2995.72	2775.04	3900.54	3672.05	4441.14	3242.48	2324.22	2886.41	4232.73	2273.76	1707.33
11.13_158.9389m/z	neg	11.13_158.9389m/z	0.0116367	1.0081	0.870758	0.934717	2086.01	1754.6	1528.09	1657.68	2389.07	1419.04	1397.14	1418.12	1750.37	2129.47	3031.79	1195.4
11.13_231.0985m/z	neg	N-acetyl-LL-2,6-diaminopimelic acid	0.402718	1.322	0.0738442	0.222101	16745.5	9190.11	6835.66	8640.2	8352.01	4740.39	12305.6	12471.7	13161.7	11846.1	9656.25	12614.6
11.13_289.1615m/z	pos	Arg Asn	-0.420291	-1.3382	0.125474	0.318365	4991.77	6821.42	10035.6	5350.26	3786.05	5781.01	4583.4	5190.76	4169.21	3917.74	3530.9	6080.79
11.13_464.7268m/z	neg	11.13_464.7268m/z	0.734536	1.66386	0.101023	0.273428	2115.88	3821.18	8259.38	1326.47	961.923	1890.08	2657.08	6793.31	5135.88	2628.86	4292.67	9069.48
11.13_72.0808m/z	pos	2-Methyl-1-propen-1-amine	-0.224291	-1.1682	0.0724816	0.219142	4050.28	3289.18	2672.6	3362.25	3200.79	2591.4	2425.05	2844.15	2855.25	2900.35	2789.56	2591.6
11.14_103.0866m/z	pos	1-Piperazinol	0.0488086	1.03441	0.578072	0.746996	404.996	381.908	281.582	408.927	378.95	355.813	362.94	413.129	345.356	430.794	378.591	357.693
11.14_138.9875m/z	neg	1,2-Diphosphocine	0.0347973	1.02441	0.508923	0.695618	1997.99	2097.82	2187.45	2404.67	2289.8	2389.15	2370.7	2352.36	2315.45	2386.52	2137.75	2130.57
11.14_188.0676m/z	neg	Glycylglycylglycine	0.155604	1.11389	0.529248	0.709551	214.871	236.145	323.087	391.418	324.027	196.939	274.064	225.49	474.746	379.738	276.343	248.858
11.14_254.9815m/z	neg	2JWH465TW2	-1.10642	-2.15311	2.60212e-05	0.000857615	142166	225181	260403	222366	217588	235194	109146	111907	119473	83890.6	87697.9	93005
11.14_260.1363m/z	neg	ser-arg	0.336805	1.26296	0.255858	0.481437	666.609	886.237	766.779	291.798	107.101	285.531	518.673	780.986	525.304	568.749	439.981	961.873
11.14_404.1044m/z	neg	(2E,6E)-8-Anilino-3,7-dimethyl-2,6-octadien-1-yl trihydrogen diphosphate	-0.317938	-1.24655	0.0795968	0.232973	5156.26	4357.64	4831.7	3439.63	6405.72	3739.2	3153.38	3578.38	3599.07	4306.35	4305.3	3462.34
11.15_125.1074m/z	pos	1-(2-Methyl-2-propanyl)-1H-pyrazole	-0.389009	-1.30949	0.0110433	0.058716	1674.22	1765.2	1718.27	2139.89	1600.93	1419.28	1223.93	1432.79	1470.2	1558.37	1201.97	990.541
11.15_129.1022m/z	pos	7-Amino-2-azepanone	-0.080417	-1.05732	0.336859	0.549085	5708.95	4732.82	4598.89	5481.46	5113.61	5300	4501	5600.31	5343.47	4894.26	4823.59	4095.57
11.15_175.1441m/z	pos	5,5-Dimethyllysine	-0.298162	-1.22958	0.00689301	0.0425551	3505.56	3448.41	3318.19	3384.91	3216.4	4700.04	2888.34	2970.95	3067.77	2770.1	2998.1	2849.1
11.15_210.1335m/z	pos	2,2'-[(2-Hydroxyethyl)imino]di(1,3-propanediol)	-0.519006	-1.43297	0.00908246	0.0513159	602.293	305.804	313.309	407.703	374.468	395.781	263.925	307.529	270.826	267.495	260.496	302.316
11.15_303.1772m/z	pos	Arg Gln	-0.351683	-1.27605	0.481084	0.674413	11241.3	12580	30691.1	11204.2	7077.18	15255.2	13172.4	12116.7	10088.2	10488.1	7240.38	15894.3
11.15_464.2252m/z	neg	arg-gln-tyr	0.582495	1.49744	0.138813	0.339703	6544.6	9962.49	20271.1	5339.28	4439.26	5825.37	7132.57	16237.4	11452.6	7749.11	12650.4	23219.7
11.15_639.8199m/z	pos	11.15_639.8199m/z	-1.61887	-3.07135	0.00983465	0.0541162	22020.4	4311.23	23913.2	18463.4	10865.8	24110.4	7191.97	5953.7	6922.53	2893.26	3114.4	7678.67
11.15_640.3213m/z	pos	11.15_640.3213m/z	-1.72335	-3.30203	0.0120143	0.0614	10335.5	2111.81	12521.4	8342.23	6118.72	12964.2	3827.14	3265.61	2768.37	1709.51	680.063	3612.31
11.16_141.0658m/z	pos	3,6-Dimethylpyridazine 1,2-dioxide	0.20818	1.15523	0.124532	0.31685	615.605	588.381	507.765	656.784	825.925	616.901	792.854	863.825	702.749	567.602	769.031	707.868
11.16_233.1130m/z	pos	Val Asp	0.262688	1.19971	0.138074	0.33892	23254.5	14616.6	10526.9	15177.3	12880.6	9431.45	16938.9	19446.4	19094.7	17276.2	14911.7	15373.3
11.16_262.1507m/z	pos	Arg Ser	0.084527	1.06034	0.61027	0.767368	20834.2	20170	21864.2	17727.5	14222.1	13688.3	19853.6	20339	17530.6	18527.1	13889.7	24913.9
11.16_93.0448m/z	pos	5-Diazo-1,3-cyclopentadiene	-0.0808858	-1.05767	0.372752	0.577295	2588.62	1998.98	1998.5	1912.23	1899.21	1865.96	1972.41	1975.64	1814.69	1874.11	2095.41	1862.26
11.17_400.6795m/z	neg	11.17_400.6795m/z	1.0333	2.04671	0.0539051	0.178873	1158.29	724.162	1719.99	571.42	186.193	485.276	611.844	1917.31	1863.36	1117.32	1592.68	2820.72
11.17_585.7718m/z	neg	11.17_585.7718m/z	-2.85935	-7.2569	0.464277	0.660098	0	1934.77	539.86	0	0	0	0	0	0	0	0	335.83
11.19_585.2704m/z	neg	3-Ethylidene-1,2,3,15,16,19,22,24-octahydro-2,7,13,17-tetramethyl-1,19-dioxo-18-vinylbiline-8,12-dipropionic Acid	-1.7882	-3.45384	0.757851	0.870517	97.5881	5582.86	1378.57	0	79.6436	581.345	295.418	342.206	165.824	261.238	82.7148	1083.53
11.20_126.0550m/z	pos	Methyl 1H-pyrrole-3-carboxylate	0.0382219	1.02685	0.617764	0.774033	981.603	941.582	874.276	965.778	975.788	1033.14	1116.23	939.869	1011.61	1056.39	961.191	842.005
11.21_313.9309m/z	neg	2,2,2-Trifluoro-N-(2-iodophenyl)acetamide	0.0803055	1.05724	0.287395	0.510194	28817.1	30871.2	27717.6	34693.7	31386	31891.4	32178.2	33923.2	32688.2	35764.6	33913.7	27520.6
11.22_163.1077m/z	pos	Hydroxylysine	0.0715597	1.05085	0.65946	0.80364	2658.6	1984.47	1782.22	2137.55	2615.59	2396.59	1831.39	2955.99	2846.04	2062.3	2388.88	2181.05
11.22_187.1077m/z	pos	(Diazomethylene)bis(trimethylsilane)	0.292732	1.22496	0.0434747	0.155426	2014.13	1137.2	1148.46	1226.17	1664.24	1421.33	1777.62	1848.51	1786.98	1605.21	1881.32	1650.45
11.23_131.0348m/z	neg	Glutaric acid	-0.199371	-1.1482	0.587706	0.754847	73777.5	60243.4	26428.5	51270.9	75369.4	53933.4	55670.4	57496.1	54491	45472.3	40619.2	43257.6
11.23_173.0454m/z	neg	3,4,5-Trihydroxy-1-cyclohexenecarboxylic acid	-0.129109	-1.09362	0.236983	0.463564	3012.67	3006.7	3005.72	3768.2	2555.32	3055.21	2536.24	2622.6	3027.48	3260.7	2999.55	2381.31
11.23_259.1410m/z	neg	gly-lys-gly	-0.21438	-1.16021	0.757267	0.870103	229.676	632.744	1139.7	544.026	168.204	463.873	657.344	415.128	536.914	318.722	94.9473	715.478
11.23_87.0450m/z	neg	3-Oxobutanol	-0.17081	-1.12569	0.658739	0.803179	5328.29	4385.99	2016.74	4145.71	5923.18	3961.11	4270.63	4125.57	4427.4	3646	3378.82	3035.55
11.25_208.9344m/z	neg	Villiaumite	0.133404	1.09688	0.394217	0.598371	2837.94	3769.29	3289.66	5105.3	2411.05	4031.57	3880.37	3577.19	4364.23	4484.21	4253.31	2963.64
11.25_268.0860m/z	neg	3'-Deoxy-3'-fluoroadenosine	-0.480613	-1.39534	0.0540155	0.179052	3245.47	4490.29	3888.61	6293.87	2552.36	3992.65	2933.64	2761.81	3330.91	3480.84	2262.72	2760.53
11.25_273.1568m/z	neg	BOC-ARG-OH	-0.379557	-1.30094	0.142643	0.344653	3740.71	5387.85	7002.37	3546.12	2855.38	4063.89	2986.18	3146.7	2952.42	3910.48	3396.06	4050.67
11.25_404.1044m/z	neg	(2E,6E)-8-Anilino-3,7-dimethyl-2,6-octadien-1-yl trihydrogen diphosphate	-0.102777	-1.07384	0.748358	0.864837	5457.54	7102.33	6405.28	7465.8	3207.51	6615.68	5043.89	4561.43	6640.33	5859.56	6818.07	4837.57
11.26_127.0866m/z	pos	3-(1,2-Oxazol-5-yl)-1-propanamine	0.65801	1.57791	0.00185121	0.0169295	490.393	564.336	516.118	653.671	785.59	716.762	1397.65	868.397	892.058	845.775	982.756	897.476
11.26_261.1554m/z	pos	Asn Lys	-0.276064	-1.21089	0.372761	0.577295	6989.41	7459.09	14259.9	5719.33	5484.76	6815.03	6564.34	6642.88	5576.21	4820.79	5572.19	9412.03
11.26_275.1710m/z	pos	Gln Lys	-0.263091	-1.20005	0.329638	0.545823	34085.2	40540.7	60339	28839.1	24524.1	30827.1	31643	29161.3	27010	27901.8	25049.7	41855.4
11.26_374.1302m/z	pos	Methylene Blue trihydrate	0.167374	1.12301	0.271717	0.495511	16602.2	11819.3	20377	9582.01	12995.3	13076.3	18916.5	16067.4	15725	13418	16804.9	13909.8
11.26_453.7207m/z	pos	11.26_453.7207m/z	-0.840838	-1.79109	0.13801	0.338894	4208.74	1520.02	5738.54	2207.71	2371.88	6612.19	2866.87	2634.97	2247.72	713.997	385.117	3799.68
11.27_270.1003m/z	pos	Pardoprunox hydrochloride	-0.193679	-1.14368	0.50328	0.692038	3964.55	2507.31	1970.76	2915.62	4834.51	3428.14	2528.11	2970.74	2834.57	2707.76	3282.17	2831.88
11.29_130.0863m/z	pos	D-Pipecolic acid	-0.0755902	-1.05379	0.367877	0.574796	5836.78	4764.91	4783.07	4697.18	4671.48	5679.45	5166.63	4967.1	4890.52	4305.71	5196.71	4352.41
11.29_131.0815m/z	pos	(4S)-4-Amino-L-proline	-0.0476643	-1.03359	0.864636	0.931978	433.653	217.423	332.784	400.372	298.725	320.921	275.043	394.921	319.747	381.001	302.523	265.325
11.29_145.0505m/z	neg	2,3-Dihydroxypropyl acrylate	-0.131578	-1.09549	0.180374	0.396736	4282.42	3907.35	3858.26	4560.54	3267.64	3751.97	3223.93	3455.44	3574.65	4115.37	3955.56	3243.09
11.29_232.1301m/z	neg	Seryllysine	-0.425086	-1.34265	0.196989	0.418585	1997.26	2988.95	4813.96	2418.27	1654.5	3037.65	2214.81	2474.39	1728.54	1839.33	1272.86	3063.44
11.29_234.1446m/z	pos	Ser Lys	-0.463755	-1.37913	0.103467	0.278376	14835.3	17163.2	30104.4	15512.3	11470.5	18540.5	15276.9	14102.8	11709.2	10755.8	8528.08	17665
11.29_372.1160m/z	neg	Methylene Blue trihydrate	-0.0140026	-1.00975	0.971497	0.985988	988.781	2009.15	3019.75	2009.93	1155.6	1786.88	2118.52	2009.69	2715.6	1339.03	819.42	1861.8
11.29_664.1164m/z	pos	Nicotinamide adenine dinucleotide (NAD)	-0.567777	-1.48224	0.000126692	0.00257421	675789	669706	642057	708128	655252	738429	427354	382216	421741	519290	580238	428069
11.29_686.0984m/z	pos	11.29_686.0984m/z	-0.412756	-1.33123	0.00485791	0.0331617	72271.8	63459.3	65206.1	69839.4	70829	77199.7	48992.4	43172	45416	60349.6	70351.1	46318.6
11.29_84.0808m/z	pos	1-Cyclopenten-1-amine	0.346247	1.27125	0.0981617	0.268903	1081.98	625.982	484.539	446.773	852.237	1064.77	866.146	1048.58	1058.71	857.256	934.414	1028.7
11.30_144.1383m/z	pos	N-Isopropylpentanamide	0.0923265	1.06609	0.353056	0.560637	6191.13	4365.46	4593.74	4928.82	4908.53	6151.95	6223.32	5782.44	5569.32	5183.03	5684.89	4754.97
11.30_189.1597m/z	pos	2080745	-0.162298	-1.11907	0.134109	0.332823	189929	151254	131541	137002	129427	160931	137805	136312	135494	128824	143661	122220
11.30_399.1441m/z	pos	S-Adenosylmethionine	-0.0985152	-1.07067	0.511797	0.697234	69471.5	56926.8	81228.5	67398.5	61338.8	46672.8	66913.4	57995.5	58411.1	59047.4	57352.1	58034.2
11.30_402.1627m/z	neg	glu-gln-gln	-6.55526	-94.0436	0.0539837	0.17904	0	237.689	272.895	47.6772	0	0	0	0	0	0	0	0
11.31_110.0713m/z	pos	4-Pyrimidine Methanamine (hydrochloride)	-0.156973	-1.11495	0.120688	0.310308	41878.2	32223.2	31438.2	30404.3	28742.3	29372.8	27512.5	29607.9	29107.5	28363.1	31695.2	27765.5
11.31_145.0141m/z	neg	5-Hydroxy-2,4-dioxopentanoic acid	-0.173041	-1.12743	0.0763674	0.22752	35610.4	48500.2	46880.5	40079.9	37559.4	36848.3	38010.9	38095.1	34547.5	37949.7	35305.4	33823.4
11.31_163.0601m/z	pos	Acetic anhydride - acetic acid (1:1)	-0.819141	-1.76435	0.222603	0.446592	54.9198	160.632	498.284	265.27	126.678	218.109	244.067	55.627	84.0464	178.799	119.256	65.9598
11.31_179.0352m/z	pos	6-Deoxy-6-fluorohex-1-enofuranos-3-ulose	1.09008	2.12887	0.0765143	0.227636	0	20.2424	365.326	646.179	237.253	51.7395	825.207	361.054	425.109	501.565	285.813	419.702
11.31_540.0535m/z	neg	24-Imino-7,9,11,25,26-pentaoxa-1,17,19,22-tetraaza-8,10-diphosphapentacyclo[18.3.1.1~2,5~.1~13,16~.0~17,21~]hexacosa-18,20,22-triene-3,4,8,10,14,15-hexol 8,10-dioxide	-0.719715	-1.64686	0.00025138	0.004058	85194.3	89152.1	85607	79767.2	79420.8	94898.3	44854.5	39523	46034.2	61679.4	71076.9	48963.4
11.31_662.1017m/z	neg	Nicotinamide adenine dinucleotide (NAD)	-0.756576	-1.68948	0.000220335	0.00369991	118984	126282	120605	120038	111755	138092	61023.3	55879.8	61998.9	90712.6	96824.6	69051.8
11.32_143.0712m/z	neg	2-Hydroxyethyl (2E)-2-methyl-2-butenoate	-0.0921335	-1.06595	0.804365	0.899298	417.269	623.096	565.735	815.633	301.965	638.949	580.16	570.144	734.514	486.134	317.755	465.537
11.32_145.0617m/z	neg	3-Acetamido-L-alanine	0.150789	1.11018	0.519457	0.703279	295.129	369.943	357.33	524.165	187.386	383.98	511.063	388.501	503.383	346.7	242.179	360.115
11.33_135.9709m/z	neg	11.33_135.9709m/z	-0.145679	-1.10625	0.598086	0.76136	689.273	888.744	969.125	1279.47	503.909	885.006	984.645	843.249	1024.48	684.131	411.922	765.59
11.33_253.0814m/z	pos	1-(2-Deoxypentofuranosyl)-5-ethynyl-2,4(1H,3H)-pyrimidinedione	-0.57549	-1.49018	0.00215765	0.0187549	7126.68	8749.3	8531.03	9293.57	7764.66	9140.32	5720.56	4175.54	4646.78	6295.72	7901.37	5217.32
11.33_264.0546m/z	neg	eflumast	-1.47482	-2.77948	4.07848e-05	0.00120601	2466.95	3355.05	2921.73	3079.78	1957.08	3343.56	1289.28	785.099	1455.29	693.03	799.528	1134.85
11.33_392.0338m/z	pos	disodium [5-(6-aminopurin-9-yl)-3,4-dihydroxy-tetrahydrofuran-2-yl]methyl phosphate	0.102427	1.07358	0.311335	0.529319	6576.19	5442.23	8011.32	6402.1	5896.79	5110.94	7317.79	7283.2	6398.34	6847.54	6503.92	5843.93
11.33_403.2297m/z	pos	Gln Gln Lys	-0.468312	-1.38349	0.311447	0.529367	592.16	553.299	1179.84	276.39	280.607	587.011	564.672	378.488	208.412	283.468	199.347	871.6
11.33_428.0584m/z	neg	(2S,5R,6R)-3,3-Dimethyl-7-oxo-6-{[phenyl(sulfoamino)acetyl]amino}-4-thia-1-azabicyclo[3.2.0]heptane-2-carboxylic acid	0.0171766	1.01198	0.735081	0.856489	5347.76	6244.22	9899.02	5606.37	4306.42	5343.58	5703.55	7490.56	5689.16	6290.87	6282.47	5730.96
11.33_559.1578m/z	pos	Sulforhodamine B	-0.442326	-1.35879	0.306119	0.526085	479.42	646.5	1257.25	418.384	271.568	681.608	231.8	345.777	940.523	175.3	692.722	375.577
11.34_123.0553m/z	pos	Niacinamide	-0.539103	-1.45307	5.6303e-05	0.00152259	127280	135990	133950	137934	131075	155825	90362.2	79498.7	89156.9	105047	110517	91151.9
11.34_234.0871m/z	pos	1-Nitrosotryptophan	-0.68844	-1.61154	3.39386e-05	0.00104254	30395.1	32714.5	32209.7	33989.6	30501.4	37266	19084.8	16798.2	18932	23146.3	25186	19141
11.34_348.0699m/z	pos	Adenosine 3'-monophosphate	-0.0846411	-1.06042	0.247682	0.472943	566355	514461	589613	459929	473791	471427	468915	498514	477157	481047	504565	470126
11.35_195.0508m/z	neg	Gluconic acid	0.201689	1.15004	0.0600873	0.193306	9778.19	11230.5	12624.8	9743.85	8602.27	9234.29	12271.5	11207	11143.3	12874.2	12734	10169.6
11.35_318.0763m/z	neg	Decarine	-1.19344	-2.28698	0.0181277	0.0826454	541.942	1113.74	1013.65	310.34	361.177	1100.53	504.982	284.404	300.644	246.885	292.492	309.248
11.35_325.1125m/z	pos	3-O-(3,6-Anhydro-alpha-D-galactopyranosyl)-beta-D-galactopyranose	-0.224377	-1.16827	0.668987	0.810831	1108.92	3367.82	3555.94	3109.81	1384.97	2762.08	2369.4	2585.24	1744.88	1629.91	1448.04	3308.95
11.35_370.0519m/z	pos	Sodium 9-[5-O-(hydroxyphosphinato)pentofuranosyl]-9H-purin-6-amine	0.0161439	1.01125	0.714317	0.843163	56042.7	53723.9	64099.9	55765.5	53427.3	50838.8	57742.4	58447.9	54757.3	57273	56277.7	53157.2
11.35_373.2078m/z	pos	Glu Pro Lys	-0.26446	-1.20119	0.392264	0.596551	13307.4	13992.8	29292.1	16623.2	12618.9	24355.6	17801.4	15737.9	12216.7	12969.9	10666.1	22341.4
11.35_401.7186m/z	pos	11.35_401.7186m/z	0.46045	1.37597	0.143914	0.34664	26240.9	11799	27125.9	17870	39255.6	21583.5	18768.7	37720.3	38006.4	23242.3	44423.5	35808.8
11.35_402.2202m/z	pos	mafoprazine	0.483352	1.39799	0.165923	0.377638	10049.7	3601.16	9137.48	6308.02	13203.5	7180.28	6161.94	12505.6	13403.1	7654.39	16298.4	13151.5
11.35_543.1321m/z	pos	11.35_543.1321m/z	-0.353293	-1.27747	0.658271	0.80295	0	374.543	529.086	345.052	153.695	236.651	282.621	232.152	112.294	124.758	93.186	436.709
11.35_717.1151m/z	pos	11.35_717.1151m/z	-4.86584	-29.1584	0.340893	0.549085	0	0	168.95	0	0	0	0	0	0	0	0	0
11.36_158.9389m/z	neg	11.36_158.9389m/z	0.06919	1.04913	0.865543	0.931978	726.458	803.642	561.967	959.553	646.96	565.829	750.474	643.774	1118.57	498.378	915.132	547.879
11.36_346.0557m/z	neg	Adenosine 3'-monophosphate	-0.0538401	-1.03802	0.603197	0.763406	188275	189526	245487	190310	168204	175671	175489	200245	175600	187413	189270	187055
11.36_349.1824m/z	pos	arg-ser-ser	0.396668	1.31646	0.00515472	0.0347012	3897.17	2972.24	3077.14	3535.79	2673.25	2705.15	4911.96	4288.07	4429.99	3584.45	3695.11	3921.82
11.37_136.0618m/z	pos	Adenine	-0.147535	-1.10768	0.00146773	0.014333	95926.5	90096.9	95232.3	96870.9	89256.4	90430.5	86090.7	83425.9	82766.2	87297.4	86652.2	77356.6
11.37_143.0348m/z	neg	1,4:3,6-Dianhydrohex-2-ulose	-0.139104	-1.10122	0.0381359	0.142374	4699.69	5008.04	5256.66	5488.63	5008.48	5123.01	4981.2	4795.88	4512.5	4750.48	4814.28	3918.39
11.37_231.0984m/z	neg	N(2)-succinyl-L-ornithine	-0.975975	-1.96697	0.000860454	0.00994747	1630.13	2531.25	2288.3	1742.14	1459.84	2429.83	1321.34	986.878	1139	772.72	670.527	1248.76
11.37_336.1396m/z	pos	N4-(beta-N-Acetyl-D-glucosaminyl)-L-asparagine	2.25143	4.76154	3.08287e-06	0.000197055	404.635	1078.76	776.756	582.354	663.277	842.251	2737.5	3004.79	2736.91	4224.64	4912.75	3109.32
11.37_522.2027m/z	pos	asp-trp-val-cys	-0.0995613	-1.07145	0.933699	0.966855	1055.21	5290.33	7628.17	4920.78	2316.03	4693.82	4514.18	5515.32	3209.32	3068.82	1838.07	6030.84
11.37_527.1581m/z	pos	11.37_527.1581m/z	-0.0601246	-1.04256	0.926666	0.962743	10309.7	17398.6	26526.6	20599.7	11458.3	18485.3	18617.2	19239.7	13547.2	13613	12184.2	23299.9
11.37_531.1363m/z	pos	5'-O-[{[(2E,4Z)-4-{[(2S)-2-Amino-3-hydroxy-3-iminopropyl]imino}-4-hydroxy-2-butenoyl]oxy}(hydroxy)phosphoryl]adenosine	-1.4685	-2.76735	2.08795e-05	0.000725499	5486.66	6329.61	6967.09	4777.57	4382.54	5899.81	1945.04	2750.51	2837.01	1390.4	1697.83	1604.87
11.38_127.8972m/z	neg	11.38_127.8972m/z	0.250331	1.18948	0.0672753	0.20787	8470.62	6522.15	11270.8	10327.3	9546.61	8732.77	11262.5	12104.4	10759.7	10717.1	8866.84	11557.5
11.38_137.0651m/z	pos	(8-~13~C)-7H-Purin-6-amine	-0.23438	-1.1764	0.00438347	0.0307523	2625.12	2530.67	2697.88	2872.15	2431.77	2853.36	2465.53	2239.23	2273.43	2360.28	2353.98	1916.78
11.38_142.9984m/z	neg	(2E)-4-Oxo-2-pentenedioic acid	0.364757	1.28767	0.0398417	0.146199	21875.2	20079.6	37545	40203.7	29492.7	28167.2	42640.6	38690	39340.3	39272.7	33643.4	34799.3
11.38_172.9925m/z	neg	(2-Hydroxybenzyl)phosphinous chloride	-1.72752	-3.31158	0.207401	0.431104	38.7113	42.9699	0	0	12.0598	14.8744	13.8442	0	14.7663	0	0	0
11.38_221.8004m/z	neg	11.38_221.8004m/z	0.479738	1.39449	0.061035	0.195857	3115.52	2302.54	6022.38	5787.93	4952.68	4140.18	7670.66	6965.74	6380.79	5483.57	4244.22	5962.09
11.38_254.0153m/z	neg	propyzamide	0.316697	1.24548	0.0503688	0.17091	171837	137808	261656	250438	217999	198177	279572	279128	250954	260974	211008	260159
11.38_332.0810m/z	neg	CI-959 FREE ACID	-2.70008	-6.49837	1.14556e-05	0.000493138	3114.3	4160.47	4427.92	2252.69	2843.61	3831.1	404.138	376.154	308.239	281.623	508.221	1291.2
11.39_168.0430m/z	neg	phosphodimethylethanolamine	-0.655535	-1.5752	1.68177e-05	0.000615157	51249	57456	49360.6	54641.1	50424.2	60538.8	36398.9	41079.7	35237.8	31295.8	32225.5	29238.5
11.39_222.0290m/z	pos	11.39_222.0290m/z	-0.981328	-1.97428	1.22334e-05	0.00050186	11396	12710.5	10196.4	12994.5	10295.2	13677.5	7400.91	7161.22	5609.32	5171.21	5876.42	4877.18
11.39_341.1088m/z	neg	2-O-alpha-D-Glucopyranosyl-D-glucopyranose	-0.366102	-1.28887	0.268972	0.493206	423.083	817.956	1180.33	979.09	515.176	924.41	475.92	870.737	466.323	346.477	352.293	1242.18
11.39_503.1616m/z	neg	Maltotriose	-0.511263	-1.4253	0.552238	0.727124	606.853	2094.29	4069.62	2746.78	497.568	1780.07	1208.11	1664.13	728.453	916.962	641.424	3114.72
11.39_553.1183m/z	pos	11.39_553.1183m/z	-1.16801	-2.24702	0.00929234	0.0522684	2159.55	3171.53	3232.94	2209.68	991.037	2364.48	1099.54	1560.14	456.954	1339.78	703.604	1124.62
11.39_86.0964m/z	pos	(1E)-N-Isopropylethanimine	-0.71896	-1.646	1.38409e-05	0.000542689	2537.49	2572.88	2474.68	2625.13	2260.43	2615.15	1754.81	1749.55	1586	1383.53	1493.72	1195.17
11.40_110.9852m/z	neg	(Hydroxymethyl)phosphonic acid	0.216605	1.162	0.32545	0.54339	2680.39	3342.65	5171.06	3265.88	2136.05	3653.09	3961.1	4411.04	3288.79	3699.71	2689.36	5480.36
11.40_123.9019m/z	neg	11.40_123.9019m/z	0.267408	1.20364	0.19151	0.412202	22112.2	19049.1	35530.9	40925	21650.8	26436.8	43092.4	30790.1	40538.3	29833.3	25901.2	29295.4
11.40_184.0733m/z	pos	Phosphocholine	-0.609475	-1.5257	1.75956e-05	0.000639913	2.93071e+06	2.86e+06	2.45306e+06	2.43229e+06	2.48402e+06	3.04072e+06	1.86095e+06	1.96304e+06	1.84838e+06	1.56192e+06	1.77887e+06	1.60542e+06
11.40_188.9624m/z	neg	2,6-Dichloronicotinamide	0.247319	1.187	0.809235	0.90108	0	202.976	415.087	101.931	38.1605	163.291	142.468	269.915	135.733	194.907	0	351.854
11.40_205.1545m/z	pos	11.40_205.1545m/z	-0.765721	-1.70022	0.238421	0.465187	8613.02	5397.14	10620.8	2360.21	2055.22	3480.63	4007.93	3192.83	2933.27	3242.23	2733.38	3018.97
11.40_226.9963m/z	neg	3-(Phosphonooxy)-1,2-propanediyl diformate	0.281308	1.2153	0.0769777	0.228371	55793	44902	86638.2	83088.7	70286.1	65656.4	90672.7	88586.3	79660.5	83876	68271.5	82787.4
11.40_228.9934m/z	neg	Sodium (2R,3R)-2,3-dihydroxysuccinate hydrate (2:1:2)	0.230123	1.17293	0.340054	0.549085	4679.06	4753.32	8364.48	12670.4	4530.86	6693.78	10287.5	7361.36	11852.2	5813.37	6867.8	6720.67
11.40_236.0046m/z	neg	11.40_236.0046m/z	0.340231	1.26596	0.0403605	0.147344	50010.4	38859.9	75211.2	71548.8	62668.4	57235.2	81551.5	83028.2	73336	76345	62267.4	73565.1
11.40_242.0798m/z	neg	2,3-Dihydroxypropyl 2-(dimethylamino)ethyl hydrogen phosphate	-0.642832	-1.56139	0.000214581	0.00366002	38149.8	42866.1	39322	41919.6	34619.4	47173.7	28823.2	31977.3	26804.6	24612	24283.4	19800.6
11.40_247.0935m/z	pos	Dihydrouridine	-0.239476	-1.18056	0.0139386	0.0684278	15233.4	15743.1	18749.3	15029	13131.6	15959.8	14166.2	12428.2	11971.6	14033	13727.2	13165.5
11.40_358.1215m/z	pos	Etibendazole	2.60418	6.08044	2.85263e-07	4.29796e-05	1246.58	920.852	1226.16	903.663	533.351	1155.55	5926.74	4586.69	5427.06	6137	8193.74	6157.64
11.40_487.1656m/z	pos	Methyl 5-{[4-(1,1,1,3,3,3-hexafluoro-2-hydroxy-2-propanyl)phenyl](4-morpholinylcarbonyl)amino}pentanoate	-0.296156	-1.22787	0.401808	0.604815	0	89.8962	434.808	0	0	0	79.5113	104.657	70.0496	0	0	171.997
11.41_260.1966m/z	pos	Ile Lys	-0.461484	-1.37696	0.000220294	0.00369991	32951.6	37385.2	33564.6	42269.7	40396.8	34500.3	24667	24537.4	24284.7	28549.6	29048	29460.1
11.41_267.0717m/z	neg	3-Deoxy-D-glycero-D-galacto-2-nonulosonic Acid	0.128715	1.09332	0.374395	0.579259	4254.63	6339.85	4888.51	6217.91	4774.41	5537.3	6811.26	6728.71	5191.77	5303.41	6457.87	4507.52
11.41_305.0448m/z	neg	Kinobscurinone	-3.24742	-9.49663	0.00038008	0.00547869	4277.13	19443.8	20593.9	27064.3	13723.9	3628.18	2328.35	839.563	1643.9	975.825	2495.3	1055.14
11.41_334.1256m/z	neg	N4-(beta-N-Acetyl-D-glucosaminyl)-L-asparagine	2.46948	5.53845	1.87441e-06	0.000155221	1287.71	1662.95	906.939	606.806	918.951	1219.24	5304.32	4809.13	4524.4	6429.39	9015.88	6512.23
11.41_367.1389m/z	pos	2-O-Acetyl-6-deoxy-3-O-[(2E)-3-(4-methoxyphenyl)-2-propenoyl]-alpha-L-mannopyranose	-1.74123	-3.3432	1.25486e-05	0.000502581	42826.7	43039	28143.2	29539.4	29470.8	48485	13114.1	15460.7	11574.2	7000.83	10545.3	8555.84
11.41_413.1233m/z	pos	Aklavinone	-1.53415	-2.89617	1.27111e-06	0.000123747	5062.91	5920.61	5211.53	5059.99	4327	7128.81	1593.79	1625.14	1615.58	1903.27	2620.54	1932.25
11.41_563.1825m/z	neg	11.41_563.1825m/z	0.967123	1.95494	0.304207	0.52438	0	0	0	209.952	0	0	0	82.6363	0	101.099	0	232.438
11.41_566.1570m/z	neg	11.41_566.1570m/z	-0.687928	-1.61097	0.125938	0.319158	3624.28	6788.59	4360.56	2327.49	1630.81	3390.83	1447.07	3604.77	1083.92	2511.42	2174.7	2908.3
11.41_617.3235m/z	pos	11.41_617.3235m/z	-0.398133	-1.3178	0.214684	0.438231	12058.8	13772	16479.1	7305.41	6491.99	14182.8	8331.46	6728.91	8961.85	12348.4	6832.69	10134.2
11.42_115.0035m/z	neg	5-Hydroxydihydro-2,3-furandione	0.319126	1.24757	0.0635401	0.20084	23198.9	20846.5	41599.2	39831	29361.2	28784	41440.4	41988.2	36241.1	38294.6	32616.1	38501.9
11.42_157.0504m/z	neg	3-(Methacryloyloxy)propanoic acid	0.0983464	1.07055	0.783935	0.887417	1295.06	1490.07	1638.41	1207.15	1272.05	1372	2029.25	1819.5	1150.96	1469.15	1502.94	887.102
11.42_164.0213m/z	neg	8-oxoguanine	-0.405982	-1.32499	0.00362887	0.0267639	2379.9	2605.5	3056.3	2323.6	2140.36	2667.91	1807.47	2108.05	1704.23	2076.72	2186.42	1567.47
11.42_175.0246m/z	neg	L-Ascorbic acid	0.352368	1.27665	0.0711701	0.216666	634846	556443	1.23519e+06	1.16661e+06	869696	829686	1.22582e+06	1.24393e+06	1.04879e+06	1.14349e+06	907617	1.18701e+06
11.42_192.9882m/z	neg	11.42_192.9882m/z	0.363353	1.28641	0.36237	0.569284	323.034	608.485	745.642	530.598	414.786	634.148	801.003	828.837	548.685	693.013	283.017	1036.61
11.42_615.3085m/z	neg	11.42_615.3085m/z	-0.481589	-1.39628	0.0689324	0.211647	8348.63	8100.72	11642.1	5416.72	5177.71	8636.41	4528.15	4149.47	5142.37	7232.2	6533.2	6304.59
11.42_616.8221m/z	pos	11.42_616.8221m/z	-0.50397	-1.41811	0.0882312	0.250595	21174.7	22583.1	25472.6	14100.9	10594.2	20553.2	16440.9	9716.7	13369.8	18614.8	8802.46	13779.7
11.43_125.0242m/z	neg	UQ1000000	0.0780841	1.05562	0.527334	0.708341	1639.52	1723.6	1361.32	1734.43	1508.03	1297.77	1686.07	1736.19	1515.54	1634.3	1951.09	1257.09
11.43_175.0176m/z	neg	1,2,4,5-Tetrafluoro-3-vinylbenzene	0.441648	1.35816	0.176871	0.39358	390.564	216.383	1161.31	1130.59	691.796	635.991	1150.48	1265.01	779.269	844.356	569.779	1133.67
11.43_311.1234m/z	pos	Tyr Glu	0.0688297	1.04887	0.550077	0.725674	4056.45	2783.9	2001.19	2305.6	2198.16	451.016	2481.44	3163.29	2824.2	2064.61	1610.13	2327.11
11.43_329.1241m/z	neg	FLUMEZAPINE	-0.264339	-1.20109	0.0331986	0.128647	9333.55	10075.4	10500	8434.95	7977.51	8904.01	8178.61	8954.51	7252.17	7490.25	8338.55	5764.49
11.43_87.0086m/z	neg	Methyl glyoxylate	0.234537	1.17653	0.125446	0.318365	12080.4	11978.8	21408.2	20127.2	14606.7	14994.4	20983.2	20796.6	17929.9	18973.6	15984.1	17334.3
11.44_216.0875m/z	neg	Diethyl acetamidomalonate	-0.326671	-1.25412	0.0972865	0.267188	1375.87	1744.87	1208.62	1438.86	1141.28	1425.6	1282.62	1247.02	861.914	947.142	1615.16	691.121
11.44_219.0973m/z	pos	5-L-Glutamyl-L-alanine	3.4724	11.0994	0.0113791	0.0596047	0	51.9472	0	0	0	0	158.955	176.241	167.953	0	34.9439	99.0842
11.44_307.0671m/z	neg	11.44_307.0671m/z	0.497915	1.41217	0.178287	0.39453	602.888	1182.94	152.99	166.658	121.315	469.86	381.373	365.069	470.839	793.977	1160.39	638.954
11.44_532.2719m/z	pos	arg-asp-glu-ile	-0.423375	-1.34106	0.088976	0.252371	18701.2	22013.6	30066	13825.6	13803	23721.5	17662.5	16683.9	13971.3	15058.6	11896.8	15795.7
11.44_539.1381m/z	neg	11.44_539.1381m/z	-0.222782	-1.16698	0.627489	0.78226	180.809	169.582	0	104.393	99.0431	0	0	115.007	0	243.222	115.492	0
11.44_666.1317m/z	pos	NADH	-0.54067	-1.45465	0.0213742	0.0927682	25866.6	28895.8	29658.7	25435.2	22956.7	23300.8	26580.6	25600.3	14744.4	10700.4	12822.4	16870.7
11.45_179.0485m/z	pos	L-Cys-Gly	0.0081801	1.00569	0.88841	0.943658	28679	30949.3	34451.7	28060.6	26834.8	32129	33600.8	32290.6	30532.5	28719.3	27526.5	29464.4
11.45_189.0403m/z	neg	NSC 8447	0.022463	1.01569	0.889133	0.944191	1346.1	1710.41	2084.88	2169.24	1314.14	1663.48	2250.83	2079.5	1530.03	1561	1709.35	1319.08
11.45_513.1391m/z	pos	7,11b-Dihydroindeno[2,1-c]chromene-3,4,6a,9,10(6H)-pentayl pentaacetate	-0.731637	-1.66052	9.3429e-05	0.0021736	63477.8	62052.4	53102.8	45886.7	48958.8	64091.2	35942.7	41069.9	33946.6	28505.4	34480.2	29343.9
11.45_614.8069m/z	neg	11.45_614.8069m/z	-0.368786	-1.29127	0.0953589	0.264084	16092.3	14400	21511.5	10855.7	10314.7	15970.9	10467.6	9843.98	10614.3	14408.7	12907.1	10794.1
11.46_129.0556m/z	neg	1-Hydroxycyclopentanecarboxylic acid	-0.0225564	-1.01576	0.675709	0.813819	4829.2	4853.45	5306.71	5439.25	5372.17	4954.72	5279.74	5437.22	4937.01	5257.19	5025.16	4341.97
11.46_85.0397m/z	pos	2-Isocyanoacetamide	0.133559	1.097	0.414832	0.6165	343.859	427.992	454.638	413.616	331.996	404.274	564.75	489.082	457.227	413.959	342.042	340.395
11.47_120.1019m/z	pos	Dimethylamino-2,3-propanediol	-0.513425	-1.42744	8.39268e-05	0.00200411	290577	289138	228531	279540	277524	309709	210862	215202	201387	181311	194191	170493
11.47_306.0751m/z	pos	atherospermidine	0.042244	1.02971	0.625966	0.781439	43524.5	49385.6	58800.1	51689.2	45112.5	56534.9	59228.5	56192.7	52124.7	52450.2	45388.5	48726.6
11.47_308.0906m/z	pos	Glutathione	0.0170923	1.01192	0.724085	0.848494	2.25319e+06	2.21038e+06	2.37462e+06	1.90097e+06	1.96588e+06	2.23466e+06	2.28087e+06	2.30082e+06	2.17862e+06	2.07494e+06	2.13319e+06	2.12548e+06
11.47_309.1093m/z	neg	Val-Abu-OH	-0.455952	-1.37169	0.719117	0.846146	6083.86	3923.21	2402.91	2110.63	2133.25	625.19	2345.44	2353.6	2536.88	1721.7	1660.86	1976.83
11.47_330.0726m/z	pos	11.47_330.0726m/z	0.0966824	1.06931	0.097175	0.267188	594194	555376	607316	489980	504322	553662	609574	618227	569601	572310	593320	570882
11.47_346.0466m/z	pos	11.47_346.0466m/z	0.0965694	1.06923	0.206105	0.430013	138953	138495	158508	117651	115472	137331	155832	149062	139338	134177	141279	142549
11.48_102.0914m/z	pos	2-Aminocyclopentanol	-0.477645	-1.39247	0.000123728	0.00254206	145894	145392	113889	136144	140412	156360	106414	108917	103043	94847.2	100304	88347.4
11.48_272.0888m/z	neg	4-(Methoxyamino)-1-pentofuranosyl-2(1H)-pyrimidinone	-0.0772882	-1.05503	0.490126	0.681684	24449.3	25918.5	26469.7	18165.8	20757.7	22883.8	21728.6	25047.6	20036.8	21281.6	22231.3	21086.5
11.48_356.0754m/z	pos	met-cys-cys	0.0111342	1.00775	0.879217	0.940129	22382.5	22760.6	23396.9	22164.1	20339.3	21835.5	23865.5	24707.8	22352.4	22171	19861.6	20950
11.48_459.2094m/z	neg	ala-glu-glu-ile	1.79674	3.47434	0.00977858	0.0539265	4411.41	1988.34	406.196	1356.15	1350.53	96.0981	6491.27	7163.53	4776.01	5945.59	5058.2	3964.21
11.48_635.1421m/z	neg	(Z)-Ceftazidime pentahydrate	0.153154	1.112	0.243578	0.468612	27481.1	27689.5	34293.9	18275.4	24012.3	27081.2	28615.7	35234.7	25964.8	31019.4	28564.4	27224
11.49_288.0659m/z	neg	5-aminomethyl-2-thiouridine	-0.100689	-1.07229	0.630928	0.785138	4176.02	4862.15	4991.55	2470.35	2998.66	4232.02	3847.24	5765.68	2569.22	4311.66	3584.32	2052.46
11.49_306.0764m/z	neg	Glutathione	-0.0656152	-1.04653	0.473929	0.668232	1.89079e+06	1.98715e+06	2.07405e+06	1.59152e+06	1.53094e+06	1.81805e+06	1.67331e+06	1.91054e+06	1.63313e+06	1.68565e+06	1.70813e+06	1.79742e+06
11.49_321.0873m/z	neg	gly-ser-gly-cys	-0.0610252	-1.04321	0.513839	0.698662	27790.9	31896.8	33623	25531.8	25917.2	29238.7	28609.5	32490.2	26345.7	28643.5	26556.1	24146.7
11.49_322.0700m/z	pos	11.49_322.0700m/z	0.0625998	1.04435	0.321053	0.538892	32780.2	34603.7	38657.1	33142.7	32414.7	35651.9	38961.3	39537.5	36256	35236.9	33036.9	33412.9
11.49_345.0835m/z	pos	TETRAVINYLTETRAMETHYLCYCLOTETRASILOXANE	0.129218	1.0937	0.159993	0.369907	32911.9	35534.7	43665.8	37138.2	33279.9	39833.9	46852.3	43156	38956.8	39752.4	35227	39256.2
11.49_352.0545m/z	pos	11.49_352.0545m/z	0.0909746	1.06509	0.0778296	0.229792	49013.2	43908.8	42967.8	42218.6	44509.3	41790.4	47984.8	48551.4	43619.6	49015.7	48534.5	43912.8
11.49_530.2459m/z	neg	arg-asn-gly-trp	0.862462	1.81814	0.0561888	0.184134	7816.67	2292.38	785.216	1678.33	883.255	657.008	4183.31	7855.31	5343.49	1955.62	3240.13	3086.16
11.49_664.1173m/z	neg	NADH	-0.394071	-1.3141	0.0991406	0.270331	10999	12543.1	12279.3	9512.66	7859.87	11808.6	13215.3	12704.8	5544.53	5646.8	6720.69	5632.03
11.50_177.0328m/z	pos	N-nitroso-2-methylthiazolidine-4-carboxylic acid	0.087338	1.06241	0.405809	0.608089	17651.4	20354.5	24507.5	21568.3	19101.2	23878.4	26471.8	23677.4	22813.2	22137.3	18533.6	21358.3
11.50_304.0609m/z	neg	({[1-(6-Amino-9H-purin-9-yl)-3-fluoro-2-propanyl]oxy}methyl)phosphonic acid	-0.0705863	-1.05014	0.780737	0.884602	15308.1	17456.1	21069.2	10195.4	11778.1	16891.7	17089.6	19093.8	13054.5	15755.2	13279.3	9999.64
11.50_318.1304m/z	neg	ala-glu-thr	0.699383	1.62381	0.620162	0.776184	1395	736.634	49.7916	449.934	193.072	0	1089.09	1129.22	829.589	553.932	988.246	0
11.50_328.0584m/z	neg	11.50_328.0584m/z	0.0789359	1.05624	0.124282	0.316482	114525	117736	127573	111343	106723	110880	118297	131742	112407	122066	121595	121410
11.50_344.0323m/z	neg	11.50_344.0323m/z	0.129627	1.09401	0.696005	0.82788	6749.33	7433.63	8955.82	5434.75	6765.66	7122.59	8964.35	11348.6	5086.63	8691.55	7163.46	5199.62
11.50_544.1749m/z	neg	Ketanserin tartrate	-0.0966848	-1.06931	0.693621	0.825836	19242.8	20552.3	21062.3	10773.4	14034	17385.3	16363.8	20471.1	13672	15473.9	16124.3	14264.8
11.50_728.3103m/z	neg	10-[5-(Butyryloxy)-4-(dimethylamino)-4,6-dimethyltetrahydro-2H-pyran-2-yl]-2-(3,3'-dimethyl-2,2'-bioxir-3-yl)-5-methyl-4,7,12-trioxo-7,12-dihydro-4H-naphtho[2,3-h]chromen-11-yl butyrate (non-preferred_x000D_ name)	-0.121575	-1.08792	0.678996	0.816544	23644.1	26266.4	30547.8	13767.1	16495	22117	21478.1	24985	16932.8	19421.9	18048.4	21235.4
11.52_340.0805m/z	pos	HPPD-2	0.110847	1.07986	0.234162	0.459893	16328.2	14214.6	13265.3	10229.1	13130.4	12401	14590.1	14956.5	13067.4	14039.1	15346.9	13923.7
11.53_173.0784m/z	pos	5-Amino-5-carboxy-2-hydroxy-1-pentene-1-diazonium	-0.057288	-1.04051	0.843044	0.919574	696.541	888.476	1001.99	1410.7	1036.74	793.688	879.484	908.244	933.454	1048.48	1120.63	710.704
11.54_101.1074m/z	pos	1,3-Dimethylimidazolidine	-0.794819	-1.73486	0.0186471	0.0842449	251.629	211.687	105.129	167.362	211.707	159.453	156.179	59.3577	118.394	123.133	117.815	60.6509
11.55_336.0870m/z	neg	glu-ser-cys	-1.84306	-3.5877	0.0032699	0.0249902	33503.6	27258.2	20842	6884.56	13633	47332.3	7600.74	8900.24	7344.41	6623.86	5779.33	5404.34
11.56_326.1076m/z	pos	N-Glycolylneuraminic acid	-0.274536	-1.20961	0.010418	0.0563126	2161.31	2569.42	2480.4	2694.17	3163.42	2578.22	2324.6	2080.17	1876.43	2180.75	2246.69	2225.89
11.56_359.1919m/z	pos	asp-lys-pro	0.914486	1.8849	0.0278161	0.112906	10704.5	7090.64	2428.86	6299.79	7470.25	1396.5	10308.4	10249.5	9459.71	11641	10956.3	14097.8
11.56_382.5502m/z	neg	11.56_382.5502m/z	-0.327993	-1.25527	0.0209727	0.0914645	6530.95	6603.19	7965.66	5052.89	5791.91	6433.13	4774.93	5469.12	5287.19	5559.63	3958.92	5522.38
11.57_324.0935m/z	neg	N-Glycolylneuraminic acid	-0.388917	-1.30941	6.9273e-05	0.00173952	13852.3	16499.5	16816.5	17330.5	15448.3	14379	11220.5	12382.9	11567.3	12198.7	12676	11990.4
11.57_341.0836m/z	neg	6-Amino-1-(beta-D-glucopyranosyl)[1,2,3]triazolo[4,5-e][1,3]diazepine-4,8(1H,7H)-dione	-0.557374	-1.47159	0.0180586	0.0824494	2359.01	3465.31	2710	3435.87	3588.12	2638.13	1980.25	2314.72	2282.85	2020.57	2659.72	1105.14
11.58_253.0849m/z	pos	7-Hydroxy-2-methyl-3-phenyl-chromen-4-one	0.605212	1.5212	0.397138	0.601074	1799.42	1723.4	2372.22	972.595	1679	1595.6	5043.44	730.168	2384.74	2185.61	3717.6	1369.97
11.59_205.0351m/z	neg	3,4-Dihydroxy-5-(1,2,3-trihydroxypropyl)-2(5H)-furanone	-0.255395	-1.19366	0.09698	0.267025	3457.45	3342.75	3825.74	2160.35	2865.33	3004.57	2497.61	2782.71	2506.16	3045.07	2431.08	2365.77
11.59_275.0668m/z	pos	1'-HYDROXY THALIDOMIDE	1.43396	2.70187	0.0969707	0.267025	28.2351	86.0203	290.495	84.9354	154.906	164.197	1177.35	95.2719	172.385	274.543	292.944	182.961
11.59_290.0867m/z	pos	L-2-succinylamino-6-oxoheptanedioic acid	-0.43651	-1.35333	0.0041334	0.0295216	3556.22	4494.97	3981.42	5663.36	5207.47	3760.88	3382.92	3510.1	3076.68	3278.97	3290.59	3161.96
11.60_134.8945m/z	neg	11.60_134.8945m/z	-0.151689	-1.11087	0.299727	0.520635	23187.7	21190.7	17168	14832	20483.3	16597.3	15110.3	19037.4	16209.9	16592.5	21352.1	13832.6
11.60_251.0706m/z	neg	12,12a-Dihydroimidazo[1,5-a]pyrrolo[2,1-c]quinoxaline-1-carboxylate	0.353696	1.27783	0.874102	0.936876	1517.91	1609.5	2453.16	1018	1220.34	1162.9	3536.01	1163.35	1984.43	2048.44	2441.26	305.418
11.60_311.1379m/z	pos	Orantinib	2.63769	6.22334	0.280109	0.504865	0	0	297.704	0	0	1.00406	1308.69	0	0	79.1496	502.463	0
11.61_135.9709m/z	neg	11.61_135.9709m/z	0.0992215	1.0712	0.0841215	0.242294	5204.52	5327.38	5667.15	5390.71	5831.78	5436.96	5205.17	6458.63	5976.39	5786.2	5623.02	6148.9
11.61_189.0403m/z	neg	NSC 8447	-0.103668	-1.0745	0.558048	0.731123	1426.28	1308.79	1705.13	890.108	1367.03	1355.56	1402.03	1359.56	1137.43	1278.52	1166.28	1150.31
11.61_231.0233m/z	neg	[1,3]Thiazolo[3,2-a]benzimidazol-2-ylacetic acid	-0.00499984	-1.00347	0.915505	0.957302	56173.1	54647.1	51251.5	61134.4	58968.1	53265.8	53610.2	61296.8	57233.9	54969.2	59366.5	47802.8
11.61_250.0307m/z	neg	9270059	-0.224622	-1.16847	0.173913	0.389015	7279.68	7348.76	8096.85	8470.81	9590.56	7512.09	7614	8192.19	7259.48	7253.76	7205.16	3809.54
11.61_497.0937m/z	neg	11.61_497.0937m/z	-0.0228988	-1.016	0.779192	0.88396	7376.31	7277.98	6834.63	5092.64	6730.17	6476.14	6691.08	8011.18	6766.14	7748.76	6066.18	3877.89
11.63_224.0271m/z	pos	N-Boc-Bromoethylamine	-2.12782	-4.37056	0.000764486	0.0091145	1249.15	1156.59	763.478	957.9	753.549	1444.64	570.743	134.116	49.9691	227.375	330.426	129.996
11.64_215.0560m/z	neg	86893	-0.0612019	-1.04333	0.272686	0.496683	5191.61	5056.77	5398.88	4965.49	5592.68	5039.96	5146.27	5455.13	4503.73	5086.41	4501.42	5254.41
11.64_217.0716m/z	neg	1,1,6-Hexanetricarboxylic acid	-0.0977128	-1.07008	0.211798	0.435997	2752.85	2781.89	2878.29	2593.43	3308.64	2582.76	2365.88	2665.8	2847.92	2845.16	2688.19	2377.95
11.64_223.0324m/z	pos	5-(2-Bromoethyl)-2,2-dimethyl-1,3-dioxane	-2.16125	-4.47301	0.0275568	0.112247	623.601	455.533	322.308	473.437	580.94	753.174	68.2924	219.962	126.808	0	150.732	146.959
11.64_245.1129m/z	pos	Pro Glu	0.165844	1.12182	0.0187215	0.0844404	4080.34	3915.52	4279.58	3538.69	3601.39	3779.04	4252.01	3851.81	4551.11	4331.53	4313.39	4721.06
11.64_295.0934m/z	neg	1-Iodododecane	0.152487	1.11148	0.415396	0.617048	8190.17	4256.69	2689.49	3811.53	3590.94	781.336	4690.07	5043.43	5649.52	4401.46	3190.84	2945.33
11.64_405.1976m/z	pos	Glu Glu Lys	-0.301325	-1.23228	0.0635929	0.200907	9803.47	8783.01	12773.4	7443.77	8340.95	9826.18	6288.4	6531.1	7756.11	8240.92	7964.47	9450.07
11.66_159.0662m/z	neg	Butylmalonic acid	-0.151491	-1.11072	0.298681	0.519532	1071.91	1123.23	849.087	1149.39	1398.91	901.685	940.891	1022.24	814.046	912.11	971.197	1185.79
11.67_140.0716m/z	neg	1-Methyl-1,2,3,6-tetrahydro-4-pyridinecarboxylic acid	-0.171038	-1.12587	0.0431574	0.154381	10550.4	11265	11610.2	10846.7	10517.3	10342.6	10972.8	11022.4	9323.39	9631.75	8875.23	8024.39
11.67_170.9968m/z	neg	Methyl 6-chloro-3-pyridazinecarboxylate	0.130851	1.09494	0.002019	0.0179626	32392.4	33670.6	33913.7	34049.6	34147.5	33487.5	36097.6	39518.9	34541.8	38416.8	35715.6	36516.8
11.67_232.1402m/z	pos	Gly-Arg	0.0179145	1.01249	0.884804	0.941489	39594.5	48036.8	55900.8	40521.8	32887.3	37388.3	46905.3	42760.7	41020.8	40268.7	32389.2	54162.6
11.67_298.0601m/z	neg	DEPBT	-0.606117	-1.52216	0.00648385	0.0408161	2951.08	3750.04	2859.33	3225.57	3206.54	4846.24	2029.21	2444.92	2513.86	3001.12	2185.43	1513.7
11.67_637.4030m/z	pos	11.67_637.4030m/z	-0.462239	-1.37768	0.15632	0.36488	35630.9	17432	49449.7	37769.1	29829.8	49407.5	26965.3	27178.6	27698.3	20349.6	18559.7	38586.6
11.67_84.0421m/z	pos	Sodium 2-aminoethanolate	2.43367	5.40264	0.0495543	0.16987	0	0	0	0	0	0	0	8.89927	0	0	7.82856	9.68803
11.68_102.0368m/z	neg	11.68_102.0368m/z	0.121699	1.08802	0.190729	0.411082	716.244	580.059	589.864	718.229	662.883	581.147	656.2	683.57	757.517	674.471	604.544	811.372
11.68_122.9756m/z	neg	sulfoacetaldehyde	0.208213	1.15526	0.0016669	0.0157255	3847.29	3898.23	3921.52	4488.24	4207.94	4104.96	4677.6	4327.54	4575.52	5097.92	4628.39	4960.98
11.68_146.0787m/z	neg	11.68_146.0787m/z	0.115816	1.08359	0.0142949	0.0698521	8107.01	7898.48	7795.63	8242.45	7308.09	7820.37	8040.85	8789.03	8253.2	8858.5	8105	9068.95
11.68_147.0766m/z	pos	3-Acetamido-L-alanine	0.537591	1.45155	0.000446609	0.00619508	3228.96	2953.6	2647.8	2314.48	2701.54	2972.74	3732.91	3356.7	4249.95	3765.36	4526.61	4784.92
11.68_147.5786m/z	pos	11.68_147.5786m/z	0.961203	1.94693	0.0241329	0.101886	99.2463	92.2558	126.649	130.246	35.8671	39.3674	124.963	167.609	293.683	187.944	147.896	103.063
11.68_175.0713m/z	pos	Formylisoglutamine	1.14788	2.21588	0.000441666	0.00614256	19411.1	14900.8	13235.1	15669.9	10727.3	15257	46894.1	39070.4	38293.1	21067.1	28007.1	24334.5
11.68_192.0242m/z	pos	Disodium Glutamate	0.143134	1.1043	0.0639048	0.201389	49114.8	39248.5	41395.2	43329.4	38126.3	43605.8	50896.9	46303.1	46198.9	49286.2	47849.1	40864.3
11.68_206.0552m/z	pos	5-nitroindole-3-carboxamide	-0.508695	-1.42276	0.00015789	0.002956	138851	125279	106555	109068	116876	139460	92567	94019.8	85548.2	80169.2	89971.4	75087.7
11.68_246.1809m/z	pos	Val Lys	-0.120797	-1.08734	0.162747	0.372816	27336.8	25611.5	27342.5	23731.6	21528.3	30420.3	24930.9	22269	24298	23739.9	24165.1	24039.9
11.68_262.0503m/z	pos	2-Pentofuranosyl-3-thioxo-3,4-dihydro-1,2,4-triazin-5(2H)-one	-0.313231	-1.24249	0.0403322	0.147344	8862.99	8862.79	8280.99	6245.09	6343.59	10050.2	6292.48	6340.29	7490.76	5833.78	6296.03	6897.33
11.68_289.1615m/z	pos	Arg Asn	-0.29189	-1.22424	0.0991569	0.270331	20985.4	15649.1	18411.6	14403.9	12112.4	12642.9	11773.3	11447	14026.5	13228.9	10686.8	15786.2
11.68_333.0601m/z	pos	3,5,7-Trihydroxy-2-(1-hydroxy-3-methoxy-4-oxo-2,5-cyclohexadien-1-yl)-4H-chromen-4-one	0.484046	1.39866	0.256738	0.481571	3348.81	9811.08	13468	12806.7	8944.59	13057.6	14531.5	14979.8	21352.6	16181.6	5282.08	13604.1
11.68_361.0586m/z	pos	11.68_361.0586m/z	0.222731	1.16694	0.00334979	0.0253255	23967.5	19819.2	20981.6	22758.4	20229.8	23653.7	24604.2	26041.7	26038.7	28084.1	24245.9	24334.3
11.68_60.0639m/z	pos	11.68_60.0639m/z	0.215334	1.16097	0.0388899	0.143915	1369.36	1367.95	1438.64	1276.49	1472.64	1675.7	1438.16	1489.42	1888.44	1796.74	1533.3	1840.17
11.68_86.0245m/z	neg	2,3-Dihydroxypropanenitrile	0.0618483	1.0438	0.531249	0.711028	644.776	854.609	656.125	739.137	702.788	525.899	592.635	748.366	744.537	724.344	781.765	712.563
11.69_102.0550m/z	pos	t-4-AMINOCROTONIC ACID (TACA)	0.206476	1.15387	0.00436396	0.0306835	79783.6	71278.4	76428.4	66937.2	61894.5	72966.6	85531.3	79060.7	84271.6	83697.7	83662.7	79118.6
11.69_110.0713m/z	pos	4-Pyrimidine Methanamine (hydrochloride)	0.0340625	1.02389	0.689386	0.823256	38349	29755.2	29953.8	23291.2	26432.1	28008	26922.1	27636.8	29746.1	29368.2	34521.7	31794.4
11.69_128.0308m/z	neg	11.69_128.0308m/z	3.62052	12.2994	0.0517382	0.173595	0	0	0	0	0	0	25.0498	0	30.0387	0	12.7081	0
11.69_129.0385m/z	neg	S-[(2E)-2-Buten-1-yl] ethanethioate	0.168948	1.12424	0.0025357	0.0210853	10396.8	9807.35	10079.6	9699.77	8582.7	9335.54	11180.7	11295.8	10668	10708.2	10601.9	10641.6
11.69_148.0604m/z	pos	L-Glutamate	0.192187	1.14249	0.0117259	0.0603266	1.21157e+06	1.07836e+06	1.13755e+06	976291	912681	1.07122e+06	1.26364e+06	1.16455e+06	1.21352e+06	1.24466e+06	1.25251e+06	1.15898e+06
11.69_149.0637m/z	pos	2,4,6-Trimethyl-1,3,5-dioxathiane	0.199265	1.14811	0.0129294	0.064639	73472.3	65157.2	69810.1	59019.5	54244.3	65003	76960	70696.5	74260.3	75932	74938.4	71196.5
11.69_168.0276m/z	neg	4-amino-2-(trifluoromethyl)-2-butenoic acid	0.0543428	1.03839	0.135117	0.334383	29724.3	28208.1	29833.6	31398.4	27149.5	28778.3	30561.7	31634.4	29980.2	30291.1	30357.2	28989
11.69_183.9705m/z	neg	11.69_183.9705m/z	0.179636	1.1326	0.0693558	0.21274	15561.7	13096.1	11932.5	11300.9	12144.3	11620.5	12334.7	14831.9	13640.6	14181.5	16584.2	14115.9
11.69_234.0768m/z	pos	4-phthalimidobutyric acid	0.16933	1.12454	0.00666948	0.0415807	215862	185297	188221	196634	184981	199430	229003	215152	233147	225575	215843	197465
11.69_239.0870m/z	neg	11H-Cyclopenta[pqr]tetraphene	0.247355	1.18703	0.0055549	0.0367574	2452.23	2681	2018.14	2758.54	2643.7	2486.65	2858.74	2997.18	3077.03	2762.52	3041.81	3117.05
11.69_245.9710m/z	neg	11.69_245.9710m/z	0.162257	1.11904	0.0591451	0.19154	15649.5	13884.8	12427.3	12307.8	12296.8	12182.2	12884.1	15148.8	14364.3	14618.2	16676.6	14430.8
11.69_250.0507m/z	pos	1-methyl-3-(pentafluorophenyl)imidazolium	0.11035	1.07949	0.0315289	0.124154	627934	582264	588600	618210	594887	602300	676594	670276	679927	666168	638656	569868
11.69_270.1478m/z	pos	KCO 1	0.0916251	1.06557	0.028552	0.115228	484698	462003	459770	434636	436463	458299	482129	485591	461968	515636	506806	463130
11.69_277.0615m/z	pos	MFCD00043438	0.290571	1.22312	0.000201252	0.00349869	82754.5	74035.9	82501.6	73260.5	71100.7	82585.7	99183.7	89394.8	97287.3	101056	90175.4	93172.1
11.69_315.0810m/z	neg	Febuxostat	0.17062	1.12554	0.00304595	0.0237482	141313	130572	132995	135248	115843	129859	146312	155203	145892	151519	145342	140217
11.69_528.0798m/z	neg	dTDP-3-amino-2,3,6-trideoxy-D-threo-hexopyranos-4-ulose	-0.0469736	-1.0331	0.548587	0.724276	6251.85	6136.72	4729.38	6299.89	6396.79	5161.11	7093.1	7155.86	5003	7455.24	6244.59	903.293
11.69_84.0444m/z	pos	1H-pyrrol-2(5H)-one	0.200434	1.14904	0.00742117	0.0446507	131656	117424	124973	107778	100334	118370	139299	128109	135554	136161	136871	128952
11.70_100.9335m/z	neg		-0.223276	-1.16738	0.333142	0.547706	1225.96	993.94	890.782	894.023	1065.97	804.06	916.536	1113.88	886.932	943.579	934.749	235.87
11.70_102.0560m/z	neg	(Methylamino)methyl acetate	0.158522	1.11614	0.00120626	0.012534	98487	93044.8	97998.9	96684.2	85211.9	92673.7	106967	107925	105718	105764	100055	103189
11.70_103.0593m/z	neg	11.70_103.0593m/z	0.172096	1.12669	0.00157727	0.0150701	3860.64	3543.44	3698.65	3747.28	3242.32	3612.91	4110.14	4107.99	4144.93	4188.67	3824.31	4079.86
11.70_128.0352m/z	neg	Pyroglutamic acid	0.176085	1.12981	0.000798105	0.00938737	213184	196790	210743	204629	180265	197273	228777	233498	225002	227054	221241	223464
11.70_128.0623m/z	neg	11.70_128.0623m/z	0.123058	1.08904	0.431208	0.632079	593.444	737.892	454.343	719.37	479.221	654.135	497.125	556.571	707.167	764.627	687.936	749.481
11.70_130.0499m/z	pos	(R)-(+)-2-Pyrrolidone-5-carboxylic acid	0.199518	1.14831	0.00778852	0.0458757	362551	324336	345968	296861	277291	329744	383281	355433	370831	378573	381214	354669
11.70_131.0532m/z	pos	11.70_131.0532m/z	0.209978	1.15667	0.00516107	0.034707	19893.7	17491.9	19073.8	16527.7	15358.7	17988.8	21187.7	19314.2	20436.4	20545.2	21537.1	19974.6
11.70_137.9865m/z	neg	2-Amino-2-oxoethanesulfonic acid	0.0871228	1.06225	0.0492495	0.168917	13959.4	14476.4	14617.8	16350.7	14181.2	14847.7	16103.8	16341.6	15224.8	16077.6	15103.4	15087.3
11.70_146.0457m/z	neg	L-Glutamate	0.145862	1.10639	0.00258858	0.0213845	1.199e+06	1.13153e+06	1.18203e+06	1.1666e+06	1.02162e+06	1.11079e+06	1.26752e+06	1.29736e+06	1.26143e+06	1.26625e+06	1.21404e+06	1.22966e+06
11.70_147.0491m/z	neg	2,4,6-Trimethyl-1,3,5-dioxathiane	0.157121	1.11506	0.00193814	0.0174212	74218.8	68661.9	73217.5	71209.2	62703.8	69218.7	78310.2	79994.1	78509.1	78525	74625.4	77503.5
11.70_152.0021m/z	neg	3-Sulfinoalanine	0.10259	1.0737	0.114774	0.299872	3581.99	3672.73	3674.12	3961.88	3906.64	3601.09	3604.54	3866.9	3881.02	4256.84	3836.6	4603.76
11.70_156.0768m/z	pos	L-Histidine	0.0248672	1.01739	0.757353	0.870103	125115	94504	94122.4	69453.2	81021.2	87359.9	81416.3	86092.6	91375.3	93635.9	110264	98381.1
11.70_171.0764m/z	pos	N-Nitrosoguvacoline	0.17673	1.13032	0.0373437	0.140327	11982.8	10748.7	10800.3	8912.31	8836.16	10651.1	10973.4	11318.6	11516.2	11983.6	12651.2	11559.9
11.70_194.0845m/z	pos	3-(Butylsulfinyl)-L-alanin	0.178145	1.13143	0.0113676	0.0596047	40910.3	34806.9	37002.1	34047.5	33652.5	39078.9	39791.2	37477.3	42143.2	43675.1	41742	43518.5
11.70_212.0950m/z	pos	4-Morpholinopropanesulfonic acid	0.196821	1.14617	0.0118024	0.0604739	533858	438757	463673	404927	428150	478920	517873	474830	526067	548192	533212	549828
11.70_298.1869m/z	pos	Tezampanel	-0.0556308	-1.03931	0.442126	0.640223	33234.3	28355.5	36934.3	32158.4	31508.9	31577.4	31656.2	26982	33660.4	31192.2	32848.1	30100.1
11.70_317.0827m/z	pos	1,1':2',1''-Terphenyl-3',4'-dicarboxylate	0.740732	1.67102	0.0913279	0.255605	1094.09	2523.13	3453.36	3099.07	3280.75	4134.51	4223.77	3290.06	10259.7	4241.78	2865.95	4507.57
11.70_331.0548m/z	neg	11.70_331.0548m/z	0.158604	1.11621	0.0151075	0.0730331	14838	13166	13425	13557.5	11495	12896.8	14009.1	15011.6	15243.7	15450.2	13941.9	14946.8
11.70_337.0631m/z	neg	cys-asn-cys	0.191226	1.14173	0.000873917	0.0100366	54984.8	50539.3	52739.1	54261.6	47030.9	52752.5	60697.7	61829.9	58534.1	61584.6	58224.1	55703.2
11.70_353.0372m/z	neg	Xipamide	0.153496	1.11226	0.007483	0.0448877	14324.6	12756.6	12983.8	14277	13062	13147.8	13883.8	15968.7	14912.3	15985.2	14643.1	14202.3
11.70_84.0588m/z	pos	11.70_84.0588m/z	0.297865	1.22932	0.0357431	0.135845	555.29	420.133	589.886	403.809	435.487	495.462	716.202	488.293	630.295	645.941	552.391	533.374
11.70_85.0478m/z	pos	11.70_85.0478m/z	0.235448	1.17727	0.00461032	0.0318495	4985.14	4551.49	4745.55	4015.26	3820.07	4493	5547.88	4816.29	5262.26	5370.68	5257.98	5073.78
11.71_124.9912m/z	neg	Ethyl sulfate	0.171323	1.12609	0.0685758	0.210859	2394.9	2431.78	2403.54	2842.45	2894.77	2454.09	2520.91	2619.86	2861.38	2985.06	2942.01	3437.6
11.71_146.0403m/z	neg	11.71_146.0403m/z	-0.112409	-1.08103	0.659415	0.80364	32.3971	186.894	22.8887	0	68.6337	76.3182	48.6547	110.443	12.8094	127.259	40.4063	18.0905
11.71_148.0549m/z	pos	11.71_148.0549m/z	0.2131	1.15918	0.866749	0.932629	999.751	845.226	1000.89	859.961	826.393	933.331	907.789	305.538	1006.34	1286.34	1370.87	1459.62
11.71_288.1201m/z	neg	ophthalmic acid	1.25843	2.39235	0.0520549	0.174011	1821.13	723.021	904.212	783.901	546.619	51.9968	2050.99	2553.06	2191.39	796.593	1244.41	2729.07
11.71_297.1588m/z	pos	(5alpha,10beta)-6-Allylergoline-8-carboxylic acid	0.103258	1.0742	0.0387957	0.143899	1.21788e+06	1.24505e+06	1.32537e+06	1.30975e+06	1.22026e+06	1.28934e+06	1.37874e+06	1.38141e+06	1.27425e+06	1.51579e+06	1.33164e+06	1.29028e+06
11.71_304.1149m/z	neg	ala-asp-thr	0.601776	1.51758	0.119208	0.308341	2312.09	652.868	712.887	1479.86	1279.4	139.722	1627.04	1745.05	2233.99	1173.28	1439.03	1765.59
11.71_359.0448m/z	neg	11.71_359.0448m/z	0.158115	1.11583	0.00766545	0.0454731	28017.6	25285.5	25413	28817.1	24386.7	26409.4	29606.9	30562.2	28809.3	31078.6	29593.1	27019
11.71_421.0857m/z	neg	11.71_421.0857m/z	0.694404	1.61822	0.0707712	0.216035	15416.2	12448.7	15468.3	13365.8	9744.06	2804.25	21033.3	23182.2	22913.6	12032	14242.4	18657.2
11.72_128.0082m/z	neg	11.72_128.0082m/z	0.12902	1.09355	0.584648	0.753034	820.02	610.801	598.675	764.651	780.921	650.175	707.972	819.005	986.444	852.734	803.43	451.495
11.72_146.0127m/z	neg	6-Amino-2(1H)-pyrimidinone hydrochloride (1:1)	0.124617	1.09022	0.0285378	0.115228	7321.67	7093.75	6836.68	7325.96	7277.36	6856.5	7382.81	7934.88	8588.68	8218.4	7090.1	7350.98
11.72_171.0662m/z	neg	2-Isopropylidenepentanedioic acid	0.0505322	1.03565	0.762787	0.87286	2510.89	2660.93	2690.14	2980.59	3227.47	2798.02	2311.6	2684.08	3129.66	2571.87	2932.57	3839.76
11.72_375.0186m/z	neg	2,5-Furandiylbis[chloro(methyl)phenylsilane]	0.11011	1.07931	0.165586	0.377312	9758.57	9730.05	8938.72	11012.4	10087.3	9125.73	11095.6	11237.2	10181.6	10940.1	11113.7	8736.72
11.72_98.0247m/z	neg	2-Amino-3-butynoic acid	0.20847	1.15546	0.000686562	0.00833889	9502.29	8500.25	9053.19	8150.14	8133.76	8046.63	9508.09	9910.67	10155.5	9733.24	9754.6	10313.7
11.73_114.0559m/z	neg	N-(1-Hydroxyethyl)acrylamide	0.339898	1.26567	0.179185	0.395632	556.276	686.883	546.337	727.693	401.089	556.715	509.508	515.908	687.067	723.844	850.342	1113.11
11.73_161.0454m/z	neg	3-hydroxy-3-methyl-Glutaric acid	-0.292801	-1.22502	0.002967	0.0233813	39954.3	38444	44158.8	39707.8	35314.7	32681.7	33220.9	33742.1	32319.7	29497.5	30904.7	28279.9
11.73_165.0870m/z	pos	3-[(2-Hydroxyethyl)(nitroso)amino]-1,2-propanediol	-0.22701	-1.17041	0.0310755	0.122827	7822.94	11430.8	10701.8	9115.62	8721.44	9092.14	8384.86	7979.34	7870.27	8758.29	7862.73	7746.25
11.73_204.1342m/z	pos	Lys Gly	-0.220336	-1.16501	0.418069	0.620572	24170.2	25295.8	43888.5	21183.6	17434.7	27186.2	24015.2	22223.9	21144	20319.4	17455.6	31457.6
11.73_245.0777m/z	neg	1-Pentofuranosyldihydro-2,4(1H,3H)-pyrimidinedione	-0.644752	-1.56347	1.91135e-05	0.000679152	3070.82	3712.31	4137.82	3431.28	3215.29	3617.73	2188.9	2093.05	2117.18	2154.81	2277.57	2716.48
11.73_337.0775m/z	neg	Ascorbyl glucoside	-0.653661	-1.57316	0.138592	0.339664	457.157	1065.44	2013.19	1116.56	761.785	1414.69	425.697	555.867	535.006	806.105	535.42	1480.56
11.73_95.9760m/z	neg	Sulfamic acid	0.209008	1.15589	0.179314	0.39578	727.405	776.648	561.683	725.685	699.612	660.526	583.712	687.636	844.108	814.03	827.562	1042.65
11.73_99.0451m/z	neg	GQ5425000	-0.206987	-1.15427	0.0102212	0.0556627	2118.41	2001.37	2256.01	1892.48	1934.23	1751.83	1625.18	1832.43	1898.01	1614.06	1705.15	1680.94
11.75_115.0399m/z	neg	(2E)-4-Hydroxy-2-methyl-2-butenoic acid	0.165363	1.12145	0.169246	0.381385	2066.8	2219.89	1991.16	3198.84	1890.12	2327.4	2275.62	2367	2432.79	2639.78	2793.76	2849.1
11.76_199.0723m/z	neg	3-(7-Oxo-4-oxa-1-azabicyclo[3.2.0]hept-3-yl)alanine	1.27734	2.42392	0.0963718	0.26619	331.014	246.15	151.544	149.953	69.2542	0	370.342	414.59	593.186	264.212	229.365	434.523
11.76_217.0828m/z	neg	5-L-Glutamyl-L-alanine	0.650447	1.56965	0.0427313	0.153116	4483.01	3816.67	3316.58	3148.52	2306.14	1001.26	5244.13	5503.97	5322.97	3932.42	3587.97	4779.04
11.76_366.0641m/z	neg	11.76_366.0641m/z	0.113937	1.08218	0.33423	0.548639	8170.23	10556.3	11006.8	11359.7	10746.3	9197.85	9901.96	9297.39	9957.52	11356.7	12655.8	12884.1
11.76_484.2763m/z	pos	11.76_484.2763m/z	-0.207304	-1.15453	0.0472951	0.163901	67335	70514.7	82890.8	56537.6	61029.9	73000.6	55780.5	56005.8	57638.7	60510.9	65985.3	60334.8
11.77_302.0992m/z	neg	(1R,5S,6R,7R,9S,11S,12S,13S,14S)-3-Amino-14-methyl-8,10-dioxa-2,4-diazatetracyclo[7.3.1.1~7,11~.0~1,6~]tetradec-2-ene-5,9,12,13,14-pentol	-0.136084	-1.09892	0.139979	0.34095	24844.7	29307.3	31173.8	24827.4	23004.6	28481.9	25513.6	23619.9	22320	23471.3	24677.2	27487.2
11.77_344.0822m/z	neg	p-Hydroxybenzyldesulphoglucosinolate	0.081357	1.05801	0.596853	0.761162	19795.7	24094.5	22137.3	22491.4	24441.6	19689.1	20792.5	19332	19165.5	24116.3	27700.5	29238.6
11.78_143.0348m/z	neg	1,4:3,6-Dianhydrohex-2-ulose	-0.208967	-1.15586	0.0793702	0.232525	2360.3	2788.73	2883.33	2867.35	2354.58	2966.12	1831.25	2100	2378.03	2331.68	2463.52	2927.9
11.78_261.1553m/z	pos	Lys Asn	0.0467357	1.03293	0.705963	0.835796	5833.24	3982.54	4251.69	3345.77	3204.59	1858.35	3338.51	3445.19	3382.33	3604.25	3678.13	5768
11.78_301.0652m/z	neg	Benzyl 2-(1-acetamidovinyl)-1,3-thiazole-4-carboxylate	0.633853	1.5517	5.99296e-05	0.00159342	4591.63	4466.5	3689.91	4096.31	2925.68	4073.24	6236.12	5972.79	6430.98	6193.93	6212.48	5954.69
11.79_201.0868m/z	pos	3-(7-Oxo-4-oxa-1-azabicyclo[3.2.0]hept-3-yl)alanine	0.849131	1.80142	0.0134024	0.0664659	2593.81	1982.72	1865.52	1686.88	1292.56	541.19	2806.99	3073.59	3453.66	2844.38	2489.08	3284.05
11.79_90.0550m/z	pos	Isopropyl nitrite	0.276499	1.21125	0.0982298	0.268912	553.758	508.155	494.566	406.832	367.104	472.841	407.307	510.913	534.413	718.827	643.076	582.18
11.79_91.0543m/z	pos	Bicyclo[4.1.0]hepta-2,4,6-triene	-0.0535664	-1.03783	0.700809	0.831858	1586.8	1232.35	1058.05	994.883	1321.52	1154.08	858.523	1165.62	1123.36	1150.42	1613.07	1168.66
11.80_113.0356m/z	neg	4,5-Dihydro-1H-imidazole-4-carboxylic acid	0.76921	1.70434	0.0326242	0.126966	56.3361	52.1539	93.029	81.6025	65.2052	24.3585	104.437	143.874	147.089	81.827	63.7937	98.3853
11.80_135.8946m/z	neg	11.80_135.8946m/z	0.134173	1.09746	0.494467	0.68528	3303.87	2681.88	2408.26	2879.7	2719.41	2563.68	1955.36	3146.62	3109.52	2666.9	3902.01	3390.64
11.80_143.0712m/z	neg	2-Hydroxyethyl (2E)-2-methyl-2-butenoate	0.32048	1.24875	0.0863467	0.246571	490.952	537.276	456.953	580.644	389.173	484.059	417.237	543.384	641.582	562.981	686.49	819.953
11.80_202.1196m/z	neg	2,4,8-Triamino-3-oxooctanoic acid	-0.459669	-1.37523	0.212743	0.436249	620.318	696.041	1707.37	844.721	615.121	1016.7	755.814	943.307	556.319	377.149	283.635	1081.68
11.80_231.0621m/z	neg	Kifunensine	-0.521341	-1.43529	8.65244e-05	0.00205066	65271.7	81693.6	83461.9	73617.1	67992.6	77285.9	52805	47757.5	44457.1	54931.8	56028.9	57071.8
11.80_413.1459m/z	neg	5-(4,5-Dimethoxy-3-oxo-1,3-dihydro-2-benzofuran-1-yl)-4-methoxy-6-methyl-5,6,7,8-tetrahydro[1,3]dioxolo[4,5-g]isoquinolin-6-ium	0.447134	1.36333	0.130565	0.326696	4124.33	5487.5	4957.83	4894.1	5464.86	4764.56	5328.78	4590.45	4033.84	8652.24	8033.48	9844.96
11.80_89.0597m/z	pos	3-Oxobutanol	-0.0295379	-1.02069	0.736606	0.856976	696.175	589.529	683.712	716.919	738.82	576.822	496.603	600.05	690.058	690.009	835.144	608.889
11.80_91.0503m/z	pos	Diaminoacetic acid	0.18629	1.13783	0.522882	0.7052	189.886	313.604	331.63	334.295	419.836	361.198	269.708	251.856	270.827	473.136	483.924	470.663
11.81_115.0148m/z	neg	Nitrosooxazolidone	0.190128	1.14086	0.270842	0.494835	1773.29	2279.49	2171.57	2618.62	2795.3	2135.71	2207.39	2107.89	2085.25	3173.61	3085.65	3055.31
11.81_116.0706m/z	pos	N-(1-Hydroxyethyl)acrylamide	0.446263	1.36251	0.0012539	0.0128756	3011.12	2457.67	2306.5	2152.46	2447.14	2545.69	3255.42	2778.96	3886.08	3530.29	3103.02	3777.79
11.81_132.0412m/z	neg	3-(2,3-Dihydroxypropoxy)-1,2-triazadien-2-ium-1-ide	0.164812	1.12102	0.313895	0.531323	34939.3	45027.8	43685.9	47757.6	51684.6	41630.5	42899.5	39537.7	39328	58669.9	57418.3	58910.3
11.81_133.0446m/z	neg	N-(2-Sulfanylethyl)glycinamide	0.171022	1.12586	0.522044	0.704588	720.106	955.056	942.206	1096.45	1267.06	1092.23	926.862	775.702	821.756	1437.97	1422.98	1452.94
11.81_160.0614m/z	neg	L-2-Aminoadipic acid	1.3675	2.58024	9.22224e-08	2.01236e-05	4335.6	3567.16	3301.16	3716.94	3186.14	3076.8	10025.9	9933.88	9891.64	8938.98	8379.21	7499.16
11.81_175.0471m/z	neg	Allantoic acid	0.358113	1.28175	0.0399605	0.146422	41774	54004.3	51294.8	57831.5	57399.5	47337.3	57100.3	49232.3	55755.1	79218.4	80044.6	75533.4
11.81_218.0668m/z	neg	N-[4,5-Dihydroxy-6-(hydroxymethyl)-2-oxotetrahydro-2H-pyran-3-yl]acetamide	0.21165	1.15801	0.486073	0.67885	1993.68	2070.36	2438.92	1792.8	1218.31	2011.68	1523.21	1902.12	1594.22	1935.45	2991.88	3401.02
11.81_257.0779m/z	neg	5-Methyl-1-(D-ribopyranosyl)-2,4(1H,3H)-pyrimidinedione	0.984645	1.97883	0.00283777	0.022588	8943.64	6309.49	2989.7	6677.1	5613.26	2698.76	10672	10297.4	10462	11703.3	10775.1	11856.3
11.81_259.0570m/z	neg	2(1H)-pyrimidinone, 4,5-dihydroxy-1-pentofuranosyl-	1.73929	3.3387	0.0536593	0.178338	1674.86	1047.14	430.466	27.0027	0	1805.11	1923.97	1980.14	2300.71	3330.88	3182.85	3937.5
11.81_273.1668m/z	pos	Glycyl-N-(5-carbamimidamido-1-oxo-2-pentanyl)glycinamide	-0.0643224	-1.04559	0.0794327	0.232601	48335.7	45148.9	45790.2	44279.8	47970	45905.3	41480.3	44661	44859	46278.5	45855.6	42197.7
11.82_134.0560m/z	pos	3-(2,3-Dihydroxypropoxy)-1,2-triazadien-2-ium-1-ide	0.0590054	1.04175	0.823142	0.908889	13527.6	16721.4	16567	15495.7	20352.5	14658.9	13777.5	12159.4	14267.6	19398.2	20868.5	20915.1
11.82_139.0114m/z	pos	3-Diazo-1,1,1-trifluoroacetone	0.171311	1.12608	0.329214	0.545823	12231.1	15204.4	14973.7	13899	17324.5	13312.8	13648.7	12386.5	13354.1	19321.5	19631.7	19566
11.82_144.0655m/z	pos	2-Pyrrolidone-5-carboxylic acid, methyl ester	1.07963	2.1135	1.21417e-07	2.47848e-05	7185.01	5870.48	5837.99	5217.98	5463.56	5008.45	12576.5	11753.9	13083.9	12235	12393.1	11056.3
11.82_162.0760m/z	pos	L-2-Aminoadipic acid	1.19717	2.29289	8.452e-08	1.9809e-05	15575.1	13199.6	12611.3	11059.9	11828.8	10626.8	29765.9	28077.3	30826.1	28830.3	28263.6	25985.5
11.82_177.0618m/z	pos	Allantoic acid	0.0709397	1.0504	0.760874	0.871476	36591	46266.5	43753.6	40778.8	52458.5	39069.1	37282.6	32784.7	38413.8	52490.6	55517.1	55478.8
11.82_178.0651m/z	pos	11.82_178.0651m/z	0.0240643	1.01682	0.942	0.972181	2473.48	2467.97	2517.14	2288.2	3105.65	2225.78	2115.75	1946.13	2408.07	2683.9	3236.79	2941.29
11.82_199.0437m/z	pos	Phenothiazin-5-ium	0.163474	1.11998	0.310817	0.529291	164685	201503	194247	178523	220819	171313	183860	159049	177410	247649	252834	245996
11.82_215.0175m/z	pos	N,N'-Di(1,3,4-thiadiazol-2-yl)methanediamine	0.2484	1.18789	0.112714	0.296079	34244.4	41270.1	40199.4	36317.2	44925.8	36356.4	40059.7	35566.8	38368.8	54332.7	55820	53003.5
11.82_221.0255m/z	pos	11.82_221.0255m/z	-0.101911	-1.07319	0.280636	0.504865	52200.3	49026.3	45014.6	44541.8	54448.6	49917.4	38757.5	41739.7	40684.9	50442.1	56553.6	46841
11.82_260.0247m/z	neg	2-Sulfotyrosine	0.0824001	1.05878	0.505444	0.693216	6688.12	7466.12	6801	9013.68	8566.45	7449.93	7035.86	7282.13	7044.76	9435.02	9805.02	8085.78
11.82_267.0721m/z	neg	3-Deoxy-D-glycero-D-galacto-2-nonulosonic Acid	0.162984	1.1196	0.249769	0.475148	58175.2	85168.5	144472	77020.7	70565.2	74485.3	95126.1	101688	92913.9	99193.1	89016.6	92933.2
11.82_351.1018m/z	neg	D-benzylpenicilloic acid	0.483086	1.39773	0.418679	0.620766	2825.42	5524.36	5089.14	5428.96	6529.98	3799.74	4271.5	3234.11	3043.89	10366.1	8930.9	10966.2
11.82_373.0837m/z	neg	SEP-174559	0.27141	1.20699	0.389778	0.594341	8622.82	13082.8	10765.8	13044.3	15266.7	11013.5	11219.2	9453.22	9179.68	19167.5	18566.2	19072.1
11.82_375.1983m/z	pos	Arg Glu Ala	0.635927	1.55394	0.00508425	0.0342997	11409.4	9418.84	13080.6	6644.93	7135.28	6499.39	13864	14753.2	14185.7	12917.3	11594.2	16894.3
11.82_388.7106m/z	pos	11.82_388.7106m/z	-0.348855	-1.27355	0.158515	0.367968	15550	8144.84	19065.6	10775.7	14667.2	13880.3	8385.36	11309	12628.2	8387.92	12785.6	10955.3
11.82_389.2122m/z	pos	2,3-Butanediol, 1-(4-(1,2-diphenyl-1-butenyl)phenoxy)-	-0.327582	-1.25491	0.243286	0.468477	5381.78	2690.39	6522.75	3406.33	5081.92	5115.49	2883.9	3788.56	4477.74	2504.18	4114.93	4700.15
11.82_485.7045m/z	neg	11.82_485.7045m/z	8.05118	265.244	2.09708e-09	1.52249e-06	0	0	0	0	0	0	189.219	267.295	498.902	77.2585	385.647	167.145
11.82_486.2060m/z	neg	11.82_486.2060m/z	5.42706	43.0237	0.146757	0.349985	0	0	0	0	0	0	0	0	0	0	173.555	78.5874
11.82_597.2808m/z	neg	arg-phe-tyr-asn	0.65729	1.57712	0.0646338	0.202577	10145.9	17949.8	14240.3	16633.2	17477.1	13290.4	19005.7	13497.2	13920.9	32112.3	27427.2	35565.4
11.82_61.0398m/z	pos	Urea	0.0697507	1.04954	0.765539	0.874428	6865.66	8773.57	8436.52	8049.12	10555.7	7811.2	7192.81	6342.74	7577.75	10297.5	10857.3	10725.1
11.82_89.0199m/z	neg	11.82_89.0199m/z	1.06603	2.09366	0.304356	0.52438	12.5617	23.848	21.9287	18.3026	42.8261	6.96121	12.9492	6.17298	25.7175	86.6991	68.0157	71.7055
11.82_89.0355m/z	neg	Diaminoacetic acid	0.192982	1.14312	0.23326	0.458881	14414.5	18295.7	17264.8	19127.8	20675.2	16551.4	17511.7	16244.9	16057.8	24043.8	23639.5	24050.8
11.82_98.0601m/z	pos	5,6-Dihydro-2(1H)-pyridone	0.384495	1.3054	0.000593479	0.00751107	2726.15	2422.94	2306.98	2122.06	2513.03	2047.5	2738.81	3004.22	3056.65	3328.94	3390.71	2939.14
11.82_98.9956m/z	pos	11.82_98.9956m/z	0.227934	1.17116	0.205758	0.429705	1874.81	2132.52	2077.36	1896.34	2448.5	1909.54	1908.82	1834.75	2040.63	2647.98	3223.31	2796.52
11.83_275.0885m/z	neg	1-(2-Deoxy-beta-L-erythro-pentofuranosyl)-5,6-dihydroxy-5-methyldihydro-2,4(1H,3H)-pyrimidinedione	-0.471922	-1.38696	0.00723415	0.044017	6553.27	8449.04	11356.5	7366.15	6629.09	7276.89	5600.41	5429.32	4873.61	6009.15	6046.12	6381.78
11.83_489.1149m/z	pos	Citicoline	-0.557259	-1.47147	0.0190798	0.0855078	13769.1	14507.2	9330.28	10145.5	13756	17324	8921.79	8035.6	5899.33	10563.1	12142.8	8009.12
11.83_83.0216m/z	pos	11.83_83.0216m/z	0.171308	1.12608	0.328326	0.545601	9738.68	12290.2	11934.8	11100.5	13756.1	10709.2	11264.6	9518.63	10921.5	15599.7	15559.8	15432.2
11.83_90.0388m/z	neg	11.83_90.0388m/z	0.331898	1.25867	0.5281	0.708913	50.1813	121.192	67.9486	100.464	118.551	66.176	81.2799	89.95	46.6785	185.644	80.1891	177.999
11.84_103.0036m/z	neg	2-Hydroxy-3-oxopropanoic acid	0.206735	1.15407	0.0448066	0.158489	1646.5	1813.69	1672.16	2277.37	1545.27	1802.61	1814.41	2265.24	2105.86	1930.75	2201.71	2098.01
11.84_112.0757m/z	pos	2-Hydroxycyclopentanecarbonitrile	-0.125993	-1.09126	0.0723628	0.218887	3484.19	3446.74	3133.73	3084.93	3586.65	3279.94	2902.45	3186.62	2759.66	3434.01	3264.28	2794.76
11.84_138.9874m/z	neg	1,2-Diphosphocine	0.23443	1.17644	0.221589	0.445992	158.872	192.504	198.85	184.463	156.855	167.274	159.198	268.515	162.372	221.998	168.048	266.567
11.85_102.0662m/z	pos	2-Amino-4-imidazolidinone	-0.233633	-1.17579	0.22858	0.452808	255.811	326.124	361.973	338.065	408.266	271.444	216.016	227.297	171.004	318.518	406.747	327.915
11.85_117.0295m/z	pos	1,3-Diformylurea	0.0638453	1.04525	0.826558	0.911389	2007.24	2531.68	2470.39	2417.81	3125.67	2162.96	2110.13	2031.83	1932.73	3174.98	3543.55	2588.65
11.85_291.0683m/z	pos	hepsulfam	0.0400908	1.02818	0.59793	0.76136	11364.8	15937.8	27390	12273.4	12736.1	11883.5	15012.9	17858	16231.9	15858.9	15721.6	13483.3
11.85_546.2880m/z	pos	leu-glu-glu-arg	-2.14767	-4.43111	0.081846	0.237906	130.396	1441.87	11887.4	185.456	126.029	2483.15	1055.48	136.203	0	0	0	2471.9
11.87_172.0757m/z	pos	1-(1-Isoquinolinyl)ethanone	-0.159054	-1.11655	0.341127	0.549085	5167.24	3606.08	3063.55	3224.57	3294.61	2929.28	2896.27	3263.72	2870.37	3395.43	3812.51	2824.47
11.87_189.1345m/z	pos	L-NMMA	0.263097	1.20005	0.000654492	0.00805728	12708.6	12697	12305.2	11713.2	11357	10555	14696.2	13755.3	15675.8	13957.3	14183.1	13340.4
11.87_330.0667m/z	neg	11.87_330.0667m/z	0.579295	1.49412	0.000352056	0.00516894	9287.83	10238.9	9221.93	10554	11034.2	11010.8	14313.6	13013.4	12201.1	18343.6	16937.8	16854
11.88_144.0664m/z	neg	N-Methyl-N-propionylglycine	-0.239058	-1.18022	0.151734	0.357341	3059.13	3144.91	5129.65	3023.25	2780.28	3269.34	2688.19	2977.45	2869.67	2612.86	3172.91	2968.45
11.88_188.0563m/z	neg	N-Acetyl-L-glutamic acid	-0.672161	-1.59346	0.00378738	0.0276431	80596.5	99536.8	168829	83097.3	83645.7	104325	67255.3	67044.9	66649.8	62322.4	63827.7	62007.3
11.88_261.0727m/z	neg	glu-asp	-0.515522	-1.42951	0.00148537	0.0144014	32967.7	42077.9	53879.7	39063.3	38971.6	43267.5	28011.4	25839	25019.4	32146	31261.4	32765.2
11.90_129.0192m/z	neg	Tetrahydro-5-oxo-2- furancarboxyli	-8.00855e-05	-1.00006	0.987383	0.994138	35497.7	40683.6	41040.8	37401.4	37325.3	35994.3	38730.3	37010	35821.2	37714.7	37352.2	41302
11.90_132.0018m/z	neg	11.90_132.0018m/z	0.730129	1.65879	1.13034e-05	0.000493138	1565.49	1346.15	1335.72	1567.92	1554.47	1583.19	2658.35	2975.33	2105.57	2596.58	2225.77	2293.39
11.90_132.0301m/z	neg	L-Aspartic Acid	0.587004	1.50212	1.4902e-07	2.94688e-05	325170	302537	305406	317201	318245	342354	496718	490970	440064	520111	471599	450968
11.90_133.0334m/z	neg	(propylthio)acetic acid	0.653121	1.57257	3.30248e-07	4.74956e-05	14894	13185	13695.9	14547.8	14405.6	15691	23474.9	23324.5	20806.7	24963.7	22358.2	20975.6
11.90_135.0298m/z	neg	threonic acid	0.153546	1.1123	0.14465	0.347512	1256.53	1134.28	1052.45	1350.88	1223.45	1205.98	1121.98	1555.78	1314.59	1166.14	1362.78	1514.16
11.90_147.0298m/z	neg	2-dehydro-3-deoxy-L-arabinonic acid	-0.00179885	-1.00125	0.970576	0.985843	101659	109634	113945	116330	109057	106686	111395	114529	102112	111337	110299	106819
11.90_165.0404m/z	neg	Arabic acid	0.0175487	1.01224	0.953164	0.97774	407.516	545.827	402.723	516.103	438.204	503.414	631.993	601.216	345.352	470.126	435.826	363.781
11.90_170.0458m/z	neg	Acetoxycycloheximide	-0.551344	-1.46545	0.0115067	0.0596944	2533.72	3244.84	5417.09	2850.72	2729.53	3398.71	2285.42	2443.89	2338.07	2258.05	2320.39	2119.1
11.90_209.0301m/z	neg	Citric acid monohydrate	0.180745	1.13347	0.471563	0.666806	100.882	529.978	534.532	324.865	144.281	186.971	358.63	317.843	138.411	457.301	366.547	426.692
11.90_243.0620m/z	neg	Tyrosine nitrate (1:1)	1.82227	3.53638	0.00124989	0.0128756	1716.19	1164.54	357.368	1154.73	1321.28	271.556	3107.24	2774.54	2681.09	4488.98	3875.06	4255.9
11.90_331.0134m/z	neg	11.90_331.0134m/z	0.753008	1.6853	4.81245e-05	0.00137176	4094.05	3791.61	4019.52	4504.92	3836.99	4191.05	7136.95	8564.15	5283.03	7578.05	6708.42	5919.19
11.91_134.0448m/z	pos	L-Aspartic Acid	0.420605	1.33849	4.31332e-05	0.00126364	111185	107393	102592	87276.1	93633.7	98405.9	137489	129808	125075	146496	132301	132576
11.91_178.0086m/z	pos	disodium aspartate	0.315082	1.24408	0.00420565	0.0298867	17585.9	16246.9	14710.5	17161.2	15764.5	16197.7	20548.9	22055.2	17996.9	23402.8	20826	16677.1
11.91_231.0973m/z	pos	Pro Asp	0.0814104	1.05805	0.299149	0.519974	7011.49	6687.06	6617.04	5720.36	5870.13	4798.66	6391	6711.74	6194.39	6516.57	6671.27	6350.91
11.91_361.1825m/z	pos	ala-arg-asp	0.78849	1.72727	0.0660093	0.205666	3633.08	2372.08	1132.27	2214.48	2264.08	332.325	2264.86	3752.94	2767.96	4047.13	3585.01	4224.37
11.91_74.0237m/z	pos	Nitroethene	0.443656	1.36005	1.83256e-05	0.00065889	4950.52	5064.31	4847.63	4412.69	4790.97	4605.89	6315.16	6221.34	5914.95	7489.62	6827.9	6228.45
11.91_87.0086m/z	neg	Methyl glyoxylate	0.0925894	1.06628	0.201509	0.423868	10416.1	12433.7	13285.5	11982.8	11827.5	10913.6	11725.8	12446.7	12151.7	12480.2	12180.6	14571.2
11.91_88.0394m/z	pos	N-Hydroxyacrylamide	0.446219	1.36246	1.38179e-05	0.000542689	21279.7	21343.9	20199.3	17719.4	18558.5	19302.9	27627.9	26695.5	25334.8	29868.6	26242.7	25553.6
11.92_116.0343m/z	pos	1,3-Oxazinane-2,4-dione	0.454041	1.36987	6.28115e-05	0.00162233	8091.71	7697.32	7727.12	6725.34	6983.03	7391.96	10299.3	10109.2	9060.69	11917.5	10282.7	9451.58
11.92_132.0257m/z	neg	11.92_132.0257m/z	1.05408	2.07639	0.0136729	0.067385	50.7936	43.1516	10.0339	59.3077	43.3346	25.0548	119.835	83.7867	51.4379	75.9882	78.8325	77.6271
11.92_135.0417m/z	pos	MFCD00058995	2.3099	4.95849	0.00729731	0.0442312	0	16.8255	0	25.8989	0	16.085	33.8072	68.0517	31.2835	25.7938	58.5557	97.8648
11.92_154.0119m/z	neg	Acetonitrile trifluoroacetate (1:1)	0.362235	1.28542	0.00128408	0.0130637	3679.12	3558.96	3728.7	4094.76	3872.85	4584.93	5387.95	5547.5	4333.74	5477.24	4923.44	4563.94
11.92_204.0865m/z	pos	2-Acetamidohexanedioic acid	-0.446845	-1.36306	0.000938645	0.0106067	2039.43	1983.79	1781.15	1816.24	1503.21	1961.21	1255.96	1416.31	1196.08	1602.91	1464.49	1195.13
11.92_217.0074m/z	neg	11.92_217.0074m/z	0.27988	1.21409	0.0111412	0.0588494	32335.3	29192.4	29934.7	37668.5	35483.4	37222.2	39013.2	47331.1	40959	41945.5	41622.7	34178.3
11.92_236.0151m/z	neg	formaldehyde; naphthalene-1-sulfonate	0.357689	1.28137	0.0616563	0.19725	4495.68	4193.18	5286.76	8453.97	4727.64	5028.53	7258.7	8370.53	6580.2	7251.48	6876.29	4906.42
11.92_247.0933m/z	neg	D-gamma-Glutamylthreonine	0.383053	1.3041	0.147172	0.350509	9248.09	5131.59	4924.96	5365.17	5256.77	1680.14	6798.59	8009.31	7370.75	5981.26	5689.29	7370.93
11.92_260.1714m/z	pos	11.92_260.1714m/z	-0.295219	-1.22707	0.639974	0.790564	711.449	2164.66	1279.66	3118.41	2504.34	1982.42	1578.33	1578.46	1351.44	1983.61	1562.83	1528.76
11.92_287.0496m/z	neg	MFCD00094010	0.84511	1.7964	2.53378e-07	4.10675e-05	41006.4	35221.8	37371.2	34731.9	36615.2	40250.9	72970.7	69660.1	59163.9	75053.3	66565.8	61136.3
11.93_204.0511m/z	neg	?-alanine diacetic acid	-0.756764	-1.6897	0.0834752	0.241091	186.733	471.307	432.216	228.162	221.946	502.937	131.521	101.609	75.0394	388.039	270.974	239.64
11.93_248.0233m/z	neg	2-[3-Hydroxy-6-(hydroxymethyl)-4-oxo-1,4-dihydro-2-pyridinyl]ethanesulfonic acid	-12.7734	-7001.12	4.92977e-06	0.000278532	220.659	6666.11	11800.2	12931.4	10272.2	110.184	0	0	0	0	0	0
11.93_83.0136m/z	neg	1,2-Dioxin	-0.423374	-1.34106	0.030833	0.121945	183.926	235.319	235.026	193.937	188.852	205.927	144.288	181.941	114.01	176.922	97.112	211.07
11.94_283.1046m/z	neg	2-(hydroxymethyl)-5-(6-hydroxy-7-methyl-8H-purin-9-yl)tetrahydrofuran-3,4-diol	0.409641	1.32836	0.260911	0.484887	1803.54	1006.2	660.606	1161.05	1164.71	96.4804	927.997	1852.8	1226.05	1234.19	834.303	1754.08
11.94_285.1190m/z	pos	Glu His	0.354573	1.27861	0.112673	0.296079	29240.7	20871.6	14191.5	17762.5	16896	8491.74	25013.4	23569.8	25557.1	21979.6	18010.3	23262.9
11.94_300.0488m/z	neg	MFCD21363372	-0.126108	-1.09135	0.509313	0.695948	2629.54	2750.19	3311.51	3885.84	2448.75	4272.14	2794.74	4067.67	2998.86	2515.35	2672.97	2632.64
11.94_388.1725m/z	neg	glu-ile-glu	1.5399	2.90775	0.113963	0.298123	4244.2	1857.86	916.479	3020.55	2611.22	0	7650.17	7947.94	6497.19	4350.31	4613.26	5736.51
11.95_390.1865m/z	pos	Glu Glu Ile	0.781997	1.71951	0.0055785	0.0367574	9768.12	6158.98	4522.43	6987.93	5916.4	3084.15	9984.6	12272	9637.58	12039.7	8625.2	10100.8
11.95_689.2110m/z	pos	5,5'-(Disulfanediylbis{[(2Z)-5-hydroxy-2-pentene-3,2-diyl](formylimino)methylene})bis(2-methyl-4-pyrimidinaminium) dinitrate	-0.0700563	-1.04976	0.989325	0.995265	5249.49	10079.8	18842	11185.5	4916.48	10646.8	11186.6	11619.1	6080.15	7680.81	6610.36	14855.3
11.96_183.9864m/z	neg	11.96_183.9864m/z	-3.27842	-9.70296	0.140802	0.342179	0	0.0125712	0.0392023	26.3396	0	25.8263	0	0	0	0	0	0
11.96_329.0602m/z	neg	4-{5-[(4-Methoxybenzyl)oxy]-1,3,4-thiadiazol-2-yl}-1,3-benzenediol	0.402461	1.32176	0.000119751	0.00250093	12248.3	11008.5	11641.5	11318.5	10693.4	13114.6	16515.5	17491.2	13965.1	14911.8	15096	14578.2
11.97_298.1007m/z	pos	Tanaproget	0.646991	1.5659	0.0138996	0.0683424	2697.58	1719.46	1436.21	1193.16	1062.44	904.116	2275.09	2197.4	2285.43	3111.69	2086.72	2160.45
11.97_314.0745m/z	pos	[2-({[(3R,4R,5R)-3,4,5-Trihydroxytetrahydro-2H-pyran-2-yl]carbonyl}amino)ethanimidoyl]phosphoramidic acid	1.52736	2.88257	0.0527915	0.176009	332.241	48.569	89.3814	0	243.733	129.001	390.526	363.778	416.682	523.986	387.402	358.715
11.98_147.0764m/z	pos	D-Glutamine	0.158276	1.11595	0.356839	0.563955	2719.36	3446.79	3301.35	2777.47	2709.09	3356.25	3077.14	3715.55	2425.5	4590.58	3532.72	3092.64
11.98_276.1187m/z	pos	Glu Gln	0.301581	1.23249	0.0461577	0.161195	8400.59	6903.21	5958.81	4614.32	4902.28	5434.3	7024.13	7012.96	7568.41	8851.05	6754.06	7423.74
11.98_887.1073m/z	pos	11.98_887.1073m/z	-1.51981	-2.86753	0.00905407	0.0512012	1565.37	4573.78	6491.13	7780.61	6057.91	6580.56	2527.71	1714.35	3362.48	1782.65	688.37	1445.91
11.98_887.4411m/z	pos	flunisolide hemihydrate	-0.989203	-1.98509	0.0159104	0.0753601	3100.94	5551.22	7640.69	7189.86	7578.14	8397.86	5400.76	4295.46	4264.08	2271.91	2101.1	1541.28
11.99_274.1044m/z	neg	2,3-Dideoxy-3-(ethanimidoylamino)-2-[(Z)-(1-hydroxyethylidene)amino]-alpha-D-mannopyranuronic acid	1.12382	2.17923	0.0048577	0.0331617	731.1	505.316	155.997	423.145	192.877	296.738	811.61	713.988	868.428	672.444	834.242	1129.87
11.99_665.2144m/z	neg	beta-D-Fructofuranosyl-(2->1)-beta-D-fructofuranosyl beta-D-fructofuranosyl-(2->6)-alpha-D-glucopyranoside	-1.93725	-3.82976	0.511065	0.69709	0	1112	2753.75	923.918	397.078	732.452	230.091	496.781	186.613	0	170.817	456.843
11.99_887.7757m/z	pos	11.99_887.7757m/z	-0.963154	-1.94957	0.00157893	0.0150701	2688.22	3235.81	3843.43	4962.68	3630.68	4414.93	2657.92	1260.27	2663.3	2143.06	1566.72	1388.28
11.99_93.0448m/z	pos	5-Diazo-1,3-cyclopentadiene	0.0765994	1.05453	0.388078	0.592748	1350.17	1092.26	1189.2	960.801	1088.84	1003.19	1070.6	1062.61	1163.55	1227.53	1354.42	1170.58
12.00_249.1078m/z	pos	Thr Glu	0.0481812	1.03396	0.605556	0.764709	9046.75	7265.62	6538.64	6054.71	6131.98	2756.8	6459.77	7163.45	7012.26	6105.72	5922.39	6414.64
12.00_285.0842m/z	pos	pyridoxamine phosphate	0.872003	1.8302	0.135296	0.334513	11428.8	5997.2	34.9621	4937.32	5301.09	1627.15	10085.4	9502.84	10029.2	10029.7	6528.06	7503.24
12.00_347.1669m/z	pos	Arg Gly Asp	0.264699	1.20139	0.254403	0.479634	1250.98	1740.63	2719.43	1195.2	862.529	1105.31	1998.45	2156.47	1485.89	1857.47	1132.57	2031.54
12.00_377.1775m/z	pos	arg-asp-ser	1.86886	3.65244	0.177994	0.39453	57.2376	171.385	0	0	0	47.9377	61.3199	139.857	53.7104	574.748	0	196.398
12.01_259.0182m/z	neg	Cyclophosphamide	-0.0133269	-1.00928	0.923966	0.961218	26926.9	26134.7	27402.9	33594.8	34274	31684.8	27850.1	33505.3	29346.3	26910.8	30638.3	30112.1
12.02_171.0064m/z	neg	glycerol 2-phosphate	-0.235108	-1.17699	0.0410648	0.149172	50036.9	50022.3	60381	50179	45920.9	51658.8	46693.7	51297.2	42279.4	32840.1	42931.4	45809.9
12.02_98.9842m/z	pos	Phosphoric acid	-0.36789	-1.29046	0.0045501	0.031606	11626.8	11701	14022.4	9914.27	10093.9	11179.1	9553.13	9341.47	9694.88	7084.3	8579.44	8856.11
12.03_127.0866m/z	pos	3-(1,2-Oxazol-5-yl)-1-propanamine	-0.14547	-1.10609	0.225333	0.448822	1509.24	1975.27	1956.51	1915.11	2215.62	2356.95	1929.5	1961.59	1562.56	1899.59	1797.96	1632.79
12.03_173.0209m/z	pos	glycerol 2-phosphate	-0.481366	-1.39606	0.00217369	0.0187911	7600.6	8545.36	9294.89	6424.96	6513.33	7665.52	6178.59	6051.1	5983.31	4346.01	5112.27	5308.77
12.04_220.0191m/z	pos	4-AMINO-3- (5-CHLOROTHIEN-2-YL)BUTANOIC ACID	0.0188716	1.01317	0.759042	0.870779	55487.5	53795.5	58058.6	48679.9	51440.6	52136.2	58243.6	54225.8	47910.4	55490.2	57091	50845.5
12.04_235.9929m/z	pos	MFCD00033724	-0.033056	-1.02318	0.686077	0.820925	7920.31	8661.84	9720.29	7859.19	7615.61	8264.28	9383.46	8812.58	6921.43	8845.71	7755.49	7189.16
12.05_140.0107m/z	pos	2-AMINO-VINYL-PHOSPHATE	-0.46597	-1.38125	0.00349785	0.0259793	2090.96	2402.29	2667.37	2012.48	1821.08	2227.74	1786.24	1978.58	1541.89	1614.31	1287.42	1362.36
12.05_205.0818m/z	pos	Î³-D-Glutamylglycine	0.404293	1.32344	0.172637	0.386843	1764.74	1162.85	1128.27	955.87	758.044	768.397	1698.38	1501.11	1281.04	2258.39	955.868	960.013
12.05_323.0285m/z	neg	Uridine monophosphate (UMP)	-0.183506	-1.13564	0.114244	0.298733	10301.1	10608.6	13518.3	10172.1	9753.14	10492	10632.3	11251.6	7659.4	8553.64	9809.42	9193.05
12.05_347.0247m/z	pos	Olsalazine sodium	-0.22626	-1.1698	0.264613	0.489046	1397.62	1385.68	1700.41	1109.07	894.432	1108.18	1211.12	1455.23	720.806	1104.49	1045.82	954.587
12.05_358.1352m/z	pos	asp-his-ser	0.745917	1.67704	0.099742	0.271236	2211.07	1884.57	555.892	1509.58	1530.72	254.836	3198.69	2191.47	2905.72	1118.74	1641.4	2274.9
12.05_368.0362m/z	neg	Sodium 9-[5-O-(hydroxyphosphinato)pentofuranosyl]-9H-purin-6-amine	-0.393092	-1.31321	0.266234	0.490173	7117.06	7281.73	8358.45	2642.86	5278.77	6708.21	5601.98	5615.95	3559.74	2990.94	4989.29	5710.76
12.05_417.0491m/z	pos	12.05_417.0491m/z	0.0483029	1.03405	0.675953	0.813819	11792.8	12112.1	12354.4	9570.15	9932.4	10526.9	12112.7	13048.9	9590.81	11838.3	12450	9505.21
12.06_325.0427m/z	pos	Uridine monophosphate (UMP)	-0.215468	-1.16108	0.0498783	0.170189	4931.82	4779.04	5817.14	3811.91	4094.44	4574.96	4000.7	4291.12	4144.96	3778.68	3921.23	3985.95
12.06_432.2198m/z	pos	gly-glu-ala-arg	-0.0480395	-1.03386	0.83118	0.914573	4167.1	5593.24	7762.24	4539.28	4150.89	5248.53	6770.91	4988.51	5117.19	4195.79	3584.77	5773.55
12.06_97.0284m/z	pos	Furfural	-0.67383	-1.5953	4.85025e-05	0.00137242	1295.59	1410.69	1457.46	1120	1265.64	1378.53	958.676	840.616	921.774	663.468	726.32	856.447
12.07_198.0372m/z	pos	(4S)-5-Oxo-4-(trifluoromethyl)-L-proline	-0.0675896	-1.04796	0.674822	0.813719	7411.51	11688.8	12135.4	10321.5	9283.07	11712.8	11528.8	10539.7	10699.6	11327.4	6447.08	9147.25
12.07_271.1033m/z	pos	Asp His	0.492045	1.40644	0.0596039	0.192077	71002	48640.5	33755.8	46773.9	46306.6	17394.6	68371.3	64512.7	66153.6	58723.1	53212.3	60150.9
12.08_174.0836m/z	neg	12.08_174.0836m/z	-0.0683918	-1.04855	0.431182	0.632079	38968.4	41456	50304.2	42226	39491.4	46635.1	44604	46135.1	36008.8	37414.6	39693.8	43229.2
12.08_269.0889m/z	neg	(6R)-9-(beta-D-Ribofuranosyl)-6,9-dihydro-1H-purin-6-ol	1.02272	2.03174	0.1255	0.318365	5179.06	2381.35	0	2649.12	2780.81	93.9599	5327.59	4335.94	3387.08	4772.92	3596.78	5169.79
12.08_278.0256m/z	neg	12.08_278.0256m/z	0.0679531	1.04823	0.464654	0.660452	14369.1	16039.3	17111.4	14784.1	16491.4	17961.3	18007.6	19870.6	14172.3	15699.8	16998.4	16674.6
12.08_393.0528m/z	neg	lidorestat	-0.0273111	-1.01911	0.853941	0.926885	12170.2	12603	14066	8207.56	11398.5	13152.9	15019	11829.2	8009.13	11429.7	11580.5	12388.1
12.08_71.0135m/z	neg	12.08_71.0135m/z	0.106756	1.0768	0.0665173	0.206435	12222.4	13113	14002.1	13345.6	13919.8	13288.6	14520.8	14576.3	12509.1	14523.6	14369.5	15528.7
12.09_112.0403m/z	neg	2,3-Piperidinedione	0.0195479	1.01364	0.78606	0.888407	28499.7	29380	32956.5	29067.8	28927.4	32179.9	33482.3	33538.4	26969.7	28577.8	30250.9	30661.6
12.09_114.0195m/z	neg	1,3-Oxazinane-2,4-dione	0.0158437	1.01104	0.838958	0.918368	103743	104524	117065	101517	100302	114322	118945	118806	95306.5	100589	105035	109877
12.09_115.0035m/z	neg	Maleic acid	-0.0735459	-1.0523	0.504686	0.692731	32969.2	33748.3	36160.4	25758.6	32956.9	36518.7	37077.6	30303.2	25054.8	30202.2	31507.1	34120.7
12.09_130.0508m/z	neg	N-Acetyl-L-alanine	-0.0146464	-1.0102	0.817386	0.90617	339590	345125	396116	342548	333523	386356	392827	388569	313201	328828	339974	358212
12.09_156.0301m/z	neg	Clavam-2-carboxylate	-0.00554751	-1.00385	0.906702	0.952127	68871.6	69463.1	79135.1	67928.3	67204.3	76498.1	79520.3	78973.4	62206	65937.6	68717.5	72098.7
12.09_174.0406m/z	neg	N-acetylaspartate	-0.0155533	-1.01084	0.819277	0.907115	5.6673e+06	5.85546e+06	6.78254e+06	5.80801e+06	5.61491e+06	6.53934e+06	6.7057e+06	6.53963e+06	5.28816e+06	5.57688e+06	5.72711e+06	6.0412e+06
12.09_175.0439m/z	neg	2-oxo-6-methylthiohexanoic acid	-0.0391496	-1.02751	0.600121	0.762369	421679	435073	504198	430415	419866	489563	493960	486020	381885	405641	415352	445631
12.09_196.0223m/z	neg	(4S)-5-Oxo-4-(trifluoromethyl)-L-proline	0.0110641	1.0077	0.879148	0.940129	8216.18	8649.28	9397.66	6586.69	8554.49	9584.4	9860.94	8826.01	7307.71	8159.76	8319.72	8907.16
12.09_213.0157m/z	pos	2-phosphinomethylmalic acid	1.24377	2.36816	0.347163	0.554899	22.7183	51.6483	151.634	89.1088	100.898	50.02	315.679	214.578	146.762	380.552	16.6203	37.6467
12.09_273.9660m/z	neg	12.09_273.9660m/z	0.067323	1.04777	0.406758	0.608851	37049.1	35282.1	31825.2	28020.2	32480.9	32172.3	34126.6	33422.7	30350.4	32927.8	39986.2	35419.1
12.09_371.0706m/z	neg	4-{[3-(1,3-Benzothiazol-2-ylmethoxy)phenyl](hydroxy)amino}-4-oxobutanoic acid	-0.072773	-1.05174	0.49796	0.687711	77097.6	75905.2	87959.1	61058.2	70299.1	78767.8	81422.2	81285.5	59617.7	62675.8	70649.9	73245.9
12.09_70.0294m/z	neg	12.09_70.0294m/z	-0.0962697	-1.06901	0.469665	0.66444	1465.05	1567.92	1673.12	1086.85	1481.37	1687.48	1670.55	1353.83	1139.52	1345.58	1362.5	1510.92
12.09_88.0402m/z	neg	Sarcosine	0.136453	1.0992	0.0324379	0.126399	105255	105721	118493	106401	104126	117434	130773	129341	107774	117671	116768	120320
12.09_96.9930m/z	neg	Dihydroxyphosphinaminium oxide	-0.10388	-1.07466	0.513792	0.698662	1591.48	1763.28	1815.13	1200.67	1789.28	2006.32	2045.03	1519.02	1027.37	1626.47	1543.06	1698.54
12.10_173.9977m/z	neg	12.10_173.9977m/z	-0.201647	-1.15001	0.297458	0.519402	23153.5	26572.1	34730.6	19078.8	25963	29936.5	28444.2	23388.6	13855	23490.6	23927.5	25530.6
12.10_174.0338m/z	neg	12.10_174.0338m/z	0.149828	1.10944	0.458675	0.655487	2954.2	2090.82	4944.35	3073.08	3139.18	4048.38	4652.21	5037.74	3371.07	3330.76	2779.36	3295.62
12.10_258.0382m/z	neg	aldehydo-D-glucosamine 6-phosphate	-9.60821	-780.476	7.65835e-08	1.89199e-05	3837.23	4991.41	5762.07	3472.79	4553.36	3590.27	0	27.5861	0	0	0	0
12.10_347.1922m/z	pos	ala-lys-glu	0.0894503	1.06396	0.876544	0.938857	1022.06	1809	1952.78	1005.39	930.89	1225.23	2031.77	1518.4	1602.3	297.889	1064.03	1939.55
12.11_129.0658m/z	pos	1-Nitroso-2-piperidinone	0.116865	1.08438	0.461738	0.658229	981.197	1118.42	899.864	829.696	781.35	1232.87	1449.83	1024.62	1093.56	908.075	863.067	997.789
12.11_382.1004m/z	neg	Succinyladenosine	0.729087	1.65759	0.0618541	0.197384	2949.52	3320.03	2998.4	1668.74	2612.94	2246.04	4372.03	3905.34	1775.88	3685.37	6617.27	5830.8
12.12_544.0696m/z	neg	12.12_544.0696m/z	-4.61163	-24.4477	0.000133424	0.00265506	949.668	2997.4	4479.9	3210	2597.87	5722.49	810.571	0	0	0	0	0
12.13_106.0499m/z	pos	Isoserine	0.222061	1.1664	0.653053	0.800179	744.24	852.538	621.184	541.079	680.893	646.658	1123.74	736.324	1140.99	333.308	670.74	762.499
12.13_219.0973m/z	pos	Glu Ala	0.138097	1.10045	0.478997	0.672325	16718.9	11433.7	8572.88	10497.3	10496.3	3741.16	11998.3	12641.6	14490.8	8461.02	8330.72	11712.2
12.13_384.1146m/z	pos	Succinyladenosine	0.10544	1.07582	0.47053	0.665515	17403.4	18988.9	21785.2	15759	16600.2	17387.3	16994	17495.3	17450	16283.6	24875	23009.6
12.13_522.0875m/z	neg	12.13_522.0875m/z	-6.82203	-113.145	0.0513476	0.17265	0	0	0	114.405	149.916	408.551	0	0	0	0	0	0
12.14_161.1284m/z	pos	N-(4-Aminobutyl)-beta-alanine	-0.42458	-1.34218	0.013049	0.065074	8270.13	8567.96	9406.04	5505.58	7605.23	8265.11	6553.29	5345.42	6142.54	4703.24	5718.91	7014.65
12.14_277.1390m/z	pos	Saccharopine	-0.140754	-1.10248	0.674883	0.813719	31092.6	21343.1	17659.9	12027.3	12655.9	23475	20079.1	25061.9	23001.2	10107.1	13665.5	15346.3
12.14_391.1930m/z	pos	arg-asp-thr	-0.429974	-1.34721	0.123024	0.314799	18917.6	23491.7	29396.8	20620.5	19547.8	25058.7	20285	18094.6	19854	5740.43	13324.2	24416.5
12.14_602.2777m/z	pos	12.14_602.2777m/z	0.968679	1.95705	0.125506	0.318365	4695.83	3365.81	967.933	2592.5	3799.49	168.758	6285.92	5879.61	6806.7	1397.21	3460.18	6687.12
12.15_275.1247m/z	neg	saccharopine	0.189772	1.14058	0.487117	0.679859	3446.43	3341	1798.24	1109.96	1341.76	4268.41	3635.04	4975.47	2386.84	1924.98	2328.28	2207.78
12.16_260.0220m/z	neg	12.16_260.0220m/z	0.921288	1.8938	0.0462917	0.161396	411.235	510.807	684.059	398.352	549.452	145.756	407.046	715.199	535.888	1266.71	1025.04	1168.11
12.17_131.0348m/z	neg	774375	0.16132	1.11831	0.245692	0.470847	1904.59	2323.16	2227.88	2148.1	1990.13	2258.1	2240.49	3072.12	1975.77	1920.97	2725.67	2438.17
12.17_217.0827m/z	neg	MFCD00025556	-0.00504926	-1.00351	0.856771	0.928599	7112.65	3620.72	3846.15	5743.44	3588.73	1583.07	4052.46	5455.25	5887.5	770.253	4216.65	5023.57
12.17_222.0148m/z	neg	2-Benzyl-4-(chloromethyl)-1,3-thiazole	-0.143684	-1.10472	0.544127	0.721641	1524.37	2615.8	1972.84	3041.42	2710.11	3002.69	2413.1	2504.32	1924.08	1737.23	2579.1	2299.49
12.17_233.0777m/z	neg	3,4-Diamino-3-(carboxymethyl)hexanedioic acid	0.196463	1.14589	0.287427	0.510194	9640.45	7114.74	4999.42	8550.69	6924.93	3715.97	8312.84	9153.29	8305.63	6312.85	6577	8258.93
12.17_675.2831m/z	pos	12.17_675.2831m/z	0.593546	1.50895	0.0798609	0.23353	69297.9	39951.3	14415.8	45259.1	44061.4	13024.2	62780.2	67468.3	68319.4	41926.9	52843.4	47702.7
12.18_363.1869m/z	pos	asp-lys-thr	0.678726	1.60073	0.0903047	0.254229	3949.47	3883.62	2758.97	2779.02	2915.77	777.507	5931.18	4645.54	5470.68	2810.11	2728.31	5733.13
12.18_488.2348m/z	pos	glu-asp-pro-lys	0.804445	1.74647	0.0751555	0.225288	16100.2	11159.3	5263.15	11617.4	13757.1	1811.67	19053.6	19056	21523	8362.08	16798	19491.5
12.18_673.2683m/z	neg	12.18_673.2683m/z	0.988867	1.98463	0.0614469	0.196979	13290.1	6436.03	805.85	9001.39	6776.16	477.272	14661.9	14676.1	14234.8	8236.52	10715.1	10489.5
12.18_98.0965m/z	pos	3-METHYLVALERONITRILE	-0.369259	-1.29169	0.00338132	0.0254423	1708.05	1890.18	2086.99	1589.95	1705.88	2122.64	1438.23	1255.88	1265.06	1598.24	1390.6	1646.9
12.19_142.0264m/z	pos	[2-(Hydroxyamino)ethyl]phosphonic acid	-0.607082	-1.52318	3.81275e-06	0.000227481	37825.6	46271.7	43643	44770	46056.1	48840	28946.8	25416.3	30593.8	30993.9	29695.1	29910.6
12.19_252.0724m/z	pos	4-Azido-2-nitrophenylalanine	0.145896	1.10642	0.77203	0.879186	1639.49	2370.64	3664.6	2204.52	2418.58	1727.38	2664.29	2345.67	2890.78	980.669	3205.51	3431.46
12.20_187.0713m/z	pos	5-Oxoprolylglycine	0.89094	1.85438	0.0115087	0.0596944	2843.41	1550.22	1190.93	1492.78	1495.81	478.327	2685.11	2862.29	3137	2455.06	2745.54	2905.05
12.20_235.0922m/z	pos	3,4-Diamino-3-(carboxymethyl)hexanedioic acid	0.262089	1.19921	0.673482	0.81332	3849.47	3162.31	2345.03	2702.71	3018.48	1786.29	4203.66	3229.84	4797.57	1055.42	2825.01	4113.6
12.20_387.0099m/z	pos	12.20_387.0099m/z	-2.44605	-5.44923	0.000478661	0.00652794	4219.74	7574.5	7735.67	7460.41	9099.05	8869.52	2256.42	1418.16	1365.69	224.354	725.271	2255.71
12.20_490.0732m/z	pos	12.20_490.0732m/z	-3.13863	-8.80688	0.0016083	0.0152584	9001.43	22339.7	18350.7	19931.2	24568.8	25106.2	4047.74	2138.46	1948.4	84.799	1370.39	3950.9
12.20_582.0722m/z	pos	12.20_582.0722m/z	-1.91305	-3.76605	0.000256934	0.00408513	21583.7	32787.1	31091.7	24874.3	38141.6	36734.4	11075.4	8083.05	8289.36	2433.88	6357.45	12936
12.21_140.0117m/z	neg	O-Phosphorylethanolamine	-0.350205	-1.27474	0.00118365	0.0124421	44798.4	50912.8	49800.9	61364.4	55242.7	58101.6	42264.5	40117.5	37645	44837.4	42607.2	43731.6
12.21_250.0581m/z	neg	ACITAZANOLAST MONOHYDRATE	0.155208	1.11358	0.636961	0.789744	3322.64	4652.63	7794.07	5778.26	4661.22	4097.64	5318.3	5937.47	5311.75	2644.11	7454.18	7083.62
12.21_347.0396m/z	neg	Inosine 5'-monophosphate (IMP)	-1.75269	-3.36987	7.7061e-05	0.00189744	289550	419793	423455	433263	478974	525972	189043	113890	128252	56447.9	97916.5	177385
12.21_369.0215m/z	neg	DIAMINOSTILBENEDISULFONIC ACID	-2.02874	-4.08048	0.000220428	0.00369991	12470.1	20353.9	22277.4	23668.2	25035.8	26301.4	9259.2	5203.89	5062.62	1753.47	3215.36	7386.1
12.21_371.0359m/z	pos	1-(4-Iodophenyl)-4-(1,3,4-oxadiazol-2-ylmethyl)piperazine	-1.98362	-3.95484	0.000121312	0.00252521	64589.4	94533.5	92873.3	94024.1	111896	109696	37304.8	22197	24921.8	7660.21	19373	32062
12.21_384.9953m/z	neg	12.21_384.9953m/z	-6.54062	-93.0941	1.43872e-05	0.000555134	323.668	1326.65	1865.58	1994.55	2481.1	1952.1	100.877	0	0	0	0	0
12.21_519.0532m/z	neg	Avagacestat	-8.21186	-296.495	4.03351e-11	6.38101e-08	233.95	240.978	427.476	427.26	125.875	317.429	0	0	0	0	0	0
12.21_532.1204m/z	pos	12.21_532.1204m/z	-11.0742	-2156.13	1.3116e-10	1.3833e-07	474.381	2512.85	2585.85	1758.03	3060.35	2539.33	0	0	0	0	0	0
12.21_695.0865m/z	neg	12.21_695.0865m/z	-11.923	-3883.08	8.18575e-09	4.70904e-06	301.804	4568.7	3699.47	3667.96	5063.86	5990.68	0	0	0	0	0	0
12.21_717.0686m/z	neg	12.21_717.0686m/z	-9.77473	-875.963	0.000621019	0.00772065	0	1362.1	477.949	445.836	1411.88	1552.01	0	0	0	0	0	0
12.21_719.0834m/z	pos	12.21_719.0834m/z	-6.96989	-125.356	1.58648e-05	0.000594038	1758.14	6572.55	6986.46	5961.18	9593.32	11033.2	328.334	0	0	0	0	0
12.22_140.0716m/z	neg	1-Methyl-1,2,3,6-tetrahydro-4-pyridinecarboxylic acid	0.659602	1.57965	0.0102699	0.0558797	696.973	1156.99	906.982	1041.41	1174.15	1041.91	1410.46	2151.62	1432	975.152	1977.03	1564.19
12.22_233.0667m/z	pos	6-(p-Hydroxyphenylazo)uracil	-2.44049	-5.42827	0.0272421	0.111506	1174.7	2122.18	2248.51	2119.68	3097.96	1758.15	644.27	357.754	491.907	0	63.3777	744.459
12.22_425.0171m/z	neg	12.22_425.0171m/z	-3.63362	-12.4116	0.00611678	0.0391548	345.968	1501.06	983.16	1491.41	1584.75	2087.63	201.794	120.01	54.2981	0	0	262.452
12.22_477.2305m/z	pos	asn-asp-lys-thr	3.21756	9.30214	0.0099501	0.0546565	880.091	139.814	0	417.703	129.597	0	3408.08	3104.2	2886.09	1005.96	1572.48	2651.36
12.23_161.0454m/z	neg	4-(Trifluoromethyl)anilinium	0.275588	1.21049	0.0670165	0.207577	3438.37	4419.72	4492.24	4658.33	4613.65	4147.71	4657.48	5254.96	3692.28	5749.46	5947.34	5894.04
12.23_349.0540m/z	pos	2'-Inosinic acid	-1.87688	-3.67281	5.34698e-05	0.00147112	241925	348678	317583	301358	387937	387587	126003	79476.5	98732.8	35949.2	75023.1	125287
12.23_446.9649m/z	neg	12.23_446.9649m/z	-5.39276	-42.0129	3.18422e-05	0.000992599	309.51	886.041	752.009	1071.65	1057.93	1296.88	0	0	0	0	122.056	0
12.24_122.0246m/z	neg	pyrrole dialdehyde	0.537169	1.45112	0.188654	0.408139	4902.04	3901.7	3295.22	2955.33	3726.38	4301.14	28670.6	989.764	796.213	942.456	1061.71	1036.53
12.24_137.0410m/z	pos	Methyl(oxo)phenylsilane	-1.15166	-2.2217	0.340893	0.549085	0	0	0	0	0	7.3302	0	0	0	0	0	0
12.24_137.0458m/z	pos	Hypoxanthine	-1.37226	-2.58875	3.70135e-05	0.00112068	149020	225383	216268	207079	256140	266477	114356	77434.1	86379.4	55718.7	70464.3	105683
12.24_138.0491m/z	pos	12.24_138.0491m/z	-2.21982	-4.65836	0.000155321	0.00293191	5416.09	10818.1	9695.83	10055.5	12166	12612.7	3811.74	1742.86	1977.78	727.113	1338.94	3440.97
12.24_166.0144m/z	neg	2,3-Pyridinedicarboxylic acid	0.554773	1.46894	0.167467	0.379164	8033.44	6301.2	5629.14	4677.37	6259.22	7097.69	48617	1367.39	1254	1452.85	1600.07	1528.25
12.24_308.0722m/z	neg	N-[(4-Methylphenyl)sulfonyl]-L-histidine	-0.18698	-1.13838	0.67109	0.81136	302.201	197.091	256.002	264.548	69.8712	160.215	306.032	148.564	223.765	72.2675	124.788	221.845
12.24_697.1012m/z	pos	Chaetocin	-5.94093	-61.4325	0.000864587	0.00994747	6121.4	19674.1	21124.3	18339.3	28457.1	33775.1	1214.76	0	141.164	0	0	713.482
12.25_148.0331m/z	neg	12.25_148.0331m/z	-0.446447	-1.36268	0.0197588	0.0874974	1420.44	935.453	1571.62	1453.61	1149.41	1003.09	1084.54	698.383	950.826	849.064	1034.65	909.473
12.25_248.0775m/z	pos	N(2)-succinyl-L-glutamic acid	-4.97042	-31.3506	0.000393896	0.0056393	538.687	1338.26	1494.37	973.123	1585.32	2833.59	114.019	0	0	0	0	159.7
12.25_306.1305m/z	pos	Thr Glu Gly	-2.48876	-5.61296	0.00109227	0.0117344	15881.5	24928.9	23695.6	20139.3	24637.4	30902.9	7224.61	2804.15	5415.73	416.333	2109.02	7000.59
12.25_365.0489m/z	pos	5'-xanthylic acid	-7.19071	-146.09	0.0503712	0.17091	0	0	0	455.955	249.654	164.928	0	0	0	0	0	0
12.25_488.0588m/z	neg	12.25_488.0588m/z	-6.47729	-89.0962	4.91336e-05	0.00138185	121.635	2278.1	1917	2681.77	2575.78	2769.46	0	0	0	0	0	132.612
12.27_117.0192m/z	neg	Succinic acid	0.294391	1.22637	0.00210081	0.0183617	72502.2	64846.8	75761.7	69292.2	63640.8	70388.6	97514.2	94479.6	82004.7	79280.2	76166.8	81254.7
12.27_177.0403m/z	neg	L-GLUCONO-1,5-LACTONE	-0.455789	-1.37153	0.245662	0.470847	262.968	540.705	370.496	620.619	420.493	180.225	247.183	464.526	229.413	251.246	299.463	253.133
[truncated: 4,329 more rows]
