# Supplementary material for: CLN3 deficiency leads to neurological and metabolic perturbations during early development
Source: Life Sci Alliance. 2024 Jan 9;7(3):e202302057. doi: 10.26508/lsa.202302057 (PMC10776888; doi:10.26508/lsa.202302057)
Supplement: Supplementary file 5 [file LSA-2023-02057_TableS2.xlsx]

## Sheet: DataTableDataIntensityStatsZF_H
m/z feature	Ionization Mode	Primary annotation	log2Ratio	Fold Change	p-value	Corrected p-value	CLN3_KO1_a	CLN3_KO2_a	CLN3_KO3_a	CLN3_KO4_a	CLN3_KO5_a	CLN3_WT1_a	CLN3_WT2_a	CLN3_WT3_a	CLN3_WT4_a	CLN3_WT5_a
10.35_116.0464m/z	neg	ENU	9.24572	607.071	1.22835e-12	7.82828e-09	808.461	551.787	643.044	520.274	506.792	0	0	0	0	0
11.93_248.0233m/z	neg	2-[3-Hydroxy-6-(hydroxymethyl)-4-oxo-1,4-dihydro-2-pyridinyl]ethanesulfonic acid	13.5297	11826.2	1.98067e-10	6.3114e-07	8970.45	5041.74	15961.8	19410.2	9741.72	0	0	0	0	0
10.63_305.0448m/z	neg	Kynurenine sulfate	12.0406	4212.81	3.84128e-10	8.16016e-07	5652.35	1682.21	4537.06	5824.84	3362.58	0	0	0	0	0
4.62_527.2822m/z	pos	4.62_527.2822m/z	13.9396	15712.1	7.82343e-09	1.24647e-05	4395.52	5798.47	28616.8	26001	13743.5	0	0	0	0	0
2.74_498.2901m/z	neg	2-{[(3alpha,12alpha)-3,12-Dihydroxy-24-oxocholan-24-yl]amino}ethanesulfonic acid	6.723	105.639	1.25342e-08	1.59761e-05	57.6372	127.738	173.233	95.1002	69.4869	0	0	0	0	0
11.81_160.0614m/z	neg	L-2-Aminoadipic acid	-1.40629	-2.65054	5.78447e-08	6.14407e-05	6359.1	6642.53	6702.94	6093.29	6072.56	14937.5	17765.1	19401.6	15618.4	16759.6
11.31_540.0535m/z	neg	24-Imino-7,9,11,25,26-pentaoxa-1,17,19,22-tetraaza-8,10-diphosphapentacyclo[18.3.1.1~2,5~.1~13,16~.0~17,21~]hexacosa-18,20,22-triene-3,4,8,10,14,15-hexol 8,10-dioxide	10.4191	1369.22	2.03382e-07	0.000185165	1829.53	483.037	301.573	3047.52	1179.44	0	0	0	0	0
9.00_397.2806m/z	pos	9.00_397.2806m/z	-4.04625	-16.5212	2.91092e-07	0.000231891	888.508	497.68	445.896	660.826	1040.17	13061.2	13743.4	8610.59	12365.7	10667.5
11.82_162.0760m/z	pos	L-2-Aminoadipic acid	-1.46992	-2.77006	4.17323e-07	0.000277655	23230	19057.7	22368	21966.9	17796.3	51974.9	60708.4	64730	60393.4	51448.1
8.07_162.0738m/z	pos	8.07_162.0738m/z	-0.294781	-1.2267	4.35673e-07	0.000277655	21001.9	21547.3	20351.9	20750.7	20645.5	26437.1	25322.7	25122.6	25139.3	25920.9
13.71_207.9919m/z	neg	13.71_207.9919m/z	1.25536	2.38727	6.28515e-07	0.000364139	3052.09	3370.07	4179.53	3403.04	3662.04	1385.76	1596.81	1493.9	1567.41	1353.6
4.18_527.2823m/z	pos	4.18_527.2823m/z	12.7883	7074.15	7.3895e-07	0.000367296	636.308	1606.37	16178.2	7644.21	9300.72	0	0	0	0	0
11.34_123.0553m/z	pos	Niacinamide	0.901104	1.86749	7.49231e-07	0.000367296	22567.3	19792	22137.1	22953.3	21862.8	10615.1	10808.2	12686.1	11814.4	12608.2
11.82_98.0601m/z	pos	5,6-Dihydro-2(1H)-pyridone	-0.833618	-1.78215	1.30053e-06	0.000592018	2484.25	2173.67	2125.71	2210.95	2188.9	3569.06	4088.68	4310.35	4211.79	3754.69
11.82_144.0655m/z	pos	2-Pyrrolidone-5-carboxylic acid, methyl ester	-1.396	-2.6317	1.40147e-06	0.000595436	10182.6	7897.02	9601.98	9548.03	7771.59	20974.1	25158.3	27132	24420.4	20753.1
9.29_428.1231m/z	pos	9.29_428.1231m/z	-1.22915	-2.34428	1.92829e-06	0.000768062	16330.9	15496.5	18887.9	20948.2	17047.5	38673.8	42620.2	45210.6	45367.2	36098.5
2.06_286.2009m/z	pos	(4S)-4-[(2E)-2-Octenoyloxy]-4-(trimethylammonio)butanoate	-1.26519	-2.40359	3.45566e-06	0.00129547	3666.85	4124.78	4538.51	3229.28	3423.98	9227.39	10513.3	7782.96	9089.69	9021.92
11.29_686.0984m/z	pos	11.29_686.0984m/z	9.40404	677.481	4.24683e-06	0.00147554	397.967	149.963	95.7079	1658.21	1080.55	0	0	0	0	0
11.47_120.1019m/z	pos	Dimethylamino-2,3-propanediol	0.539231	1.4532	4.39907e-06	0.00147554	192127	178991	186928	198047	203203	141158	133694	135069	129620	120584
2.76_377.2041m/z	neg	Cebranopadol	7.06037	133.47	5.52182e-06	0.0016838	33.4232	35.2307	117.923	281.076	194.699	0	0	0	0	0
2.05_288.2165m/z	pos	(Â±)-Octanoylcarnitine	-1.63911	-3.11475	5.66354e-06	0.0016838	3041.34	3530.72	4165.52	2330.02	3035.16	9088.8	10890	8784.88	11492.9	9910.02
10.37_118.0611m/z	pos	Guanidineacetic acid	2.57655	5.96512	6.0023e-06	0.0016838	10115.6	9241.76	9640.26	7151.95	7837.85	1957.68	1453.74	793.239	1859.82	1305.47
3.74_218.1385m/z	pos	(Â±)-Propionylcarnitine	-0.476015	-1.3909	6.0768e-06	0.0016838	1.41024e+06	1.25745e+06	1.43218e+06	1.39974e+06	1.30595e+06	1.80546e+06	1.93611e+06	1.98498e+06	1.92925e+06	1.81002e+06
10.83_150.0137m/z	pos	10.83_150.0137m/z	-0.777636	-1.71432	6.39511e-06	0.00169817	176132	153713	177028	172235	154920	266807	332662	270929	289256	270139
13.66_132.1019m/z	pos	1750085	-0.55253	-1.46666	7.48803e-06	0.00190885	3147.64	2991.74	2948.44	2674.89	2967.91	4490.86	4026.56	4080.41	4616.57	4392.68
13.51_182.9964m/z	neg	3-(Sulfooxy)butanoic acid	-0.783158	-1.72089	7.79347e-06	0.0019103	8336.55	7828.66	8367.77	9074.49	8554.36	16344.8	13928	16023.9	13067.1	13195.9
12.30_304.1611m/z	pos	Glu Arg	1.31423	2.48669	8.47923e-06	0.00200141	143950	210272	181945	177375	198260	70097.5	92092.3	71633.9	70603.7	62242.5
7.35_413.1235m/z	pos	26Q0EO75R3	3.359	10.2603	9.36486e-06	0.00213151	16559.5	18934.2	20055.6	12939.6	23062.4	2648.3	2631.74	842.594	1600.81	1194.93
9.50_211.0280m/z	neg	(1H-Benzimidazol-2-ylmethyl)phosphonic acid	-1.35514	-2.55823	1.0689e-05	0.00234899	6391.61	5283.22	5581.17	4262.28	4600.19	11405.8	12218.1	16554.4	14136.6	12509.9
2.90_180.0879m/z	pos	7-Aminomethyl-7-deazaguanine	-0.767904	-1.70279	1.17791e-05	0.00243114	23511.3	22357.7	20559.9	18474.8	19493	35802.3	33441.4	33272.9	35032.9	40220
16.77_385.0016m/z	neg	chlorimuron	10.1699	1151.98	1.21043e-05	0.00243114	296.877	97.3886	1471.81	3653.91	234.93	0	0	0	0	0
11.39_222.0290m/z	pos	11.39_222.0290m/z	0.708769	1.63441	1.22072e-05	0.00243114	7027.45	7375.25	6860.06	8503.08	7989.84	4929.83	4702.84	4783.11	4596.6	4086.19
12.78_219.0079m/z	neg	8-Chloropyrazolo[5,1-c][1,2,4]benzotriazine 5-oxide	2.29894	4.92095	1.32799e-05	0.00251005	3440.23	5714.21	5921.5	6412.18	5637.48	1300.78	1394.39	699.996	897.199	1215.92
12.37_276.1550m/z	pos	Glu Lys	0.91376	1.88395	1.37054e-05	0.00251005	112575	137182	112379	105557	129918	66679.5	73413.7	61568.4	57052.1	58495.7
12.43_333.0592m/z	neg	1-(sn-glycero-3-phospho)-1D-myo-inositol	1.81252	3.51255	1.40262e-05	0.00251005	173869	203954	166293	167174	185324	80338.1	49182.3	47468.7	37165.8	41101.6
12.33_268.0496m/z	neg	12.33_268.0496m/z	2.66212	6.32963	1.41788e-05	0.00251005	4576.42	2287.73	6683.82	5808.4	3942.42	657.822	801.874	695.64	694.501	826.862
10.07_177.1233m/z	pos	2-Butanol, 4-((3-hydroxypropyl)nitrosoamino)-	-1.23936	-2.36094	1.65626e-05	0.00280904	564402	435051	407841	379147	458488	1.15396e+06	1.23727e+06	935454	1.10144e+06	872027
2.59_270.1055m/z	pos	2.59_270.1055m/z	1.58159	2.99299	1.73719e-05	0.00280904	69811.8	78542.6	94825.9	78363.6	71885	29421.2	35852.6	25577.1	21120.1	19475.6
9.27_426.1089m/z	neg	9.27_426.1089m/z	-1.19972	-2.29696	1.73737e-05	0.00280904	14069.1	11082.7	17309.4	15630	11442	32025	33884.6	34341.3	30994.1	28476.1
4.46_252.0724m/z	pos	4-Azido-2-nitrophenylalanine	0.697093	1.62123	1.76718e-05	0.00280904	42934.3	49441.4	43444.7	45528.3	46951.5	31070.1	30982.7	26752.6	24217.1	27794.3
11.48_102.0914m/z	pos	2-Aminocyclopentanol	0.481272	1.39597	1.80716e-05	0.00280904	101574	98983.4	99879.4	106993	109370	78607.3	75680.3	75076.9	75384.5	65456.5
2.06_391.2258m/z	pos	Boldenone Benzoate	1.14094	2.20525	1.8738e-05	0.00281027	11983.9	13595.1	17881.8	13391.3	13828.5	7215.17	7084.57	6010.85	6474.64	5263.11
11.87_330.0667m/z	neg	11.87_330.0667m/z	-0.755282	-1.68796	1.93482e-05	0.00281027	9335.38	7529.94	10413.4	9909.91	8799.22	14547.9	15591.2	16253.1	15869.6	15367.3
2.07_609.3633m/z	neg	RMI 8090DJ	1.25094	2.37997	1.94024e-05	0.00281027	15650.1	14229.3	17656.7	17622.9	14395.8	6960.39	9000.88	6000.53	5852.88	5609.3
4.45_234.0620m/z	pos	furalazine	0.719258	1.64634	2.25958e-05	0.00314409	15856.1	19505.5	17015.8	18119.5	15254.5	10650.9	10606.4	9957.67	9341.38	11527.9
13.87_347.1421m/z	pos	2-Hydroxypropanoic acid - 1,9-dimethyl-7,8,9,10-tetrahydro-6H-pyrido[4,3-b]thieno[3,2-e]indole (1:1)	-2.59798	-6.0544	2.26939e-05	0.00314409	1866.23	1886.46	2383.31	1899.68	1925.09	17185	16780	9453.78	10798.1	6114.89
4.47_316.0648m/z	pos	4-Nitrophenyl D-glucopyranosiduronic acid	0.654233	1.57378	2.63877e-05	0.00350482	37014.3	40612.9	36050.7	39232.2	41248.6	25591.1	27680.8	23427.8	21090.8	25578.7
4.32_135.0603m/z	neg	2,2'-Sulfinyldiethanamine	-0.734079	-1.66334	2.63975e-05	0.00350482	4031.73	3718.33	3891.23	3404.48	3484.34	5090.8	6160.18	6823.88	6323.99	6426.27
12.34_437.2062m/z	neg	lys-tyr-glu	3.01809	8.10097	2.88492e-05	0.00371789	1341.25	1673.66	657.815	1488.09	706.957	99.6567	106.286	227.515	148.04	138.447
5.99_162.1124m/z	pos	2353995	-0.738721	-1.6687	2.9169e-05	0.00371789	11963.5	13540.9	15115.2	15689.9	13702.8	25585.4	24962.9	23146	20733.8	22404.5
4.31_92.0253m/z	neg	N-[(E)-2-Isocyanovinyl]carbodiimide	-0.627624	-1.54502	3.12576e-05	0.00390598	23982.7	20872.3	23864	22088.8	21378.4	29987.7	34596.4	38876.2	33543.4	36328.8
4.34_119.0352m/z	pos	1H-Imidazole-1,2-dicarbonitrile	-0.824476	-1.77089	3.36466e-05	0.00412365	2451.72	2306.78	1922.67	2311.15	2198.01	3210.1	3940.18	4449.15	4155.2	4066.06
11.41_260.1966m/z	pos	Ile Lys	0.738214	1.66811	3.47128e-05	0.00417404	48926.8	43730.8	48887.2	55913.4	44468.6	27424	25039.2	31950	30759.7	29855.6
14.88_216.9810m/z	neg	3-(Sulfooxy)benzoic acid	1.29155	2.44791	3.54139e-05	0.00417949	46390.3	39828.3	64624.1	59107.3	43414.5	22278.4	22916.1	22045.4	17316.6	18942.8
1.86_290.1431m/z	neg	9-Hydroxy-2,5,6,11-tetramethyl-6H-pyrido[4,3-b]carbazol-2-ium	-1.39479	-2.6295	3.69698e-05	0.00423911	17942.6	13725.8	12588.7	10793.5	12696.2	32791.7	46551.1	29836.8	38520.2	30448.6
10.83_232.0166m/z	pos	ETHYL MERCURY ION	-0.790551	-1.72973	3.72494e-05	0.00423911	19164.9	16436.6	20081.4	18963.8	16822.2	29255.5	37251	27346.7	33596.3	30770.7
12.42_335.0733m/z	pos	1-alpha-D-galactosyl-sn-glycerol 3-phosphate	2.03635	4.10206	3.86571e-05	0.00432213	51054.7	47961.6	51019.2	46220.5	55761.4	19470.1	15665.1	10100.1	7927.26	8270.48
4.45_294.0828m/z	pos	({6-[1-(5-Nitro-2-furyl)vinyl]-1,2,4-triazin-3-yl}imino)dimethanol	0.689629	1.61287	4.3119e-05	0.00473788	141048	163316	153868	149449	168723	104899	107277	94085.3	80483	94634.8
8.75_87.0450m/z	neg	3-Oxobutanol	-1.07008	-2.09954	4.70671e-05	0.0050111	477.39	382.908	535.398	430.034	436.494	762.136	991.098	1089.21	817.809	1094.88
3.53_116.1070m/z	pos	2-Piperidinylmethanol	0.657348	1.57718	4.71781e-05	0.0050111	101782	98313.9	112847	112354	97166.4	73138.9	70575.3	65942.6	66273.5	55332.1
1.90_278.1430m/z	neg	DICYCLOHEXYLAMINE SULFATE	-1.48137	-2.79213	4.88059e-05	0.00509902	5543.92	3709.28	3404.04	3034.11	3039.23	8462.71	11634.2	9815.68	12704.4	9690.28
8.00_162.1124m/z	pos	L-Carnitine	-0.269115	-1.20507	5.10372e-05	0.00521447	4.95633e+06	4.78714e+06	4.89346e+06	4.8666e+06	4.92369e+06	5.7898e+06	6.21316e+06	5.99101e+06	6.01461e+06	5.4279e+06
2.06_260.1853m/z	pos	(Â±)-Hexanoylcarnitine	-0.679628	-1.60173	5.19547e-05	0.00521447	28265	25945	27059.8	24459.5	28792.6	46040.7	50010.2	37495	39339.9	42584.7
7.99_162.1508m/z	pos	7.99_162.1508m/z	-0.288337	-1.22123	5.24218e-05	0.00521447	19648.4	21059.9	20263.6	20662.3	19367.9	25561.8	23902.7	25579.2	25197	23107.2
4.32_137.0458m/z	pos	Allopurinol	-0.62502	-1.54223	5.35009e-05	0.00521447	2.03546e+06	1.87378e+06	1.98437e+06	2.00882e+06	1.89569e+06	2.60381e+06	2.7514e+06	3.50878e+06	3.12614e+06	3.12083e+06
7.29_219.1337m/z	pos	N-(3-carboxypropanoyl)-N-hydroxycadaverine	-1.53515	-2.8982	5.4002e-05	0.00521447	12694.4	11491	8824.72	9462.49	13026.2	36037.1	44092.2	28233.9	29403.8	23088.8
10.11_132.1019m/z	pos	(1-Methyl-2-pyrrolidinyl)methanediol	-0.975192	-1.9659	5.67448e-05	0.00539754	4185.22	4056.32	2939.01	2683.94	3588.39	7326.38	6937.9	6728.97	6663.27	6658.95
13.08_198.0274m/z	pos	phosphoguanidinoacetic acid	1.22791	2.34227	5.83065e-05	0.00541718	10625.6	8684.52	9939.73	7082.21	6929.93	3680.79	3083.4	4578.3	3295.17	3829.56
4.31_135.0311m/z	neg	Hypoxanthine	-0.628997	-1.54649	5.86514e-05	0.00541718	685867	610899	717010	630032	592351	864216	988021	1.1185e+06	971686	1.06227e+06
4.32_136.0344m/z	neg	4.32_136.0344m/z	-0.664469	-1.58498	6.11613e-05	0.0055683	34899.5	30361.7	36191	31764.7	29622	44063.7	51065.5	57992.8	50474.3	54503.8
13.90_323.1458m/z	neg	galactosylhydroxylysine	-2.70615	-6.52578	6.88869e-05	0.00611667	3181.9	2660.78	4275.99	3552.97	3204.77	36618.4	29212.3	15168.5	18747	10413.2
12.38_274.1409m/z	neg	Î•-(gamma-Glutamyl)-lysine	0.98971	1.98579	6.94332e-05	0.00611667	16346	19462.4	21482.3	17277.5	19938.1	9546.76	12035.5	10064.6	8181.99	7760.15
2.06_274.2009m/z	pos	O-heptanoylcarnitine	-1.62372	-3.08169	7.1492e-05	0.00611667	1457.48	1374.1	2397.44	1977.73	1888.91	4304.11	4181.21	5722.37	6799.34	7033.36
2.08_375.1416m/z	neg	1-[2-(3,4-Dichlorophenyl)ethyl]-4-(3-phenylpropyl)piperazine	-2.06263	-4.17748	7.17722e-05	0.00611667	661.048	817.752	1608.76	929.376	504.062	3548.86	3443.46	3919.56	4576.87	3413.53
1.98_316.1222m/z	neg	6-({4-[(2-Fluoroethoxy)methyl]benzyl}oxy)-7H-purin-2-amine	-1.32301	-2.50187	7.24889e-05	0.00611667	3679.73	3032.13	4236.75	3346.49	2704.48	6766.88	10610.5	7799.99	10309.7	7051.16
11.82_516.2310m/z	neg	glu-glu-leu-gln	7.42239	171.538	7.38827e-05	0.00611667	1696.31	3955.48	6193.94	3202.26	5634.2	0	115.598	0	0	0
3.01_313.0112m/z	neg	2,7-Dinitro-9-oxo-9H-fluorene-4-carboxylic acid	-3.27643	-9.68953	7.39029e-05	0.00611667	985.2	432.151	1258.53	1186.84	1090.9	5135.89	5095.17	15553.3	12435.2	9822.17
13.18_133.0971m/z	pos	L-Ornithine	-1.04641	-2.06538	7.78376e-05	0.00635973	38625.6	35639.1	32803.3	28446.9	31794.3	75148.1	52513.2	63088.4	85526.9	69286.1
7.99_163.1157m/z	pos	Di-tert-butyl sulfoxide	-0.272377	-1.2078	7.91268e-05	0.00638323	373592	356621	365139	367748	370119	437219	468312	451540	451535	405550
13.90_325.1602m/z	pos	2'-Deamino-2'-hydroxyparomamine	-2.42815	-5.38203	8.20691e-05	0.00653783	22701.5	21994	26582.1	24826.8	24010.4	197188	175371	94841.3	119293	59790.5
10.83_186.0382m/z	neg	msg monohydrate	-0.697844	-1.62208	9.97419e-05	0.00784282	193128	175916	210932	201996	206992	270817	367443	290349	358714	316856
6.02_204.1342m/z	pos	(2S)-2,6,8-Triamino-7-oxooctanoic acid	-0.360463	-1.28384	0.000100912	0.00784282	858539	816966	900293	965757	863727	1.22753e+06	1.12422e+06	1.08942e+06	1.11598e+06	1.09852e+06
3.05_228.0335m/z	neg	Methyl (phenylsulfamoyl)acetate	-2.85707	-7.24541	0.000102311	0.00785573	14187.7	10151.3	20046.3	15979.5	13509.9	50905.6	57026	170371	137289	119692
11.41_305.0448m/z	neg	Kinobscurinone	4.14538	17.6963	0.000103706	0.00786808	30212.7	8232.25	30700.3	33214.2	26504.9	1734.57	1491.88	968.81	397.407	2684.6
10.08_150.1125m/z	pos	2-(Ethylamino)-2-(hydroxymethyl)-1,3-propanediol	-1.31675	-2.49104	0.00010721	0.00803824	4421.56	4408.82	2334.4	2661.44	3603.88	9361.76	9258.92	8451.78	8228.34	8125.7
10.08_102.0914m/z	pos	Betaine aldehyde	-1.01536	-2.02141	0.000119164	0.00883062	20222.3	17704	13027.3	12428.6	16918.4	36169.2	34443.6	28495.6	33365.7	29851.7
7.30_120.0655m/z	pos	AMINOHYDROXYBUTYRIC ACID	-1.09993	-2.14345	0.000125904	0.00922283	41412.6	40788.3	65471.8	59144.9	48839	105489	133787	109395	107722	91599.3
2.76_194.0457m/z	neg	N-Acetyl-5-aminosalicylic acid	-1.50256	-2.83344	0.000129241	0.00935966	4306.89	4442.49	3510.2	2831.73	3648.05	11280.8	16053	9049.24	8076.21	8646.86
11.98_887.4411m/z	pos	flunisolide hemihydrate	-7.19214	-146.234	0.000133682	0.00957251	0	194.265	0	0	0	2225.81	2852.3	7114.78	9242.36	7699.09
6.80_215.1389m/z	pos	Pro Val	1.10408	2.14962	0.000135625	0.00960373	103989	85842.2	142616	144079	112513	45539	52889.4	60352.1	57839.8	57397.1
3.58_190.0542m/z	neg	N-Acetyl-DL-methionine	1.68245	3.20972	0.000138139	0.0096743	38667	37246.2	34931.6	33016.6	35572.1	9927.83	19467.4	11313.5	6621.51	8569.57
4.32_180.0162m/z	neg	dihydroxyethyldithiocarbamate	-0.56479	-1.47917	0.000140926	0.00976221	4960.45	4176.1	4876.12	4960.26	4598.11	5953.55	6531.96	7500.35	7234.04	7648.14
3.63_230.1385m/z	pos	Butenylcarnitine	-0.830112	-1.77782	0.000153357	0.0105091	19947.2	17877.7	22306.3	18569	17275.9	35360.6	42394.8	32840.9	32913.5	27122.7
10.81_104.0352m/z	neg	Methyl (hydroxymethyl)carbamate	-0.776207	-1.71262	0.000157891	0.0107047	113354	96693.1	122393	124609	113804	177265	225215	229905	168488	176786
10.56_179.6301m/z	pos	10.56_179.6301m/z	0.996757	1.99551	0.000162785	0.0109203	1121.6	1382.91	1448.93	1478.08	956.063	511.626	681.115	671.377	714.693	619.673
1.77_318.1743m/z	neg	Chloroquine	-0.903157	-1.87015	0.000175835	0.0115681	65934.2	59577.8	67063.2	54078.4	54654.6	97483.7	153372	104007	107284	101351
10.45_112.0165m/z	neg	10.45_112.0165m/z	0.38063	1.30191	0.00017629	0.0115681	1890.47	1708.7	2131.57	1889.5	1968.77	1447.47	1420.09	1505.85	1430.29	1560.48
12.31_571.1216m/z	pos	2-[3,3,4,4,5,5-Hexafluoro-2-(2,4,5-trimethyl-3-thienyl)-1-cyclopenten-1-yl]-1-[(1R)-1-(methoxymethoxy)ethyl]naphtho[2,1-b]thiophene	-0.950041	-1.93193	0.000179909	0.0115681	19183	12881.2	21052.5	18384.3	17955.8	27637.4	34350	37988.3	37938.8	34913.9
8.72_91.0543m/z	pos	1,1-Diethynylcyclopropane	-0.449309	-1.36539	0.000180677	0.0115681	28513.6	23748.5	24985.4	25129.9	25710.9	33060.2	39857.3	35284.9	34393.4	32296.3
4.43_355.0644m/z	neg	5-amino-6-(5-phospho-D-ribitylamino)uracil	0.681682	1.60401	0.000185616	0.0115681	23822.5	23325.5	24567.4	21307.9	24686.7	16041	17136.2	13892.3	11489	14824.5
5.03_119.0895m/z	pos	5.03_119.0895m/z	0.192295	1.14258	0.000186433	0.0115681	1.55577e+06	1.44705e+06	1.53478e+06	1.48938e+06	1.51822e+06	1.39757e+06	1.33817e+06	1.28615e+06	1.28128e+06	1.30048e+06
11.83_275.0885m/z	neg	1-(2-Deoxy-beta-L-erythro-pentofuranosyl)-5,6-dihydroxy-5-methyldihydro-2,4(1H,3H)-pyrimidinedione	1.09308	2.1333	0.000186653	0.0115681	19351.8	19917.3	28443.3	18918.7	22411.7	8285.46	13413.5	11333.6	9408.87	8670.55
10.52_177.1233m/z	pos	2-Butanol, 4-((3-hydroxypropyl)nitrosoamino)-	-1.32182	-2.49981	0.000189094	0.0115681	56796.2	53001.3	31654	32965.9	44574.8	121168	135270	95800.7	108251	86956.7
10.82_120.0032m/z	pos	10.82_120.0032m/z	-0.534865	-1.44881	0.000189211	0.0115681	4852.76	4557.21	4927.08	4889.44	4170.28	6699.68	7660.21	5961.57	7334.5	6243.7
13.55_275.0885m/z	neg	Glu-Glu	1.31086	2.4809	0.000190734	0.0115681	14299.8	14589.4	27849.5	17066.3	22868.5	6926.15	8388.89	7763.71	8281.5	7603.88
5.38_260.1601m/z	pos	Gln Ile	2.06828	4.19387	0.000192408	0.0115681	43411.8	61928.9	99244.1	75979	72392.2	10479.8	28919.4	18667.9	14297.9	11791.2
11.23_87.0450m/z	neg	3-Oxobutanol	-0.502826	-1.41699	0.000194751	0.0115995	4176.53	3433.15	3965.06	3590.05	4158.47	4868.71	5904.57	5818.31	5611.16	5180.14
5.06_201.0879m/z	neg	Ac-D-Ala-D-ala	1.04676	2.06588	0.000204189	0.0120222	7592.79	7102.7	9319.33	8253.24	8045.46	3497.77	5465.91	3900.65	2823.34	3823.71
2.03_312.2165m/z	pos	Dimethyl (dicyclohexylamino)malonate	-1.71668	-3.28679	0.00020562	0.0120222	1867.08	2281.7	1895.36	918.11	1506.76	5299.81	7028.23	4012.81	6760.07	4746.37
8.72_180.0665m/z	neg	L-Tyrosine	-0.564855	-1.47924	0.000211983	0.0121655	630314	513950	603487	542629	492540	761220	926070	872607	753655	803055
12.10_173.9977m/z	neg	12.10_173.9977m/z	0.338942	1.26483	0.000213646	0.0121655	29642.8	27139.9	28969.3	25817.2	26022.6	22302.3	22588.3	22122.5	19780.1	21988.7
10.56_179.1284m/z	pos	3-Methoxy-2,2-bis(methoxymethyl)-1-propanol	0.690829	1.61421	0.000215487	0.0121655	8652.22	9265.86	9173.67	9185.49	6908.28	5107.07	5460.2	4650.74	6320.83	5212.58
8.71_147.0440m/z	pos	3H-Isochromen-3-one	-0.48681	-1.40134	0.000215837	0.0121655	42219.9	34167.8	36393.5	36505.3	36599.9	49386.4	59493.1	53509.7	50947.2	47156.1
8.71_136.0757m/z	pos	PHENACYLAMINE	-0.451837	-1.36778	0.000217616	0.0121655	189481	157039	165114	165811	169349	220463	263987	236977	224843	211959
10.83_268.0414m/z	neg	propatylnitrate	-0.736667	-1.66632	0.000224914	0.0124641	29620.1	27731.3	32653.6	30043	32333.1	42014.1	58262.3	42444.3	58397.8	52801.1
4.22_246.0076m/z	neg	4-Acetamido-3-hydroxyphenyl hydrogen sulfate	0.837017	1.78635	0.000228235	0.0125391	50468.2	42627.2	52199.9	53723.4	47700.4	27398.5	35535.7	29135.4	24511.5	21530
8.71_165.0543m/z	pos	2-Hydroxycinnamic acid	-0.431214	-1.34837	0.000233672	0.0126419	178300	144871	151816	156015	157134	204587	236709	217747	208615	195041
9.73_264.1187m/z	pos	{N'-[(2R,3R,4S,5R)-3,4-Dihydroxy-5-(hydroxymethyl)tetrahydro-2-furanyl]-N-methylcarbamimidamido}acetic acid (non-preferred name)	1.12398	2.17948	0.000234072	0.0126419	21053.5	13701.5	13239.4	12766.4	11895.4	6434.07	8210.36	6409.79	6893.89	5385.66
11.23_131.0348m/z	neg	Glutaric acid	-0.510617	-1.42466	0.000237973	0.0127446	51541.7	44513.6	51414.5	44256.9	51610	60401.5	77440.8	72921.6	70053.3	65856.8
9.73_248.1239m/z	pos	Thr Gln	1.06784	2.0963	0.000243084	0.0128839	8301.22	7775.23	9892.25	10946.7	7817.49	4169.66	6007.51	4155.48	3508.2	3495.57
1.77_320.1899m/z	neg	1.77_320.1899m/z	-1.52536	-2.87858	0.000244618	0.0128839	7831.45	7001.14	14746.2	12597.3	9594.22	28374.5	42900.2	26704.3	26802.1	24253.4
13.20_116.0706m/z	pos	L-Proline	-0.485008	-1.39959	0.000256647	0.0132743	50655.7	53944.8	53008.4	51070.1	50114.2	74213.6	65121.5	64772.6	85792.3	72307.3
8.71_182.0812m/z	pos	L-Tyrosine	-0.460063	-1.3756	0.000257549	0.0132743	535099	438331	460934	462664	470695	621873	744456	663373	636568	590775
8.72_163.0400m/z	neg	2-Hydroxycinnamic acid	-0.596109	-1.51163	0.00025828	0.0132743	8232.13	6440.29	7523.74	7027.93	6394.83	10133.1	12392.2	11518.7	9681.86	10119.4
6.01_182.0672m/z	pos	7,8-dihydroxanthopterin	-0.388726	-1.30924	0.000262307	0.0133734	37515.1	44891.9	41586.7	40550.2	41204.4	53458.9	58144.4	48493	57096.3	52182.3
11.68_246.1809m/z	pos	Val Lys	0.467893	1.38309	0.00026796	0.0134546	46386.4	38311.1	46310	43481.2	40435.2	32216.1	34382.8	30683.1	30603.6	27507.2
4.33_293.0518m/z	neg	3,4-Bis(carboxymethyl)-3,4-dihydroxyhexanedioic acid	-0.858659	-1.81335	0.000268122	0.0134546	27810.3	25043.6	27125.7	22897.7	21371.6	36256.1	37776.2	54517.1	45321.4	51440.1
12.02_98.9842m/z	pos	Phosphoric acid	0.534876	1.44882	0.000279824	0.013878	24449.4	21802.4	28895	28984.4	23940.3	16839.5	18456.3	18502.3	16828.9	17768.7
11.40_242.0798m/z	neg	2,3-Dihydroxypropyl 2-(dimethylamino)ethyl hydrogen phosphate	0.65922	1.57923	0.000280914	0.013878	38426.3	31337.5	47366.6	40498.3	38871.6	24507.9	26878.3	26543.9	22691.9	23804.1
5.04_118.0862m/z	pos	Betaine	0.212001	1.15829	0.00028331	0.0138885	2.54959e+07	2.34512e+07	2.54937e+07	2.45056e+07	2.48883e+07	2.25819e+07	2.20893e+07	2.07722e+07	2.07103e+07	2.07576e+07
2.07_180.0665m/z	neg	3-Anilino-2-hydroxypropanoic acid	-0.809729	-1.75288	0.000285784	0.0138885	1773.42	2080.76	1721.65	1566.36	1524.4	3442.39	3619.2	2586.69	3020.92	2526.05
2.06_284.1212m/z	pos	DASB	0.785636	1.72385	0.000287663	0.0138885	136029	158410	206493	159139	157336	98894.8	114538	87708.9	81852.3	91178.5
12.33_302.1469m/z	neg	glu-arg	1.40713	2.65208	0.000298603	0.0143082	3943.39	4654.36	5777.75	5386.1	4839.49	1716.52	3140.44	1652.91	1509.04	1254.11
1.89_358.2947m/z	pos	1.89_358.2947m/z	-2.89114	-7.41854	0.00030967	0.0145304	3486.83	3084.3	532.419	2320.19	2356.08	15072	24676.8	14262.8	19317.4	14092
7.61_119.1179m/z	pos	1,2-Ethanediamine - 2-methyloxirane (1:1)	0.523327	1.43727	0.000310671	0.0145304	654.597	591.563	646.94	749.378	582.56	475.045	458.576	395.082	491.093	422.554
2.13_502.3347m/z	pos	thr-arg-ile-ile	2.41525	5.3341	0.000311582	0.0145304	9903.34	29058.1	24469.9	17656.3	24101.5	1991.69	6059.21	4829.13	4256.35	2579.68
2.07_443.2332m/z	neg	cys-ile-ile-pro	4.03442	16.3863	0.000314289	0.0145304	1519.21	5015.7	7433.1	3486.34	7153.81	59.6247	209.06	393.464	320.576	514.332
11.14_188.0676m/z	neg	Glycylglycylglycine	0.985611	1.98015	0.000314719	0.0145304	1538.32	1672.29	2161.5	2333.45	1805.43	1060.87	1218.42	904.17	759.373	857.845
8.73_119.0492m/z	pos	BenzoCyclobutenone	-0.459965	-1.37551	0.000316919	0.0145304	43453.7	35150.9	37679.7	38113.4	38442.9	50864.1	61128.4	53561.3	51619	48082.7
10.18_156.0058m/z	pos	PHOSPHONOACETOHYDROXAMIC ACID	-1.40112	-2.64107	0.000320118	0.0145403	11043.3	7622.35	5028.93	4733.46	7623.32	21612.5	21702.8	17426.1	19015.4	15465.7
4.31_452.1047m/z	neg	4.31_452.1047m/z	-0.402721	-1.322	0.000321698	0.0145403	42150.3	42583.3	44812.2	39399.9	38609.9	54662.9	60589.9	51835.1	49217.7	58084.4
13.33_132.0301m/z	neg	D-Aspartic acid	-0.584204	-1.49921	0.000326127	0.0146103	4053.21	3594.63	4433.61	3933.24	3497.64	5146.88	6721.43	5177.28	6086.93	6123.09
10.08_120.1019m/z	pos	2-[(2-Hydroxyethyl)amino]-1-propanol	-0.868616	-1.82591	0.000327831	0.0146103	25020.2	22189.6	16224.4	15403.3	21508.3	41148.2	37669.3	32087.6	37398.4	34923
12.05_368.0362m/z	neg	Sodium 9-[5-O-(hydroxyphosphinato)pentofuranosyl]-9H-purin-6-amine	0.699262	1.62367	0.000331601	0.014626	12734.2	9621.93	13223.3	11962.7	11427.8	7672.64	7276.54	8113.65	5751.77	7502.3
8.73_123.0440m/z	pos	4-Hydroxybenzaldehyde	-0.461244	-1.37673	0.000332774	0.014626	63385	52048.2	54728.8	55177.4	56560.3	73677	89363.7	79348.8	76136.2	69575.7
14.84_93.0345m/z	neg	7-oxanorbornadiene	1.04508	2.06349	0.000337224	0.0147201	1117.05	1163.4	1347.81	1483.39	1255.88	709.905	740.941	624.046	390.527	617.818
11.99_665.2144m/z	neg	beta-D-Fructofuranosyl-(2->1)-beta-D-fructofuranosyl beta-D-fructofuranosyl-(2->6)-alpha-D-glucopyranoside	1.52758	2.88301	0.00034031	0.0147537	15044.9	21962.5	31257.2	29081.5	23414.7	9080.47	8696.04	5820.95	6620.3	11666
11.99_887.7757m/z	pos	11.99_887.7757m/z	-6.49758	-90.3581	0.000345414	0.0148402	0	202.342	0	0	0	754.809	1169.14	4274.79	6362.13	6169.14
11.70_128.0623m/z	neg	11.70_128.0623m/z	-0.596158	-1.51169	0.000347276	0.0148402	599.517	591.357	796.903	692.787	780.419	1182.64	982.106	1022.46	1028.35	1018.91
11.39_168.0430m/z	neg	phosphodimethylethanolamine	0.624836	1.54204	0.000349291	0.0148402	50235.2	42589.3	62041.3	54135.2	53844.7	33690.7	38349.6	35626.4	31427.6	31357.7
6.51_104.0707m/z	pos	L-2-Aminobutyric acid	-0.539891	-1.45386	0.000368753	0.0154253	50235.6	45498.4	42650.9	40301.1	42243.1	69618.5	73251.5	64009.2	56699.1	57624.8
10.47_428.8472m/z	pos	10.47_428.8472m/z	0.494472	1.40881	0.000371782	0.0154253	9799.23	7673.46	9344.13	7900.24	8874.86	5980.2	5682.7	6949.18	6054.52	6274.43
8.16_102.0914m/z	pos	Betaine aldehyde	0.445053	1.36136	0.000372983	0.0154253	338480	329617	385862	311081	315373	227575	247869	251540	277377	229997
13.21_115.0866m/z	pos	3-Pyrrolidinecarboxamide	-0.763872	-1.69804	0.000375514	0.0154253	13378.4	13932.3	13975.4	11727.1	11327.9	21947.2	16703.1	20789.6	26833.3	22984.3
10.18_215.0791m/z	pos	5,5'-(1,2-Phenylene)bis(1H-tetrazole)	-1.22747	-2.34157	0.000376422	0.0154253	319098	235122	158126	157583	240401	591177	597486	459201	516601	435450
4.23_241.1543m/z	pos	prolyl-4-piperidinylacetic acid	-0.645224	-1.56398	0.000378668	0.0154253	244304	240519	295530	295879	267195	358521	359642	465377	455292	462267
12.09_115.0035m/z	neg	Maleic acid	0.210736	1.15728	0.000380005	0.0154253	34070.1	33140.8	35009.7	31509.5	32862.7	29537.4	29600.8	29446.8	27032.2	28334.4
13.18_371.1954m/z	pos	11-Hydroxyyohimbine	-1.17957	-2.2651	0.00038858	0.0156736	8826.15	7818.43	6766.22	5184.1	5833.42	15799.4	10493.6	15425.9	19225.4	17045.4
12.03_173.0209m/z	pos	glycerol 2-phosphate	0.610227	1.5265	0.000393872	0.0157239	19338.4	17140.1	23971.3	23395.2	18991.8	12558.2	14650.2	14155.1	12567.8	13434.7
10.82_359.0408m/z	pos	benzophenonetetracarboxylic acid	-1.74419	-3.35006	0.000394763	0.0157239	7375.2	3683.07	8025.89	8197.86	4101.96	18799.9	29365.1	24432.6	14782.9	17769.5
6.67_260.0751m/z	pos	2115660	-0.646691	-1.56557	0.000401224	0.0157887	103270	102603	135676	144056	121373	198962	206109	170904	176380	197916
9.76_247.1286m/z	pos	Asp Leu	1.96239	3.89707	0.000401343	0.0157887	7616.58	6667.5	11803.8	12029.4	10830.1	1953.29	4914.73	2582.98	1600.42	1504.91
8.73_317.1816m/z	pos	ala-gln-val	1.91078	3.76013	0.000404533	0.0158165	92839.7	85312.1	188377	212281	113206	35794.2	44525.8	24448.6	47661.5	31606.4
8.73_95.0492m/z	pos	Phenol	-0.481054	-1.39576	0.000408877	0.0158888	12085.6	9630.46	10665.6	10399.7	10388.3	14198.8	17258.5	15327.9	13912.9	13516.3
6.37_87.0450m/z	neg	3-Oxobutanol	-0.911467	-1.88096	0.000420682	0.0162485	961.709	1098.77	1267.13	847.987	1079.16	2027.69	2549.46	1935.5	1495.96	1879.76
5.59_116.1070m/z	pos	2-Aminocyclohexanol	0.432225	1.34931	0.000428896	0.016466	193175	207337	239172	215773	219780	161086	137161	171764	161148	165717
2.90_143.0815m/z	pos	Ectoine	1.36689	2.57914	0.000438841	0.01657	10595.4	8300.02	6351.23	4551.07	5293.25	2556.54	3189.98	2580.76	2656.64	2618.71
2.13_442.2668m/z	neg	ala-leu-gln-leu	1.53422	2.89632	0.00043943	0.01657	10948.4	22619.3	17879.9	14418.8	16824.6	5428.22	8785.86	5913.9	4802.6	3616.52
7.43_149.0597m/z	pos	cis-cinnamic acid	-0.600403	-1.51614	0.000439974	0.01657	1465.57	1165.35	1363.03	1456.23	1071.37	1868.24	1766.72	2073	2198.99	1983.22
11.82_597.2808m/z	neg	arg-phe-tyr-asn	-1.43667	-2.70695	0.000443398	0.01657	21375	12617	23556.3	19650.6	18335.7	34410.7	42111.8	70838.1	64489.5	46765.4
12.24_166.0144m/z	neg	2,3-Pyridinedicarboxylic acid	1.44117	2.71542	0.000444604	0.01657	3067.29	3202.86	1924.76	1596.93	3392.42	794.453	901.11	887.78	1076.79	1192.04
9.67_199.0906m/z	pos	9.67_199.0906m/z	0.712297	1.63841	0.000455816	0.016889	2577.65	1789.29	2146.21	2223.99	1920.16	1174.2	1382.02	1515.33	1086.76	1344.39
16.02_112.9372m/z	neg	Thiosulfic acid	0.754326	1.68684	0.000462572	0.0169909	9718	8218.93	10836.7	9980.5	10130	6468.36	6729.21	6318.75	4439.66	5021.59
13.33_175.0358m/z	neg	DL-Dencichin	-1.11618	-2.16772	0.00046423	0.0169909	1967.2	1431.22	2166.03	1264.71	1140.65	2754.66	3749.71	3173.66	3837.41	3766.69
10.83_350.0444m/z	neg	10.83_350.0444m/z	-0.764096	-1.69831	0.000466563	0.0169909	71271.5	65865.3	80442.1	75642.6	77996.3	107611	146356	99723.2	153758	122996
4.14_201.1596m/z	pos	2-Methyl-2-propanyl 2-methyl-1-piperazinecarboxylate	5.1057	34.4324	0.000473204	0.0171348	1790.61	1682.6	17135.3	15636.8	8224.04	236.464	462.83	91.9351	249.104	246.308
10.85_583.9906m/z	pos	10.85_583.9906m/z	-0.526263	-1.44019	0.000479677	0.0172711	21129.9	19278.1	20651.2	22214.6	17809.8	24621.2	33281.1	27296	30273.2	30110.6
17.99_257.9714m/z	neg	17.99_257.9714m/z	0.995011	1.9931	0.000490448	0.0175227	46831.8	43621.9	54534.1	43959.7	42220.7	25323.9	33367.2	21272.9	19072.8	16945.2
2.03_530.3302m/z	pos	arg-glu-ile-ile	3.44158	10.8647	0.000492165	0.0175227	27101.9	58384.6	119719	45989.9	73926.3	3286.58	8677.58	13748.9	2098.8	2108.14
8.86_129.0556m/z	neg	1-Hydroxycyclopentanecarboxylic acid	0.302786	1.23352	0.000506891	0.0179468	5117.48	5489.68	4531.78	4943.38	4680.99	4176.56	3948.17	4149.49	3857.79	3942.3
9.58_316.1165m/z	neg	(2S)-3-(1H-Imidazol-4-yl)-2-({[(3S,4S,5R)-2,3,4-trihydroxy-5-(hydroxymethyl)tetrahydro-2-furanyl]methyl}amino)propanoic acid (non-preferred name)	0.81843	1.76349	0.000516816	0.0181971	140328	126998	122242	92239.1	113511	66595.7	58127.8	70388.1	85496.9	56970.3
1.99_473.2792m/z	pos	ile-met-ile-pro	4.4174	21.3683	0.000522743	0.0182727	23074	40386.7	118276	41455	66472.1	1382.46	3045.09	8020.36	297.287	805.821
2.02_314.2321m/z	pos	9-Decenoylcarnitine	-1.92237	-3.79045	0.0005247	0.0182727	1493.18	2332.89	1600.77	777.999	1460.02	4505	8293.2	3560.76	7767.33	4940.9
8.72_119.0501m/z	neg	CZ9625010	-0.569022	-1.48352	0.000551322	0.0190955	2488.92	1747.48	2111.72	2128.28	1849.99	2860.51	3412.39	3279.78	2894.15	2874.96
10.08_129.1022m/z	pos	(2E)-4-Amino-2-methyl-2-pentenamide	-0.337952	-1.26396	0.000560683	0.0192838	7714.66	6764.47	6180.93	6970.26	7590.16	8993.14	8555.13	8805.29	8818.17	9346.9
12.09_112.0403m/z	neg	2,3-Piperidinedione	0.173153	1.12752	0.00056281	0.0192838	29752.1	29689.1	30692.7	28016.8	29670.1	26430.5	26769	26831.6	24611.1	26459.9
8.72_166.0577m/z	pos	8.72_166.0577m/z	-0.538013	-1.45197	0.000566432	0.0193041	10172.9	7912.26	9995.49	7984.12	9004.47	12537.5	14115.4	14074.9	13441.7	11272
6.59_238.0932m/z	pos	Biopterin	-0.690227	-1.61354	0.000576698	0.0195494	176886	197938	242533	245812	210383	360239	416872	288932	321022	345155
5.04_140.0681m/z	pos	5.04_140.0681m/z	0.177759	1.13113	0.000592194	0.0199162	1.0772e+06	982429	1.0008e+06	1.00981e+06	1.00157e+06	955092	876932	888934	880689	882206
2.64_265.1543m/z	pos	2-[2-Hydroxy-3-(1-piperidinyl)propyl]nicotinic acid	1.6959	3.23978	0.000595911	0.0199162	8422.55	6917.1	15097.3	14047.6	14635.8	2644.2	5846.94	3568.74	2837.7	3347.21
7.07_246.1446m/z	pos	Gln Val	1.74426	3.35023	0.000596893	0.0199162	38464.9	36592.2	82419.7	73633.7	76258.2	13951.9	28322.4	16775.9	17197.4	15494.4
8.72_180.0216m/z	neg	3-Chloro-3,4-dihydro-2(1H)-quinolinone	-0.911296	-1.88073	0.000603097	0.0199371	1970.47	1423.09	1918.97	1356.42	1432.01	2317.8	3432.44	3747.7	2873.86	2868.34
11.68_206.0552m/z	pos	5-nitroindole-3-carboxamide	0.502759	1.41692	0.000604479	0.0199371	100077	82155	99303.9	95573.7	99037	66148.1	72694.4	73830.8	68334	55034.4
8.72_126.0662m/z	pos	(E)-N-Hydroxy-1-(1-methyl-1H-imidazol-2-yl)methanimine	1.23902	2.36038	0.000606903	0.0199371	809.855	717.32	1068.01	1461.95	961.217	462.011	517.874	293.989	425.65	423.672
11.76_366.0641m/z	neg	11.76_366.0641m/z	-0.589226	-1.50444	0.000613742	0.0200575	8436.3	8851.44	9138.88	8004.31	9953.88	13088.7	10521.2	14976.9	14926.9	13263
10.56_475.1727m/z	pos	Î±,Î±â€²-bis(diphenylphosphanyl)-o-xylene	0.724314	1.65211	0.000616862	0.0200575	8393.92	7417.42	6943.87	8406.91	6366.6	4391.09	4211.59	4200.89	3884.72	6025.31
10.05_199.1052m/z	pos	10.05_199.1052m/z	-1.13523	-2.19653	0.000625732	0.0202426	16733.1	13397.8	7687.76	8775.81	12758.7	29982	26766.8	22101	26474.8	25052.6
5.57_222.0770m/z	neg	3-Carboxy-alpha-methyl-L-phenylalanine	-0.579347	-1.49417	0.000629849	0.0202729	6307.72	6356.79	5730.89	5591.75	5213.75	9699.43	10136.6	7854.75	7248.25	8694.66
8.74_148.0393m/z	pos	Agrocybin	-0.258949	-1.19661	0.000635313	0.020346	7787.31	7553.98	7312.15	7415.54	7063.92	8846.87	8975.7	9816.71	8398.66	8396.51
5.96_146.1175m/z	pos	Acetylcholine	-1.71857	-3.29111	0.00065313	0.020812	1103.79	1138	1666.57	1916.82	2226.86	3821.08	9413.76	4183.57	5024.6	4068.62
11.81_259.0570m/z	neg	2(1H)-pyrimidinone, 4,5-dihydroxy-1-pentofuranosyl-	-1.42221	-2.67996	0.000669758	0.0212357	1487.96	1159.65	1988.01	759.452	1484.9	2576.46	4182.91	4608.31	3656.12	3422.6
10.81_199.1052m/z	pos	10.81_199.1052m/z	-1.2539	-2.38485	0.00067476	0.0212883	31341.3	25337	16432.6	17287.9	24199.4	66741.1	71519.2	46096.4	47571.3	41378.3
12.18_363.1869m/z	pos	asp-lys-thr	1.21164	2.31601	0.000679845	0.0213431	17328.2	20944	18674.9	13974	21441.6	8458.06	11417	6698.15	8451.42	4852.66
4.38_202.1549m/z	pos	Ac-lys-nhme	-0.273918	-1.20909	0.000691228	0.0214205	9719.11	9023.74	9036.43	10499	9948.5	11661.5	10832.9	12287.6	11903.8	11625.5
13.90_232.8831m/z	neg	13.90_232.8831m/z	0.509531	1.42359	0.000692652	0.0214205	5753.46	5362.41	5321.31	4597.8	5776.49	3833.04	3612.95	3122.46	4105.44	4158.37
3.38_201.1597m/z	pos	Dimethyl octanediimidate	4.65324	25.1631	0.000693109	0.0214205	465.748	393.728	4024.13	3635.05	1744.1	52.5547	146.587	71.4303	36.2786	96.1968
2.07_356.0744m/z	neg	1-Cyclopropyl-6,8-difluoro-7-(4-hydroxyphenyl)-4-oxo-1,4-dihydro-3-quinolinecarboxylic acid	-0.447157	-1.36335	0.000695755	0.0214205	8873.5	8371.27	9315.05	8329.74	8358.22	9708.65	12160.5	13207.2	12477.9	11409.6
10.25_338.0872m/z	neg	6-Methoxy-1H-indol-5-yl beta-D-glucopyranosiduronic acid	-0.72087	-1.64818	0.000701637	0.0214978	8355.28	6945.72	9088.68	8190.14	7724.77	14603.9	15487.7	14754.3	10597.1	10989.4
11.81_115.0148m/z	neg	Nitrosooxazolidone	-0.801671	-1.74312	0.000707643	0.0215031	2165.34	1889.29	2207.65	1942.53	2115.51	2755.45	2883.55	4424.66	4197.47	3732.13
4.89_302.0969m/z	neg	10-(Phenylethynyl)-9-anthracenecarbonitrile	0.742518	1.67309	0.00071104	0.0215031	7429.92	7582.08	9494.17	7970.22	9312.4	4495.86	6324.66	5009.18	3830.37	5314.88
6.88_181.0506m/z	neg	4-Methoxymandelic acid	-1.24918	-2.37706	0.000711933	0.0215031	2108.41	1965.84	1832.57	1466.35	1691.96	2762.44	3702.89	6034.35	3612.51	5443.08
11.90_243.0620m/z	neg	Tyrosine nitrate (1:1)	-1.34165	-2.53441	0.000718894	0.0215288	3919.81	2484.34	2525.09	1632.93	2666.33	4746.42	5546.9	8961.4	7335.98	6943.35
2.06_427.2917m/z	pos	val-pro-val-leu	2.32179	4.99952	0.000721499	0.0215288	6123.42	4235.07	11784	9449.25	11528.6	1486.58	3862.98	1192.62	987.952	1090.77
10.45_395.2051m/z	pos	ala-his-ala-pro	0.73094	1.65972	0.00072292	0.0215288	18384.1	15434.6	19097.3	21660.2	19524	11491.1	14562.5	10884.4	10900.9	8855.65
8.70_383.1224m/z	neg	(5alpha)-17-Iodoandrost-16-ene	-1.18357	-2.27138	0.000740527	0.0219274	21376.5	10272.7	16644	14945	12570.3	31159.3	42245.9	42685.9	26551.8	29553
11.29_232.1301m/z	neg	Seryllysine	0.901293	1.86774	0.000743381	0.0219274	11515.1	10174.1	15311.8	14295.9	12136.6	7097.81	9261.32	6374.81	5853.51	5372.96
9.11_246.1809m/z	pos	Val Lys	1.20938	2.31239	0.000748605	0.0219274	23681.2	23563.5	36868.1	33805.7	31567.5	11877.9	20881.4	11362.7	10877.7	9643.17
6.45_212.1025m/z	pos	Zalcitabine	0.640907	1.55931	0.000750067	0.0219274	30628	26384.2	37977.3	38227.8	28213.5	19424.9	20080	22102.4	22464.7	19453.3
9.54_387.1650m/z	neg	asn-ala-asn-ala	0.775915	1.71228	0.000754935	0.0219385	109214	87558.7	104199	75582.9	87537.4	51179.1	52459.8	55962.3	68987.4	42447.9
8.73_164.0352m/z	neg	Coixol	-0.598067	-1.51369	0.00075733	0.0219385	2923.05	2308.5	2758.78	2746.94	2094.6	3447.12	4475.93	4145.28	3555.03	3802.64
7.27_203.1390m/z	pos	2-(3,4-Dihydroxy-1-pyrrolidinyl)-3-methylbutanamide	-1.11258	-2.16232	0.000762693	0.0219939	423494	367040	552865	579721	490697	698477	881611	1.18948e+06	1.09902e+06	1.35086e+06
1.79_328.1587m/z	neg	PIVOPRIL	-2.1504	-4.43951	0.000771262	0.0220878	5450.95	3926.18	2116.5	1673.57	2827.9	14776	26311.6	9223.32	10621.1	10095.6
4.34_295.0659m/z	pos	LOF2A7032C	-1.20775	-2.30978	0.000775118	0.0220878	29167	21307.9	23837	25226.3	21046.6	37639.2	39352.8	76210.4	66437.4	58890.5
9.58_242.0798m/z	neg	2,3-Dihydroxypropyl 2-(dimethylamino)ethyl hydrogen phosphate	0.787086	1.72559	0.000776347	0.0220878	83946.5	74869.4	72732	55628.3	67667.3	39723.7	36085.9	43313	53004.1	33507.8
9.56_258.1098m/z	pos	Glycerophosphocholine	0.778227	1.71502	0.000802444	0.0226308	1.64333e+06	1.34162e+06	1.55879e+06	1.32621e+06	1.33989e+06	781244	747637	890053	1.14096e+06	644042
11.44_307.0671m/z	neg	11.44_307.0671m/z	-0.904505	-1.8719	0.000804531	0.0226308	7429.21	8581.45	11412.9	11288	7971.77	18574.7	20184.9	19824.8	15653.6	13153
3.32_172.1695m/z	pos	NN-Dimethyloctanamide	-3.17091	-9.00613	0.000808709	0.0226308	3319.61	2571.84	1929.69	6833.72	3130.11	46347.2	36208.6	8715.67	52627.7	16314.6
10.62_248.0596m/z	neg	N-Acetyl-S-(2-carboxypropyl)cysteine	0.811609	1.75517	0.000809639	0.0226308	23846	24539.1	33035.9	28668	25338.1	17374.4	19257.7	13294.9	11559.6	15670.3
12.24_122.0246m/z	neg	pyrrole dialdehyde	1.19637	2.29162	0.000817613	0.0227539	1955.54	1849.45	1390.02	1022.83	2196.95	784.706	587.026	690.003	715.314	892.116
2.91_238.1408m/z	pos	2.91_238.1408m/z	-0.42517	-1.34273	0.000822193	0.0227819	22091.1	23592.4	20557.1	18347.7	19866.8	29444.1	25193	29033.2	26095.7	30490.8
11.68_175.0713m/z	pos	Formylisoglutamine	-1.14793	-2.21596	0.000832796	0.0228443	14744.1	12445.3	21524.7	16791.9	10518.5	28562.5	47245	33836.3	28168.9	30660.4
11.34_234.0871m/z	pos	1-Nitrosotryptophan	5.73409	53.227	0.000834099	0.0228443	1209.41	196.215	1250.17	1438.76	832.443	0	50.3109	0	0	37.349
9.58_221.0184m/z	pos	1-Chloro-2-(phenylsulfanyl)benzene	1.19661	2.29201	0.000835198	0.0228443	7311.26	5647.08	8059.76	4150.39	5743.23	2818.31	1990.17	2397.36	3852.41	2425.66
3.35_194.0127m/z	neg	3-[(Carboxymethyl)sulfinyl]-L-alanine	2.75219	6.73741	0.000845908	0.0230384	6568.49	6112.13	25671.2	22152.4	16082.8	2177.78	3867.43	2181.96	1801.13	1334.86
9.78_243.1337m/z	pos	5-Ethyl-5-(3-hydroxy-3-methylbutyl)-2,4,6(1H,3H,5H)-pyrimidinetrione	1.67287	3.18848	0.000863815	0.0233638	5845.66	6201.29	12468.6	9788.25	7634.9	2011.29	4246.12	2953.42	2485.03	1453.9
1.98_328.2477m/z	pos	ditert-butyl (2S,4S)-4-tert-butylpyrrolidine-1,2-dicarboxylate	-1.85241	-3.61104	0.000868821	0.0233638	1119.19	1489.66	674.264	993.398	1230.87	4076.94	6901.88	2175.22	4091.78	2654.6
11.82_89.0355m/z	neg	Diaminoacetic acid	-0.755975	-1.68877	0.000868855	0.0233638	17166	14242.5	18415.1	15982.6	16333.1	20890.1	23857.9	33832.4	31883.9	28253.6
4.43_61.0398m/z	pos	Urea	0.678325	1.60028	0.000873975	0.0234027	2086.01	1836.88	2587.28	2313.19	1807.31	1127.01	1179.08	1514.01	1494.25	1326.78
9.84_191.1025m/z	pos	meso-2,6-Diaminoheptanedioate	-0.89703	-1.86223	0.000883609	0.0235617	19171.1	14266.4	10141.8	9946.49	12943.4	21984.8	26322.6	26827.4	24994.4	23655.8
12.09_70.0294m/z	neg	12.09_70.0294m/z	0.244837	1.18496	0.00089257	0.0237015	1517.85	1459.26	1697.33	1478.92	1519.96	1291.87	1317.95	1348.03	1203.84	1313.12
2.88_201.1345m/z	pos	2,3,5,6-Tetramethyldinitrosopiperazine	1.73395	3.32637	0.000898688	0.0237196	20503.9	16471.1	8845.51	7115.2	11917.2	5530.38	4373.69	3445.86	3117.73	3025.43
10.84_314.0194m/z	pos	3-Benzyl-5-(2-hydroxyethyl)-4-methyl-1,3-thiazol-3-ium bromide	-0.726358	-1.65446	0.000900697	0.0237196	229059	228824	247747	217661	216305	326486	420695	282059	475380	380795
4.05_164.0577m/z	neg	2-Methylguanine	-0.464146	-1.3795	0.000927045	0.0242026	3665.63	4673.24	3910.43	3531.85	3227.67	4893.86	5277.34	5352.22	5267	5434.14
2.07_445.2477m/z	pos	val-val-pro-met	3.84436	14.3638	0.0009338	0.0242026	6294.3	19061.4	36474.5	18224.7	31039.1	706.564	2917.88	2882.25	992.035	230.944
11.88_261.0727m/z	neg	glu-asp	0.639363	1.55764	0.000936626	0.0242026	70884.6	56643.1	74124.3	52233.3	60515.3	38772.9	47496.1	43398	37530.6	34644.7
12.09_175.0439m/z	neg	2-oxo-6-methylthiohexanoic acid	0.196309	1.14576	0.000936728	0.0242026	454567	457593	487550	434540	446940	405180	411482	407854	370896	395565
2.07_313.1472m/z	pos	Olanzapine	0.532837	1.44677	0.000938026	0.0242026	14391	15571.2	17955.3	14522.9	15530.7	12373.4	12345.1	9226.1	9601.59	10345.5
11.77_344.0822m/z	neg	p-Hydroxybenzyldesulphoglucosinolate	-0.58982	-1.50506	0.000973462	0.0249089	18957.5	17295.8	23083.1	18810.6	21536.5	26854.6	25173.4	35010.7	32990.2	30003
12.36_223.0745m/z	pos	L-Cystathionine	-0.545857	-1.45989	0.000976794	0.0249089	204267	181988	204202	184520	193750	222196	259889	317304	320203	294643
9.58_280.0917m/z	pos	Ethyl (2Z)-2-[(2-nitrophenyl)hydrazono]-3-oxobutanoate	0.741593	1.67202	0.000977128	0.0249089	466916	407772	418096	373958	376827	234608	196874	256602	334100	200028
1.81_306.1743m/z	neg	N-(3-Triethoxysilylpropyl)-4-hydroxybutyramide	-1.59738	-3.02592	0.000981047	0.0249092	2920.73	2174.45	2505.2	1761.19	1988.89	7340.18	12283.8	4615.32	5701.94	4414.49
7.29_185.1284m/z	pos	N-(3-acetamidopropyl)pyrrolidin-2-one	-1.06073	-2.08599	0.000994547	0.025059	3925.81	3095.02	4409.99	4725.14	4747.96	5989.79	7140.85	10551.1	8653.06	11276.1
6.59_299.0744m/z	neg	(2E)-3-(4-Methylphenyl)-1-[4-(methylsulfonyl)phenyl]-2-propen-1-one	-0.741527	-1.67194	0.000997836	0.025059	29626.2	32582.4	41131.4	37622.6	33356.1	55547.3	76741.4	52276.3	47004.9	59884.8
11.84_103.0036m/z	neg	2-Hydroxy-3-oxopropanoic acid	-0.389912	-1.31031	0.000998741	0.025059	1629.18	2036.52	1686.78	1663.82	1864	2314.44	2078.46	2348.4	2326.2	2570.01
2.03_649.4204m/z	pos	2.03_649.4204m/z	1.1277	2.1851	0.00100857	0.0252062	80950.2	121910	164471	128475	129529	63762.1	75433.2	40660	52601.4	53722.2
9.53_216.0988m/z	neg	Glycylsarcosylsarcosine	1.53837	2.90467	0.00101382	0.0252386	5268.37	6446.69	11368.6	8189.2	8800.25	1614.93	4481.83	3029.57	2577.28	2089.21
12.05_140.0107m/z	pos	2-AMINO-VINYL-PHOSPHATE	0.571738	1.48631	0.00101932	0.0252766	5272.99	4480.7	6233.28	6407.02	4967.63	3281.85	4077.73	3891.94	3585.04	3570.86
5.40_248.1490m/z	pos	(R)-3-hydroxybutyrylcarnitine	0.283743	1.21735	0.0010399	0.0256871	15666.7	15920.4	17271.3	15014.3	14209.5	12381.8	13540.5	12289.9	12437.1	13490.8
2.09_335.1517m/z	neg	4'-[(5-Butyl-1H-tetrazol-1-yl)methyl]-2-biphenylcarboxylic acid	1.22196	2.33264	0.00104778	0.025782	3775.86	3008.28	5608.11	6143.97	4169.57	1983.91	2485.42	2167.38	1351.24	1743.16
10.82_361.1010m/z	pos	10.82_361.1010m/z	-1.13759	-2.20014	0.00105377	0.0258295	16156.1	10830.5	14229.2	17060.4	11642.4	32043.6	29008.7	42818.6	19446.5	30519.2
11.33_403.2297m/z	pos	Gln Gln Lys	-1.52164	-2.87118	0.00107195	0.0261744	6402.35	3824.84	2400.37	4456.92	2538.92	10332.5	11472.7	11001.2	16050.6	7494.59
5.56_176.1280m/z	pos	Prenylamine lactate	-1.39017	-2.62109	0.00108842	0.0264752	818.796	544.79	1654.28	1305.87	1039.75	3461.23	3087.55	2786.78	2348.57	2382.12
3.45_134.0471m/z	neg	Adenine	0.935907	1.91309	0.00111844	0.0269739	168546	143324	188461	136530	165661	67990.9	75111.3	113520	103091	59772.5
12.09_156.0301m/z	neg	Clavam-2-carboxylate	0.200529	1.14912	0.00112233	0.0269739	73177.8	70616.2	75327.1	68496.8	73057.2	63756.6	66620.2	63913.4	58098	61482.1
9.58_296.0656m/z	pos	5-Amino-1-(5-phospho-D-ribosyl)imidazole	0.788362	1.72711	0.00112576	0.0269739	119397	111304	115294	97813.8	101618	62258.2	48288.7	65096.5	89184	50973.2
12.50_124.0072m/z	neg	Taurine	-0.791635	-1.73103	0.00112907	0.0269739	2138.29	2186.14	3382.7	2559.8	2137.58	4493.83	4944.03	4769.35	3856.67	3412.4
1.76_245.1857m/z	pos	NH-DVal(NMe)-Val-OMe	1.32134	2.49898	0.00113008	0.0269739	21094.3	20915.7	20546.5	25343.7	20036.8	8499.14	13902.1	8503.39	4112.85	8171.99
6.25_244.0284m/z	neg	Sulpiride Impurity B	0.912957	1.8829	0.00114054	0.0271219	2267.83	1538.05	3184.35	2556.05	2253.53	1253.53	1129.37	1405.96	1223.57	1252.05
12.74_441.1106m/z	pos	asp-cys-cys-thr	-1.54871	-2.92555	0.00115284	0.0273125	1888.45	2370.14	1804.99	1182.73	849.777	3092.54	5089.61	6260.15	5470.79	3782.06
11.81_132.0412m/z	neg	3-(2,3-Dihydroxypropoxy)-1,2-triazadien-2-ium-1-ide	-0.762062	-1.69591	0.00116912	0.0274641	42003.5	34593.5	44218.6	39247.5	40061.2	50556.3	56720.3	84498	77611.1	70011.1
10.84_432.0474m/z	neg	Platinum(2+) 1,2-cyclohexanediyldiazanide - nitric acid (1:1:2)	-0.751502	-1.68354	0.00116964	0.0274641	108881	101978	119753	114425	119055	158122	225572	142061	235430	188495
12.22_477.2305m/z	pos	asn-asp-lys-thr	2.47781	5.5705	0.00117217	0.0274641	13608.5	22431.4	12264.2	6613.07	21144.3	3056.11	6078.65	1592.43	1827.99	1095.06
2.15_411.1521m/z	neg	gly-ser-ser-tyr	4.06106	16.6917	0.00118189	0.0275109	8564.95	3544.65	36849.1	17639.9	20956.1	542.864	2495.9	1450.48	534.041	217.421
4.44_292.0688m/z	neg	({6-[1-(5-Nitro-2-furyl)vinyl]-1,2,4-triazin-3-yl}imino)dimethanol	0.623403	1.5405	0.0011828	0.0275109	371953	374953	398819	345713	396304	269614	313460	224001	187528	230800
11.25_273.1568m/z	neg	BOC-ARG-OH	1.26334	2.40051	0.00121732	0.0282108	10030.3	9318.48	13693.5	13382.8	10429.8	4904.82	6920.95	5063.42	4350.16	2442.21
10.84_396.0227m/z	pos	10.84_396.0227m/z	-0.747848	-1.67929	0.00122252	0.0282286	56404.4	54200.1	60962.7	53155.4	52843.9	80287.1	104909	67655.9	118871	94393.9
13.70_471.0654m/z	neg	13.70_471.0654m/z	-1.59082	-3.0122	0.00123693	0.0284561	8276.69	9489.33	21586.5	26358.4	9975.72	46174.5	58383.4	38149.1	40821.5	44464.5
10.75_388.1120m/z	pos	10.75_388.1120m/z	-0.616964	-1.53364	0.00124482	0.0284561	8081.53	5397.42	6175.97	5536.41	5782.53	8812.01	10959.2	10433.8	8697.87	8602.76
8.73_399.0962m/z	neg	4-(4-Fluoro-3-phenoxyphenyl)-6-(4-fluorophenyl)-2-oxo-1,2-dihydro-3-pyridinecarbonitrile	-1.20074	-2.29858	0.00124576	0.0284561	3434.4	1443.11	2490.75	2377.93	2162.59	4433.97	6577.45	7184.12	4838.08	4346.1
12.51_224.0233m/z	neg	12.51_224.0233m/z	-0.959456	-1.94458	0.00128393	0.0291117	16742.6	14775.8	28168.7	21513	16770.3	37819.3	45864.9	43928.6	32272.9	30630
12.10_258.0382m/z	neg	aldehydo-D-glucosamine 6-phosphate	1.18973	2.2811	0.00129008	0.0291117	9354.87	10473.1	10351.6	7204.62	9391.05	3610.72	5703.33	3216.56	5583.41	2388.7
2.07_229.1544m/z	pos	Pro Ile	1.61079	3.0542	0.00129199	0.0291117	10829.5	13827.1	29092.8	20215.4	21690.9	6031.91	9474.03	7038.36	4327.56	4444.21
7.63_282.0843m/z	neg	Guanosine	0.968094	1.95625	0.00130148	0.0291117	209964	236712	275460	203624	218891	116116	146236	136692	117749	68328.8
6.53_321.0564m/z	neg	Methyl hydrogen sulfate - 1-methoxyphenazine (1:1)	-0.908522	-1.87712	0.00130409	0.0291117	5603.24	6631.75	7839.88	7478.91	7042.87	12557.8	19111	9913.1	10966.3	12398.3
12.09_174.0406m/z	neg	N-acetylaspartate	0.190216	1.14093	0.00130435	0.0291117	6.12163e+06	6.1767e+06	6.49156e+06	5.813e+06	6.10021e+06	5.44087e+06	5.58425e+06	5.53554e+06	4.96482e+06	5.385e+06
13.62_93.0345m/z	neg	7-oxanorbornadiene	-0.841586	-1.79202	0.00130719	0.0291117	385.202	350.34	335.006	369.492	314.395	446.4	498.004	780.93	711.895	710.712
2.00_316.2478m/z	pos	4145305	-1.9251	-3.79763	0.00131101	0.0291117	1863.54	2699.03	1173.77	621.741	1544.87	4493.08	7210.53	4019.28	9138.47	5165.12
10.43_493.1822m/z	pos	(R)-amg-628	0.963853	1.95051	0.00132869	0.0294018	7929.5	8108.48	8447.89	9040.7	7741.43	4308.78	5985.38	4939.19	3247.39	2674.35
10.55_102.0914m/z	pos	Isovaleramide	-0.68973	-1.61298	0.00133691	0.0294814	4105.73	3756.63	2739.47	2885.77	3680.58	6557.71	6166.09	4994.28	5194.34	4782.63
2.05_435.2598m/z	pos	phe-val-gly-leu	2.72608	6.61655	0.00134544	0.0295047	5047.05	8256.05	22199.5	10807.7	13533	1063.59	2760.99	2634.34	516.676	2064.66
12.08_174.0836m/z	neg	12.08_174.0836m/z	0.218223	1.1633	0.00134723	0.0295047	44751.8	44088.7	47034	40593.8	40626.9	37796.2	37046.3	38228.3	35689.5	37859.4
11.81_133.0446m/z	neg	N-(2-Sulfanylethyl)glycinamide	-0.904136	-1.87142	0.00135246	0.0295178	846.98	829.678	971.733	987.984	889.853	1127.79	1420.21	2155.31	2059.67	1711.87
8.62_280.0860m/z	neg	benzodepa	-0.802869	-1.74457	0.00135854	0.0295178	6417.12	3740.35	4375.67	4702.5	4303.44	7365.6	10306.9	8147.77	8651.42	6597.54
2.03_250.1117m/z	neg	tramazoline hydrochloride	-1.91713	-3.77671	0.00136172	0.0295178	4254.35	3662.46	7612.18	6071.7	4186.72	9257.85	12181.6	30049.4	27371.7	18544.8
12.14_161.1284m/z	pos	N-(4-Aminobutyl)-beta-alanine	0.630555	1.54816	0.00138065	0.0298267	7519.3	9588.72	9354.19	7985.24	9594.13	5291.77	4883.03	5077.62	7539.15	5654.35
11.82_215.0175m/z	pos	N,N'-Di(1,3,4-thiadiazol-2-yl)methanediamine	-0.727284	-1.65552	0.0014372	0.0309435	38389	30267.5	32922.5	35405.8	29751.4	44599.2	43610	65323.4	67477.4	55028.3
1.76_332.1901m/z	neg	Sontoquine	-1.0607	-2.08595	0.00144976	0.0310109	75409	65961	52203.8	48067.3	60436	131409	193264	107992	97267.9	100189
9.88_189.0879m/z	neg	meso-2,6-Diaminoheptanedioate	-0.838861	-1.78864	0.00145006	0.0310109	11585	9831.35	9107.2	7881.67	9603.21	12666.1	19708.5	22649.9	15327.2	15521.9
11.82_485.7045m/z	neg	11.82_485.7045m/z	-2.32482	-5.01004	0.00145737	0.031063	2542.08	545.646	527.649	208.789	467.057	3818.04	3949.9	4229.4	3542.38	5979.52
10.54_170.9881m/z	neg	6-Chloro-2-fluoropurine	0.837768	1.78728	0.00147709	0.0313784	935.535	907.794	799.657	574.088	712.395	405.487	339.529	491.388	407.494	552.47
2.15_427.1832m/z	neg	asp-pro-pro-thr	1.73764	3.33489	0.00150419	0.0318479	2117.84	4804.92	1862.07	2224.2	2556.73	906.649	1458.83	689.566	492.521	516.763
2.07_236.0961m/z	neg	CAPSO (buffer)	-0.816981	-1.76172	0.00151966	0.0320236	2525.15	1736.05	2546.95	2505.59	2040.86	3145.32	4828	4478.61	4384.44	3171.03
11.81_175.0471m/z	neg	Allantoic acid	-0.78003	-1.71717	0.00152254	0.0320236	51004.1	45516.2	50439.4	45595.1	52222.4	58863	71240.6	106563	95716.1	87943.5
2.11_363.1886m/z	neg	2.11_363.1886m/z	1.10922	2.15729	0.00156203	0.0326592	17956.1	20210.9	22981	21212.6	21621.8	7869.26	16684.2	9480.07	8293.31	5871.01
2.10_478.2518m/z	neg	ala-arg-his-pro	1.21054	2.31424	0.00156427	0.0326592	5499.73	7359.03	8729.32	7293.08	7575.19	3025.67	4677.88	3644.13	2751.32	1651.21
8.72_93.0345m/z	neg	7-oxanorbornadiene	-0.504771	-1.4189	0.00156813	0.0326592	1236.32	811.68	998.395	1111.57	1045.34	1379.28	1544.7	1569.13	1537.49	1354.45
2.08_518.2628m/z	neg	tyr-leu-gln-pro	1.6001	3.03165	0.00158252	0.0328354	4561.61	11617.4	7454.87	9218.72	8055.31	1868.65	4039.79	3875.26	1707.67	1998.9
1.92_276.1273m/z	neg	9-Hydroxy-2,6,11-trimethyl-6H-pyrido[4,3-b]carbazol-2-ium	-1.11669	-2.16849	0.0015869	0.0328354	10753.8	7269.72	4767.41	4347.22	5698.11	12809.3	17480.7	12697.5	15497.6	12725.8
11.73_448.2147m/z	pos	ala-asp-ser-arg	-2.49843	-5.65069	0.00159286	0.0328521	7868.44	2194.27	1030.23	1100.77	1433.93	17002.8	20540.9	18703.8	6488.64	14292.6
2.08_625.3920m/z	pos	2.08_625.3920m/z	1.19505	2.28953	0.00161835	0.0332702	43883.8	49733	81852.8	82235.1	62809.8	22600.9	43189.2	26881.7	25950.2	21366.5
10.75_161.9937m/z	neg	10.75_161.9937m/z	-0.73382	-1.66304	0.00162359	0.0332705	1281.25	1012.79	1503.65	1089.89	1324.33	1625.73	2361.8	1787.01	2521.66	2037.76
2.00_262.1117m/z	neg	7-Mercaptoheptanoylthreonine	-0.742677	-1.67328	0.00162893	0.0332729	16036.3	12347.7	14944.1	13025.2	11377.2	16770	22385.1	24905.1	28503.6	20771.5
3.40_241.1193m/z	neg	5-Ethyl-5-(3-hydroxy-3-methylbutyl)-2,4,6(1H,3H,5H)-pyrimidinetrione	-1.22717	-2.34108	0.00164655	0.0335254	5140.47	3829.46	3482.08	2139.71	3319.59	5422.3	7323.32	10869.6	9184.02	9139.2
1.75_441.2246m/z	neg	1.75_441.2246m/z	-0.27943	-1.21372	0.00166185	0.0337292	13932.5	15968	14160.4	14309.3	15903.2	16628.9	16988.4	18928.6	19280.7	18321.2
11.35_401.7186m/z	pos	11.35_401.7186m/z	4.69881	25.9706	0.00167441	0.0338112	80.2734	1059.92	1848.83	514.274	430.428	0	0	0	146.661	0
2.07_328.2241m/z	neg	leu-val-val	1.61621	3.06569	0.00168089	0.0338112	2666.1	2891.24	4897.6	4299.54	4430.63	831.866	2497.66	1313.93	945.795	665.383
12.09_114.0195m/z	neg	1,3-Oxazinane-2,4-dione	0.182556	1.13489	0.00168181	0.0338112	108672	107625	112545	102006	108656	96432.5	100636	96685.5	87948.6	93675.5
8.72_405.1042m/z	neg	3,7-Bis[4-(trifluoromethyl)phenyl]-1,5,3,7-dioxadiazocane	-0.80752	-1.7502	0.00170707	0.0340327	6606.16	3260.42	4644.84	5040.41	4117.44	8265.8	8789.96	9529.53	7434.1	7410.33
7.99_103.0390m/z	pos	5-Hydroxydihydro-2(3H)-furanone	-0.261047	-1.19835	0.00170855	0.0340327	6255.46	6092.44	5864.5	6151	5523.58	7192.49	6815.43	7970.62	7229.09	6608.36
13.89_218.9050m/z	neg	(Arsonomethyl)phosphonic acid	0.510894	1.42493	0.00171197	0.0340327	4959.64	4982.4	4638.18	3916.9	5555	3367.17	3372.36	2796.04	3750.92	3591.5
10.18_218.0805m/z	pos	1-Ethyl-4-oxo-1,4-dihydro-3-quinolinecarboxylic acid	-2.64122	-6.23858	0.00171418	0.0340327	344.845	329.607	48.0877	43.5726	239.258	1394.37	1558.96	1013.45	1269.46	1062.03
4.41_116.1070m/z	pos	2-(2-Pyrrolidinyl)ethanol	0.40454	1.32367	0.00172975	0.0341896	32744.5	33301.3	35071.6	37921.4	32907	23290.1	22174.8	29338.6	28559.2	26537.1
2.06_330.2380m/z	pos	leu-val-val	1.55491	2.93816	0.00173282	0.0341896	4526.94	4579.47	11161.2	8248.93	8244.16	1777.62	3993.85	2556.25	1867.92	2312.55
9.00_91.0584m/z	pos	MFCD00083876	-0.784774	-1.72282	0.00175082	0.0343948	452.455	309.093	341.311	328.821	327.832	431.045	567.881	714.856	589.927	731.231
2.58_120.0655m/z	pos	4-(Aminooxy)butanoic acid	1.03729	2.05237	0.00175401	0.0343948	2226.89	1880.87	3059.8	2099.12	3373.69	1104.69	1720.13	1354.09	938.876	1038.56
9.36_155.0461m/z	neg	Ethyl 4-diazo-3-oxobutanoate	0.686386	1.60925	0.00176422	0.0344845	5551.34	4711.58	5179.8	5438.69	4481.02	3109.4	2677.89	3503.68	2346.52	4121.05
14.10_246.9916m/z	neg	Vanillic acid 4-sulfate	1.2203	2.32995	0.00177234	0.0344845	9319.3	10500.7	10470.4	14265.7	12931	7441.2	6429.47	4007.64	2754.7	4037.33
6.67_219.1337m/z	pos	N-(3-carboxypropanoyl)-N-hydroxycadaverine	-0.661473	-1.5817	0.00177952	0.0344845	149344	110194	95442.9	100403	125901	184121	226705	171497	179817	157278
2.05_230.9967m/z	neg	4-Formyl-2-methoxyphenyl hydrogen sulfate	0.76657	1.70122	0.00178475	0.0344845	9937.14	9793.28	10676.9	7710.82	7350.64	5606.89	6638.53	5802.7	4737.16	3939.82
10.61_120.1019m/z	pos	1-Propanaminium acetate	-0.571338	-1.4859	0.00178564	0.0344845	5359.69	5029.06	3925.06	3749.09	4524.48	7696.36	7401.97	6221.48	6452.01	5793.23
8.16_120.1019m/z	pos	Dimethylamino-2,3-propanediol	0.46285	1.37826	0.00180302	0.0347149	724666	743322	842741	667480	700882	469729	536336	498690	661408	503205
4.87_219.1337m/z	pos	Ser Leu	1.22064	2.3305	0.00183355	0.0351717	46288.4	47616.2	96650.6	73106.3	79837	24181.2	44129.8	25806.3	26878.7	26393.7
3.23_217.1544m/z	pos	Val Val	1.44871	2.72963	0.00183778	0.0351717	10324.7	8966.92	19757.8	17061.6	18092.1	3858.26	8237.62	5862.58	5582.26	3640.4
13.65_285.0728m/z	neg	thymidine-5'-carboxylic acid	-1.02999	-2.04201	0.00185621	0.035403	13900.8	16537.4	33833.3	28945	23653.3	49408	49886	45388.1	48699.7	45272.8
11.40_358.1215m/z	pos	Etibendazole	-2.33872	-5.05854	0.00186253	0.035403	3273.95	2836.3	2378.96	3122.28	2143.24	6030.84	5038.01	18779.6	21226.8	18523.9
2.09_459.3289m/z	pos	lys-ala-ile-lys	0.990205	1.98647	0.00186653	0.035403	12312.3	13618.2	17590.1	13699.4	12969.8	5379.64	7710.07	11342.8	5578.69	5320.24
2.97_282.0804m/z	neg	N-Acetyl-S-(2-hydroxy-2-phenylethyl)cysteine	-2.60846	-6.09853	0.00187826	0.0355072	5610.67	3688.77	8399.45	6078.37	5883.85	10126	18400.2	59912.7	50834	41641.8
4.95_249.0913m/z	neg	Thr-Met	2.08992	4.25726	0.00188317	0.0355072	10799	9914.77	33553.6	16903.7	19440.9	2829.55	8015.81	5271.15	2938.82	2224.99
11.80_202.1196m/z	neg	2,4,8-Triamino-3-oxooctanoic acid	1.36863	2.58225	0.00189647	0.0355602	2948.61	3781.91	4760.07	5032.91	4823.1	1639.5	3197.64	1199.31	1102.43	1124.74
12.36_88.0216m/z	pos	4,5-Dihydrothiazole	-0.50315	-1.41731	0.00189714	0.0355602	3377.62	3257.69	3746.87	3360.86	3567.79	3741.76	4733.73	5115.83	5538.65	5406.85
13.65_303.0833m/z	neg	N-Acetylaspartylglutamic acid	-1.0244	-2.03411	0.00192076	0.0358974	24281	27904.8	59400.5	48541.9	39566.4	83845.9	85566.4	79061.2	82713.4	75019.6
2.60_245.1856m/z	pos	Ile Ile	1.22472	2.3371	0.00192796	0.0359267	27469.6	19620.9	24152.4	31247.4	30042.4	8618.15	15515	16949.5	8923.33	6699.38
2.07_401.2756m/z	pos	ala-ile-val-val	1.87485	3.66764	0.00195195	0.0362297	7718.25	8595.64	18524.4	14848.3	11955.5	2473.2	6303.62	4501.41	1906.24	1618.9
12.37_134.0270m/z	pos	THIAZOLIDINECARBOXYLIC ACID	-0.649409	-1.56852	0.0019556	0.0362297	6467.64	6274.91	7481.73	6322.57	6314.08	7323.71	9472.02	11852.1	11637.5	11260.8
9.16_181.0547m/z	pos	6-ETHYLMERCAPTOPURINE	0.434411	1.35136	0.00197642	0.0365094	5906.71	7083.28	6946.21	5895.09	6722.41	4868.18	5555.04	4766.55	3962.05	4936.47
10.80_231.0596m/z	neg	MFCD01365706	-1.70272	-3.25515	0.00204026	0.0375797	53841.1	27199	54874	61104.6	41322.8	142256	199330	248969	79045.5	106247
6.08_154.0723m/z	pos	4,6-Diamino-5-formamidopyrimidine	-0.713616	-1.63991	0.00205028	0.0376553	767.8	710.564	694.974	498.206	892.791	1105.54	1355.39	1033.2	1322.64	1031.62
7.39_303.1547m/z	pos	5-Oxidanidyl-5-oxidanylidenenorvalylarginine	0.863425	1.81935	0.00206459	0.0377154	54070.9	49445.7	88654	79216.6	66614	34214.5	44405.9	32999.8	42559.2	31599.4
6.75_276.0490m/z	pos	D-glucosaminic acid 6-phosphate	-0.510847	-1.42489	0.00206538	0.0377154	23315.9	22598.9	32382.7	33051.3	27903.5	40910.4	38526	38532.4	38391.3	42060.9
12.09_130.0508m/z	neg	N-Acetyl-L-alanine	0.18841	1.13951	0.00207825	0.0378153	362280	362485	381614	340233	362196	318865	333420	326542	291436	317096
1.97_264.1274m/z	neg	1.97_264.1274m/z	-1.70469	-3.2596	0.00208272	0.0378153	4681.05	3561.46	8544.09	7816.76	4808.91	9719.36	13292.6	22539.8	30061.1	20270.6
13.93_176.9168m/z	neg	Oleum	0.573579	1.48821	0.0020891	0.0378235	5717.48	6297.33	6624.57	4898.18	6478.71	3793.51	3793.21	3274.81	4991.92	4314.28
11.82_373.0837m/z	neg	SEP-174559	-1.25535	-2.38726	0.00210143	0.0379389	11811.2	8274.71	10072.6	9381.02	9044.71	13124.2	16604.7	31918.1	30887.2	23455.8
3.61_203.1389m/z	pos	Ile Ala	1.14404	2.20999	0.0021175	0.0379939	27951.2	23884.1	51561.4	38224.3	40081.4	15165.3	24799.6	13843.9	14393.3	14013.5
11.37_336.1396m/z	pos	N4-(beta-N-Acetyl-D-glucosaminyl)-L-asparagine	-1.97493	-3.93111	0.00211798	0.0379939	2382.74	1853.81	1986.2	2427.6	1657.22	3793.08	3616.97	10005.9	13052.2	10066.6
11.36_349.1824m/z	pos	arg-ser-ser	-2.37381	-5.18309	0.00212286	0.0379939	4753.82	1868.01	466.248	2330.79	1165.35	16815.6	13405	7068.55	9448.68	8142.06
13.58_259.0921m/z	pos	1-(beta-D-ribofuranosyl)thymine	1.01445	2.02013	0.00213377	0.0379939	12274.7	9538.81	21609.4	13395.3	16287	6962.26	8159.47	7836.06	7510.77	5717.36
5.43_357.1012m/z	neg	Methyl 2,3-O-isopropylidene-5-O-[(4-methylphenyl)sulfonyl]pentofuranoside	2.59676	6.04928	0.00213429	0.0379939	9922.28	8942.76	37917.4	39825.1	22497.3	4381.56	6895.02	3818.46	2496.7	2093.19
6.55_236.0788m/z	neg	Biopterin	-0.71849	-1.64546	0.00214335	0.038049	105275	115750	153792	135821	123402	204657	283274	179284	170070	206005
2.05_531.0714m/z	neg	2.05_531.0714m/z	1.21944	2.32856	0.00217275	0.0384638	7571.11	7824.01	8200.03	11385.5	8593.42	4293.49	6393.78	3051.1	2900.85	2070.79
1.78_165.0910m/z	pos	THYMOQUINONE	0.714779	1.64123	0.00218208	0.0385219	2671.75	2516.97	2801.13	4086.69	3009.84	2203.56	2006.93	1748.64	1448.39	1782.64
2.04_417.3360m/z	pos	24,25-hydroxyvitamin D3	0.932355	1.90839	0.00220524	0.0388233	535351	639333	932333	860586	765128	469533	518430	303032	331529	333433
10.57_357.2492m/z	pos	Lys Pro Ile	0.643902	1.56255	0.00221604	0.038829	638462	578311	651706	743963	553392	443353	494518	443791	319903	324503
5.43_246.1445m/z	pos	Asn Leu	1.64421	3.12576	0.00221776	0.038829	15957.7	14888.6	43117.6	36086.7	27489.9	7382.38	13546.5	8095.92	6804.76	8169.26
5.06_329.1829m/z	neg	ser-pro-lys	1.48133	2.79205	0.00223077	0.0389499	23021.6	28754.6	47933.7	25999	32769.5	10117.8	16064.3	17051.2	5741.88	7782.09
2.94_318.2020m/z	pos	ile-ser-val	1.17453	2.25719	0.00223863	0.0389804	7227.73	7316.13	13176.6	10620.4	9356.36	5101.43	6185.71	4023.24	2932.45	2885.59
6.53_192.0526m/z	neg	6-hydroxymethylpterin	-0.749216	-1.68088	0.00224752	0.0390227	11690.5	13031.1	17072.4	14864	13838.5	22951.2	33098.9	19959.7	19228.5	23261.2
11.82_199.0437m/z	pos	Phenothiazin-5-ium	-0.709199	-1.6349	0.00225331	0.0390227	182040	144052	151105	162460	137744	198484	203820	298773	319406	250490
11.80_413.1459m/z	neg	5-(4,5-Dimethoxy-3-oxo-1,3-dihydro-2-benzofuran-1-yl)-4-methoxy-6-methyl-5,6,7,8-tetrahydro[1,3]dioxolo[4,5-g]isoquinolin-6-ium	-1.01971	-2.02751	0.00226319	0.0390875	5592.84	3662.73	5829.54	5200.92	4795.73	6332.24	8587.64	13199.9	12183.1	10555.9
6.96_240.1089m/z	pos	7,8-dihydro-L-Biopterin	-1.00135	-2.00188	0.00227306	0.039145	89874.4	82321.8	147838	178904	131260	270790	309172	201663	226929	253032
13.66_327.0795m/z	pos	TC8400000	-1.21775	-2.32584	0.0022788	0.039145	7831.54	7430.61	19979	17099.6	12087.9	35166.3	32090.5	28631.4	29117.4	24852.2
2.08_416.2278m/z	pos	phe-his-leu	1.31124	2.48155	0.00229357	0.0392927	6404.6	6364.32	13750	12730.2	10197.4	2526.3	3951.17	4697.84	4063.71	4683.64
2.15_359.2284m/z	pos	leu-gly-leu-gly	1.34915	2.54761	0.00230969	0.0394077	15458.7	12351.8	18467.8	23544.6	24574.5	6357.64	12142.6	8839.45	5071.16	4639.34
12.10_347.1922m/z	pos	ala-lys-glu	0.940956	1.9198	0.00231264	0.0394077	7139.18	6352.84	8123.67	9368.91	6698.28	3700.03	5813.87	3492.48	4149.15	2470.62
13.54_146.0458m/z	neg	L-Glutamate	-0.446083	-1.36234	0.00234484	0.0398103	27806.6	22163.8	26894.9	23394.1	24621.6	35591.3	40148.4	33793	31875.2	28723.9
4.23_203.1389m/z	pos	Ala Ile	1.26472	2.40281	0.00235539	0.0398103	30187.2	28880	54924.7	46940.2	50622.6	12547.2	26454	20816.7	16347.8	11876
2.04_435.3466m/z	pos	(24S)-3alpha,7alpha,24-trihydroxy-5beta-cholestan-26-al	0.967344	1.95524	0.00236517	0.0398103	39709.2	47392.2	71193.9	63209.9	56602.6	35195.8	37885.3	21640.2	23646.7	23866.9
6.86_176.1281m/z	pos	4175236	-0.62766	-1.54506	0.00236871	0.0398103	56860.2	50709.4	78137.9	81571.7	62105.6	96032.9	121480	99438.8	96931.7	95037.5
2.04_399.3254m/z	pos	6a-hydroxy-cholest-4,22-diene-3-one	0.920055	1.89219	0.00236883	0.0398103	73487	86401.8	125509	118242	105483	64166.7	71783.1	41197.1	46066.7	45849.7
2.65_263.1421m/z	pos	Ile Met	1.71757	3.28883	0.00237375	0.0398103	27794.2	19505.1	50694.9	40744.2	38016.9	7257.11	20271.1	13110.1	7536.42	5565.93
13.67_305.0975m/z	pos	N-Acetylaspartylglutamic acid	-1.21734	-2.32517	0.00238522	0.0398976	8024.55	7135.15	19969	17055.1	11954.9	33729.8	33155.5	28781.8	28978.6	24494.5
8.73_118.0652m/z	pos	Bicyclo[4.2.0]octa-1,3,5,7-tetraen-7-amine	-0.355529	-1.27945	0.00240459	0.0400251	18426.8	14652.4	15423.7	16256.8	16585.6	19751.9	24221.3	20771	20246.3	19088.4
2.71_228.8665m/z	neg	2.71_228.8665m/z	-0.697439	-1.62162	0.0024054	0.0400251	1322.81	1435.26	896.788	1313.49	1659.99	2137.56	2085.83	1830.59	2170.73	2527.06
9.07_173.0930m/z	neg	4-(2-Nitroxyethyl)piperidine	-0.702411	-1.62722	0.00241641	0.0401036	1136.8	996.951	1340.98	949.833	973.63	1280.44	1633.42	2168.99	1749.28	1955.07
2.08_429.2705m/z	pos	ile-ile-pro-ser	1.08799	2.12577	0.00243427	0.0402951	7027.75	16581.1	10320	11387.1	11910.7	5847.7	6608.22	5969.92	3870.78	4621.1
13.66_245.0765m/z	pos	2'-Deoxy-5-hydroxyuridine	-0.78925	-1.72818	0.00245662	0.0404723	12147	9153.98	10027.2	6712.42	8306.56	12376.1	14506.2	19794.5	17680.9	15742.1
9.15_202.0335m/z	pos	9.15_202.0335m/z	0.368552	1.29106	0.00245768	0.0404723	55794.7	65230.9	60884.9	53807	60322.5	46390.4	48599.3	45737.1	38084.9	50487.8
7.67_322.0544m/z	pos	7.67_322.0544m/z	0.694792	1.61865	0.00247897	0.0405339	63032.5	68102.7	68157.6	56982.7	58444.5	40980.2	40967.9	38270.3	48866.9	25346.3
5.38_119.0352m/z	pos	1H-Imidazole-1,2-dicarbonitrile	0.695746	1.61972	0.00248419	0.0405339	3268.47	4121.68	4180.84	2826.53	3188.97	2111.27	1950.32	2230.38	2828.18	1735.66
11.82_139.0114m/z	pos	3-Diazo-1,1,1-trifluoroacetone	-0.738461	-1.66839	0.0024873	0.0405339	13437.3	10940	11222.1	12197	10026.3	14920.1	15012.9	22722.1	24559.2	19260.3
13.52_125.8999m/z	neg	13.52_125.8999m/z	-0.284254	-1.21778	0.00249147	0.0405339	404.375	455.629	419.339	480.144	422.886	551.04	529.624	513.587	584.635	479.854
2.10_415.2563m/z	neg	ala-ile-ile-thr	1.29557	2.45475	0.00249322	0.0405339	5132.15	6719.04	8723.57	7778.21	7169.46	2590.44	5227.55	2861.67	2331.18	1457.11
2.05_591.3682m/z	pos	2.05_591.3682m/z	2.01709	4.04766	0.00250012	0.0405422	7513.55	10472.4	21328.8	20293.3	16105.3	5188.62	7383.45	1920.15	2080.31	2129.19
2.10_407.2149m/z	neg	arg-his-pro	1.51679	2.86153	0.00250646	0.0405422	9138.84	9452.74	17241.5	11774.8	14818.9	3455.75	8318.11	4758.71	3184.69	2095.37
11.90_133.0334m/z	neg	(propylthio)acetic acid	-0.380286	-1.3016	0.00251945	0.0406493	11982	12073.6	14218.5	13824.4	13010.3	19223.3	18781.4	15650.7	15165.5	15926.3
11.44_666.1317m/z	pos	NADH	2.6729	6.3771	0.00255658	0.0411442	29172.8	6244.66	32462.8	11875.3	19294.5	1172.54	6050.04	4596.13	1597.54	2111.69
11.04_218.1497m/z	pos	Lys Ala	1.11587	2.16725	0.00257132	0.0412771	15262.5	16861.1	26115.5	28212.8	22745.3	8793.37	15198.5	11394.2	7388.34	7607.86
13.26_429.1623m/z	neg	ala-asp-pro-glu	-1.13885	-2.20205	0.00260285	0.0415927	34882.9	20245.3	16607.6	11103	18111.1	37880.7	40992.2	55478.1	39939.4	48012.5
5.08_258.1457m/z	neg	4-Hydroxyprolyllysine	1.39432	2.62866	0.00260961	0.0415927	203776	169408	347268	253051	253657	71306.6	176187	99951.5	64852.5	54538.6
2.06_461.1612m/z	pos	2-(1,3-Benzodioxol-5-yl)-6-isopropoxy-4-(4-methoxyphenyl)-2H-chromene-3-carboxylic acid	1.01216	2.01692	0.00261055	0.0415927	27665.4	23242.9	34585.9	34642.6	29692.3	18213.1	22462.4	12034.9	11925.1	9648.13
12.90_309.1652m/z	pos	2-Amino-6-({[2,3,4-trihydroxy-5-(hydroxymethyl)tetrahydro-2-furanyl]methyl}amino)hexanoic acid (non-preferred name)	-0.537294	-1.45125	0.00265273	0.0421592	49008.4	48518.4	44134.3	36002.1	35149.4	54626	63678.6	57922.2	73495.6	59123.6
2.82_302.2069m/z	pos	Gly Ile Leu	1.92356	3.79357	0.00268701	0.0423882	20527.6	16154.2	47051.8	35119.4	31688.9	5982.92	16346.3	8909.97	5091.71	3348.81
14.21_190.9703m/z	neg	14.21_190.9703m/z	-1.51367	-2.85536	0.00268883	0.0423882	2834.82	2475.28	2826.79	1389.06	2300.14	3964.92	3834.5	8426.56	8490.76	9060.25
9.06_175.1077m/z	pos	4-(2-Nitroxyethyl)piperidine	-0.537138	-1.45109	0.00269119	0.0423882	3881.86	3393.41	3512.38	3581.41	3362.92	4272.12	4481.03	5532.79	4797.42	6649.61
2.05_531.2994m/z	neg	(3alpha,7alpha,12alpha)-3,7,12,26-Tetrahydroxycholestan-27-yl hydrogen sulfate	0.905802	1.87359	0.00270147	0.0423882	2.79211e+06	2.96273e+06	3.85795e+06	3.91271e+06	3.26483e+06	2.13898e+06	2.64703e+06	1.48272e+06	1.40984e+06	1.28303e+06
3.87_233.1494m/z	pos	Thr Leu	1.33143	2.51652	0.00270591	0.0423882	62553.6	50756.1	125010	97620.4	96068.4	29187.6	55810	32898	27334.8	26435.5
7.42_97.0584m/z	pos	7.42_97.0584m/z	1.20706	2.30867	0.00271228	0.0423882	42.0254	38.7137	74.398	43.5694	62.5912	23.2675	29.6718	20.311	11.504	25.5924
13.58_277.1026m/z	pos	Glu Glu	0.955913	1.93981	0.0027137	0.0423882	19360.3	15521.6	34013.2	21163.6	26068.6	11742.4	13694.7	12727.1	12358.8	9339.89
13.34_189.0403m/z	neg	NSC 8447	-0.274212	-1.20933	0.00273527	0.0426207	1222.45	1252.32	1024.69	1037.75	1191.86	1376.3	1412.35	1311.49	1444.3	1384.95
1.76_352.1354m/z	neg	gly-met-phe	-0.314129	-1.24326	0.00275058	0.042743	18305.8	18183.7	17561	14684.6	15994.6	20535	23558.2	20870	20394.5	19984.7
11.81_257.0779m/z	neg	5-Methyl-1-(D-ribopyranosyl)-2,4(1H,3H)-pyrimidinedione	-0.816431	-1.76104	0.00276198	0.042743	12953.7	10235.1	9632.05	6150.21	10541.5	14380.5	16764.8	21253.1	17552.8	17246.3
11.90_132.0018m/z	neg	11.90_132.0018m/z	-0.54522	-1.45924	0.00276324	0.042743	966.825	1021.14	1394.07	1344.01	1215.6	2030.76	1852	1685.06	1587.59	1517.19
2.08_346.2331m/z	pos	Thr Leu Leu	1.92115	3.78725	0.00277516	0.0428235	7105.1	6559.94	20047.1	14672.1	15259.3	2528.04	6714.27	3523.08	2077.36	1958.29
10.40_407.0129m/z	pos	10.40_407.0129m/z	-0.649931	-1.56909	0.0027995	0.0430947	31012.4	22460.4	29479.8	31547.4	28140.5	48534.1	49558	53597.1	36796.3	35333.7
9.15_180.0516m/z	pos	Isoxanthopterin	0.374721	1.29659	0.00281745	0.0432665	105405	127994	123319	106432	120338	90696.3	99154	87743.1	75845.1	96578.3
3.16_270.1055m/z	pos	3.16_270.1055m/z	0.783511	1.72132	0.00285787	0.0437817	8007.59	6785.42	6011.6	7826.08	6812.54	5179.13	5571.04	3228.67	3524.53	3085.31
10.76_340.0236m/z	pos	10.76_340.0236m/z	-1.18431	-2.27254	0.00287436	0.0438499	4927.47	2529.19	3996.92	4977.79	3615.45	10451.1	11895.5	9533.6	5086.8	8596.53
2.75_761.4554m/z	pos	2.75_761.4554m/z	4.88139	29.4743	0.00287608	0.0438499	3359.3	13320.4	22346.7	11910.6	13572.2	0	0	113.8	2070.03	0
11.80_91.0503m/z	pos	Diaminoacetic acid	-0.864239	-1.82038	0.00290222	0.0440796	380.242	278.679	272.619	300.45	233.889	380.129	430.089	646.812	688.803	526.724
8.73_265.0440m/z	neg	3-imidazo(2,1-b)benzothiazol-2-ylphenol	-0.657787	-1.57766	0.00290498	0.0440796	24259.8	15687.4	18696.5	20308.3	17950.9	31651.7	33010.2	36857.8	23025.8	28337.4
2.13_505.2631m/z	neg	4-(4-Hydroxy-2,6,6-trimethyl-1-cyclohexen-1-yl)-2-butanyl 6-O-[3,4-dihydroxy-4-(hydroxymethyl)tetrahydro-2-furanyl]hexopyranoside	1.3964	2.63245	0.00294396	0.044565	4591.29	11686.6	4637.38	5964.77	6808.1	2744.71	3772.61	2590.89	2121.75	1564.24
11.82_89.0199m/z	neg	11.82_89.0199m/z	-1.83578	-3.56964	0.00295535	0.0446314	39.0377	5.97333	23.3072	19.3136	19.0669	50.4339	88.3374	91.7462	110.187	53.02
7.10_268.1264m/z	pos	7.10_268.1264m/z	1.76585	3.40074	0.00297553	0.04483	11091.5	8048.54	24849.6	19731.9	24167	4312.96	9651.48	3641.48	4278.44	3956.03
3.58_136.0618m/z	pos	Adenine	0.644207	1.56288	0.00299145	0.0448937	174839	135128	182911	130882	148664	89915.3	84376.9	120724	117737	81476.9
1.86_309.0438m/z	neg	3-[2-(3,5-Dihydroxyphenyl)ethyl]phenyl hydrogen sulfate	4.11077	17.2769	0.00299385	0.0448937	296.7	357.491	951.124	819.312	388.395	37.5955	34.5943	42.493	0	43.4263
12.00_377.1775m/z	pos	arg-asp-ser	1.50582	2.83987	0.00302609	0.0452706	7573.54	5560.88	14168.6	12360.7	10978.4	2825.17	6139.8	3732.17	3160.05	1972.14
12.28_560.0887m/z	pos	12.28_560.0887m/z	1.89969	3.73134	0.00305418	0.0455838	26014.8	47318.9	21879.7	21580.6	21400.8	2654.54	3913.33	5392.81	11916.2	13155.7
11.82_351.1018m/z	neg	D-benzylpenicilloic acid	-1.82126	-3.53389	0.00306421	0.0456266	7154.97	2997.02	7337.42	5299.86	4755.18	8308.48	13615.7	31489.1	26354.6	17583.9
10.41_127.0512m/z	neg	4-Amino-4-cyanobutanoic acid	-0.300503	-1.23157	0.00307904	0.0456736	42910.7	41590.2	45946.8	40780.3	38982.5	54633.7	56518.8	54266.3	46516.2	46955.9
2.04_470.3837m/z	pos	2.04_470.3837m/z	0.878377	1.83831	0.0030817	0.0456736	499885	588421	851101	793972	718153	452307	501683	290754	316574	316240
11.67_298.0601m/z	neg	DEPBT	0.871374	1.8294	0.00309022	0.0456937	6100.8	4815.37	8095.21	5900.53	6022.17	3620.06	4647.09	3221.95	3248.37	2169.63
3.43_302.0661m/z	neg	9-(3-Hydroxy-2-phosphonomethoxypropyl)adenine	1.42998	2.69444	0.00310781	0.0457598	10861.3	11750.6	11248	8543.62	11508.7	2607.1	1972.46	6366.74	6767.3	2291.92
2.10_344.2190m/z	neg	thr-ile-leu	1.49453	2.81773	0.00310905	0.0457598	12406.9	10934.6	21476	16916.3	20446.7	5141.29	11565.5	5478.82	4166.12	2810.51
1.70_164.1281m/z	pos	2-(2-(2-Methoxyethoxy)ethoxy)ethylamine	0.569198	1.4837	0.00312182	0.0458419	591.997	581.92	613.783	627.304	654.167	458.68	295.268	450.808	359.905	502.303
11.76_199.0723m/z	neg	3-(7-Oxo-4-oxa-1-azabicyclo[3.2.0]hept-3-yl)alanine	1.52436	2.87659	0.00313398	0.0459146	1277.53	1324.26	2956.09	2139.55	2137.5	703.957	1172.99	612.027	606.705	320.017
10.96_216.1352m/z	neg	d-ala-l-lys	1.04486	2.06317	0.00317063	0.0463451	9514.35	10583	15546.6	15997.6	12256	4886.16	9687.91	7159.3	4633.47	4601.13
9.59_104.1070m/z	pos	Choline	0.650283	1.56948	0.00319923	0.0466078	32717.4	34561.4	32066.9	28676.4	25185.1	19612.6	14828.4	20420.8	26102.6	16650.6
5.98_176.1281m/z	pos	4175236	-0.692352	-1.61592	0.00320904	0.0466078	5596.04	6391.12	9841.53	9920.36	6885.3	11190.7	13967.2	12237.7	12606.4	12431
3.90_235.1086m/z	neg	4-(3,4-Dimethoxybenzyl)-2-imidazolidinone	1.9795	3.94357	0.00321055	0.0466078	2274.24	1712.85	3178.5	3316.77	2817.96	321.326	1133.01	1380.69	306.827	227.072
10.12_104.0706m/z	pos	Î³-Aminobutryic acid	0.374998	1.29684	0.00322778	0.0466774	92264.6	74318.2	100609	101408	97612.1	72086	74535.1	75026.1	71261.9	66589.4
2.73_539.3470m/z	pos	2.73_539.3470m/z	0.299055	1.23034	0.00323406	0.0466774	199735	199586	211587	214438	204797	191522	159406	160015	180759	145581
1.90_356.2790m/z	pos	4-((2-oxohexadecanoyl)amino)butanoic acid	-1.87874	-3.67755	0.00324075	0.0466774	4246.11	4305.61	876.721	1704.09	3690.1	8086.96	17023.7	8208.93	11927	9277.84
5.03_257.1468m/z	pos	5.03_257.1468m/z	0.213373	1.1594	0.00324464	0.0466774	2.81192e+06	2.72847e+06	2.9753e+06	2.92753e+06	2.56388e+06	2.49637e+06	2.22734e+06	2.56257e+06	2.40596e+06	2.38914e+06
10.40_145.0617m/z	neg	D-Glutamine	-0.274855	-1.20987	0.0033042	0.0474084	463885	455357	510307	444831	426687	578388	608807	573446	513856	509501
2.06_531.5268m/z	neg	2.06_531.5268m/z	1.21345	2.31891	0.00331033	0.0474084	7317.84	7521.59	7996.67	11020.7	8307.82	4429.48	6542.78	2716.92	2132.5	2358.47
1.86_302.1430m/z	neg	1.86_302.1430m/z	-0.626023	-1.5433	0.00332448	0.0475043	3353.69	2410.38	2359.64	1928.65	2278.8	4246.64	4458.3	3308.24	3508.81	3511.48
8.73_391.1544m/z	neg	5-Hydroxy-8-methoxy-2,2-dimethyl-7-(3-methyl-2-buten-1-yl)-2H,6H-pyrano[3,2-b]xanthen-6-one	-0.672441	-1.59377	0.00333625	0.0475275	6716.02	3631.29	4946.66	5152.89	4938.5	7795.25	9329.55	9214.27	7286.34	6835.91
13.54_190.0356m/z	neg	N-Carboxyglutamic acid	-0.394007	-1.31404	0.00334102	0.0475275	5583.68	4170.91	5333.78	4315.35	4919.52	6622.99	7200.76	6125.69	6041.68	5972.1
2.04_453.3572m/z	pos	5alpha-cyprinol	0.922943	1.89598	0.00335735	0.047548	44133.3	54149.2	80227.2	72632.5	68162.3	41489.8	44632.3	25711.4	27774.7	28800.7
7.67_306.0805m/z	pos	2-(2-hydroxyethylsulfanyl)-3-methyl-5-acetylamino-1,4-naphthoquinone	0.655074	1.5747	0.00335739	0.047548	208353	223661	227931	185978	201427	141364	139905	140197	158515	85130
11.41_334.1256m/z	neg	N4-(beta-N-Acetyl-D-glucosaminyl)-L-asparagine	-1.82497	-3.543	0.00340896	0.0480117	5726.32	3865.66	5241.46	5955.94	4045.12	8288.31	7879.42	24968.5	22919.5	23945.5
4.34_160.0310m/z	pos	4.34_160.0310m/z	-0.721699	-1.64912	0.00341617	0.0480117	11048.6	9438.06	9450.72	10124.3	9540.59	12963.2	11733.7	21592.7	17904	17610.1
5.49_115.0035m/z	neg	Fumaric acid	-0.284827	-1.21826	0.0034356	0.0480117	1861.87	2099.24	1941.96	1944.4	1775.09	2552.99	2541.95	2129.51	2151.89	2347.58
2.07_86.0964m/z	pos	Cyclopentylamine	0.768491	1.70349	0.00344379	0.0480117	2296.67	2143.48	3498.42	3078.1	3214.67	1591.45	2276.77	1622.98	1448.03	1412.94
13.33_131.0825m/z	neg	DL-Ornithine	-0.353249	-1.27743	0.00345116	0.0480117	77789.1	75208	96934.3	89080.8	82075.4	105323	119309	102068	114652	96561.6
1.87_314.1068m/z	neg	Alachlor ESA	-0.339205	-1.26506	0.00346381	0.0480117	2554.5	2002.59	2003.25	1889.55	2235.46	2817.29	2505.09	2811.46	2600.1	2784.97
11.83_83.0216m/z	pos	11.83_83.0216m/z	-0.727693	-1.65599	0.00347136	0.0480117	10889.7	8860.14	9004.55	9593.92	8175.69	11520.5	11950.2	18416.2	19588.5	15571.1
5.41_241.1543m/z	pos	prolyl-4-piperidinylacetic acid	-0.639027	-1.55728	0.00347191	0.0480117	14471.5	15804.6	22218.1	19531.7	16618.1	24924.8	21706.2	28641.3	28526.9	34247
1.95_233.1493m/z	pos	Leu Thr	1.11081	2.15967	0.00347427	0.0480117	11399.8	9558.1	14278.4	16184.3	12505.4	5306.17	10032.3	5159.52	3280.58	5818.61
2.76_231.1701m/z	pos	Val Ile	1.72391	3.3033	0.00347922	0.0480117	61328.6	46593.1	147014	88022.8	92991.8	20811.1	46594	34283.3	16096.2	14186.1
32.84_161.1202m/z	pos	32.84_161.1202m/z	0.293885	1.22594	0.00347969	0.0480117	6472.06	6915.61	6206.14	6279.24	6218.65	4979.91	5426.73	6094.28	5041.75	4633.71
11.41_615.1540m/z	neg	11.41_615.1540m/z	-3.86178	-14.5382	0.00348053	0.0480117	1815.53	86.2994	74.963	4724.59	190.756	48449.9	12851.2	15800.4	6313.87	16851.9
10.12_87.0441m/z	pos	Crotonic acid	0.416438	1.33463	0.00349978	0.0481125	34746.5	27387.4	39295.2	38664.9	35268.5	26311.3	26923.3	28170.8	25606.7	24380.9
10.49_276.9884m/z	neg	2-C-methyl-D-erythritol 2,4-cyclic diphosphate	0.34494	1.2701	0.00351109	0.0481125	16432.7	16992.4	18924	14802.4	14931.6	11390.6	12455.8	14064.8	13418.3	13296.8
7.44_178.1186m/z	pos	2,4,6-Triamino-1,3,5-cyclohexanetriol	-0.897442	-1.86276	0.00351184	0.0481125	4733.49	3139.67	4379.43	5729.12	4877.34	9984.93	11426.4	7266.45	7848.05	6059.44
9.58_411.1612m/z	pos	hydroxyzine hcl	0.845984	1.79749	0.00351803	0.0481125	21734.8	23341.1	22674.5	19611.3	16733	13407.7	7996.57	9206.98	17310.5	9987.15
7.32_204.0875m/z	neg	N-Acetyl-D-fucosamine	1.03599	2.05051	0.0035738	0.0486219	10604.4	7487.62	11519.5	10666.2	9806.14	4498.76	8063.37	5445.39	3157.59	3257.33
3.43_266.0893m/z	neg	Adenosine	1.25035	2.379	0.00357617	0.0486219	70487.1	64855.9	79573.8	58306.7	76295.4	17658.2	19649	46456.4	46136.9	17015
3.43_326.1105m/z	neg	his-asp-gly	1.26665	2.40602	0.00358728	0.0486219	130413	122708	151095	106970	136816	31992.7	34870.1	86914.4	83911.9	31633.6
10.37_136.9700m/z	pos	10.37_136.9700m/z	0.240841	1.18168	0.00359805	0.0486219	5972.62	5485.94	6751.35	5878.42	6027.4	5111.67	5082.26	5290.46	5326.2	4674.11
10.84_514.0501m/z	neg	10.84_514.0501m/z	-0.735317	-1.66476	0.00361636	0.0486219	87394.3	82394.9	96020.3	91488	97487.5	124354	181650	104208	192696	154204
3.92_237.1230m/z	pos	Ethyl 1-methyl-4-oxo-1,6,7,8-tetrahydro-4H-pyrido[1,2-a]pyrimidine-3-carboxylate	1.69178	3.23055	0.00361707	0.0486219	4041.03	3617.35	4776.45	5637.53	3780.69	635.855	1606.45	2564.97	1506.06	447.704
10.54_98.9904m/z	neg	10.54_98.9904m/z	0.384697	1.30559	0.00361752	0.0486219	1699	1848.37	1837.19	1682.52	2202.47	1398.38	1383	1340.2	1301.88	1675.29
9.62_537.1948m/z	pos	cys-his-met-phe	1.73298	3.32413	0.00361942	0.0486219	20346.5	11584.9	18700.6	8919.19	13404.9	2836.32	2094.17	3629.84	11101.4	2282.2
10.80_106.0499m/z	pos	D-Serine	-0.868646	-1.82595	0.00362395	0.0486219	18628.1	11794.3	17098.5	19220.5	15145.1	31167.4	36515.2	36623.5	20117.1	25101.4
6.49_376.1138m/z	neg	N-(4-Methoxybenzoyl)cytidine	-0.682236	-1.60462	0.00364434	0.0487928	10953	11407.6	11412.4	7455.01	9527.83	12099.1	19942.6	15704.3	15857.4	17843.8
10.46_369.2493m/z	pos	2-Methyl-2-propanyl (2S)-2-[1-azido-4-(tetrahydro-2H-pyran-2-yloxy)butyl]-1-pyrrolidinecarboxylate	-0.443986	-1.36036	0.00370135	0.049333	49557.3	50618.6	45615	53936.1	47726.2	80084.1	77035.3	61324.1	61373.7	56809.4
10.11_87.0634m/z	pos	10.11_87.0634m/z	0.485328	1.3999	0.00370713	0.049333	951.579	926.216	1281.12	1203.57	1249.49	719.854	873.804	892.884	757.91	762.949
10.53_276.1663m/z	pos	Arg Thr	0.785328	1.72348	0.00370791	0.049333	16379.5	18927.6	22629	24076.1	18708.9	10481.3	16797.6	10947.7	12243.6	7968.04
10.14_102.0560m/z	neg	N-Methyl-L-alanine	0.346814	1.27175	0.00371688	0.0493493	34026.8	31629.2	40659.9	35999.7	34158.6	25804.9	31544.6	29588.5	26421.9	25404
13.33_271.0336m/z	neg	UNII:MV1GJ23PQ1	-1.28761	-2.44123	0.00372801	0.0493495	9773.48	5937.12	3907.6	2206.02	4370.51	12757.6	11768.1	14678.6	13301.4	11449
1.76_330.1744m/z	neg	Methyl (2Z,4R,5R)-5-[hydroxy(imino)methoxy]-3-methyl-4-[(triethylsilyl)oxy]-2-hexenoate	-0.784951	-1.72303	0.00373238	0.0493495	24458.3	22620.7	18697.9	15789.4	18626.5	35797.4	49835.2	28674.7	28424.1	29907.7
4.33_159.0277m/z	pos	2,6-Dioxo(4-~14~C)-1,2,3,6-tetrahydro-4-pyrimidinecarboxylic acid	-0.700422	-1.62498	0.00376458	0.0496722	223277	203263	195623	210121	188056	257877	243360	437024	364828	354946
2.77_498.2346m/z	pos	ala-asn-phe-phe	3.48613	11.2055	0.00377686	0.0497313	1124.99	1921.21	111.16	1915.48	1189.9	0	0	554.345	0	0
1.88_370.2948m/z	pos	cis-5-Tetradecenoylcarnitine	-2.40361	-5.29124	0.00378716	0.0497641	6557.89	6506.07	581.783	1041.77	3098.89	16558.9	23767.2	14032.6	25058.2	14716.7
3.31_343.1985m/z	neg	val-leu-gly-gly	1.33264	2.51863	0.00379733	0.049795	3807.02	5218.67	6519.5	6811.11	6013.39	2040.76	4648.86	1948.51	1271.47	1351.31
11.14_254.9815m/z	neg	2JWH465TW2	1.06649	2.09433	0.00381346	0.0499017	99886.3	89608.2	137964	136850	105598	69967.1	86346.2	36908.6	40908.2	37985.8
9.97_259.1297m/z	neg	Gamma-Glu-Leu	1.50067	2.82974	0.00382112	0.0499017	6940.3	7301.19	15177.8	9515.05	11889.2	2306.68	7051.27	3586.4	3238.15	1774.73
3.16_232.1541m/z	pos	Butyryl-L-carnitine	-0.576727	-1.49146	0.00383068	0.0499242	334291	237939	276173	240993	272517	383728	527485	408638	381498	329893
4.62_189.1232m/z	pos	Ile Gly	1.19639	2.29165	0.0038819	0.0504846	23112.9	18292.2	47298.3	39085.2	37316.5	11108.1	17727.2	13179.3	16038.5	13990.5
13.36_261.0073m/z	neg	3-[4-Hydroxy-3-(sulfooxy)phenyl]propanoic acid	0.547684	1.46174	0.00388953	0.0504846	20897.3	14705.4	21885.5	17126.4	17717.1	14722	13186.2	13109.1	11891.5	10255.5
12.35_193.0352m/z	neg	keto-D-fructuronic acid	0.433285	1.3503	0.00391064	0.0506555	9989.25	11244.2	7731.5	8629.39	9997.72	7712.5	7165.08	6581.59	6441.26	7343.67
4.57_320.1811m/z	pos	Ser Ile Thr	1.52631	2.88048	0.00392255	0.0507046	6569.68	5602.8	17281.2	14196.1	9905.12	2892.51	5307.56	4435.74	2994.07	2959.22
13.66_725.3169m/z	neg	alpha-Aspartyltyrosylglycylleucyltyrosylproline	-0.95205	-1.93462	0.00393034	0.0507046	18826.4	18127.4	44565.3	36801.5	30315.6	59972.9	58793.1	57451.7	57583.6	53758
7.28_187.0722m/z	neg	4-(Carboethoxynitrosamino)butanal	1.13079	2.18978	0.00394352	0.0507718	3965.12	3094.28	4697.65	4247.2	4855.83	1702.89	3471.21	1949.06	1096.78	1303.44
10.45_356.9118m/z	pos	10.45_356.9118m/z	0.478499	1.39329	0.00396482	0.0509432	12081.5	9462.57	11909.3	11572.1	10957.2	6954.64	9096.61	9581.52	6630.81	7915.1
8.73_222.0155m/z	neg	2(3H)-Thiazolone, (1-(2-thienyl)ethylidene)hydrazone	-0.322647	-1.25062	0.00398514	0.0510065	3472.9	3020.85	2999.91	3619.24	3112.54	4122.03	3650.41	4339.54	4468.28	3712.91
14.21_87.0086m/z	neg	Glucic acid	-0.823415	-1.76959	0.00399289	0.0510065	25560.7	18393.1	22353.5	14977.1	19271.1	25320	28536.2	43049.5	42355.1	38685
6.02_159.1321m/z	pos	6.02_159.1321m/z	-0.284636	-1.2181	0.00399424	0.0510065	37662.3	43488	45696.6	43845.4	37618.6	53368.1	45904.7	53287.2	49363.9	51821.4
11.91_231.0973m/z	pos	Pro Asp	0.812634	1.75642	0.00400321	0.0510065	19608.3	16192.6	25611.8	20537.3	18880.2	8721.95	16158.8	12048.1	12388.2	8087.66
11.90_132.0301m/z	neg	L-Aspartic Acid	-0.33529	-1.26163	0.00400977	0.0510065	274262	271158	317324	301063	289488	414535	405902	337961	324416	350710
4.28_201.1243m/z	neg	L-Leucyl-L- Alanine	1.28669	2.43968	0.0040226	0.0510678	28624.2	27990.1	56724.1	43952	43177.6	10697.7	28491.5	19001.1	13513.2	10463.2
1.82_304.1587m/z	neg	1.82_304.1587m/z	-1.01018	-2.01416	0.00404059	0.0511942	17115.6	12241.5	8633.63	6075.52	9220.15	19832.3	27294	18163.4	22599.7	19443
10.61_152.0567m/z	pos	2-Aminoimidazo[1,2-a][1,3,5]triazin-4(1H)-one	0.600008	1.51573	0.00406058	0.0512195	595.979	786.535	669.528	604.549	565.235	543.197	396.824	313.571	452.657	417.65
7.53_342.1517m/z	pos	7.53_342.1517m/z	0.728022	1.65637	0.00407201	0.0512195	55093.6	64058	65280.9	50285.4	55509.1	36033.9	36207.8	32706.6	47965.2	22303.6
11.76_217.0828m/z	neg	5-L-Glutamyl-L-alanine	1.30595	2.47247	0.00407673	0.0512195	10497.2	11682.4	28678.8	19371.5	21209.5	7578.79	10307	6811.43	6877.9	5404.8
14.03_138.9705m/z	neg	AJ4900000	0.959792	1.94503	0.00408047	0.0512195	80501	120628	121644	126330	118256	91146.7	66643.3	41957.8	38944.4	53001.9
7.67_284.0986m/z	pos	Guanosine	0.738	1.66786	0.00408277	0.0512195	248524	285328	299914	225900	253657	160116	171293	153077	205966	96975.6
5.04_156.0420m/z	pos	N-methylethanolamine phosphate	0.191883	1.14225	0.00410441	0.0512497	342695	335539	352909	349789	312368	306177	269280	311698	294536	300731
1.94_302.1067m/z	neg	2,3-Dihydro-1H-indol-1-yl[(6R)-4,5,6,7-tetrahydro-1H-benzimidazol-6-yl]methanone hydrochloride (1:1)	-1.06432	-2.09118	0.0041102	0.0512497	4258.62	3091.35	1906.05	1461.2	2280.68	5333.13	6755.35	5264.54	5597.38	4236.01
6.04_158.1288m/z	pos	6-(3-Aminopropyl)tetrahydro-4(1H)-pyrimidinone	-0.260983	-1.1983	0.00411273	0.0512497	546934	623585	660717	638644	563115	757689	662364	768010	702274	744087
11.10_179.0560m/z	neg	myo-Inositol	-0.29584	-1.2276	0.00412286	0.0512497	31302.1	27626.9	33714.9	33165.4	28692.8	35753.3	36387.9	42513.1	39283.1	35730.4
6.50_288.0602m/z	neg	6.50_288.0602m/z	-0.569581	-1.48409	0.00412539	0.0512497	18329.8	17121.8	13789.2	12130.4	14107.6	18250.2	23589.5	23280.8	20205.2	26694.1
12.84_323.0747m/z	pos	leucodelphinidin	-1.65223	-3.14319	0.00414962	0.0513666	27877.7	16281.1	7601.63	3839.76	9573.82	37046	37255	50212.8	42531.6	37819.7
14.03_132.1019m/z	pos	1750085	-0.537103	-1.45106	0.00415092	0.0513666	1289.21	1016.75	874.286	1032.88	1295.22	1613.59	1500.73	1465.62	1973.81	1441.42
1.92_344.2792m/z	pos	4147610	-2.33587	-5.04855	0.0041663	0.0513982	2058.99	2883.24	441.97	252.268	1554.52	6670.22	9623.4	5097.38	9679.84	5253.44
2.78_363.1886m/z	neg	2.78_363.1886m/z	2.31353	4.97099	0.0041696	0.0513982	3058.48	6945.48	9354.05	7413.53	6822.62	676.593	4095.12	1317.01	297.653	367.669
2.94_249.1265m/z	pos	met-val	1.84678	3.59696	0.00418543	0.0514937	7270.4	5519.28	19201.8	10653	14646	2500.94	6048.26	3844.62	1785.3	1744.73
7.19_230.1145m/z	neg	val-asn	1.92312	3.79242	0.00419839	0.0515537	2974.79	3391.69	6395.53	6540.92	4200.9	1125.18	2637.64	1514.84	514.211	402.023
12.27_558.0639m/z	neg	ADP-ribose	1.59855	3.02838	0.00420823	0.0515751	15000.5	20917.5	31221.3	20029.3	12777	3798.61	3040.92	4971.13	11565.8	9623.19
11.49_664.1173m/z	neg	NADH	3.5597	11.7917	0.00421662	0.0515788	11597.9	1462.72	15702	4172.84	6870.57	91.5283	1858.81	1047.5	187.48	185.877
2.09_399.2613m/z	neg	ala-ile-val-val	1.09005	2.12881	0.00423999	0.0516946	7236.27	6542.88	8045.32	8616.79	7959.31	2812.75	5849.29	4880.96	2546.54	1946.32
6.92_194.0681m/z	neg	2-Amino-7-(1-hydroxyethyl)-1,7-dihydro-6H-purin-6-one	-0.938595	-1.91666	0.00424668	0.0516946	11433.2	13235.9	23902.4	26308.1	17525.3	37420.8	43722.4	30529.8	30367.7	35072.8
6.53_203.0825m/z	neg	L-Tryptophan	-0.527132	-1.44106	0.00425042	0.0516946	531802	461710	435424	363175	410934	508906	680240	697686	567275	720621
2.02_496.2208m/z	neg	ala-asn-phe-phe	4.22471	18.6967	0.00427387	0.051747	36.7434	172.887	358.228	44.4948	305.24	0	6.31019	23.0074	0	15.0277
10.57_247.0575m/z	pos	Glycerophosphoglycerol	0.717908	1.6448	0.00427991	0.051747	14300.2	12247.8	9011.83	8804.01	10309	7437.61	6683.07	8274.92	5515.76	5326.57
7.36_210.0769m/z	neg	5-(3,4-Dihydroxybutyl)-2-pyridinecarboxylic acid	-0.589956	-1.5052	0.00428108	0.051747	12101.2	9564.05	11671.5	12545.9	10208.3	17527.4	19715.7	19546.3	12400.6	15240.8
5.36_137.0458m/z	pos	Allopurinol	0.56504	1.47943	0.00428721	0.051747	3.31594e+06	4.16352e+06	3.99187e+06	3.17088e+06	3.52752e+06	2.31757e+06	2.43578e+06	2.70983e+06	3.0198e+06	1.7986e+06
10.85_478.0259m/z	pos	10.85_478.0259m/z	-0.74235	-1.6729	0.00432866	0.0520541	95439	97738.9	104723	91766.8	92024.2	134461	178534	107618	217936	167276
10.13_86.0601m/z	pos	2-Pyrrolidinone	0.381979	1.30313	0.0043309	0.0520541	37594.3	30302.9	42381	41459.8	38524.9	28685.9	30845.7	31230.9	28505.2	26735.8
2.05_613.3027m/z	neg	Neomycin C	0.564459	1.47883	0.00433831	0.0520541	26821.1	31924	31484.3	29541.2	28947.1	24619.6	25343.6	17781.7	15560.1	17257.6
2.82_359.2284m/z	pos	leu-gly-leu-gly	1.40449	2.64724	0.00434533	0.0520541	27426.8	21115.2	53653.9	39640.3	35619.8	10233.1	25236.7	14302.6	8740.9	8518.07
6.91_73.0291m/z	neg	Propionic acid	0.16709	1.12279	0.00437857	0.0522367	10966.1	11126.3	11683.7	11516.4	11034.4	9214.04	10833.6	10352.7	9831.05	9935
14.17_175.0247m/z	neg	(4S,5S,6R)-4,5-Dihydroxy-6-(hydroxymethyl)dihydro-2H-pyran-2,3(4H)-dione	0.862803	1.81857	0.00438148	0.0522367	30632.7	35709.9	34397.4	47282.8	40511.3	27403	22893	18416.5	12111.3	22845.7
9.12_178.0369m/z	neg	xanthopterin	0.339472	1.26529	0.00439127	0.0522367	356161	420265	411475	343771	369719	304955	333784	291877	255547	316563
14.09_442.0168m/z	neg	8-oxo-dGDP	-0.644245	-1.56292	0.00440934	0.0522367	37304.5	27802.4	37849.5	28981.2	21622.7	41036.3	54443.5	52670.6	48859.6	42995.7
14.04_94.9807m/z	neg	Methanesulfonic acid	0.876937	1.83647	0.00441899	0.0522367	24666.7	38042.5	36247	38868.2	36328.7	28413.7	20895.4	14175	13225	18119
8.89_337.0514m/z	neg	10-(4-Chlorophenyl)-3-methylbenzo[g]pteridine-2,4(3H,10H)-dione	-0.382831	-1.3039	0.00442835	0.0522367	34973.9	36805.6	41853.2	42922.4	38213.9	55100.3	59398	47776.7	43847.8	47837.9
8.68_252.0482m/z	pos	8.68_252.0482m/z	-0.589415	-1.50464	0.00443018	0.0522367	3960.23	2987.45	4006.82	3324.76	3548.08	5273.94	4382.34	7282.84	4959.47	4927.6
5.50_187.1086m/z	neg	NÎµ-Acetyl-L-lysine	1.17591	2.25935	0.0044308	0.0522367	23469.4	22430.7	40955.4	40245	33717.6	11669.7	25255.4	14341	9578.44	10331.7
7.28_217.0827m/z	neg	Seryl-4-hydroxyproline	0.973735	1.96392	0.00443434	0.0522367	44449.6	36609.5	58865.6	56015.5	55548.6	22494.1	42950.5	26099.7	18991.6	17516.2
4.78_253.1179m/z	pos	Ser Phe	1.00034	2.00047	0.00445202	0.0523211	18997.1	14819.7	31034.2	27458.3	26112.1	8324.25	16589.2	11758.7	10868	11654.1
2.70_332.2177m/z	pos	Leu Val Thr	1.6169	3.06715	0.00445792	0.0523211	31356.9	19677	56275.5	48737.8	38154.8	9838.51	25206.8	13919.7	7821.76	6526.56
2.00_529.2838m/z	neg	ala-arg-arg-glu	0.5049	1.41903	0.00447994	0.0524828	70765.6	65916	88139.8	81152.7	69655.5	55837.8	67948.2	47201.7	46978.8	46741.6
3.57_302.1721m/z	neg	ala-ile-thr	1.62505	3.08454	0.00450889	0.052725	7316.19	5019.92	11707.5	12018.3	13408	2503.06	7248.78	2198.58	2339.96	1744.28
12.35_436.7043m/z	neg	Triiodoacetic acid	3.74509	13.4086	0.00452243	0.0527865	4576.52	5510.15	3681.26	4016.2	3318.39	0	1466.23	0	102.945	0
5.59_189.1233m/z	pos	Gly Leu	1.24121	2.36397	0.00455689	0.0530915	7076.27	5715.91	12436.5	12029.2	9893.14	5212.33	5706.22	3723.7	2509.66	2790.93
3.63_201.1243m/z	neg	L-Leucyl-L- Alanine	1.23212	2.34913	0.00460894	0.0535999	21168.6	16689	38836.4	29180.3	30604	8750.64	21394.2	9649.03	9476.63	8824.08
2.18_231.1701m/z	pos	Leu Val	1.55758	2.94361	0.00462146	0.0536477	39267.3	35197.9	93293.9	63147	75962.7	17453.9	36309.7	25873.5	12876.8	11732.1
1.76_482.1889m/z	neg	asn-ser-thr-tyr	9.19305	585.309	0.0046334	0.0536884	327.551	310.332	0	1729.38	554.281	0	0	0	0	0
3.41_329.0850m/z	neg	3,3'-Piperazine-1,4-diyldipropane-1-sulfonic acid	1.14901	2.21762	0.00466782	0.0539892	123017	116003	125237	100117	127118	33021.4	34579.6	84313.1	83018.1	31788.4
10.41_146.0651m/z	neg	S-Methyl diethylcarbamothioate	-0.287402	-1.22044	0.00468802	0.0541245	22935.6	22762.3	25565.3	22356.3	21583.3	29430.3	30541	30000.9	25699.3	24928
2.14_428.2511m/z	neg	gln-gly-leu-leu	2.19304	4.57269	0.00471247	0.0543085	5336.84	24338.9	5310.9	8383.55	9395.68	1174.99	3070.67	3845.46	2387.45	1056.88
11.31_163.0601m/z	pos	Acetic anhydride - acetic acid (1:1)	-1.27033	-2.41217	0.00473986	0.0545255	1154.49	1050.88	788.157	1709.06	689.213	3157.46	1586.7	2214.47	2065.94	3988.45
11.60_311.1379m/z	pos	Orantinib	-2.47469	-5.55848	0.00477406	0.0547154	1642.64	2619.67	2232.49	951.386	1939.03	12875.8	15508.5	2639.49	16268.6	4897.93
12.38_160.0426m/z	pos	Citiolone	-0.746101	-1.67725	0.00477834	0.0547154	1828.54	1420.25	2614.42	2031.93	1748.41	2283.29	3622.5	3756.54	3024.84	3490.9
12.09_96.9930m/z	neg	Dihydroxyphosphinaminium oxide	0.240546	1.18144	0.00478212	0.0547154	1606.16	1680.12	1783.42	1587.91	1660.33	1245.85	1465.43	1551.89	1330.51	1446.06
4.31_529.1689m/z	pos	Tremulacin	-0.253378	-1.19199	0.00479393	0.0547522	93863	92049.1	82990.2	91033.7	96339.8	120569	114326	96832.8	105932	106219
4.31_318.0805m/z	pos	N-(1-Oxo-6-phenoxy-2,3-dihydro-1H-inden-5-yl)methanesulfonamide	-0.195055	-1.14477	0.00480268	0.0547539	822059	945480	887390	887627	841403	1.0647e+06	1.01435e+06	940792	950295	1.04848e+06
5.34_269.0876m/z	pos	Inosine	0.696528	1.6206	0.00484828	0.0551309	573513	718721	704444	541958	629880	357647	404730	430520	510410	251843
2.04_196.0968m/z	pos	L-beta-homotyrosine	-1.81033	-3.50722	0.00486462	0.0551309	2216	1435.37	1245.75	1043.68	2339.68	11009.6	7806.44	4059.36	2970.37	3208.26
13.67_148.0604m/z	pos	L-Glutamate	-0.821535	-1.76728	0.00486906	0.0551309	8425.74	6487.5	14291.7	13197.7	9780.97	20662.6	20890.3	17822.8	17706.6	15144.8
8.44_192.1229m/z	pos	4,6-Dideoxy-3-C-methyl-4-(methylamino)hexose	0.838852	1.78863	0.00487266	0.0551309	32277.3	32298.7	50225.8	61040.1	36402.4	22872.3	28001.7	26053.1	18929.9	22804
32.72_94.0046m/z	neg	32.72_94.0046m/z	0.155175	1.11356	0.00487899	0.0551309	9708.47	10130.1	9858.33	9051.87	9469.9	8787.67	8025.4	8927.59	8578.02	8982.28
11.67_232.1402m/z	pos	Gly-Arg	0.871625	1.82972	0.00493881	0.055708	194257	161281	241318	282309	207545	120021	182057	110902	83591.3	97346.2
14.03_140.9664m/z	neg	14.03_140.9664m/z	1.14529	2.2119	0.00495303	0.0557697	2839.13	4524.45	4567.81	4916.46	4440.66	3301.02	2319.53	1291.94	1083.44	1625.86
2.04_550.3407m/z	pos	2.04_550.3407m/z	0.816895	1.76161	0.00498799	0.0560643	1.07479e+06	1.2756e+06	1.82939e+06	1.72921e+06	1.60993e+06	1.04117e+06	1.13038e+06	651699	732923	712026
6.58_229.1545m/z	pos	morpholinyl-4-piperidinylacetic acid	0.411924	1.33046	0.00500438	0.0561495	36587.1	30123.1	43184.1	43625.6	39452.2	26717.2	29355	28053.3	29973.5	30941.4
13.91_196.9231m/z	neg	13.91_196.9231m/z	0.471748	1.38679	0.00501876	0.0562118	39581.6	45703.4	44916.4	36138.4	46472	28617.3	26903.6	25888.2	37069.3	34976.9
9.53_389.1791m/z	pos	gln-asn-gln	0.901899	1.86852	0.00505564	0.0565256	75514.4	50751.8	76622.9	61656.5	59846	32281.9	34250.4	35025.6	52210.9	19837.3
11.82_98.9956m/z	pos	11.82_98.9956m/z	-0.759521	-1.69293	0.00507234	0.056613	1975.2	1488.82	1757.68	1703.16	1479.44	2120.62	2093.22	3322.13	3827.46	2867.92
3.16_295.1649m/z	pos	Tyr Leu	1.26786	2.40804	0.00509609	0.0567302	67465.1	57319.5	127287	83162	99790	33110.5	61982.5	40880.6	23612.3	21065.8
2.07_302.2068m/z	pos	Leu Leu Gly	1.30794	2.47588	0.00510064	0.0567302	23738.5	19757.7	45148	38189.8	42222.6	9598.47	24434.3	13715.4	11197.6	9332.55
10.67_248.1602m/z	pos	Thr Lys	1.07788	2.11092	0.00511586	0.0568003	8239	7082.96	9715.07	11824.9	7922.06	4636.48	6828.76	4621.56	2531.59	2594.3
10.33_308.0324m/z	neg	10.33_308.0324m/z	-0.442794	-1.35923	0.00513362	0.0568984	34476.3	32913.9	35758.9	36932.9	29873.1	51581.6	50931.3	50087.3	36065.6	42344.8
12.36_414.1268m/z	pos	N-{4-[(1E)-2-(1H-Benzimidazol-2-ylsulfanyl)-3-oxo-3-phenyl-1-propen-1-yl]phenyl}acetamide	-2.33985	-5.0625	0.00515295	0.0570135	4251.9	2840.28	1251.62	204.719	1770.27	8870.08	10974	11380.4	10529.3	10505.4
11.73_204.1342m/z	pos	Lys Gly	0.872802	1.83122	0.00518138	0.0571591	98492.2	85796.5	133054	149387	109142	64468.1	97704.1	53448.7	50079.9	48771.8
1.79_320.1886m/z	pos	Chloroquine	-0.806006	-1.74836	0.00518405	0.0571591	16730.3	13043.9	13945.8	11982.2	14095.2	22434.7	33232.6	23442.4	15311.8	27613.6
2.14_479.2143m/z	neg	tyr-leu-gly-glu	-6.09059	-68.1477	0.00519622	0.0571943	271.413	92.2199	0	52.919	92.2565	24654	516.443	2765.31	2575.21	4498.89
5.17_244.1301m/z	neg	asn-leu	1.54471	2.91746	0.00527285	0.0577633	71480.5	55593.1	154298	125583	108439	25278.6	72732	35579.1	20768.9	22296.2
2.06_279.1699m/z	pos	Phe Ile	1.39492	2.62974	0.00527314	0.0577633	29608.1	27979.3	81536.9	49430.7	61507.4	16182	28323.8	20607.2	14366.8	15607.1
12.62_177.0403m/z	neg	3-Deoxy-2-C-methylpentaric acid	-0.460571	-1.37609	0.00528118	0.0577633	2357.76	3208.86	2809.42	2409.61	2700.74	2912.6	3727.59	3797.54	3897.26	4225.34
12.75_424.0490m/z	neg	2-Amino-8-[(4-chlorophenyl)sulfanyl]-9-pentofuranosyl-1,9-dihydro-6H-purin-6-one	10.7719	1748.48	0.00528417	0.0577633	1714.33	5191.56	254.266	1577.24	0	0	0	0	0	0
10.63_316.1149m/z	neg	ser-pro-asp	4.51891	22.926	0.0053007	0.0578448	5575.72	6218.21	14107.3	13330.7	13849	0	1834.52	476.006	0	0
4.99_217.1192m/z	neg	ile-ser	1.07738	2.11021	0.00531049	0.0578525	431409	357549	768980	510526	537062	214261	421131	236315	167704	195313
12.47_261.0073m/z	neg	Homovanillic acid sulfate	0.872235	1.8305	0.00533143	0.0579816	38542	28982.5	61983.2	45668.4	36786.4	21121	28203.5	28084.7	20480.7	17902.9
13.28_88.0402m/z	neg	Isopropyl nitrite	-0.294105	-1.22612	0.0053444	0.0579967	1700.28	1753.26	2226.14	1994.89	1779.49	2290.74	2494.77	2337.3	2164.42	2305.74
5.30_269.0784m/z	neg	4-Imino-1-(beta-D-ribofuranosyl)-1,4-dihydro-3-pyridinecarboxylic acid	0.82637	1.77322	0.00535102	0.0579967	25890.1	33947.9	38244.2	23839.5	27859.1	15143	18450	21984.4	18508.7	10380.1
10.84_665.9938m/z	pos	10.84_665.9938m/z	-0.577822	-1.49259	0.00536116	0.0580079	20874.5	17219.3	20664.4	16646.6	16197.3	21224.6	29492.3	22435.8	30907.3	32667.2
11.08_627.6486m/z	pos	11.08_627.6486m/z	-11.0043	-2054.11	0.00540023	0.0582407	0	0	0	0	0	3899.52	0	253.582	1534.17	4578.28
2.03_350.2071m/z	pos	Ala Phe Leu	1.04688	2.06605	0.00540095	0.0582407	10618.2	15890	16971.6	16197.5	15698.4	4842.12	7071.45	13426.5	6550.84	4589.46
4.86_251.1035m/z	neg	ser-phe	0.905218	1.87283	0.00541609	0.0583053	26694.4	20880.9	39695.2	33832.5	31259.7	12329.5	24694.2	17654	12745.9	13928.4
6.96_278.0647m/z	pos	Methyl 2-[(succinimidooxy)carbonyl]benzoate	-0.842552	-1.79322	0.00542609	0.0583145	85620.7	79025.8	165418	179045	121294	231490	236929	217935	204933	239170
2.12_263.1421m/z	pos	Ile Met	1.71313	3.27871	0.00547223	0.0587114	25625.6	19671.9	62108	40301	43303.4	7207.34	24168.1	13828.9	7418.6	5631.22
11.15_303.1772m/z	pos	Arg Gln	1.16011	2.23474	0.0055003	0.0589133	23346.4	26530.5	49983.8	38547.9	36423.2	13039.1	27062.4	16298.5	12105.9	9724.73
11.39_86.0964m/z	pos	(1E)-N-Isopropylethanimine	0.373664	1.29564	0.00552547	0.0590836	2470.62	2067.82	2520.69	2583.35	2389.82	2074.69	2026.9	1518.98	1932.92	1732.14
13.65_403.0082m/z	neg	sulfoxone	-1.18353	-2.27131	0.00556968	0.0594566	3178.62	2052.27	7458.46	6191	4593.76	11475.4	12590	9921.73	10976	8360.29
2.58_363.1887m/z	neg	2.58_363.1887m/z	2.05315	4.15012	0.0055858	0.059529	3755.28	2747.01	9057.81	4407.66	3800.28	612.295	3244.67	989.865	599.999	276.451
6.77_205.1181m/z	pos	Ser Val	0.922319	1.89516	0.0056029	0.0596115	42194.5	33886.1	61975.4	67564.1	57400.5	25826	40869.1	25977	21574	24537
2.11_403.2548m/z	pos	thr-val-leu-ala	1.20741	2.30923	0.00563058	0.0597835	8062.92	8403.13	7630.17	12694.7	12855.1	2687.87	8744.28	3999.81	3276.73	2787.46
2.69_151.0965m/z	pos	1,4-Dideoxyhexitol	0.520134	1.43409	0.00563782	0.0597835	1110.95	1015.72	1312.12	1126.14	1113.95	627.788	673.513	729.031	928.828	999.248
1.86_146.1175m/z	pos	Hexylcarbamic acid	0.813311	1.75724	0.00565034	0.0598166	3147.48	2640.27	3396.39	3458.85	2891.9	2295.59	2558.72	1451.96	1160.14	1371.95
11.95_390.1865m/z	pos	Glu Glu Ile	0.975063	1.96573	0.00572945	0.0605535	27468.8	24463.5	33721.4	18647.6	29409.8	10387.2	20989.3	13136	15312.9	8193.24
13.27_861.3473m/z	pos	13.27_861.3473m/z	-1.27932	-2.42725	0.00574795	0.0606485	109658	57922.5	34136.6	24052.6	53208.9	128690	98970.1	156333	142523	150640
2.02_470.2618m/z	neg	asp-ile-pro-lys	2.23627	4.71177	0.00578139	0.0609005	21183.6	35853.3	56889.5	30149	33208.1	3343.35	8677.93	18103.4	6430.06	1067.03
11.82_177.0618m/z	pos	Allantoic acid	-0.65863	-1.57858	0.00582915	0.0612148	42011	31293.7	34784.5	38293.9	30827.5	42256.4	45836.8	65077.8	73031.2	53542.3
11.05_627.9829m/z	pos	11.05_627.9829m/z	-10.0663	-1072.19	0.00583044	0.0612148	0	0	0	0	0	1562.5	0	123.974	809.518	2859.98
11.82_61.0398m/z	pos	Urea	-0.686242	-1.60909	0.00586981	0.0615121	7731.75	5983.91	6285.61	7222.69	5682.31	7860.4	8398.79	12445.9	13824.8	10422.2
13.92_194.9273m/z	neg	13.92_194.9273m/z	0.451297	1.36727	0.00587806	0.0615121	470299	554788	533002	428398	551930	351292	325834	314757	438800	425876
3.33_265.1193m/z	neg	2-diethylaminoethyl p-nitrobenzoate	1.05933	2.08397	0.00589503	0.0615886	6341.65	5486.78	7997.97	8456.27	6994.95	2976.06	6119.46	3609.06	1853.04	2367.89
1.95_274.1118m/z	neg	3-(benzyldimethylammonio)propanesulfonate monohydrate	-1.25903	-2.39334	0.00592782	0.0618298	9357.38	6016.42	2731.36	2243.42	3642.71	9847.09	13777.3	10173.1	13042.2	10586.7
4.42_351.1521m/z	neg	2,2',2'',2'''-(1,2-Ethanediyldinitrilo)tetraacetic acid - 1,2-ethanediamine (1:1)	1.97138	3.92142	0.00597481	0.0622181	6480.92	5117.23	12503.1	11466.6	8638.64	1536.87	5032.67	3317.66	640.099	742.047
12.18_98.0965m/z	pos	3-METHYLVALERONITRILE	0.449533	1.3656	0.00599	0.0622745	1444.92	1964.46	1698.31	1671.48	1761.55	1161.25	1048.54	1142.87	1557.44	1342.76
0.03_225.9265m/z	neg	0.03_225.9265m/z	-0.247126	-1.18684	0.00601003	0.0623641	251252	288098	221929	256604	249566	288440	313678	295084	287537	319522
1.73_259.2010m/z	pos	Methyl L-leucyl-L-leucinate	1.28364	2.43453	0.00602467	0.0623641	8140.23	5611.63	8123.61	10243.8	8640.34	4263.16	5061.85	3969.76	1393.98	2050.57
1.94_414.3212m/z	pos	(4S)-4-{[(9Z)-3-Hydroxy-9-hexadecenoyl]oxy}-4-(trimethylammonio)butanoate	0.717559	1.6444	0.00602797	0.0623641	7133.49	8660.93	12481.9	10396.2	8523.39	5969.71	7713.25	4649.62	5751.7	4614.79
2.11_373.2442m/z	pos	Gln Ile Ile	1.14334	2.20892	0.00605844	0.0625777	12417.6	11106.4	15583.5	18033.7	20018.3	4161.48	12386.9	8271.46	5577.54	4530.79
14.24_111.0087m/z	neg	4-Hydroxy-2H-pyran-2-one	-0.929054	-1.90403	0.00608081	0.0625931	461396	312784	383909	213728	312834	446340	495603	788628	792942	684114
9.53_250.0580m/z	neg	2-amino-6-(1-carboxyethoxy)-4(3H)-pteridinone	0.685548	1.60831	0.0060813	0.0625931	95443.6	111474	93312.1	58304.2	103622	50004.3	60054.7	66175.4	57559.7	53558.4
4.93_187.1086m/z	neg	NÎµ-Acetyl-L-lysine	1.06175	2.08747	0.00609235	0.0625931	66379.2	51111.3	121516	79215.2	82419.9	32013.1	63407.1	36307.3	29390.1	30806.9
12.38_412.1125m/z	neg	N-{4-[(1E)-2-(1H-Benzimidazol-2-ylsulfanyl)-3-oxo-3-phenyl-1-propen-1-yl]phenyl}acetamide	-2.58473	-5.99904	0.00609922	0.0625931	4152.23	2548.67	659.816	107.352	1224.98	8730.74	10270.3	12300.6	11015.9	9857.46
5.18_355.1622m/z	neg	ser-pro-pro-gly	-1.35917	-2.56537	0.00613621	0.0628715	83105.1	53426.7	39941.1	17360.9	36918.8	78529.3	101189	149765	132825	129666
11.92_247.0933m/z	neg	D-gamma-Glutamylthreonine	0.543143	1.45714	0.00616685	0.063084	22871.8	18915.4	24051.2	19922.9	22320.1	12370.8	20185.2	16226	12192.2	13197.7
10.64_245.1142m/z	neg	2,4-Diacetamido-2,4,6-trideoxyhexose	1.69632	3.24073	0.0061783	0.0630998	2553.49	2245.32	4416	3867.33	3487.26	673.863	2371.87	1302.43	332.896	428.342
4.33_175.0016m/z	pos	4.33_175.0016m/z	-0.811721	-1.7553	0.00621414	0.0633643	43346.5	37552.4	37539.7	38957.7	34243.1	50436.6	43918.8	92699.3	76231.4	73103.1
6.04_180.0526m/z	neg	2-Amino-9-(hydroxymethyl)-1,9-dihydro-6H-purin-6-one	-0.308691	-1.23858	0.00625414	0.0636704	32170.1	37662.3	40351.1	32607.5	34581.4	43948.6	50656	41708.8	40306	43072.4
8.72_262.0695m/z	neg	Trifluoropentoxypicolinic acid	-0.395298	-1.31521	0.00626756	0.0637052	38965	30892.2	33794	34581.1	31218.6	47059	46714.3	50437.6	35479.4	43175.6
14.21_293.9971m/z	neg	14.21_293.9971m/z	-1.01166	-2.01623	0.00630232	0.0639565	70695.7	44753	62578	30199.6	44477.9	69877.3	76616.8	126358	122329	114333
11.92_287.0496m/z	neg	MFCD00094010	-0.430686	-1.34787	0.00632702	0.064105	27342.7	28364.2	30024.7	30966.5	30118.3	51066.7	40724	33391.7	34699.4	38010
13.92_97.9641m/z	neg	13.92_97.9641m/z	0.390196	1.31057	0.0063451	0.0641281	1221.02	1348.88	1252.38	1102.02	1292.71	855.228	855.727	818.565	1141.39	1071.65
2.10_429.2356m/z	neg	asp-leu-leu-ala	0.928549	1.90336	0.0063538	0.0641281	6365.53	5702.58	5702.88	10393.7	7261.27	3677.61	6039.41	3221.98	2687.51	2983.44
14.24_191.0196m/z	neg	Isocitrate	-0.953287	-1.93628	0.00635948	0.0641281	5.19476e+06	3.53369e+06	4.33726e+06	2.34297e+06	3.43665e+06	5.05705e+06	5.51697e+06	9.01555e+06	9.03313e+06	7.86714e+06
14.17_371.9743m/z	neg	14.17_371.9743m/z	-1.02626	-2.03674	0.00644068	0.0648136	10146.7	12445.9	11431.8	6855.14	8947.28	13780.9	12913.4	23863.7	23136.8	27794.6
2.06_277.1556m/z	neg	leu-phe	1.29775	2.45845	0.00645275	0.0648136	19603.4	15595.6	38086.4	26932.2	31912.2	7938.85	20089.8	11378.4	7619.55	6715.66
4.34_220.0086m/z	neg	4.34_220.0086m/z	-0.524186	-1.43812	0.00646465	0.0648136	37792.8	39397.5	32645.9	32148.4	31953.7	42970.7	38411.6	58861.9	50688.4	59213.8
10.49_238.0122m/z	neg	AEBSF HCl	0.216789	1.16214	0.00647323	0.0648136	17018	17200.9	18658.9	15644.2	17853.7	14164.4	14112	14314.3	16362.8	15370.2
10.34_192.9066m/z	pos	10.34_192.9066m/z	0.207268	1.1545	0.00648238	0.0648136	6803.1	6563.87	6780.86	6654.87	6408.87	6023.97	5010.45	6096.59	6107.54	5527.85
9.78_259.1298m/z	neg	L-gamma-Glutamyl-L-leucine	1.66296	3.16667	0.00650186	0.0648136	5351.11	4624.96	13688.4	10716.5	10208.8	1661.3	5271.94	3643.7	2145.16	1355.48
2.09_462.2569m/z	neg	{2-Benzyl-4-[(4-quinolinylmethyl)amino]-1-piperidinyl}(3,5-dimethylphenyl)methanone	0.74931	1.68099	0.00650295	0.0648136	10023.2	12211.6	11479.7	8290.7	10573.9	5510.19	7152.13	9043.21	5479.24	4091.82
2.02_120.0808m/z	pos	2-Vinylaniline	0.65182	1.57115	0.00651066	0.0648136	10588.2	10459.4	11600.8	12822.8	11402.7	6347.49	10522.6	8017.17	4959.86	6349.9
14.25_191.0688m/z	neg	2,4-Diamino-6-methylpteridin-7-ol	-1.28307	-2.43356	0.00653633	0.0648136	3349.87	2744.52	3852.81	1432.34	2366.36	4087.49	4467.35	9382.63	6501.59	9019.62
6.95_262.0908m/z	pos	4-(Cyclohexylsulfanyl)-1H-isoindole-1,3(2H)-dione	-0.826002	-1.77277	0.0065399	0.0648136	210429	183477	401403	427232	295729	537857	592674	507991	494558	558461
3.83_231.1348m/z	neg	thr-ile	1.29741	2.45788	0.00655885	0.0648136	53759.1	41425.7	111568	80724	74581	21943.6	55439.5	27942.6	19870.8	22105.7
10.54_465.1713m/z	pos	pinocembrin chalcone	0.433235	1.35026	0.00655911	0.0648136	13285.3	11960.3	12523.4	15084.6	10114.4	9007.38	8528.19	11173.7	8692.42	9231.05
2.11_457.3129m/z	pos	2.11_457.3129m/z	1.04838	2.06821	0.00657047	0.0648136	17390	15899.2	29821	21651.5	27553.2	6488.52	15445.2	14613.4	9104.34	8651.17
10.51_407.1181m/z	pos	3,7-Bis[4-(trifluoromethyl)phenyl]-1,5,3,7-dioxadiazocane	0.285785	1.21907	0.00657861	0.0648136	33531.5	32035.7	31199.7	31367.5	31761.1	22610.7	23052.5	28453.8	28656.5	28387.2
10.18_68.0496m/z	pos	Allyl Cyanide	0.467953	1.38315	0.00658001	0.0648136	668.204	510.737	695.227	661.206	642.67	445.83	468.535	571.748	446.648	363.548
14.17_294.9933m/z	neg	4,4'-dichlorobenzilic acid	-1.00953	-2.01325	0.00659977	0.064908	388668	245451	330867	161897	245368	376228	417932	685822	675016	607699
2.80_125.0467m/z	neg	1-(5-Amino-1H-1,2,4-triazol-1-yl)ethanone	-0.3244	-1.25214	0.00662825	0.0650876	882.362	774.097	1045.19	907.985	872.844	1022.03	1156.18	1056.28	1097.35	1282.12
10.44_407.2051m/z	pos	gly-his-pro-pro	-0.412518	-1.33101	0.00664567	0.0651582	18346.7	19529.5	18421.4	20937.1	19316.6	29393	29554.8	21749	26679.6	21135.5
6.59_188.0706m/z	pos	2-Methoxy-3-quinolinecarbaldehyde	-0.463989	-1.37935	0.0066634	0.065196	749557	616775	527033	489959	551148	675921	793064	864840	796632	917212
3.86_120.0807m/z	pos	4,7-dihydroindole	1.21653	2.32388	0.00666998	0.065196	2451.93	1941.21	4967.3	4035.24	4227.55	1080.77	2178.87	1594.16	1049.56	1677.34
5.92_220.1178m/z	pos	Pantothenic Acid	-0.21145	-1.15785	0.00670788	0.065466	297458	252216	278110	277874	283369	311178	352894	328613	321383	294219
2.76_229.1555m/z	neg	Val-Leu	1.63512	3.10614	0.00672287	0.065512	24153	20043	57669.3	37782.1	39905	7447.5	24459.2	14151	6504.31	5240.25
5.16_278.1145m/z	neg	asn-phe	1.65659	3.15271	0.00673854	0.0655645	11781.3	9275.2	30392.3	21223.3	20207	4170.49	11743.2	6408.28	2643.93	4490.73
6.58_285.0856m/z	neg	3-Carboxy-1-(beta-D-glucopyranosyl)pyridinium	-0.557114	-1.47132	0.00678847	0.0659496	12292.8	15301.2	10257	9366.15	10910.6	14343.7	16370.2	18028.5	15570.1	21214.5
13.81_173.0090m/z	neg	Aconitic acid	-0.930044	-1.90533	0.00683216	0.0661122	19615.1	16794	16999.7	13221.1	15762.7	19003.9	23288.2	42508.7	32231.9	39957.4
1.78_344.1535m/z	neg	Benzydamine HCl	-0.677268	-1.59911	0.00684182	0.0661122	16871.9	15832.7	11413.5	8316.94	11802.2	18279.3	22362.6	19425.1	23791	18867.1
2.04_415.2914m/z	pos	ala-val-leu-leu	1.26845	2.40903	0.0068568	0.0661122	7389.12	7972.33	12151.8	9395.56	8669.52	2757.65	7311	4779.86	2458.51	1609.83
2.00_675.4187m/z	pos	2.00_675.4187m/z	-1.44983	-2.73175	0.00686259	0.0661122	18618.6	31671.3	6614.37	21579.3	8237.44	49248.2	55555.7	57819.6	43003.5	31282.2
5.61_110.9756m/z	neg	Hydroxymethanesulfonic acid	0.623862	1.54099	0.00686675	0.0661122	1143.52	1163.2	1764.98	1531.87	1284.02	1020.47	993.049	1021.31	746.175	686.814
2.05_497.2927m/z	pos	arg-gly-lys-his	0.923374	1.89655	0.00686745	0.0661122	12792.8	15018.9	24540	22220.9	19821.1	12653.9	13567.7	7130.08	7694.78	8722.66
12.60_148.0332m/z	neg	12.60_148.0332m/z	-0.823524	-1.76972	0.00688563	0.0661873	759.243	1075.42	569.342	595.277	785.679	1071.51	1093.55	1610.34	1119.06	1807.72
10.51_248.0410m/z	neg	MFCD18431851	0.205285	1.15291	0.00695286	0.0665145	167898	164779	169869	159850	154304	132494	135946	158454	132314	149171
3.17_293.1507m/z	neg	1-[2-(Allyloxy)phenoxy]-3-[isopropyl(nitroso)amino]-2-propanol	1.5017	2.83177	0.00695831	0.0665145	26466.6	21443.7	57810.2	34846.9	44156.4	10406.5	25777.1	15171.6	7691.16	6183.1
2.79_248.1748m/z	pos	(R)-(+)-trans-4-(1-Aminoethyl)-N-(4-Pyridyl)cyclohexanecarboxamide	-0.922218	-1.89503	0.00695847	0.0665145	1598.78	832.835	899.129	943.509	1037.34	1966.16	3132.59	1841.69	1720.61	1409.03
11.08_627.3143m/z	pos	Benzyl serylasparaginylvalylphenylalanylalaninate	-11.1722	-2307.57	0.00696143	0.0665145	0	0	0	0	0	4637.84	0	100.037	2275.05	4519.91
6.58_205.0969m/z	pos	L-Tryptophan	-0.474392	-1.38933	0.00697345	0.0665297	260904	209740	170717	164984	186924	236039	274909	299869	267689	301478
6.64_151.0965m/z	pos	1,4-Dideoxyhexitol	-0.169166	-1.12441	0.00699147	0.0666019	2112.62	1949.65	1886.93	2150.74	2192.84	2281.06	2326.38	2199.78	2396.33	2370.36
11.82_134.0560m/z	pos	3-(2,3-Dihydroxypropoxy)-1,2-triazadien-2-ium-1-ide	-0.688878	-1.61203	0.00701904	0.0667647	15294.5	11629.5	12120.5	13529	10969.7	14886.3	16221.2	24062.2	27038.4	20228.3
14.04_139.9738m/z	neg	trifluoropyruvate	1.40833	2.6543	0.00708828	0.0672714	1479.66	2789.75	2915.13	3033.36	2641.32	1996.17	1244.32	526.576	466.868	607.62
9.15_340.1975m/z	pos	ala-his-ile	0.805987	1.74834	0.00709342	0.0672714	24501.2	19232	37865.1	33868.6	27500.3	14653.6	21313.6	16310.7	17496	11997
9.74_246.1094m/z	neg	gln-thr	0.994549	1.99246	0.00715018	0.0677089	7785.32	8255.42	14365.5	11979.8	9966.03	4197.34	9282.7	5151.05	3855.13	3786.39
2.08_380.2176m/z	pos	Thr Phe Ile	1.9247	3.79657	0.00722559	0.0682575	9877.64	4837.83	10838.1	11459.2	8775.56	1045.54	5042.68	4539.72	741.246	687.576
7.61_345.0799m/z	neg	7-Chloro-5-(2-fluorophenyl)-1-(2-methoxyethyl)-1,3-dihydro-2H-1,4-benzodiazepin-2-one	0.838919	1.78871	0.00722954	0.0682575	39942.9	60008	52180.9	35822.3	47382.3	21439.9	29358.1	21619.7	40830.3	18317.6
8.73_121.0648m/z	pos	2,3-dihydrobenzofuran	-0.380408	-1.30171	0.00726344	0.0684762	3967.71	2914.71	3045.14	3495.81	3922.48	4614	5212.6	4308.31	4284.18	4161.68
10.38_227.0648m/z	neg	3-(2-Aminoethyl)-4,7-difluoro-1H-indole-5,6-diol	-0.393112	-1.31322	0.00727823	0.0685143	10108.6	10667.7	9182.74	9581.46	8675.39	15391.5	12211.3	12395.4	10245.2	13076.4
6.57_146.0600m/z	pos	4-formyl Indole	-0.436461	-1.35328	0.00732496	0.0688524	47894.3	38029	32854	30617.1	35606.8	43502.2	49647.3	53292.9	48636.1	55281.6
12.44_613.1395m/z	neg	CMP-N-acetylneuraminic acid	-0.141356	-1.10294	0.0074119	0.069488	64177.6	61247.6	69623	64835.4	68671.2	74631.2	75175.7	70618.8	72244.7	69706.7
4.29_262.1645m/z	pos	3-Hydroxy-3-[(3-methylbutanoyl)oxy]-4-(trimethylammonio)butanoate	-0.940897	-1.91972	0.00741437	0.069488	58594.1	57233.3	83511.1	83412.3	70534.7	83496.9	95628.2	172981	162197	163912
6.83_130.0863m/z	pos	NIPECOTIC ACID	0.531677	1.44561	0.00746001	0.069813	16554.3	13926.5	11487.8	11835	13507.1	10936.9	11453.7	8049.56	7682.29	8438.31
5.37_159.0276m/z	pos	2,6-Dioxo(4-~14~C)-1,2,3,6-tetrahydro-4-pyrimidinecarboxylic acid	0.407856	1.32671	0.00748819	0.0699512	19917.7	25544.5	22277.6	19167.6	20209	15858.2	14227.8	17308.5	19376.9	13965.6
2.03_344.2539m/z	pos	Ile Val Ile	1.71744	3.28853	0.00749673	0.0699512	18284.8	15319.5	57144.2	34249.2	33421.5	6222.05	18309.5	11552.5	7404.95	4680.8
5.91_242.0995m/z	pos	Sodium pantothenate	-0.331706	-1.2585	0.0075174	0.0700416	46295.6	34487.6	36924.1	39200.7	43071.2	48097.3	58018.5	49928.5	49535	46096
2.19_229.1555m/z	neg	Val-Leu	1.61963	3.07297	0.00753119	0.0700676	22063.6	16302	45194.8	31989	31526.4	6650.02	20631.8	12007.3	4787.05	3781.6
10.82_277.0378m/z	pos	Clonazepam Related Compound B	-1.98726	-3.96483	0.00760862	0.0706847	2635.83	605.156	2662.43	3230.38	1524.17	7782.79	12435.7	12346.6	3058.08	6648.78
6.84_147.0553m/z	pos	5-Quinoxalinol	-0.589475	-1.5047	0.00764117	0.0708838	1293.58	1049.54	763.37	842.76	964.508	1308.48	1173.07	1546.27	1592.32	1776.09
3.87_229.1545m/z	pos	Pro Ile	0.567163	1.48161	0.00767134	0.0708906	463189	361318	425016	444303	402826	285091	386934	291089	197795	254210
5.31_110.0349m/z	pos	2-Azidofuran	0.67511	1.59672	0.00768325	0.0708906	3552.89	4630.97	4296.21	2767.41	3794.08	2113.1	2378.93	2565.23	3142.13	1724.18
10.13_69.0336m/z	pos	butyn-2-one	0.445277	1.36158	0.00768399	0.0708906	3303.75	2648.45	3906.05	3781.09	3399.99	2529.13	2686.29	2837.54	2365.58	2094.55
12.19_142.0264m/z	pos	[2-(Hydroxyamino)ethyl]phosphonic acid	0.394953	1.3149	0.0076864	0.0708906	62909	50896.4	67768.2	56943	62039.3	36803.2	47146.6	50555.7	51124.8	42945.4
3.86_166.0723m/z	pos	7-Methylguanine	0.300081	1.23121	0.00783091	0.0721044	31980.4	36635.6	39948.7	35722.5	38222.5	28726.4	35009.2	26420	29083.9	28995.1
11.29_234.1446m/z	pos	Ser Lys	0.661104	1.58129	0.00784063	0.0721044	62247.7	60084.4	83594.4	86108.8	79438.9	45572.6	69259.3	44004.7	39596.9	36482.9
13.81_85.0293m/z	neg	2,3-Dihydro-3-furanol	-0.711881	-1.63794	0.00790199	0.0725156	4302.04	3665.95	3695.88	3162.48	3659.62	4063.43	4838.35	7654.03	6199	7527.26
11.16_233.1130m/z	pos	Val Asp	-0.501764	-1.41594	0.00790811	0.0725156	14397.7	12331.4	12586.2	8833.31	11938.2	13905	17762.8	18330.4	19425.2	15658.2
6.52_325.0876m/z	pos	4-(4-Aminophenoxy)-N,N-bis(2-chloroethyl)aniline	-0.218854	-1.16381	0.00795737	0.0727597	335096	329786	343699	300528	299125	355363	352399	355824	403535	404558
12.27_117.0192m/z	neg	Succinic acid	-0.326756	-1.25419	0.0079621	0.0727597	140567	121584	155753	122062	126730	154718	173448	188652	147579	171769
2.89_300.1927m/z	neg	ala-val-leu	1.65107	3.14066	0.00796897	0.0727597	10534.9	8370.17	22299.7	21424.7	18648.7	3667.34	11720.7	5371.92	3148.35	1967.59
14.24_189.0404m/z	neg	3-Dehydroquinic acid	1.03911	2.05496	0.007997	0.0729111	13701.9	23773.5	13273.5	22565.1	21203.6	14185.8	9727.23	6271.66	5550.42	10257.2
2.00_388.1798m/z	neg	1-(2-Cyclopentylphenoxy)-3-[(2-methyl-2-propanyl)amino]-2-propanol sulfate (1:1)	-0.677964	-1.59988	0.00803481	0.0729613	5483.64	4906.14	4351.82	3407.56	3383.61	6118.01	8162.92	6151.69	8694.83	5325.38
1.87_301.1114m/z	neg	5-(3-Aminophenyl)-8-chloro-3-methyl-2,3,4,5-tetrahydro-1H-3-benzazepin-7-ol	1.05577	2.07883	0.00803975	0.0729613	2087.37	2110.99	4744.95	3907.43	3117.92	1169.09	1619.9	2008.58	1103.82	1777.57
7.14_244.1300m/z	neg	gln-val	1.83467	3.56691	0.00805313	0.0729613	8296.83	5790.28	24798.7	15127.8	13094	2203.25	9586.36	2944.65	1772.22	2303.87
5.33_478.1609m/z	neg	asn-asp-met-thr	0.495757	1.41006	0.00806695	0.0729613	18717.4	23904.5	20279.4	16421.6	20185.1	13479.8	14062.4	17853.2	14276.6	10896.6
2.11_300.1927m/z	neg	ala-val-leu	1.29037	2.44592	0.00806696	0.0729613	18137.4	12362.1	25992.1	25371	23896.6	6513.04	18239.6	8008.61	6389.41	4085.47
5.32_267.0734m/z	neg	Inosine	0.739981	1.67015	0.00809534	0.0729613	3.39676e+06	4.04806e+06	4.60047e+06	2.92915e+06	3.19409e+06	1.91535e+06	2.4307e+06	2.73461e+06	2.45473e+06	1.34295e+06
5.09_288.1565m/z	neg	thr-gly-ile	1.39067	2.62201	0.00810225	0.0729613	138637	115851	256797	239493	197709	63934.6	155457	68369.7	35996.6	37979.6
1.86_450.2203m/z	neg	1-(10-Carboxydecyl)-4-[(E)-2-(1-naphthyl)vinyl]pyridinium chloride	-1.54138	-2.91072	0.00810981	0.0729613	2327.25	2808.7	609.937	698.679	1010.52	6215.26	4144.59	3503.95	5269.31	2576.08
14.19_157.0141m/z	neg	1,1'-(1,3-Trioxidanediyl)bis(2-propen-1-one)	0.965211	1.95235	0.00812183	0.0729613	5444.55	8699.73	5657.96	8844.36	8767.94	5824.17	4217.6	2646.14	2359.76	4113.75
10.84_337.9805m/z	pos	10.84_337.9805m/z	-0.54474	-1.45876	0.00814084	0.0729613	18289.1	14625.7	18346.3	19838.7	15966.2	28287.9	27848.8	27804.2	17581.2	25488.4
2.05_248.0960m/z	neg	Ammonium (7,7-dimethyl-2-oxobicyclo[2.2.1]hept-1-yl)methanesulfonate	-0.596297	-1.51183	0.00814337	0.0729613	15818	13929.4	16958.5	13242.1	13113.9	16089.6	21301.8	27828.5	26315	18925
1.75_131.1067m/z	pos	1,2-Cycloheptanediol	0.29707	1.22865	0.0081509	0.0729613	2588.4	2407.05	2555.22	2690.57	2604.22	2087.27	2070.25	2199.88	1691.82	2404.82
3.46_268.1037m/z	pos	Adenosine	1.08947	2.12795	0.00816213	0.0729613	1.63693e+06	1.34734e+06	1.70979e+06	1.22033e+06	1.53508e+06	436070	389880	1.05694e+06	1.17642e+06	441458
5.18_418.1578m/z	neg	ala-asn-asp-thr	-1.7533	-3.37129	0.00816278	0.0729613	8693.3	5538.04	2630.91	838.139	3675.6	9707.02	11416.1	17179.4	17223.9	16550.1
1.89_86.0964m/z	pos	Cyclopentylamine	0.46597	1.38125	0.00818245	0.0730347	3517.46	4545.18	4569.8	4143.81	3660.19	3194.78	3552.86	2341.87	2552.92	3151.86
3.30_345.2129m/z	pos	val-leu-gly-gly	1.00193	2.00268	0.00819596	0.0730529	5867.69	7075.95	7523.8	10893.2	9949.56	4863.76	6330.82	2905.42	2384.62	4140.36
2.73_120.0808m/z	pos	4,7-dihydroindole	0.77723	1.71384	0.00827427	0.073648	1790.51	1342.43	2590.3	2375.12	2282.89	1014.18	1651.32	1291.42	982.526	1115.78
9.12_357.0813m/z	neg	5-(2-Carboxyethyl)-2-hydroxyphenyl beta-D-glucopyranosiduronic acid	0.685557	1.60832	0.00830436	0.0738127	9476.05	12326.3	14914.8	9591.06	11090	6709.45	10153.1	6521.72	5092.34	7209.77
7.93_260.1966m/z	pos	Leu Lys	0.432518	1.34959	0.00832045	0.0738527	81572.4	97202.1	96309.1	107174	85857.3	68363.9	81974.8	77905	64419.5	54193.4
6.65_106.0486m/z	pos	6.65_106.0486m/z	0.604932	1.52091	0.00835775	0.0740806	1978.45	1871.78	1827.7	1362.23	1512.7	856.331	900.307	1406.96	1105.36	1352.85
6.17_129.0556m/z	neg	1-Hydroxycyclopentanecarboxylic acid	0.473488	1.38846	0.00839476	0.0741789	1337.95	1477.87	1217.81	907.742	1373.68	865.216	950.706	908.775	825.704	996.436
2.60_284.1212m/z	pos	DASB	0.760807	1.69444	0.00840324	0.0741789	80503.8	84718.6	41491.6	62985.2	54377.3	44500	33347.2	42959.6	33568.6	36881.5
4.61_160.0967m/z	pos	Acetyl-DL-Valine	-0.453518	-1.36938	0.00841521	0.0741789	29448	34368.6	33041.5	33334.2	29214.3	37947.2	33560.1	47280.6	48099	51402.4
16.54_254.9815m/z	neg	2JWH465TW2	0.8959	1.86077	0.00841539	0.0741789	2426.99	1981.47	4564.05	3629.15	3085.67	1723.17	2245.17	1681.42	1361.06	1417.43
13.68_401.0505m/z	neg	2-Hydroxy-3-{[5-hydroxy-3-(4-hydroxyphenyl)-4-oxo-4H-chromen-7-yl]oxy}succinic acid	-0.826383	-1.77323	0.00844319	0.0742123	52733.1	46306.5	118807	85560	82934.8	144930	148559	130063	149003	112523
11.41_563.1825m/z	neg	11.41_563.1825m/z	-3.4153	-10.6686	0.0084523	0.0742123	6648.98	299.58	88.3675	8760.64	264.576	51721.9	10881.1	29495.5	12186.5	67124.4
11.73_245.0777m/z	neg	1-Pentofuranosyldihydro-2,4(1H,3H)-pyrimidinedione	0.513673	1.42768	0.00846384	0.0742123	4007.9	4068.45	5692.59	3970.81	4914.37	3266.39	3603.87	3475.68	3143.31	2377.03
11.90_331.0134m/z	neg	11.90_331.0134m/z	-0.532677	-1.44661	0.00846577	0.0742123	1693.11	2508.66	2011.21	2305.81	2441.41	4091.39	2830.96	2619.39	3003.74	3311.88
11.57_341.0836m/z	neg	6-Amino-1-(beta-D-glucopyranosyl)[1,2,3]triazolo[4,5-e][1,3]diazepine-4,8(1H,7H)-dione	0.685636	1.60841	0.00853804	0.074743	9205.18	9319.84	8940.22	13627	10250.2	8571.97	6849.54	5934.08	4146.08	6417.66
2.95_288.1913m/z	pos	ala-val-val	2.14681	4.42848	0.00856852	0.0748434	3719.59	6806.9	6961.68	5560.51	5532.58	364.242	2325.47	2979.95	640.856	139.576
2.10_332.2176m/z	pos	Leu Val Thr	1.53843	2.90479	0.008573	0.0748434	27979.6	20747.7	64679.1	49257.6	46132.5	10348.5	30371.6	15245.3	8429.67	7481.64
1.97_619.3448m/z	pos	N-[(5-Methyl-1,2-oxazol-3-yl)carbonyl]alanylvalyl-N-[(3E)-5-ethoxy-5-oxo-1-(2-oxo-3-pyrrolidinyl)-3-penten-2-yl]leucinamide	2.2897	4.88956	0.00860452	0.0750159	24013.8	12226.4	24908.7	33751.5	15776.3	331.682	1551.91	20262.5	392.933	92.2703
2.66_261.1277m/z	neg	Leucylmethionine	1.50678	2.84176	0.00881195	0.0765687	10737.3	7449.56	17955.8	15783.6	14312.5	2561.07	11258.9	4964.16	2663.14	1858.52
2.13_263.1400m/z	neg	2-[2-Hydroxy-3-(1-piperidinyl)propyl]nicotinic acid	1.62431	3.08295	0.00882035	0.0765687	5864.28	4062.06	12510.7	8793.14	8971.46	1554.48	6491.49	2605.85	1164.59	1220.22
5.35_537.1685m/z	pos	(2S,3S,4S,5R,6S)-6-(Hydroxymethyl)-5-{[(2R,3S,4S,5R,6S)-3,4,5-trihydroxy-6-(hydroxymethyl)-5-{[(2R,3S,4R,5R,6S)-3,4,5-trihydroxy-6-(hydroxymethyl)tetrahydro-2H-pyran-2-yl]oxy}tetrahydro-2H-pyran-2-yl]_x000D_ oxy}tetrahydro-2H-pyran-2,3,4,5-tetrol	1.03508	2.04923	0.00882706	0.0765687	697139	911011	966252	608688	789196	319871	435247	426810	587460	169034
6.86_278.1166m/z	pos	gln-met	2.21796	4.65235	0.00883069	0.0765687	2104.72	2090.93	14211.1	5768.72	3949.22	812.926	1289.31	1432.92	1457.93	1048.25
7.70_132.1019m/z	pos	L-Isoleucine	-0.264573	-1.20128	0.00894745	0.0774757	15323	12329.7	12485.7	13730.1	12702.5	18314.6	15794	15135.4	15308.1	15419.4
4.95_145.0141m/z	neg	Oxoglutaric acid	-0.38196	-1.30311	0.00896646	0.077535	10464.9	13712.6	10076.7	10722.3	9750.87	15065.1	12903.7	16086.2	14862.6	12399.5
1.85_443.2298m/z	neg	1.85_443.2298m/z	-3.43342	-10.8034	0.00899869	0.0777082	144.973	52.9568	0	51.1241	0	362.341	593.149	605.548	722.786	455.823
13.80_129.0192m/z	neg	trans-Glutaconic acid	-0.746269	-1.67745	0.0090747	0.078065	15944.9	12788.8	13481.7	11454.1	13155.5	14366	17993.7	29099.6	23084.5	27555
2.12_261.1276m/z	neg	ile-met	1.52222	2.87232	0.00907997	0.078065	19489.4	12485.9	31930.8	23485.1	22147.4	4895.73	17470	8883.35	4244.63	2638.96
10.74_177.0246m/z	pos	10.74_177.0246m/z	-0.248893	-1.1883	0.0090809	0.078065	125047	106449	113618	101483	116383	124439	142788	131480	146819	123460
5.36_559.1505m/z	pos	Triamcinolone acetonide 21-disodium phosphate	0.750376	1.68223	0.00909118	0.078065	1.29125e+06	1.63194e+06	1.50191e+06	1.13255e+06	1.35973e+06	751897	847892	920265	1.12929e+06	462682
2.02_761.4554m/z	pos	2.02_761.4554m/z	2.32611	5.0145	0.00910606	0.078065	5597.31	19633.8	30172.4	15299.4	24538.5	5225.35	2888.99	3058.6	7169.1	647.165
10.39_329.0868m/z	neg	.alpha.-D-Erythro-Hex-2-enopyranose, 3-deoxy-, tetraacetate	-0.735674	-1.66518	0.00912526	0.078065	21360	15988.4	19955	19807.7	16320.8	38778.7	35988	36321.2	20274.1	24222
13.90_98.9558m/z	neg	Fluorosulfuric acid	0.319538	1.24793	0.00912575	0.078065	48964.3	57453.7	52976.7	47654.7	56607.6	41549.2	38100.8	36735.1	46332.5	48556.8
5.35_575.1243m/z	pos	5.35_575.1243m/z	0.741144	1.6715	0.00914578	0.0781314	126613	154739	140019	111480	124336	73253	77002.1	89957.9	108885	44070.9
4.41_132.1019m/z	pos	2-(1,2-Dioxolan-3-yl)-N-methylethanamine	-0.157954	-1.1157	0.0092199	0.0786592	192062	178913	197030	203120	187415	214926	201008	232230	209551	211731
9.16_124.0242m/z	pos	9.16_124.0242m/z	0.432899	1.34994	0.00928767	0.0790618	6894.36	6122.73	6666.37	7776.83	8520.64	5357.54	4189.96	6232.15	5129.06	5743.65
10.46_354.9146m/z	pos	10.46_354.9146m/z	0.342691	1.26812	0.0092919	0.0790618	22967.4	16833.9	20693.3	20276.6	21522.5	14431.3	17347	18451.9	15297.6	15136.7
10.84_596.0534m/z	neg	10.84_596.0534m/z	-0.809845	-1.75302	0.00930502	0.0790618	57851	56001.7	70064.5	58202.5	65865.6	84791.9	130921	65362.2	147148	111685
13.92_96.9600m/z	neg	Sulfuric acid	0.303679	1.23429	0.00931672	0.0790618	1.12226e+06	1.31056e+06	1.20677e+06	1.09527e+06	1.28272e+06	959153	887659	851562	1.05157e+06	1.1254e+06
11.26_275.1710m/z	pos	Gln Lys	0.923106	1.89619	0.00940067	0.0796682	97406.2	80690.9	137753	133423	104960	50003.6	98262.8	61428	48769.3	33821.2
32.34_256.0839m/z	neg	8-beta-Pyridyltheophylline	0.296141	1.22786	0.00956185	0.0809265	20829.5	18113.4	20020.9	21190.1	18598.1	13964.9	15945	16044.4	15139.7	19331.5
5.94_130.0508m/z	neg	N-(2-Oxopropyl)glycine	1.62533	3.08513	0.00959798	0.0811246	10499.9	8834.22	2969.39	2657.75	5445.68	1879.67	2538.61	2309.99	1456.56	1667.77
5.32_557.1358m/z	neg	Triamcinolone acetonide 21-disodium phosphate	0.988808	1.98454	0.00966748	0.0814152	142232	187583	202512	115826	135748	62502.3	88184.4	108039	97837.4	38437.3
13.66_263.0872m/z	pos	Glu Asp	-0.483251	-1.39789	0.00966883	0.0814152	18584.6	14255.7	18966.1	12332.6	17368.7	18714.5	23175.9	26063.8	24526.3	21460.3
6.60_144.0808m/z	pos	VC0527000	-0.470154	-1.38526	0.00967069	0.0814152	14993.7	12373.9	10056.7	9399.76	10803.1	13329	15823.9	17326.1	15187.4	18163.9
11.23_259.1410m/z	neg	gly-lys-gly	1.03444	2.04832	0.00970431	0.0814543	2943.51	2207.62	5225.33	5430.96	3640.1	2337.06	2135.24	2118.24	1314.82	1586.43
11.37_527.1581m/z	pos	11.37_527.1581m/z	-1.98816	-3.9673	0.00971625	0.0814543	121570	55368.3	13641	161440	38338.6	428570	176630	287151	192146	464182
2.81_371.2299m/z	neg	gly-ala-leu-leu	1.24921	2.37712	0.00972593	0.0814543	2046.53	1473.31	3230.47	3472.56	2787.31	755.356	2119.86	1182.71	836.973	575.282
12.36_221.0600m/z	neg	Cystathionine	-0.538956	-1.45292	0.00972646	0.0814543	67209.5	71878.1	78453.4	62098	69939.8	75329.4	81688.1	117399	115030	118466
4.68_150.0774m/z	pos	3-Methyladenine	-0.522564	-1.43651	0.00974314	0.0814869	21758	23125.1	24025.5	24540	20709.7	25811.7	26354.8	33607.5	34470.2	43747.2
11.94_283.1046m/z	neg	2-(hydroxymethyl)-5-(6-hydroxy-7-methyl-8H-purin-9-yl)tetrahydrofuran-3,4-diol	0.423157	1.34086	0.00978785	0.0816692	6166.83	5429.99	6424.02	5354.92	6156.07	4998.13	5144.23	4723.2	3742.13	3415.62
5.34_535.1540m/z	neg	(2S,3S,4S,5R,6S)-6-(Hydroxymethyl)-5-{[(2R,3S,4S,5R,6S)-3,4,5-trihydroxy-6-(hydroxymethyl)-5-{[(2R,3S,4R,5R,6S)-3,4,5-trihydroxy-6-(hydroxymethyl)tetrahydro-2H-pyran-2-yl]oxy}tetrahydro-2H-pyran-2-yl]_x000D_ oxy}tetrahydro-2H-pyran-2,3,4,5-tetrol	1.28621	2.43887	0.00979056	0.0816692	297285	385088	490448	232307	275289	101295	164191	193406	180407	49712.6
11.88_505.2613m/z	pos	asp-asp-lys-lys	1.96512	3.90446	0.0098191	0.0817174	5233.58	3182.72	11919.3	18202.8	10203.2	2144.31	5559.96	1776.99	1541.38	1457.23
10.33_290.8832m/z	pos	10.33_290.8832m/z	0.223485	1.16755	0.00982321	0.0817174	29575	24520.7	26445.4	28021.8	26047.6	24506	20951	25000.8	22869.9	21964.7
13.94_519.1934m/z	neg	13.94_519.1934m/z	0.436508	1.35332	0.00983481	0.0817174	38176.7	47239.7	36890.9	34943.6	45397.7	32489.7	23951.4	26873.5	31667	34758.5
5.38_180.8787m/z	neg	dichloromethyl ether	-5.61274	-48.9333	0.00989353	0.0820011	0	0	0	315.596	36.2104	273.424	563.97	258.015	15911.7	447.56
11.80_113.0356m/z	neg	4,5-Dihydro-1H-imidazole-4-carboxylic acid	1.66657	3.17459	0.00989576	0.0820011	70.6639	157.398	186.695	152.029	190.424	53.0751	20.0705	125.126	22.0875	14.7387
8.82_124.0393m/z	pos	Isonicotinic acid	-0.437921	-1.35465	0.00990755	0.0820011	24653.4	19627.4	18691.7	17173.5	20876.1	21932.6	30115.7	29698.8	30543.4	24561
13.78_266.9003m/z	neg	13.78_266.9003m/z	-0.566497	-1.48092	0.0101964	0.084282	41809.6	43096.6	36848.5	56680.9	33887.1	68854.2	68437.9	51514	51025.7	74604.3
11.35_325.1125m/z	pos	3-O-(3,6-Anhydro-alpha-D-galactopyranosyl)-beta-D-galactopyranose	-2.03438	-4.09648	0.0102193	0.0843624	18225.8	7662.93	1838.02	24940.1	6044.32	68588	27666	43336.6	28736	72198
2.06_357.2143m/z	neg	leu-gly-leu-gly	1.2609	2.39645	0.0102437	0.0844267	14320	7732.12	10542.8	17574.3	12635.4	5295.67	9894.34	5748.3	2606.45	2659.68
7.61_157.1336m/z	pos	(2E)-2-(Hydroxyimino)-N,N-dimethylcyclohexanamine	-0.361194	-1.28449	0.0102649	0.0844267	3066.22	2711.87	2454.13	3030.68	2913.64	4202.83	3704.53	2915.98	3515.22	3872.48
2.01_378.2385m/z	pos	Val Phe Leu	1.4567	2.7448	0.0102669	0.0844267	9722.05	12946	19322.2	13785.2	11986.2	1730.87	6882.45	11172	2281.42	2617.35
4.99_173.0930m/z	neg	L-Theanine	0.973025	1.96295	0.0102994	0.0845849	18900.5	13510.8	32682.1	19946.9	22930.4	9011.18	18237.5	10089.7	7845.16	9818.19
2.05_300.2166m/z	pos	3-Hydroxy-N-[(3S)-2-oxotetrahydro-3-furanyl]dodecanamide	-0.706033	-1.63131	0.0103406	0.0848139	3807.34	4055.04	5000.05	3920.4	4269.44	7759.64	8683.21	4270.07	7858.71	5774.33
14.06_137.9865m/z	neg	2-Amino-2-oxoethanesulfonic acid	1.14852	2.21686	0.0103678	0.0849278	2750.97	4789.61	2821.6	4421.22	3937.82	3000.97	1928.76	1083.25	753.529	1675.67
11.39_341.1088m/z	neg	2-O-alpha-D-Glucopyranosyl-D-glucopyranose	-2.79808	-6.95515	0.0103935	0.0850135	5006.69	1886.28	254.208	5338.26	750.878	27738.7	6536.14	15578.2	7160.67	35076.8
4.10_167.0756m/z	pos	4.10_167.0756m/z	-0.307518	-1.23758	0.0104049	0.0850135	2775.28	2512.59	2693.42	1946.76	2265.05	3152.45	2916.15	3010.35	2921.64	3090.48
5.56_258.0440m/z	neg	1,4-Anhydro-1-(4-carbamoyl-2-thienyl)pentitol	0.243665	1.184	0.0104224	0.0850473	5892.84	5598.13	6810.27	6359.41	5422.39	4933.32	5123.18	5324.73	5398.61	4627.42
4.39_229.0287m/z	neg	1H-imidazole-4-propanoic acid, beta-[(carboxymethyl)thio]-	-1.10421	-2.14981	0.010441	0.0850903	1654.77	1725.32	693.115	531.776	840.326	1732.49	2082.15	3091.28	2691.19	2115.04
4.47_414.2342m/z	pos	pro-ala-val-gln	1.45958	2.75028	0.0104797	0.085191	26431.7	10999.7	34879.8	37765.2	26012.3	6004.87	15599.8	9126	5225.31	13522.7
5.11_219.0807m/z	neg	ala-met	1.49125	2.81133	0.0104801	0.085191	8244.01	5480.7	18855.5	9787.36	9861.39	2978.27	8085.8	3583.06	2259.49	1668.17
6.01_188.0563m/z	neg	3,4,5-Trihydroxy-6-(hydroxymethyl)tetrahydro-2H-pyran-2-carbonitrile	-0.7365	-1.66613	0.0105461	0.0856179	2504.37	1677.63	1480.19	1601.4	1614.92	2495.69	2617.98	4401.78	2222.53	3058.1
11.29_664.1164m/z	pos	Nicotinamide adenine dinucleotide (NAD)	4.50045	22.6344	0.0105715	0.0857151	36621	26984.2	24773.9	48170.9	40437.2	0	863.128	1106.82	153.717	5690.95
10.14_179.0560m/z	neg	alpha-L-Sorbofuranose	-0.576162	-1.49088	0.0106205	0.0860028	151704	111100	142206	109517	115452	138585	203623	221479	220243	155295
1.80_436.2948m/z	pos	1-(1-Azepanyl)-4-[4-(2-methoxyphenyl)-1-piperazinyl]-2-phenyl-1-butanone	-1.03457	-2.0485	0.0106552	0.0861746	3932.93	4211.14	4057.49	2791.06	4055.41	5076.84	13772.6	8434.56	5372.64	6368.41
10.41_128.0352m/z	neg	2,3-Dihydro-1,2-oxazol-5-ylacetic acid	-0.255379	-1.19365	0.0107038	0.0864577	22507.8	22694.6	24642.3	21761.4	20576.1	27371.5	30091.1	28181.3	23881.6	24381.5
4.47_215.1388m/z	pos	pro-val	1.20706	2.30866	0.0107225	0.086499	30632.8	26573.8	30334.3	43687.9	23522	13918	21922.2	16256.1	4714.78	10216.7
1.82_330.1381m/z	neg	dibenzepin hydrochloride	-0.582636	-1.49758	0.0107574	0.0866714	67648.2	61691.6	53796.6	37996.8	51804.2	84581.6	98765.1	71292.1	89160.6	64949.5
4.34_193.0716m/z	neg	5-O-Methyl-myo-inositol	1.7245	3.30466	0.010789	0.086816	1462.03	3020.83	2526.75	2255.73	2177.21	343.423	974.098	435.361	1584.35	121.834
10.59_235.0460m/z	neg	anthracene isothiocyanate	0.869289	1.82676	0.0108247	0.0869505	978.624	1534.13	1320.24	1585.02	1430.35	621.525	547.94	994.941	1135	447.243
11.71_148.0549m/z	pos	11.71_148.0549m/z	-0.312195	-1.2416	0.010833	0.0869505	965.03	1039.07	1182.29	1146.04	1156.02	1282.61	1515.12	1240.67	1217.81	1559.43
10.92_472.0033m/z	neg	10.92_472.0033m/z	0.308951	1.23881	0.0108554	0.0870204	20032	19752.2	17999.8	19716.2	23263.7	17936.8	16666.5	13616.5	15446.9	17671.8
2.71_253.8887m/z	neg	2.71_253.8887m/z	-1.65636	-3.15221	0.0108758	0.0870747	136.762	64.5879	19.7616	38.5052	155.762	367.091	164.591	197.688	238.941	351.81
13.84_288.9496m/z	neg	Bis(2-methyl-3-furyl)tetrasulfide	0.551226	1.46533	0.0108969	0.0871346	136036	168038	127282	115541	145892	130728	85383.6	88038.1	70321.6	98314.2
2.09_265.1543m/z	pos	Phe Val	1.68319	3.21138	0.0109148	0.0871681	10465.1	8524.55	37309.9	19088.7	23276.3	3533.46	11658.6	6490.4	4271.77	4765.68
2.07_245.1857m/z	pos	Ile Ile	1.33243	2.51827	0.0109702	0.0873641	58774.3	47357.9	140734	98867.8	100774	29445.1	62983.6	41017	23867.2	19991.1
2.86_242.0492m/z	neg	Diphenylphosphinicazid	-0.302467	-1.23325	0.0109889	0.0873641	15130.7	12573.1	16298.2	14250.4	14942.6	16167.2	20692.8	19424.9	17182.5	16801.5
11.26_261.1554m/z	pos	Asn Lys	1.13164	2.19107	0.0109934	0.0873641	24432.8	19119	43514.2	42259.3	33910.5	13839.9	27037.3	14050.8	10678.4	8891.41
2.02_402.3072m/z	pos	2.02_402.3072m/z	1.35808	2.56344	0.0109942	0.0873641	12395.6	11928.4	33145.7	19423.5	21633.1	4343.55	11736.5	11262.9	6966.67	4122.49
1.97_516.3025m/z	pos	arg-gln-gly-arg	0.828492	1.77583	0.0110095	0.087377	5593.12	6951.11	5769.54	7788.81	4860.91	4057.68	4403.32	2367.36	4533.88	2071.66
14.57_173.0090m/z	neg	Aconitic acid	-0.657788	-1.57766	0.0110364	0.0874812	85234.3	54686.6	65265.5	41326.1	55675.5	78581.3	79067.2	117320	107577	94207.5
9.12_263.0145m/z	neg	Camphorquinone-10-sulfonyl Chloride	0.333306	1.2599	0.0110937	0.0877471	21890.5	26490.8	24498.1	20693	22982.8	18532.6	20846.3	17710.9	15157.7	20263.2
12.68_194.9967m/z	neg	(2E)-3-Methyl-4-(sulfooxy)-2-butenoic acid	-0.195375	-1.14502	0.0110975	0.0877471	7650.77	8056.56	7523.33	7218.33	7625.37	8601.08	7927.57	9646.84	8184.75	9236.46
1.97_677.3980m/z	pos	1.97_677.3980m/z	1.97046	3.91894	0.0111212	0.0878259	113214	72756.7	114265	147960	77655	1527.17	16609.6	107837	5013	3191.46
8.94_292.0439m/z	pos	6-bromo-2-piperazin-1-ylquinoline	-0.493531	-1.40789	0.0111626	0.0880434	97201.9	89122.1	126795	119236	122048	154311	204099	138258	131153	152717
11.85_117.0295m/z	pos	1,3-Diformylurea	-0.760916	-1.69457	0.011187	0.0881272	2203.07	1800.38	1931.66	1818.31	1623.83	2161.76	2331.98	3424.83	4729.28	3246
2.00_617.3655m/z	pos	(1'R,2R,4S,4'S,5S,6R,8'R,10'E,12'S,13'S,14'E,16'E,20'R,21'R,24'S)-6-[(2S)-2-Butanyl]-4,12',24'-trihydroxy-21'-methoxy-5,11',13',22'-tetramethyl-3,4,5,6-tetrahydro-2'H-spiro[pyran-2,6'-[3,7,19]trioxate_x000D_ tracyclo[15.6.1.1~4,8~.0~20,24~]pentacosa[10,14,16,22]tetraen]-2'-one	-1.27964	-2.42779	0.011201	0.0881281	25887.2	42252	10332.2	31740.5	12467.4	64188.4	81335.8	67417.5	44545.3	40359.1
9.11_241.0326m/z	neg	(2R)-2-amino-3-sulfanyl-propanoic acid	0.271283	1.20688	0.0112425	0.0883455	23053.8	27137.4	23783.3	21030.4	21545.8	20003.4	19184.8	19846.2	16895	20641.6
4.98_127.0035m/z	neg	1-Cyclopropene-1,2-dicarboxylic acid	-0.373736	-1.2957	0.0112946	0.0886461	2501.55	3316.18	2508.02	2824.78	2670.5	3959.94	3085.55	4137.28	3583.08	3143.6
10.79_88.0394m/z	pos	oxazolidinone	-0.831794	-1.7799	0.0113663	0.0890988	2136.19	1257.95	1909.52	1970.94	1446.21	3281.84	3773.76	3999.78	1878.83	2591.83
2.06_447.3115m/z	neg	2-deoxyecdysone	1.1812	2.26765	0.0114106	0.0893366	9882.47	11148.2	10096.1	12960.6	11043.9	7793.74	8672.04	1908.22	3256.99	2678.27
9.52_130.0509m/z	neg	N-Acetyl-L-alanine	-0.326419	-1.2539	0.0115181	0.0900647	22521.4	21774.7	20595.9	16283.6	19214.7	22694.8	28110.3	26995.3	24551.3	23528.7
7.37_259.1285m/z	pos	idrapril	0.938978	1.91717	0.0115319	0.0900647	4233.77	4143.45	8410.82	6626.9	7356.69	3023.96	4836.99	2634.06	3401.34	2151.81
9.48_547.2681m/z	pos	phe-pro-phe-his	-0.229745	-1.17263	0.0116208	0.0906482	33999.8	31403.8	29754.8	34867.5	28486.6	36833.7	35951.9	37612.8	41258.2	34220.3
2.03_342.2397m/z	neg	val-ile-ile	1.61745	3.06832	0.0116471	0.0906581	12785.6	9756.65	32096.7	19592.1	19408.5	3131.08	13236.9	7903.01	4122.39	2121.38
13.43_400.6518m/z	neg	13.43_400.6518m/z	-0.814838	-1.7591	0.0116506	0.0906581	16069.5	9035.56	7062.7	5278.83	9109.38	15404.6	16662.3	19673.1	13616.7	16543.6
9.47_244.1664m/z	neg	Lysylvaline	0.807732	1.75046	0.0116651	0.0906606	3361.64	2859.98	4607.64	3756.06	3706.04	1663.14	3440.71	1998.34	2125.8	1219.33
5.29_357.1763m/z	pos	pro-pro-ser-gly	-2.21269	-4.63537	0.0117098	0.0908971	14184.1	10116.5	1650.51	460.096	1663.81	16033.8	15146	30054.9	31621.5	37300.6
11.37_522.2027m/z	pos	asp-trp-val-cys	-2.12916	-4.37464	0.0117473	0.0910773	49684.1	17593.4	3226	63302.5	13073.5	183185	78368.6	115596	74985.1	190427
5.32_573.1097m/z	neg	5.32_573.1097m/z	1.09609	2.13774	0.0117694	0.0911376	24102.7	34757.2	33726.1	20621.5	23932.8	9685.22	14783.6	18758.3	15856.3	5065.87
5.32_330.0691m/z	neg	[(5E)-4-Oxo-5-{4-[(E)-2-phenylvinyl]benzylidene}-4,5-dihydro-1,3-thiazol-2-yl]cyanamide	0.84116	1.79149	0.0118022	0.0912811	385280	482057	543623	325965	359649	195324	261382	306806	281865	124918
3.50_357.1779m/z	neg	asp-lys-pro	3.11357	8.6552	0.0118706	0.0916984	15193.7	24464.5	46318.3	38764.7	32133.1	45.7691	7384.74	10252.7	406.55	30.7
9.38_245.1129m/z	pos	Pro Glu	0.633173	1.55097	0.011892	0.091753	114552	117582	200471	197697	135561	95102.3	104297	102047	103407	88940.5
12.22_140.0716m/z	neg	1-Methyl-1,2,3,6-tetrahydro-4-pyridinecarboxylic acid	0.521611	1.43556	0.0119206	0.0918624	568.836	675.778	456.587	498.022	679.178	492.46	321.171	349.327	448.907	391.693
8.37_300.2025m/z	pos	Prolyllysylglycinamide	2.24181	4.72992	0.0119419	0.091915	16070.7	12831.9	20178.4	22092.2	22078.2	3679.41	11626.7	3015.06	200.753	1189.38
2.00_325.2270m/z	pos	N-[3-(Diethylamino)propyl]-2,2-diphenylacetamide	-0.444731	-1.36106	0.0119645	0.0919777	5524.36	6550.81	6900.26	5121.77	5712.39	9746.76	7897.86	6276.47	7626.97	9026.41
12.32_98.0965m/z	pos	3-METHYLVALERONITRILE	0.443929	1.3603	0.0120757	0.092721	319.278	285.303	318.737	281.169	406.406	202.935	248.133	196.504	251.656	283.664
3.66_326.2070m/z	pos	Pro Pro Ile	0.43373	1.35072	0.012135	0.0930519	685454	575805	709668	482184	528818	475539	503715	453535	391686	383180
7.01_71.0135m/z	neg	7.01_71.0135m/z	0.271683	1.20722	0.012148	0.0930519	2360.06	2230.88	2565.56	2657.51	2303.42	2051.33	1890.07	2271.76	1707.39	2116.1
11.41_367.1389m/z	pos	2-O-Acetyl-6-deoxy-3-O-[(2E)-3-(4-methoxyphenyl)-2-propenoyl]-alpha-L-mannopyranose	1.28221	2.43211	0.0121633	0.0930571	34103.5	14359.4	45283.1	34641.3	35375.6	11787.1	23407.2	12303.9	13154.7	6677.84
14.54_132.1019m/z	pos	1750085	-0.326652	-1.2541	0.0121963	0.0931975	1109.17	1133.64	923.925	986.136	1054.55	1507.5	1393.07	1070.7	1322.89	1237.74
6.73_170.0713m/z	pos	1H-Imidazo[4,5-c]quinoline	-1.14904	-2.21766	0.0122708	0.0934627	401.238	132.839	85.3454	87.2124	109.37	301.66	340.17	486.99	279.794	407.096
4.08_110.0246m/z	neg	HOPO	0.282061	1.21593	0.0122726	0.0934627	6276.2	7326.91	7944.64	6401.93	6277.69	5588.01	5893.59	6255.85	5287.98	5122.8
5.42_327.1407m/z	pos	His Gly Asn	0.376239	1.29795	0.0122799	0.0934627	367073	488323	425048	385252	388421	297541	267390	352147	377857	287646
9.41_559.2477m/z	neg	glu-glu-gln-arg	1.59883	3.02898	0.0122896	0.0934627	13590.3	10642.9	19182.6	30378.4	20300.2	7269.43	13310.9	5999.69	1860.16	2621.15
10.33_372.8289m/z	pos	10.33_372.8289m/z	0.346794	1.27173	0.0123975	0.0941707	19915	16881.2	20375.3	17913	16775	15491.7	11356.6	16644.6	14630.4	14107.6
12.34_136.0482m/z	pos	12.34_136.0482m/z	4.06331	16.7177	0.0125175	0.0949694	13.896	0	64.5437	15.2458	17.4726	0	0	0	0	1.9482
3.42_174.1488m/z	pos	(+)-Muscarine	0.171854	1.12651	0.0125529	0.0951122	71932.2	67906	70386.2	72001.8	66846.7	58386.6	55546.5	66105.5	65020.5	64812.7
1.99_419.2511m/z	neg	N,N,N',N'-Tetrabenzylethylenediamine	1.24448	2.36934	0.0125662	0.0951122	5926.14	4968.83	10015.4	9245.9	6736.5	2147.4	6751.18	2523.98	2950.8	1194.67
2.04_475.3391m/z	pos	2.04_475.3391m/z	0.50739	1.42148	0.0126556	0.0956752	39517.9	42682.5	56365.6	48144.4	52889	39791.5	39472.7	26039	27305.4	35946.5
23.24_184.9844m/z	neg	23.24_184.9844m/z	0.31627	1.24511	0.0126891	0.0958149	283.828	320.617	360.479	325.895	388.782	256.78	289.315	233.217	277.401	291.263
0.01_206.9744m/z	neg	Copper oxine	0.378016	1.29955	0.0127159	0.0959031	6389.75	4960.66	5738.23	6839.47	6987.55	4667.89	3995.61	5495.89	4782.11	4846.8
11.98_887.1073m/z	pos	11.98_887.1073m/z	-3.98636	-15.8495	0.0127636	0.0961495	52.8783	1033.39	0	200.904	88.7114	1573.87	846.736	4891.77	7921.91	6646.95
2.07_670.4133m/z	pos	2.07_670.4133m/z	2.03617	4.10155	0.0127986	0.0962992	23534.8	49966.9	73545.1	37510.4	51487.7	2595.43	12114.8	28949.3	1555.64	12331.2
2.11_397.2453m/z	neg	ile-pro-gly-ile	0.573487	1.48812	0.0128575	0.0964086	3222.08	3089.12	2684.2	3575.06	4273.5	2137.49	3006.06	2406.61	1611.16	2156.02
12.21_250.0581m/z	neg	ACITAZANOLAST MONOHYDRATE	0.600312	1.51604	0.0128579	0.0964086	5682.56	7370.61	5026.58	4181.12	5738.89	3317.73	2732.87	4121.91	3627.02	4667.72
1.75_354.1743m/z	neg	1.75_354.1743m/z	-1.15995	-2.23449	0.0128585	0.0964086	19807.7	15770	10979.7	7106.56	11969.1	33668.6	46114.7	24478.6	15468.1	26932.8
7.89_258.1821m/z	neg	leu-lys	0.476288	1.39116	0.0129349	0.0968671	14066.6	15703.9	14347.3	16725	14231.8	10153.9	14065.7	12498	9482.61	7763.84
1.82_454.2264m/z	neg	(5S,6R,7E,9E,11Z,14Z)-6-[(2-Amino-2-carboxyethyl)sulfanyl]-5,20-dihydroxy-7,9,11,14-icosatetraenoic acid	-0.5383	-1.45226	0.0129936	0.0971363	1258.76	1647.24	1517.29	1162.08	1370.29	1498.75	2300.55	1980.57	2568.89	1754.94
2.11_374.2760m/z	pos	lys-val-lys	0.984297	1.97835	0.0130013	0.0971363	10789.9	8653.01	18757.3	12185	15634.2	4202.82	9390.62	9572.58	5686.54	4515.94
6.53_121.0681m/z	pos	3600	-0.266038	-1.2025	0.0130513	0.0973954	26498.8	28777	23643.6	24542.4	27021.6	30327.8	30350.6	27144.4	34555.7	34529
1.97_617.3301m/z	neg	N-[(5-Methyl-1,2-oxazol-3-yl)carbonyl]alanylvalyl-N-[(3E)-5-ethoxy-5-oxo-1-(2-oxo-3-pyrrolidinyl)-3-penten-2-yl]leucinamide	1.84469	3.59176	0.01309	0.0975701	178949	85681.8	135676	224003	88208.5	6846.95	26349.8	148538	12154.3	4483.91
1.97_480.1944m/z	neg	cys-lys-met-thr	-2.60287	-6.07492	0.0132687	0.0987592	0	326.824	0	75.2023	0	1047.54	310.542	343.947	442.751	322.868
10.62_179.0560m/z	neg	Î±-D-Glucose	-0.342079	-1.26758	0.0132835	0.0987592	9023.24	7434.59	7692.98	9049.94	8857.03	9682.64	11130.7	10058.5	13071.6	9369.58
6.05_202.1196m/z	neg	2,4,8-Triamino-3-oxooctanoic acid	-0.322379	-1.25039	0.013296	0.0987592	44952.6	38794.6	51757.1	45914.5	43570.8	56292.7	65268.1	59759.5	48409.5	51596.2
2.58_314.2085m/z	neg	ala-ile-ile	1.41587	2.6682	0.0133119	0.0987626	3430.23	2776.83	1920.83	5528.64	4484.69	736.765	2647.2	1663.09	1218.16	530.698
5.62_148.1332m/z	pos	5-Amino-1,3-heptanediol	-0.403352	-1.32258	0.0133684	0.0990664	69465	74792.2	86940.8	89122.1	78180.8	92135.1	84000.3	121582	110219	119114
8.25_128.0352m/z	neg	Pyroglutamic acid	-0.422965	-1.34068	0.0133893	0.0991058	76279	69717.7	105407	82013.2	70923.1	93053	121756	124654	99590.8	103039
0.97_206.0773m/z	pos	2-Azido-2-deoxyhexose	0.496975	1.41125	0.0135504	0.100182	13427.2	10154.3	15174.7	16073.3	17283.1	9232	9198.64	11683.3	11190.5	9792.47
12.27_205.0818m/z	pos	Glu Gly	-0.583566	-1.49855	0.0136066	0.100272	20646.3	16346.8	11849.2	9151.16	15388.3	22303.7	22548.5	21608.8	21284.3	22223.2
14.80_603.0236m/z	pos	Brovanexine hydrochloride	0.442712	1.35916	0.0136091	0.100272	44505.2	37726.4	58669.6	48394.7	42096.1	34966.2	40080.7	32842.7	34899.4	27456.4
13.78_334.9575m/z	neg	13.78_334.9575m/z	-1.06848	-2.09722	0.0136099	0.100272	14897.8	17742.9	14731	32213.8	7904.32	37195.4	42787.8	29352.3	24681.1	49474.4
10.44_207.0141m/z	pos	3-Oxalomalic acid	-0.291128	-1.2236	0.0136489	0.100444	21916.2	19153.6	17883.1	20706.1	21035.3	29375.3	24256	25167.3	22501.6	21910.1
3.90_281.0600m/z	neg	benzidine sulfate	0.556289	1.47048	0.0136929	0.100652	4803.24	2863.09	2979.83	3649.46	3278.16	2455.01	1961.29	2659.45	1988.43	2885.26
3.81_115.0866m/z	pos	3-Pyrrolidinecarboxamide	-0.317712	-1.24635	0.0137632	0.101052	3971.31	4053.16	4359.2	3919.51	3716.24	4406.65	4151.8	5811.66	5257.5	5324.89
10.38_504.9900m/z	pos	10.38_504.9900m/z	-0.863455	-1.81939	0.0137906	0.101136	9308.93	4894.4	6712.97	9190.42	6208.01	13660.1	14892.6	18853.3	8399.88	10269
6.62_218.0922m/z	pos	Mivazerol	-0.466228	-1.38149	0.0138716	0.101613	37736.7	30819.6	26980	24180.3	25048.9	33685.4	35146.3	43448.7	39573.4	48140.6
13.13_274.0027m/z	neg	13.13_274.0027m/z	0.952598	1.93535	0.0139645	0.102177	2810.1	2273.1	4311.75	3233.07	2765.89	2214.9	2569.99	1176.07	1049.83	940.844
2.74_151.0399m/z	neg	ANISIC ACID	-0.350694	-1.27517	0.0140917	0.102915	1861.43	1904.82	2005.77	1864.73	2151.03	2039.1	2969.35	2183.18	2546.56	2744.29
0.07_206.0773m/z	pos	2-Azido-2-deoxyhexose	0.47321	1.3882	0.0141075	0.102915	4708.01	3328.57	4715.12	5054.61	5131.99	2884.88	2950.06	4117.88	3028.04	3541.57
8.98_89.0436m/z	neg	MFCD00083876	-1.15606	-2.22849	0.0141139	0.102915	95.412	54.3368	120.945	47.0006	44.6097	98.6568	139.369	255.533	118.523	201.45
2.00_436.2917m/z	pos	2.00_436.2917m/z	1.59917	3.0297	0.0141338	0.102943	5942.37	8092.07	11873.1	7265.97	7145.4	617.425	3344.81	7583.5	649.94	1108.88
5.37_307.0435m/z	pos	Methyl brevifolincarboxylate	0.371052	1.2933	0.0141522	0.102959	740526	963707	808256	747507	740292	613027	521209	688182	732210	538470
11.71_421.0857m/z	neg	11.71_421.0857m/z	-0.975396	-1.96618	0.0142826	0.103789	26846.4	33370.5	17327.7	20116.9	23289.4	62766	71737.9	33240.6	39744.6	30327.3
10.82_477.0687m/z	neg	Miquelianin	-4.27406	-19.3473	0.0143354	0.104054	621.597	0	407.307	781.765	0	6227.24	12210.9	9146.97	3831.97	3706.26
3.20_359.2284m/z	pos	leu-gly-leu-gly	0.85391	1.80739	0.0143972	0.104384	6680.89	6267.37	11888.7	10183.1	8076.35	3270.81	6900.48	5995.84	4402.04	3273.11
10.83_253.9983m/z	pos	10.83_253.9983m/z	-0.702862	-1.62773	0.0144415	0.104586	5185.94	3380.04	5765.38	6096.44	4198.61	8625.89	9148.5	9464.6	5104.39	7744.89
2.06_358.2588m/z	pos	MYRISTOYL GLUTAMIC ACID	-0.745768	-1.67687	0.0145201	0.104931	6370.58	4273	2969.47	3899.13	3901.09	7097.95	6644.45	10523.9	5263.11	6381.19
5.35_349.0764m/z	neg	4-[(4-Methylphenyl)sulfonyl]-1-phenyl-1H-pyrazolo[3,4-d]pyrimidine	0.362468	1.28562	0.0145305	0.104931	93551.4	123551	102795	84653.6	91118.7	76689.4	73561.5	89256.5	78472.5	67567.9
6.04_195.0634m/z	neg	Cyclohexyl trifluoroacetate	-0.130729	-1.09485	0.0145386	0.104931	7151.95	8062.88	7773.75	7095.17	7001.1	8074.34	8115.27	8416.68	8001.56	7994.85
4.07_306.0578m/z	neg	4.07_306.0578m/z	0.335744	1.26203	0.0145626	0.104969	479829	545170	613563	465587	481628	402355	446957	462452	398131	339011
7.30_231.1701m/z	pos	Leu Val	-0.434411	-1.35136	0.0145768	0.104969	31075.9	25287.9	26399.4	26374.5	35638.3	41269.1	40809.5	44789.3	39339	29439
2.07_243.1713m/z	neg	ile-leu	1.18594	2.27511	0.0146357	0.105274	46203.6	33001	72587.4	61826.2	58626.6	17722.8	49207.9	27028.4	15698	10002.1
11.60_251.0706m/z	neg	12,12a-Dihydroimidazo[1,5-a]pyrrolo[2,1-c]quinoxaline-1-carboxylate	-1.54891	-2.92596	0.0147045	0.105549	4751.83	7571.24	6626.67	5240.16	6673.14	22191.5	26430.4	5782.59	24740.5	11168.8
1.92_502.2658m/z	pos	pro-thr-trp-val	1.11804	2.17052	0.0147069	0.105549	3950.85	8644.21	6547.34	4355.71	4712.11	1403.3	2709.46	5108.72	2235.76	1537.03
8.83_256.0812m/z	pos	2,4,6(1H,3H,5H)-Pyrimidinetrione, 5-ethyl-5-phenyl-, monosodium salt	-0.447107	-1.3633	0.0148083	0.106157	32474.4	24414.7	23028.6	22095.9	27104.4	27265.6	40192.4	38221.6	38327.4	32022
12.80_291.1295m/z	pos	Argininosuccinic acid	-0.427932	-1.3453	0.0149518	0.107065	47499.5	37339.7	37187.9	40632	33846.2	47714.1	61731.7	60217.5	41117.4	53580.4
12.83_321.0604m/z	neg	5-Methyl-1-[8-(trifluoromethyl)-4-quinolinyl]-1H-1,2,3-triazole-4-carboxylic acid	-1.52964	-2.88714	0.0149789	0.107138	4430.3	3394.15	884.494	412.904	2056.83	5574.76	7179.14	7564.37	5305.12	6660.49
12.02_171.0064m/z	neg	glycerol 2-phosphate	0.47262	1.38763	0.0150413	0.107303	159028	122268	182494	181337	136576	109669	128296	127717	87393.2	110261
0.05_124.0242m/z	pos	0.05_124.0242m/z	0.486197	1.40075	0.0150451	0.107303	33702.7	27023.8	36447.5	37562.5	39265.2	21842.6	19002.5	32414.3	24265.9	26694
11.30_402.1627m/z	neg	glu-gln-gln	2.31087	4.96183	0.0150524	0.107303	7547.46	5291.92	14890.9	10742.1	8430.13	684.589	4924.92	1661.12	2089.26	88.7878
11.59_275.0668m/z	pos	1'-HYDROXY THALIDOMIDE	-1.69299	-3.23326	0.0150836	0.107405	930.592	2371.1	1303.48	1259.09	1488.41	6504.46	5720.19	1504.41	7473.09	2582.16
1.80_346.1677m/z	pos	acodazole	-0.647297	-1.56623	0.0151241	0.107573	10651.4	10069.5	6889.96	4725.76	7904.68	11541.5	14562.8	11955	10939.8	14030.9
12.34_216.0142m/z	pos	4-nitro-6-oxohepta-2,4-dienedioic acid	2.63905	6.22922	0.0152233	0.108159	380.658	315.112	1010.58	294.923	618.231	0	125.026	291.295	0	0
13.92_336.8587m/z	neg	calcium triflate	0.38609	1.30685	0.0152424	0.108173	35091.3	39717.4	34895.2	31080.8	40974.6	27628.7	23277.6	23406.6	33389.6	31378.6
10.41_147.0764m/z	pos	D-Glutamine	-0.325502	-1.2531	0.0152629	0.108198	403729	410004	390645	385850	410799	487350	485950	423677	642099	468413
32.97_143.0124m/z	neg	2,6-Diamino-4-chloropyrimidine	0.209053	1.15593	0.0154081	0.109107	541.407	613.152	507.259	567.129	600.101	441.225	485.023	525.985	520.62	473.896
10.56_240.9934m/z	neg	Hydroxy(pentafluorophenyl)acetic acid	0.421216	1.33906	0.0154347	0.109174	4364.09	4624.57	4133.68	3988.07	3936.86	2896.52	2202.3	3732.33	3251.16	3634.41
4.35_587.1599m/z	neg	4.35_587.1599m/z	0.778108	1.71488	0.0154853	0.10941	13963.5	16987.4	20982.5	14551.2	17859.8	9680.81	17775.3	6713.8	6491.09	8520.69
7.24_126.0913m/z	pos	1-Allyl-2-pyrrolidinone	-0.521805	-1.43575	0.0155583	0.109804	6682.25	8568.69	7223.02	7923.01	8656.59	8945.58	8431.8	11509.7	13977.1	13209.1
12.07_271.1033m/z	pos	Asp His	-0.493035	-1.4074	0.0156614	0.110409	87866	68985.4	66296	44721.7	59742.6	83837.3	95086.5	95434.5	104328	82397.5
10.20_152.0353m/z	neg	2-(Aminooxy)benzoic acid	0.669918	1.59098	0.0157139	0.110657	350.799	457.501	479.961	372.835	358.452	188.015	345.011	286.583	292.667	155.238
14.10_158.0093m/z	neg	14.10_158.0093m/z	0.793744	1.73357	0.0157508	0.110795	2197.58	2464.32	1873.71	2434.37	2804.82	2138.81	1690.58	782.582	890.425	1287.74
11.41_566.1570m/z	neg	11.41_566.1570m/z	-3.15218	-8.89	0.0158241	0.111187	33359.1	6485.55	386.48	40779	3393.23	219263	46569.2	118213	47068.1	319271
3.04_215.1399m/z	neg	Valylvaline	1.56301	2.95469	0.0158849	0.111492	1138.69	693.471	3051.97	2047.5	2303.99	355.047	1195	655.241	563.166	353.979
11.69_148.0604m/z	pos	L-Glutamate	-0.269219	-1.20516	0.015905	0.11151	1.27815e+06	1.06936e+06	1.37415e+06	1.3188e+06	1.15053e+06	1.41791e+06	1.58335e+06	1.66563e+06	1.47296e+06	1.32126e+06
9.49_175.0722m/z	neg	ser-ala	0.751261	1.68326	0.0159745	0.111874	21569.8	19929.3	34915.1	30461.4	27008.6	15053.4	25635	14994.9	10644.8	13208.4
11.69_84.0444m/z	pos	1H-pyrrol-2(5H)-one	-0.268825	-1.20483	0.0160137	0.111953	138497	116788	150300	142521	125138	152844	172045	181737	160394	144122
11.44_539.1381m/z	neg	11.44_539.1381m/z	-4.14835	-17.7329	0.0160345	0.111953	2174.49	60.6604	0	2938.53	0	28006.8	4345.68	14054.2	5042.48	40378.5
10.41_130.0499m/z	pos	(R)-(+)-2-Pyrrolidone-5-carboxylic acid	-0.321602	-1.24972	0.0160384	0.111953	326463	333232	315936	311901	328680	394618	386881	342743	517953	377613
10.41_131.0533m/z	pos	10.41_131.0533m/z	-0.354432	-1.27848	0.0161843	0.112643	17747.6	18249.2	17287.8	17367.7	18134.9	22128.7	21705.9	18682	29702.9	21294.9
9.55_542.2315m/z	pos	asp-arg-asp-his	0.919041	1.89086	0.0162082	0.112643	30913.7	22993.4	26353.9	19783.9	21612.9	13528.8	5653.89	14684.3	21033.9	9436.73
2.07_222.0805m/z	neg	Bis(1-aziridinyl)anilino-phosphine oxide	0.473299	1.38828	0.0162084	0.112643	18431.7	13490.5	13093.3	13685.3	13471.2	10504.9	12522	10821.1	10841.1	7296.24
2.07_373.2092m/z	neg	ser-val-ala-val	1.69843	3.24548	0.0162218	0.112643	1806.96	1696.73	4442.99	3257.76	2531.57	379.474	2112.84	1009.67	585.126	141.786
2.08_405.1998m/z	neg	ile-ser-ser-thr	1.34619	2.54239	0.0162413	0.112643	6125.99	8555.89	10440.9	10911.6	9363.91	2067.26	7595.57	4291.85	3041.8	856.976
12.21_140.0117m/z	neg	O-Phosphorylethanolamine	0.35427	1.27834	0.0162433	0.112643	60380.4	51207.5	66401.9	52851.8	53998	34689.5	44214.1	52086.2	46157.7	45671.7
2.76_330.2034m/z	neg	thr-val-ile	1.51785	2.86363	0.016295	0.112878	26242.4	16649.3	56037.5	43859.9	35114.6	8517.62	31834.1	11288.6	6595.34	3886.27
2.08_290.1068m/z	neg	N-Acetyl-S-(3-butoxy-3-oxopropyl)-L-cysteine	0.503725	1.41787	0.01634	0.113067	9535.55	7255.43	8418.57	9618.46	8257.98	6348.16	7885.08	5801.54	6317.89	4033.7
1.75_344.1899m/z	neg	1.75_344.1899m/z	-0.511527	-1.42556	0.0164509	0.113711	20867.7	19752.2	15205.2	14293.3	17345.5	26901.5	30410.5	25010.5	17697.2	24667.4
10.84_560.0289m/z	pos	10.84_560.0289m/z	-0.749444	-1.68115	0.0165256	0.114065	101136	114871	116129	93477.8	99152.7	139279	189410	107130	264038	182353
6.50_627.1868m/z	pos	2-{3-[6-(3,5-Dihydroxybenzoyl)-5-(2,4-dihydroxyphenyl)-3-methyl-2-cyclohexen-1-yl]-2,4-dihydroxyphenyl}-5,7-dihydroxy-2,3-dihydro-4H-chromen-4-one	-0.284983	-1.2184	0.016538	0.114065	737120	677406	889997	690055	720878	866251	999825	796381	995803	868637
13.45_125.0243m/z	neg	UQ1000000	-0.344972	-1.27013	0.0165723	0.114179	4438.42	4028.47	6073.2	5566.53	4723.08	5763.37	6480.13	7035.09	6249.19	6010.44
11.94_388.1725m/z	neg	glu-ile-glu	1.051	2.07197	0.0166758	0.114694	29602.8	19120.5	29928.1	13671.3	27657.1	8281.57	22275.7	9956.66	10963.7	6425.86
3.69_300.1916m/z	pos	Ala Pro Leu	1.45953	2.75019	0.0166831	0.114694	25695.3	22600.6	68723	76694.4	53737.5	15294.6	32776.2	19903.9	10508.3	11489.6
11.70_131.0532m/z	pos	11.70_131.0532m/z	-0.296167	-1.22788	0.0167478	0.115015	21761.9	18038.4	23876.1	22035.1	18591.2	23965.8	26955	29079.6	25335.2	22736.5
4.85_318.1668m/z	neg	ser-ile-thr	1.16336	2.23978	0.0168634	0.115684	80892.3	52987.2	146652	119624	111354	40596.8	87312.5	46745	24402.8	29315.2
11.58_253.0849m/z	pos	7-Hydroxy-2-methyl-3-phenyl-chromen-4-one	-1.63147	-3.09827	0.0168983	0.115799	5548.5	11294.6	6477.29	6289.62	8207.41	30034.9	26936.1	7304.3	39571.7	13332.1
2.03_496.2417m/z	neg	lys-ser-thr-tyr	4.01947	16.2174	0.0169589	0.11609	1535.79	5110.49	9164.15	1610.21	5672.54	0	183.404	757.295	0	478.589
2.00_498.2349m/z	pos	ala-asn-phe-phe	2.88573	7.39079	0.0169815	0.116119	224.346	1149.92	180.505	631.25	227.679	0	195.658	126.601	0	0
11.70_130.0499m/z	pos	(R)-(+)-2-Pyrrolidone-5-carboxylic acid	-0.266231	-1.20266	0.0170298	0.116325	381518	323778	414355	397895	343654	426912	473837	502470	438770	396406
12.20_235.0922m/z	pos	3,4-Diamino-3-(carboxymethyl)hexanedioic acid	-0.436794	-1.35359	0.0170991	0.116673	10227.3	8876.23	12397	10866.4	10783.7	16269.8	18308.2	12594.8	12489.1	12284.3
9.11_260.0399m/z	neg	3-Phenyl-2-(phenylsulfonyl)oxaziridine	0.405107	1.32419	0.0171304	0.116762	9137.46	12437.9	12134.6	8960.86	10160.2	7986.83	8782.81	7772.74	6334.45	9018.87
21.57_121.0406m/z	neg	NR9410000	0.133745	1.09714	0.0171785	0.116964	835.982	817.495	763.715	735.13	768.601	743.653	711.89	735.783	663.546	718.459
2.07_316.2226m/z	pos	Ile Ile Ala	0.975816	1.96675	0.0171977	0.11697	19942.6	15502.7	35693.5	29633.8	29216.1	13133.2	21304.7	14358.4	9680.51	7613.82
4.30_192.0414m/z	neg	5-(4-Amino-2-hydroxyphenyl)-1,3,4-oxadiazol-2(3H)-one	-0.297303	-1.22884	0.0172575	0.117252	2991.23	2189.23	2807.95	3190	2820.29	3212.45	3853.63	3410.8	3384.07	3342.43
2.06_510.3070m/z	neg	2.06_510.3070m/z	0.765662	1.70015	0.0173038	0.117441	8935.31	11494.3	8001.23	10407.9	10952.5	8502.3	8542.25	3593.94	4626.83	4018.97
8.57_260.1966m/z	pos	Lys Leu	0.747013	1.67831	0.0173321	0.117508	48310.9	43653.8	61492.2	61732.2	48423.8	23108.5	48663.1	38524.9	28815.7	17955.8
11.69_149.0637m/z	pos	2,4,6-Trimethyl-1,3,5-dioxathiane	-0.28029	-1.21444	0.0173837	0.117732	78452.4	65537.3	85574.1	80768.9	70555	87870.4	98692.1	104486	90224.7	81293
2.05_444.2460m/z	neg	ile-glu-gly-lys	3.36447	10.2993	0.0174387	0.11798	270.344	466.291	1254.23	821.192	1763.57	44.6173	174.018	221.118	0	0
8.25_110.0713m/z	pos	4-Pyrimidine Methanamine (hydrochloride)	0.211691	1.15804	0.0174695	0.118063	843750	760060	851837	869773	820723	673391	659003	845154	711316	691430
10.41_148.0797m/z	pos	S-Methyl diethylcarbamothioate	-0.342252	-1.26773	0.0176088	0.118878	21114.7	21017.1	20422.1	19681.7	21397.2	25692.2	25339.7	21695.4	34117.7	24535.2
11.40_184.0733m/z	pos	Phosphocholine	0.469993	1.3851	0.0177111	0.119347	2.65625e+06	1.9154e+06	3.05495e+06	2.75852e+06	2.73784e+06	1.78805e+06	2.35128e+06	1.9314e+06	1.92868e+06	1.47495e+06
8.25_198.0872m/z	pos	N-Acetyl-L-Histidine	0.206553	1.15393	0.0177157	0.119347	1.73146e+07	1.56e+07	1.7214e+07	1.76295e+07	1.67052e+07	1.3773e+07	1.35032e+07	1.72859e+07	1.45008e+07	1.41334e+07
12.30_274.1044m/z	neg	gamma-Glu-gln	0.508009	1.42209	0.0177828	0.119595	11395.8	15875	10592.7	8311.04	12102.6	7934.02	7920.22	7430.44	8201.96	9491.96
11.68_146.0787m/z	neg	11.68_146.0787m/z	-0.323565	-1.25142	0.0177901	0.119595	7263.29	8245.19	11217.6	8650.97	9914.81	12214.2	11001.7	11716.6	10712.5	11035.4
6.55_158.0610m/z	neg	NSC 106285	-0.476925	-1.39177	0.0178441	0.119781	26437.7	28953.1	25763	21297.1	20605.9	26948.5	30668.2	39608	31001.7	43042.8
2.12_393.1992m/z	neg	2.12_393.1992m/z	0.993495	1.991	0.0178553	0.119781	23603.2	17251.1	28836.7	30125.8	24776.8	11554.7	24753.7	12260.6	8652.34	5354.49
6.94_129.0556m/z	neg	1-Hydroxycyclopentanecarboxylic acid	0.281122	1.21514	0.01788	0.11982	2051.95	2085.81	2244.8	2655.32	2351.24	1703.26	1769.01	2151	1732.69	2015.84
2.63_228.2320m/z	pos	N,N,2-Tripropylpentanamide	0.506153	1.42026	0.0179228	0.119981	3697.5	3748.71	5274.86	4190.89	4216.03	2486.45	2426.26	2478.26	3402.7	4081.01
12.21_717.0686m/z	neg	12.21_717.0686m/z	-0.426509	-1.34398	0.017971	0.120178	56112.5	43378.8	66628.7	70101.1	53959.5	84909.9	73063.8	77066.6	65078.6	89879.1
13.78_148.9643m/z	neg	MFCD00154333	-0.666499	-1.58722	0.0180762	0.120755	4856.32	6556.06	5142.26	8574.08	3898.84	9373.94	9879.51	7510.64	7340.35	11971.5
11.59_290.0867m/z	pos	L-2-succinylamino-6-oxoheptanedioic acid	0.559046	1.47329	0.0181892	0.121382	12478.2	10726.9	11763.5	16868.3	12209.2	10991.1	9993.05	9253.11	5995.92	7236.63
8.97_183.0614m/z	pos	8.97_183.0614m/z	0.374782	1.29664	0.0184059	0.1227	89287.3	74405.9	78543.1	95608.1	105856	70078.1	55875.5	79012.2	63978	73246.3
9.50_115.0502m/z	pos	N-Methylhydantoin	0.18601	1.13761	0.0184976	0.123182	3615.25	3815.28	3938.67	3960.21	3958.92	3431.31	3618.2	3642.46	3360.88	2901.64
8.21_93.0448m/z	pos	Pyrrole-2-carbonitrile	0.224493	1.16837	0.0185365	0.123312	50630.9	46547.7	51472.3	51290.9	48661.6	39165	38989.6	51492.9	41370.2	41760.2
7.37_288.2026m/z	pos	Leu Arg	1.0312	2.04372	0.0185718	0.123418	121048	70251.4	152445	161482	139498	57989.5	124833	56315	41220.2	35106
10.53_68.9978m/z	neg	10.53_68.9978m/z	0.239844	1.18086	0.0187208	0.124279	1024.93	1097.75	894.232	923.295	946.159	842.098	770.897	729.787	931.844	862.559
7.03_186.0454m/z	neg	6576172	0.628964	1.54645	0.0188837	0.12523	170044	129942	225160	216221	160820	102117	103461	152827	83915	141069
11.69_102.0550m/z	pos	t-4-AMINOCROTONIC ACID (TACA)	-0.259225	-1.19684	0.0189221	0.125354	85004.6	72440.2	92130.4	88283.5	75202.1	94211.4	102950	111715	97570.3	87919.7
4.37_144.1019m/z	pos	(2S)-2-Piperidinylacetic acid	-0.193521	-1.14355	0.0189684	0.125414	389581	364049	391960	422953	388035	423948	407912	504096	431415	470079
2.05_246.1697m/z	pos	2-Methylbutyroylcarnitine	-0.51544	-1.42943	0.0189795	0.125414	212025	169464	162329	154718	198454	242863	353672	243915	253515	188220
11.91_74.0237m/z	pos	Nitroethene	-0.348489	-1.27323	0.0189902	0.125414	5129.81	4262.21	5897.76	5855.83	4630.18	6642.58	7688.19	6093.25	6795.31	5600.46
5.34_266.9920m/z	neg	3732626	1.01661	2.02315	0.019199	0.126586	4945.84	5875.86	5767.82	3745.08	4779.55	2023.47	2923.77	3625.26	3008.87	829.463
7.32_278.0702m/z	neg	6-[(2-Fluorobenzyl)oxy]-5-nitro-2,4-pyrimidinediamine	0.651083	1.57035	0.0192102	0.126586	46084.6	30567.7	43898.6	40518.7	39110.9	24747.2	41289.1	25129.3	19265.7	17042.3
2.03_405.2354m/z	neg	2-Phenyl-3-[8-(2-phenylethyl)-8-azabicyclo[3.2.1]oct-3-yl]-1H-indole	1.18883	2.27967	0.0192272	0.126586	18689	16458.8	40200.9	21266.6	25701.5	5654.9	18512.4	16148.7	8592.98	4743.68
3.28_375.2234m/z	pos	val-gly-ile-ser	1.39455	2.62906	0.019288	0.126855	6973.18	5541.22	8456.66	10318.8	8681.84	2442.54	4423.56	5401.89	580.064	2352.67
2.05_288.1275m/z	neg	2-[4-(3-Chloropropyl)-1-piperazinyl]quinoline	-0.999414	-1.99919	0.0195077	0.128037	2957.1	2789.21	4983.49	4007.33	3703.66	10244.1	11466.8	5499.06	5277.98	4383.65
4.05_279.0388m/z	neg	2-(Methylsulfanyl)-N-[3-(methylsulfanyl)-1H-1,2,4-triazol-5-yl]benzamide	0.433662	1.35066	0.0195079	0.128037	20984.4	26882.1	28790.8	19455.9	20420.8	17201.7	17836.4	20608.9	16767	13864
8.64_440.1471m/z	neg	8.64_440.1471m/z	-0.550476	-1.46457	0.0195386	0.128107	12831.6	12963.5	11763.6	9475.45	10666.8	12892	20074.8	12349.9	18967.8	20225
3.91_158.1175m/z	pos	4-Piperidinyl propionate	-0.278845	-1.21322	0.0196387	0.12863	4263.4	3215.39	3255.03	3836.02	3381.51	3950.49	4253.14	5034.39	4251.05	4291
0.56_206.0773m/z	pos	2-Azido-2-deoxyhexose	0.557935	1.47216	0.0196954	0.128848	4255.98	2945.42	3784.8	4913.67	4999.94	2636.99	2666.64	3758.82	2165.54	2967.11
10.77_258.0706m/z	neg	2-hydroxy-1-naphthaldehyde 2-methylthiosemicarbazone	-1.21482	-2.32112	0.0197124	0.128848	11499.4	5638.32	13800.9	12055.7	8251.81	22442	33273.1	35914.3	10930.1	16395.7
9.75_172.0756m/z	pos	1-(1-Isoquinolinyl)ethanone	-0.483212	-1.39785	0.0197801	0.128973	2276.52	2389.33	1347.17	1541.07	1566.46	2538.91	2139.9	2792.91	2655.06	2624.4
11.31_662.1017m/z	neg	Nicotinamide adenine dinucleotide (NAD)	3.81063	14.0318	0.0197842	0.128973	3059.63	424.511	2233.75	4925.1	2588.78	0	435.667	175.744	244.132	82.7951
1.85_447.2923m/z	pos	ala-lys-lys-thr	-1.56675	-2.96237	0.0197923	0.128973	807.333	3001.87	474.593	225.437	882.995	4606.28	3557.39	2187.53	4124.9	1507.49
5.02_144.0807m/z	pos	3-Vinyl-1H-indole	-0.414543	-1.33288	0.0198233	0.129044	8642.67	6855.62	8545.34	8507.21	5810.15	8146.52	11409.8	10902.6	9638.39	11034.8
14.04_444.0313m/z	pos	Guanosine 5â€²-diphosphate (GDP)	-0.40675	-1.3257	0.0198561	0.129125	110781	89041	113724	98500	74587	116617	154101	133524	132881	108005
5.35_178.8803m/z	neg	5.35_178.8803m/z	-4.25695	-19.1192	0.0199113	0.129305	130.116	36.8347	162.874	1613.12	351.431	1325.41	2042.3	1117.18	37675.2	1797.18
8.94_237.0809m/z	pos	2-[(1E)-N-(4-Formylphenyl)ethanimidoyl]hydrazinecarbothioamide	-0.353884	-1.278	0.0199242	0.129305	30805.3	32371.4	38281.9	38412.6	37516.6	47307.6	56151.9	39400.7	38486.4	45355.8
12.20_187.0713m/z	pos	5-Oxoprolylglycine	-0.259536	-1.19709	0.0199583	0.129394	6015.39	5193.76	5966.85	4598.39	5877.97	6127.55	6990.48	6569.86	7305.13	6110.42
4.05_243.0620m/z	neg	Uridine	0.401092	1.32051	0.0201087	0.130237	234167	276260	330854	227465	237181	189947	229143	221002	189215	159651
0.38_95.0250m/z	neg	3(4H)-Pyridazinone	0.184662	1.13655	0.0201695	0.130436	589.17	606.147	665.236	575.438	559.398	491.405	496.487	519.034	537.698	590.282
2.14_183.0615m/z	pos	2.14_183.0615m/z	0.429059	1.34636	0.0201804	0.130436	528281	416780	521989	582343	622016	380529	304994	496723	385074	416856
2.80_425.1834m/z	neg	gly-phe-phe-gly	5.61757	49.0972	0.0202034	0.130448	0	991.531	380.502	321.614	582.52	0	41.4623	0	0	0
7.03_187.0418m/z	neg	6-Fluorobicyclo[3.1.0]hexane-2,6-dicarboxylic acid	0.610229	1.5265	0.0202232	0.130448	748786	571038	981611	941636	696623	452024	455420	673959	375984	623475
9.40_233.0777m/z	neg	3,4-Diamino-3-(carboxymethyl)hexanedioic acid	0.937817	1.91563	0.0202871	0.130728	3726.36	2587.55	5157.92	4955.99	4416.92	1458.55	4197.69	2421.13	1485.73	1315.93
8.87_527.1366m/z	neg	Mahuannin D	-1.04455	-2.06273	0.0203352	0.130905	2236.43	2594.22	5032.48	4564.71	4142.37	9295.35	12618.6	4647.18	5387.41	6362.08
6.15_155.0290m/z	neg	1,3-Dimethyl-4-thioxo-3,4-dihydro-2(1H)-pyrimidinone	-0.269075	-1.20504	0.0204681	0.131255	8290.59	8816.53	8161.01	6898.84	7653.79	9604.96	10499.4	8898.52	8270.13	10713.5
32.44_115.0148m/z	neg	Nitrosooxazolidone	7.38932	167.651	0.020485	0.131255	2.17917	357.142	266.21	207.726	0	0	0	0	0	0
6.68_173.0711m/z	pos	2,2'-Bipyridin-3-ol	-0.807855	-1.75061	0.020498	0.131255	741.514	738.158	425.362	297.473	438.912	801.031	760.308	1156.18	713.736	1196.58
2.84_357.2143m/z	neg	leu-gly-leu-gly	1.23403	2.35223	0.020499	0.131255	12521.6	8297.11	23982.8	21787.3	19284.1	4756.56	16593.2	6753.75	4439.04	3961.54
2.06_601.2771m/z	pos	(1R,2S,3S,4R,5R,6S)-3,6-Bis(benzyloxy)-4,5-bis[(4-methoxybenzyl)oxy]-1,2-cyclohexanediol	-2.18097	-4.53457	0.0205008	0.131255	5321.07	1239.39	249.699	1795.25	2127.77	6465.07	6757.95	22584.5	3280.19	9600.38
18.01_178.0144m/z	neg	para-Nitrophenylglyoxal	0.267095	1.20338	0.0205172	0.131255	5270.34	5657.94	5561.46	5180.73	4538.76	3876.75	5228.03	3979.65	4334.27	4360.1
2.61_470.2969m/z	pos	gln-ile-ile-pro	1.35049	2.54998	0.0205525	0.131255	6514.8	9718.69	7773.78	24892	10418.1	5410.5	7400.18	5210.13	2695.22	2542.79
2.12_330.2034m/z	neg	thr-val-ile	1.14956	2.21847	0.0205543	0.131255	57980.6	35178.4	84163.2	69577.4	60559.1	23918	59923.6	27946.2	16093.9	10706.2
14.16_372.9706m/z	neg	14.16_372.9706m/z	-0.69719	-1.62134	0.0206005	0.131358	255555	224096	250957	127986	172365	253448	247591	404668	368798	397037
5.25_408.1485m/z	pos	1-{3-[2-(1-Benzothiophen-5-yl)ethoxy]propyl}-3-azetidinol (2E)-2-butenedioate (1:1)	0.374988	1.29683	0.0206117	0.131358	76552.6	97401.7	87601.5	75324.4	83023.2	61658.1	62772.6	72176.1	78298	48886.5
1.70_408.2212m/z	neg	1.70_408.2212m/z	-2.05951	-4.16844	0.020727	0.131758	36482.6	20961	6680.46	10742.2	16008.7	129553	128461	65745.6	19120.1	35942.6
8.27_144.1019m/z	pos	1-(Methylamino)ethyl methacrylate	-0.423108	-1.34081	0.0207314	0.131758	17539.4	13377.4	13314.5	14111.2	15714.6	19618.3	23437.9	23328.3	15033.1	17880.7
6.77_255.1448m/z	pos	Val His	0.674862	1.59644	0.0207365	0.131758	25600.8	18445.5	40232.4	34107.5	32129.1	15407.5	24166.3	16745.4	18633.2	19327.3
10.49_84.0444m/z	pos	1H-pyrrol-2(5H)-one	-0.333395	-1.25997	0.0207879	0.131953	48093.7	51135.7	47682.1	45856.4	49391.3	59447.3	57023.3	51381.7	79927.7	57335.6
2.08_427.2559m/z	neg	ile-ile-pro-ser	0.768679	1.70371	0.020859	0.132273	3830.45	3281.59	2851.46	5191.25	4333.85	2400.84	3783.66	2191.46	1436.95	1623.95
12.84_246.1333m/z	pos	2-Acetamido-1-allyl-1,5-anhydro-2-deoxyhexitol	-0.592242	-1.50759	0.0209038	0.132426	5463.56	6726.71	5860.96	4963.21	3939.66	7943.05	6736.07	8511.55	11375.9	6071.67
11.73_99.0451m/z	neg	GQ5425000	0.280073	1.21426	0.0209649	0.132681	1888.32	2171.98	2619.41	2095.34	2478.8	1929.45	2004.71	1802.53	1683.79	1846.74
14.12_113.0243m/z	neg	5-Methoxy-2(5H)-furanone	0.609756	1.526	0.021066	0.133104	1194.1	1229.24	1383.08	2063.05	1851.89	1250.1	1103.28	931.022	718.885	1054.86
25.59_171.1322m/z	pos	25.59_171.1322m/z	-0.258612	-1.19633	0.0210735	0.133104	1118.2	1240.62	1036.87	1176.45	1188.89	1363.72	1162.87	1408.96	1337.29	1620.22
8.80_140.0716m/z	neg	1-Methyl-1,2,3,6-tetrahydro-4-pyridinecarboxylic acid	-0.244922	-1.18503	0.021114	0.133227	1615.09	1241.79	1442.73	1571.36	1537.49	1736.82	1919.1	1788.6	1804.04	1531.61
11.80_231.0621m/z	neg	Kifunensine	0.353315	1.27749	0.0212187	0.133755	97195.2	77250	117207	93350.4	100547	70792.4	86123.7	84299.9	72682.8	66180.8
14.14_219.0509m/z	neg	1-ETHYL CITRATE	1.2165	2.32383	0.0212643	0.133867	1622.22	3075.82	1479.42	3087.11	3213.7	2254.83	1087.95	542.69	447.465	1033.92
2.08_314.2086m/z	neg	ala-ile-ile	0.966088	1.95354	0.0212784	0.133867	19609.9	13849.8	24923.9	21260.4	23152.7	8278.79	19927.8	12446.7	7521.55	4443.61
12.33_361.1825m/z	pos	Gly Glu Arg	0.945781	1.92623	0.02134	0.134122	28668.2	21217.9	22736.1	26473.7	26138.1	11651.8	25141.7	12742	10869.6	4607.38
6.48_183.0619m/z	pos	3-Methyl-3-(2,2,2-trifluoroethyl)dihydro-2(3H)-furanone	0.197591	1.14678	0.0216331	0.13583	57354	60733	63190	63647	67324.2	55381	46546.9	59326	54631.8	56395.8
13.41_804.3256m/z	pos	13.41_804.3256m/z	-0.801671	-1.74312	0.0217053	0.13615	75517.1	46742	30456.5	19693.7	40722.7	66653.3	75435.5	87595.3	71959.6	69874.6
14.81_85.0293m/z	neg	2-Oxobutanal	-0.444236	-1.36059	0.0217526	0.136209	15281.2	11105.1	11022.8	7999.64	9996.52	14168.7	13738.9	17752.2	15614.9	14111.1
10.06_296.1159m/z	pos	616470	0.9386	1.91667	0.0217772	0.136209	16372	10734.4	32720.7	22617.9	15485.6	8332.7	10403.6	13101.1	11283.5	7970.88
10.50_175.0247m/z	neg	D-Galacturonolactone	0.18001	1.13289	0.0217789	0.136209	22613.6	24913.3	21070.6	20281.5	21865.3	19013.4	18130.9	19783	19619.2	21206.5
11.13_289.1615m/z	pos	Arg Asn	0.940984	1.91984	0.0218541	0.136545	16319	14229.4	27134.4	29274.1	20968	10940.7	21399	9982.44	6831.03	7060.03
11.85_102.0662m/z	pos	2-Amino-4-imidazolidinone	-0.512768	-1.42678	0.0219659	0.13683	318.39	266.323	291.679	263.886	243.581	289.923	337.67	448.599	539.588	360.823
5.08_267.1461m/z	neg	ile-his	0.611299	1.52763	0.0219797	0.13683	90536.9	69506.4	121417	91931.1	93009.6	55096.1	93068.1	60620.6	42158.7	54364
9.18_256.0938m/z	neg	5-methyl-1-?-D-ribofuranosylimidazole-4-carboxamide	-1.97807	-3.93964	0.021997	0.13683	5308.68	4094.42	2746.43	227.512	2469.36	5973.14	8039.78	15373.7	16202.2	12915.5
2.58_243.1712m/z	neg	6-[(6-Aminohexanoyl)amino]hexanoic acid	1.1045	2.15024	0.0220413	0.13683	11995.3	8090.15	6623.73	17024.1	12494.2	2996.49	9440.14	6959.99	3980.83	2769.23
2.73_270.1056m/z	pos	2.73_270.1056m/z	0.900781	1.86708	0.0220569	0.13683	4306.5	3318.4	6630.57	4895.91	4909.41	2755.23	4567.06	2571.77	1721.45	1269.04
8.16_259.0681m/z	neg	5-Phenyl-5H-benzo[b]phosphindole	0.178919	1.13204	0.0220641	0.13683	40404.5	46264	44664.5	40943.1	42310.1	37677.2	36435.8	41467.5	33835.4	40141.3
11.81_116.0706m/z	pos	N-(1-Hydroxyethyl)acrylamide	-0.357571	-1.28127	0.0220729	0.13683	3025.09	2689.64	2460.04	2758.26	2595.77	3492.01	3367.01	4495.76	2833.65	3146.97
7.01_89.0242m/z	neg	D-Lactic acid	0.414506	1.33284	0.0220963	0.13683	1.19302e+06	1.0174e+06	1.3915e+06	1.40915e+06	1.12889e+06	861273	871674	1.13028e+06	702718	1.04073e+06
11.61_497.0937m/z	neg	11.61_497.0937m/z	0.692143	1.61568	0.0221123	0.13683	899.735	73.0135	330.827	275.213	1155.94	0	0	0	0	1690.71
2.01_615.3507m/z	neg	2.01_615.3507m/z	-1.61935	-3.07238	0.0221144	0.13683	8657.13	11662.1	970.827	7291.38	1976.85	17628.9	26456.3	21247.3	18722.3	9842.16
6.54_154.0835m/z	pos	6.54_154.0835m/z	-0.209752	-1.15649	0.0221573	0.136963	54790.5	54315.5	46907	50358.8	47557.1	55510.1	51912.7	59652.7	61609.2	64982.1
7.33_333.1765m/z	pos	Ser Ile Asn	1.05068	2.07151	0.022297	0.137692	13014.9	12079.7	23601	26924.1	22987.7	9067.9	18983.5	8047.92	6392.68	5107.2
11.70_337.0631m/z	neg	cys-asn-cys	-0.258797	-1.19648	0.0224419	0.138324	42135.4	48717.8	55362.4	45409.7	48290.5	63655.5	52314.5	55574.3	51996.3	63514.9
4.11_138.1025m/z	pos	5-(Aminomethyl)-3-methyl-2-pyridinamine	0.66793	1.58879	0.0224426	0.138324	15610.7	16586.3	11867.2	11325.2	14764.3	7344.58	4973.74	9400.56	9299.68	13135
2.07_336.1916m/z	pos	phe-val-ala	1.2848	2.43648	0.0225067	0.138369	5432.26	3056.35	11191.1	7285.36	8580.7	2207.18	6174.56	2589.29	1360.5	2254.52
4.99_249.0491m/z	neg	(2Z)-3-(1H-Indol-3-yl)-2-(3-thienyl)acrylonitrile	-0.383673	-1.30466	0.0225139	0.138369	32469.5	31941.8	23637.1	27352.5	25702.1	36137.7	32498.9	39038	30696.8	45721.3
7.03_221.0121m/z	neg	6-(Methoxyamino)-2-oxo-2,3,4,5-tetrahydro-4-pyrimidinesulfonate	0.697859	1.6221	0.0225504	0.138369	48121.9	32188.4	63417.7	59759.9	44903.8	27556.5	29938.3	41809.4	19823.8	34000.2
5.03_374.2257m/z	pos	5.03_374.2257m/z	0.321222	1.24939	0.0225582	0.138369	69050.9	53555.8	64783.9	72180.4	53632	56160.9	50500.9	54011.4	44973	45037.9
1.97_201.1243m/z	neg	Methyl glycylnorleucinate	1.16984	2.24987	0.0225585	0.138369	1094.68	735.218	1265.66	1548.07	883.916	450.383	1098.26	392.577	143.98	368.857
7.25_301.1516m/z	neg	Leu-gly-gly-gly	1.85929	3.62829	0.0227379	0.139202	4112.09	2186.96	8952.99	9141.27	6625.16	1196.18	5691.32	1182.15	294.742	181.055
4.17_414.2343m/z	pos	pro-gln-gly-leu	1.78094	3.4365	0.0227381	0.139202	9211.5	3195.05	18663	11666.2	14380.7	1395.53	7913.46	2755.17	904.62	3648.19
9.73_120.0807m/z	pos	4,7-dihydroindole	0.292737	1.22496	0.0227743	0.139216	1165.09	1245.68	1034.61	1104.15	1020.19	1007.07	746.55	865.388	855.112	1071.81
8.93_192.0515m/z	pos	6-formylpterin	-0.428871	-1.34618	0.022784	0.139216	5619.59	5594.72	6037.65	7093.71	6844.64	8709.34	11127.8	6895.23	6876.06	8381.04
14.04_95.9841m/z	neg	14.04_95.9841m/z	2.28832	4.88489	0.0228124	0.139256	27.0384	117.004	113.632	169.352	126.574	70.6866	33.0458	0	0	5.62044
12.17_222.0148m/z	neg	2-Benzyl-4-(chloromethyl)-1,3-thiazole	1.0755	2.10745	0.0228653	0.139446	750.664	1102.8	949.015	513.036	917.212	141.393	272.701	608.949	527.951	454.838
12.00_285.0842m/z	pos	pyridoxamine phosphate	-1.04186	-2.05889	0.0229032	0.139543	19606.7	13813.9	6135.14	3095.8	9181.11	22825.8	22430.8	20970.7	21244.8	19250.7
2.13_165.0509m/z	pos	APDC	0.410841	1.32946	0.0229797	0.139876	1.4883e+06	1.1665e+06	1.49708e+06	1.58192e+06	1.7105e+06	1.0617e+06	851927	1.40045e+06	1.09387e+06	1.19155e+06
11.90_135.0298m/z	neg	threonic acid	-0.382457	-1.30356	0.0230551	0.14015	1587.62	1483.69	1591.09	1362.96	1601.2	1837.15	2511.82	2210.91	1848.13	1535.2
9.73_207.0975m/z	pos	Thr Ser	0.647593	1.56655	0.0231008	0.14015	13821.3	8215.47	13937.7	16395.2	12510.2	8335.15	11489.7	7241.61	5876.64	8470.84
8.94_194.0672m/z	pos	6-hydroxymethylpterin	-0.338876	-1.26477	0.0231123	0.14015	34990.7	35882.6	41775.7	42222.3	43393.7	51812.5	62386	43479.2	42823.9	50259.4
5.04_119.0348m/z	neg	3-Hydroxy-2-(hydroxymethyl)propanoic acid	0.375126	1.29695	0.0231341	0.14015	5412.42	4222.72	4782.08	4014.76	4436.38	3726.23	4371.65	3710.48	2807.47	3015.41
11.56_326.1076m/z	pos	N-Glycolylneuraminic acid	0.594703	1.51016	0.0231348	0.14015	8114.86	6552.36	8160.25	10444.5	7209.89	6597.39	6573.91	6103.63	3522.17	4007.51
7.24_173.0929m/z	neg	4-(2-Nitroxyethyl)piperidine	1.29609	2.45562	0.0232033	0.140432	2211.42	1292.78	3248.94	3608.68	3884.33	552.409	2987.55	1045.18	504.263	709.08
4.39_252.0876m/z	neg	N-Acetylvanilalanine	0.488467	1.40295	0.0232469	0.140492	36340.8	42199.7	59017.2	51140.4	45349	31411.3	40997.9	31020.2	38608.5	24785.4
2.08_334.1773m/z	neg	phe-val-ala	0.921845	1.89454	0.0232574	0.140492	4204.14	2397.92	3668.2	4503.65	5108.7	1945.44	4366.35	1432.93	1263.57	1484.07
8.68_251.0542m/z	pos	{[2-(4-Amino-2-oxo-1,3,5-triazin-1(2H)-yl)ethoxy]methyl}phosphonic acid	-0.253612	-1.19219	0.0233353	0.140829	10683	8139.8	8843.89	10627	9754.22	11471.8	11061.1	13105.4	10861.5	10783.4
10.81_395.0657m/z	neg	10.81_395.0657m/z	-3.68774	-12.8861	0.0234207	0.141066	264.714	192.407	258.913	873.82	0	4151.17	6574.04	6642.31	1002.86	2176.09
13.53_402.9818m/z	neg	13.53_402.9818m/z	0.636973	1.55506	0.0234262	0.141066	4998.02	3723.38	6003.5	6136.98	3908.76	2938.31	2539.54	3789.44	2267.78	4392.17
8.25_156.0768m/z	pos	L-Histidine	0.211135	1.1576	0.0234593	0.141066	425712	383234	433909	437995	413391	339404	333642	434661	351183	350234
23.43_279.1587m/z	pos	2-Hydroxy-3-(4-propylphenoxy)propyl methacrylate	0.332721	1.25939	0.023463	0.141066	7609.56	10818.3	7625.69	9683.54	9086.69	7473.61	6274.46	7326.77	6611.23	7904.64
11.83_90.0388m/z	neg	11.83_90.0388m/z	-1.03839	-2.05393	0.0235899	0.141695	85.8526	29.3117	112.354	81.0857	62.6749	88.1356	129.707	215.613	188.372	146.022
13.69_130.0499m/z	pos	(3R,5S)-1-pyrroline-3-hydroxy-5-carboxylic acid	-0.488296	-1.40279	0.0237985	0.142813	2444.48	1849.45	3406.19	3021.9	2453.56	3874.49	4450.43	3926.01	3095.52	3138.09
5.02_176.0927m/z	neg	Methyl 3-amino-2,3-dideoxyhexopyranoside	0.25222	1.19104	0.0238328	0.142885	46015.4	43022.9	48685.3	40994.1	41281	40425.9	40646.5	38424.2	30360.3	34854
14.80_405.0091m/z	pos	uridine 5â€²-diphosphate	0.440843	1.3574	0.0238627	0.142929	103454	87709.6	138084	117099	93758.7	80850.1	99363.6	74944.8	79556.7	63180.8
0.43_206.9744m/z	neg	Copper oxine	0.336951	1.26308	0.0240159	0.143712	7020.29	5078.21	6778.02	7235.92	7260.43	5487.09	4374.47	5729.65	5291.09	5538.39
1.20_201.0719m/z	pos	4-Fluorobenzophenone	0.499678	1.4139	0.0241631	0.144457	2806.59	2127.41	2806.12	3617.51	3577.14	1691.95	1929	2618.47	2061.89	2260.07
9.27_165.0509m/z	pos	APDC	0.340926	1.26657	0.0242156	0.144635	154862	144272	140916	160908	173491	122722	92236.5	146120	113325	137049
2.08_159.1025m/z	neg	MFCD11975417	-0.225352	-1.16906	0.0243994	0.145597	2477.62	1964.7	1860.75	1944.4	1933.9	2574.69	2428.85	2419.27	2271.84	2208.86
2.05_433.2452m/z	neg	phe-val-gly-leu	3.35365	10.2223	0.0244295	0.14564	2344.06	4000	9205.53	3577.01	4398.33	93.7131	1154.87	757.626	0	290.604
8.86_315.0695m/z	neg	1,2-Dimethoxy-4-{[(4-methylphenyl)sulfonyl]ethynyl}benzene	-0.274776	-1.20981	0.0244983	0.145883	187974	198994	237863	231648	201468	269925	298305	247482	220471	243729
13.42_401.1534m/z	neg	6-Chloro-16-methylene-3,20-dioxo-19-norpregna-4,6-dien-17-yl acetate	-0.879954	-1.84032	0.024516	0.145883	5553.97	2707.89	2095.28	1159.93	3154.83	5502.77	5572.33	6366.97	4314.56	5248.49
13.00_425.0806m/z	neg	(2S)-2-Amino-5-({(2R)-3-[(2-amino-2-carboxyethyl)disulfanyl]-1-[(carboxymethyl)amino]-1-oxo-2-propanyl}amino)-5-oxopentanoic acid (non-preferred name)	-1.42326	-2.68191	0.0245473	0.145922	13501.6	66814.5	9098.08	24318.8	8378.36	68230.5	35222.6	71834.2	114359	37853.7
1.79_450.3104m/z	pos	SNC80	-1.03393	-2.04759	0.0245684	0.145922	4732.9	4968.83	3203.18	2200.82	4751.47	7595.84	14666.6	7184.41	4472.32	6745.43
10.81_559.0717m/z	neg	Adenosine diphosphate ribose	-3.69029	-12.9089	0.0246577	0.146316	475.245	0	851.775	678.822	0	4278.56	10898.3	6387.88	1977.67	2410.34
13.55_118.9984m/z	neg	3,3-Dihydroxy-2-oxopropanoic acid	-0.617783	-1.53451	0.0247192	0.14649	2155.2	1714.5	2450.12	2535.34	2246.88	3349.1	4138.1	4593.78	2637.32	2320.62
9.00_289.1391m/z	pos	9.00_289.1391m/z	0.681701	1.60403	0.024733	0.14649	230744	188201	412315	360285	264397	159186	233287	180403	178345	156454
2.02_439.2196m/z	neg	asp-pro-ile-pro	1.06976	2.09908	0.0248152	0.146841	13721.3	16347.3	20254.8	12514.1	10364.2	2961.52	8233.53	16042.7	4431.02	3201.88
9.69_383.1142m/z	neg	S-Adenosyl-L-homocysteine	-0.337665	-1.26371	0.0248652	0.147	19113	15790.7	17791.3	16614.6	15101.1	22421.8	24335.7	24285.9	17654.3	17974.3
11.70_85.0478m/z	pos	11.70_85.0478m/z	-0.280337	-1.21448	0.0249232	0.147206	5430.99	4547.19	6016.11	5656.45	4767.83	6114.76	6877.43	7206.76	6407.55	5479.36
13.85_230.9827m/z	neg	13.85_230.9827m/z	-0.672052	-1.59334	0.0249754	0.147378	4559.87	3288.5	5886.23	4481.25	4329.74	4750.28	5308.14	8986.56	8208.35	8672.39
8.94_254.0881m/z	pos	D-(+)-Neopterin	-0.356153	-1.28001	0.0250667	0.147617	285046	292501	351074	350932	356625	437358	529492	362906	354868	409698
5.36_352.0510m/z	neg	5.36_352.0510m/z	0.343446	1.26878	0.0250674	0.147617	201771	226729	199678	177445	192773	152831	165636	185681	167383	115360
5.34_598.1496m/z	neg	5.34_598.1496m/z	1.23895	2.36027	0.0250854	0.147617	11695.9	14008.1	13030.1	10415.8	11569.8	3429.52	6346.1	8110.07	6862.23	974.947
12.99_427.0949m/z	pos	(2S)-2-Amino-5-({(2R)-3-[(2-amino-2-carboxyethyl)disulfanyl]-1-[(carboxymethyl)amino]-1-oxo-2-propanyl}amino)-5-oxopentanoic acid (non-preferred name)	-1.42742	-2.68965	0.0251352	0.147774	25948.2	130948	17808.4	49344	14591	127503	63833.2	154618	214022	81889
1.58_167.0550m/z	pos	tetramethyl-1,3-disiloxanediol	0.711205	1.63717	0.0251867	0.14794	1542	961.59	1507.6	1610.74	1586.15	790.537	492.34	1368.26	976.594	773.096
2.87_464.2359m/z	neg	arg-gly-his-pro	2.95502	7.75442	0.0252341	0.148082	825.063	1512.47	2914.94	3095.77	1545.24	0	765.361	407.686	98.4483	0
0.29_206.0774m/z	pos	2-Azido-2-deoxyhexose	0.49131	1.40572	0.0253046	0.148359	4443.04	2931.67	4387.49	4643.25	4974.5	3080.74	2295.86	3795.19	2924.86	3111.15
8.24_111.0746m/z	pos	8.24_111.0746m/z	0.212891	1.15901	0.0253358	0.14838	38867.4	36107.6	40111.8	39370.5	39171.2	32223.6	30629.5	40861.6	32182.1	31166.5
10.84_642.0320m/z	pos	10.84_642.0320m/z	-0.80936	-1.75243	0.0253548	0.14838	58096.3	69714.1	69095	60445.3	64988.6	84329.7	120308	62416.8	180003	117824
26.16_243.0057m/z	neg	3,6-Di(2-thienyl)pyridazine	0.102239	1.07344	0.0253842	0.148416	2860.69	2589.08	2696.79	2593.39	2708.32	2596.24	2570.23	2551.49	2461.18	2348.74
32.73_131.0250m/z	neg	3-Indazolone	-0.383719	-1.3047	0.0256482	0.149822	5524.46	5265.23	4331.03	6776.76	5356.34	8026.7	6634.49	8064.88	5628.28	7205.25
5.38_291.0696m/z	pos	3-(Methylsulfonyl)benzyl benzoate	0.271819	1.20733	0.0256811	0.149846	1.36382e+06	1.6876e+06	1.37056e+06	1.33191e+06	1.34978e+06	1.18286e+06	1.00415e+06	1.2799e+06	1.34126e+06	1.07561e+06
15.67_294.9933m/z	neg	4,4'-dichlorobenzilic acid	-0.671367	-1.59258	0.0256993	0.149846	40468.2	26999	30926.5	16761	27608.6	34623.9	36368.7	56321.9	56316.7	43734
1.72_362.2372m/z	neg	1.72_362.2372m/z	-1.10493	-2.15088	0.0257258	0.149864	9333.88	4986.99	2501.34	4014.44	4631.49	14171.1	13653	12963.3	4990.6	9006.76
2.68_122.0964m/z	pos	2,3,3a,7a-Tetrahydro-1H-indole	0.331103	1.25797	0.0258467	0.15043	1098.77	1153.95	1318.69	1123.09	1070.41	769.162	827.524	840.872	925.729	1218.37
2.73_131.1624m/z	pos	2.73_131.1624m/z	-0.22206	-1.1664	0.0260568	0.151514	1158.57	1144.2	1303.17	1175.03	1170.05	1334.66	1500.92	1602.58	1238.01	1265.92
1.65_731.6063m/z	pos	(2R,3S,4E)-3-Hydroxy-2-(stearoylamino)-4-octadecen-1-yl 2-(trimethylammonio)ethyl phosphate	1.90408	3.7427	0.0261437	0.151863	3729.57	7344.53	20969.3	19789.1	15833.2	872.369	8731.52	1187.87	6095.13	1188.83
2.04_555.2960m/z	pos	N-[(10Z)-7-sec-Butyl-5,8-dioxo-3-phenyl-2-oxa-6,9-diazabicyclo[10.2.2]hexadeca-1(14),10,12,15-tetraen-4-yl]-Nalpha-methylphenylalaninamide	0.375164	1.29699	0.0261645	0.151863	30950.3	46487.3	38136.7	35142	41016.5	32390.6	31619.1	22682.9	31252.4	29883.2
11.10_239.0771m/z	neg	2,3,4,5,6,7,8-Heptahydroxyoctanal	-0.272386	-1.2078	0.0261957	0.151907	9349.06	8085.34	10790.5	10738.8	8978.3	11600.5	10477.2	13182.2	12119.1	10526.5
8.72_202.0484m/z	neg	2-Trifluoromethylacetanilide	-0.297943	-1.22939	0.0262869	0.152297	4386.76	3074.8	3277.8	3713.2	3630.05	4912.33	4615.03	4792.8	3874.52	4037.06
8.94_276.0700m/z	pos	Flufenacet ESA	-0.373411	-1.29541	0.0264075	0.152856	302748	284435	363243	357186	379105	450622	557936	376244	368808	431385
8.54_123.0552m/z	pos	Niacinamide	-0.299864	-1.23103	0.0264335	0.152868	4147.92	4877.87	5623.55	5534.94	4175.08	5420.81	5395.85	6630.79	6108.14	6432.62
10.40_101.0719m/z	neg	1-Piperazinol	-0.393724	-1.31378	0.0264677	0.152927	702.791	681.701	662.156	570.045	611.504	985.022	990.922	880.256	619.155	767.355
5.13_221.0930m/z	neg	Glycyl-L-phenylalanine	1.11982	2.1732	0.0264982	0.152964	10189.7	5858.42	15350.3	12649.8	9193.35	5005.33	10098	4323.96	1788.83	3280.27
4.11_126.0559m/z	neg	1-Amino-2-vinylcyclopropanecarboxylic acid	-5.03747	-32.8419	0.0265368	0.153024	108.461	116.048	13.447	22.6407	73.0955	8405.42	1743.26	64.5844	180.544	724.471
2.08_397.1862m/z	neg	4'-Hydroxy-2',4',6'-trimethyl-3'-oxo-2',3',3a',4'-tetrahydrospiro[cyclopropane-1,5'-inden]-7a'(1'H)-yl hexopyranoside	0.695936	1.61994	0.0265757	0.153024	9970.67	9020.64	18652	17209.3	13262.3	6161.44	8421.27	9810.45	9920.7	7732.17
5.37_502.1576m/z	pos	5.37_502.1576m/z	0.446918	1.36313	0.0265805	0.153024	35267.4	39157.7	32325.6	29762	39178.7	22945.7	28247.8	26841.2	33255	17597.5
4.21_128.0706m/z	pos	1,2,3,4-Tetrahydro-2-pyridinecarboxylic acid	-3.82291	-14.1518	0.0266507	0.153176	16459.6	22353.4	2980.18	2618.9	15589.6	554920	182410	13662.6	25569.1	72632.2
13.67_205.0352m/z	neg	3,4-Dihydroxy-5-(1,2,3-trihydroxypropyl)-2(5H)-furanone	-0.532301	-1.44623	0.0266551	0.153176	24185.8	18781.1	41186.9	33474.1	23878.8	34696	42419.7	48117.5	40406.1	39014.7
4.96_283.1640m/z	neg	4.96_283.1640m/z	-0.556203	-1.47039	0.0267724	0.153581	1623.24	772.187	1085.06	892.922	999.909	1210.21	1886.43	1572.08	1409.1	1825.43
7.30_144.1019m/z	pos	1-(4-Hydroxy-1-piperidinyl)ethanone	-0.275995	-1.21083	0.0267922	0.153581	6815.73	6110.08	5618.24	5839.25	7119	7282.74	6501.78	8707.98	8413.3	7239.13
13.26_859.3321m/z	neg	13.26_859.3321m/z	-1.43077	-2.69591	0.0267978	0.153581	13092.7	6443.79	4611.55	717.532	4691.13	14746	13345.4	20528.2	13578.7	17492.3
3.19_377.1851m/z	pos	asn-ile-met	2.48917	5.61454	0.0268393	0.153681	2367.27	321.707	4567.07	3833.07	2656.92	103.62	1098.08	1106.11	46.9946	89.3794
8.94_236.0776m/z	pos	1,8-Diacetyl-2-amino-1,7-dihydro-6H-purin-6-one	-0.333908	-1.26042	0.0270348	0.154631	321466	341866	408241	402944	404226	491618	586210	414473	401971	473742
10.54_185.0090m/z	neg	2-(carboxymethyl)-5-oxo-2,5-dihydro-3-furoic acid	0.196727	1.1461	0.0270538	0.154631	169236	192888	179298	160110	162375	141112	136482	160433	149502	166253
2.98_316.1876m/z	neg	ile-ser-val	1.26814	2.40851	0.0270953	0.15473	18593	13298.5	44110.7	37726.4	29369.4	8911.09	28751	9558.21	6544.27	5645.89
3.06_172.0978m/z	neg	N-Acetyl-D-leucine	-0.586219	-1.50131	0.0271449	0.154874	2647.79	2572.54	1735.18	1136.24	1991.59	2611.75	3604.18	3255.75	2841.45	2827.56
6.52_153.0407m/z	pos	hypoxanthine 3-oxide	-0.184881	-1.13672	0.0271699	0.154878	3479.41	3859.01	3747.16	3577.62	3508.47	3766.43	4831.21	4006.67	4036.71	4015.82
8.24_152.0818m/z	pos	5,6-trimethylenecytosine	0.22878	1.17184	0.0272987	0.155474	318521	291117	332005	328299	304034	250203	244510	332043	255752	260653
7.01_171.0273m/z	neg	7.01_171.0273m/z	0.313941	1.2431	0.0273414	0.155578	14075.5	13430.9	14523.5	16151	13922	11439	10484	13768.4	8989.68	13320.6
12.27_73.0292m/z	neg	Propionic acid	-0.135503	-1.09848	0.027531	0.156515	47770.4	49406.1	51151.6	46576.1	47289.6	51727.1	53644.6	57171.3	48051.9	55449.5
6.16_154.0257m/z	neg	760CU98B9K	-0.239343	-1.18046	0.0275554	0.156515	177125	185568	172180	150147	160394	198845	217249	185273	172820	223788
10.93_251.1011m/z	neg	BMIM CF3CO2	0.220454	1.1651	0.0276085	0.156678	10893.5	12498	10433.2	10771	12840.2	9426.46	10017.2	9228.38	9320.9	11303.3
2.73_350.2070m/z	pos	Ala Phe Leu	2.48743	5.60778	0.0277276	0.157213	251.817	326.919	368.31	464.396	130.073	41.6359	0	104.895	124.249	0
10.46_69.0342m/z	neg	10.46_69.0342m/z	0.145699	1.10627	0.027771	0.157213	3397.13	4013.19	3616.65	3322.48	3413.82	3132.67	3078.23	3268.09	3258.11	3319.36
7.01_115.0205m/z	neg	7.01_115.0205m/z	0.404648	1.32377	0.0277769	0.157213	8157.38	7238.18	9756.7	9787.22	7589.51	6060.09	6094.58	7883.98	4784.98	7302.43
10.82_313.0630m/z	neg	3-Nitronaphtho[2,1,8-mna]acridine 6-oxide	-3.83928	-14.3132	0.0280311	0.158323	338.715	0	123.993	260.117	0	2799.85	3061.77	3810.09	185.239	555.566
14.82_129.0192m/z	neg	Tetrahydro-5-oxo-2- furancarboxyli	-0.42715	-1.34458	0.0280387	0.158323	35408.9	24875.3	24364.2	17662.5	22673.3	32483.5	31343.1	38424.2	35042.4	30759.1
8.24_199.0904m/z	pos	8.24_199.0904m/z	0.203855	1.15177	0.0280474	0.158323	1.55415e+06	1.40585e+06	1.57778e+06	1.60265e+06	1.54974e+06	1.23453e+06	1.2561e+06	1.61215e+06	1.304e+06	1.27003e+06
6.62_145.0760m/z	pos	3-Aminoquinoline	-0.414104	-1.33247	0.028098	0.158468	19758.6	16718.3	13649.3	13268	13869.2	17129.2	17368	23209.9	20229.2	25016.4
12.13_106.0499m/z	pos	Isoserine	-0.262828	-1.19983	0.0282688	0.159052	1045.3	1169.52	1357.45	1003.21	1130.52	1364.43	1578.59	1402.31	1294.99	1206.91
8.20_198.1393m/z	pos	8.20_198.1393m/z	0.23554	1.17735	0.0282717	0.159052	79989.8	74861.2	80193.8	85179.5	79121.9	62939.9	63577.4	85653	63769.9	63250.6
2.14_371.2299m/z	neg	gly-ala-leu-leu	0.840343	1.79048	0.0282764	0.159052	9884.97	7383.43	8012.27	13328.4	9357.11	4763	10304.1	5472.94	3649.35	2598.02
11.48_356.0754m/z	pos	met-cys-cys	1.67006	3.18227	0.0283239	0.15916	7320.46	1993.93	4483.7	3434.38	5869.29	719.541	677.404	339.258	62.1579	5457.73
12.08_71.0135m/z	neg	12.08_71.0135m/z	-0.158273	-1.11595	0.0283456	0.15916	15080.6	14307.6	16155.4	13530.2	15288.5	15255.3	16995.2	17830	15846.3	17058.6
11.42_164.0213m/z	neg	8-oxoguanine	-0.328402	-1.25562	0.0284298	0.159399	7137.5	5627.27	8446.68	7445.64	7385.83	8053.4	8373.1	8434.1	10869.7	9527.32
3.98_221.0930m/z	neg	2,3-Diisocyanato-3,5,5-trimethylcyclohexanone	2.1436	4.41864	0.0284382	0.159399	2539.04	682.835	7642.21	3897.93	4609.33	333.559	1965.16	536.092	214.9	1330.42
4.33_135.0263m/z	neg	4.33_135.0263m/z	-1.1114	-2.16055	0.0285948	0.160118	273.064	249.205	72.2306	396.538	248.971	631.125	478.548	341.717	796.078	437.433
7.43_114.1026m/z	pos	1-(Dimethylhydrazono)-N-ethylmethanimine	-1.88011	-3.68102	0.0286167	0.160118	66.8027	28.0283	12.5505	64.8957	122.718	532.292	230.609	98.415	95.1945	142.779
14.81_598.0680m/z	pos	14.81_598.0680m/z	0.499908	1.41412	0.0286881	0.160367	27831.4	20548.4	36035.4	33658.3	25215.6	21079.8	25139	18554.8	20782.8	15769.2
6.63_151.0616m/z	pos	7-Deazaguanine	0.313758	1.24294	0.0287295	0.160367	45317.2	39829.3	38842.7	35849.8	38070.1	26657.4	25969.1	35169.2	33827	37602.6
10.06_194.0318m/z	neg	4-Hydrazino-7-nitrobenzofurazane	0.607508	1.52363	0.028737	0.160367	1524	2233.17	2672.43	2243.66	1892.41	1567.21	1648.78	1088.3	876.545	1752.01
23.52_233.1545m/z	neg	2-(1,5-Dimethyl-hex-4-enyl)-5-hydroxymethyl-phenol	0.0861631	1.06154	0.0287619	0.160367	7440.57	7613.01	7084.5	7469.53	7033.99	7134.67	6622.17	7099.75	6651.2	7009.21
14.57_130.0975m/z	pos	N-Methylnitrosopiperazine	0.372586	1.29467	0.0288788	0.16085	924.388	952.205	1144.42	1313.55	1239.55	873.148	1095.55	764.642	763.573	807.369
4.14_99.0917m/z	pos	2,3,4,7-Tetrahydro-1H-1,2-diazepine	-4.9158	-30.1859	0.028899	0.16085	39.5783	37.081	0	12.8632	13.3782	2646.91	308.684	33.6218	43.0324	219.824
10.06_175.0723m/z	neg	D-Alanyl-D-serine	0.803604	1.74546	0.0290153	0.161356	11386.8	9484.84	22754.1	16545.7	15033.6	6581.25	14135.2	8758.98	7003.49	6605.13
6.44_136.0263m/z	neg	2-Azahypoxanthine	-0.182869	-1.13514	0.029209	0.162292	3835	4201.72	4830.01	4104.97	4200.35	4503.71	5217.48	4505.97	4732.21	5074.53
5.13_304.0971m/z	neg	cys-pro-ser	0.756833	1.68978	0.0292669	0.162472	11285.3	10083.7	17918.9	19161.7	14818.5	9908.91	13892.3	7880.9	5751.48	5924.04
27.74_241.2172m/z	neg	Ethyl tridecanoate	0.147055	1.10731	0.0293711	0.162867	3296.28	3694.13	3425.12	3434.63	3459.27	3433.71	2903.11	3296.59	2878.83	3119.29
0.14_201.0719m/z	pos	4-Fluorobenzophenone	0.397256	1.317	0.0293892	0.162867	2333.46	1784.62	2585.27	2832.71	2752.48	1737.38	1605.41	2242.26	1772.78	1971.67
11.36_346.0557m/z	neg	Adenosine 3'-monophosphate	-0.36986	-1.29223	0.0295649	0.163561	691685	525828	805601	664722	725374	724370	908446	837075	1.0925e+06	848257
2.06_335.1882m/z	pos	N-(3-Methoxy-8-methyl-7H-benzo[e]pyrido[4,3-b]indol-11-yl)-1,3-propanediamine	0.792535	1.73212	0.0295657	0.163561	2155.87	2292.66	3309.51	3092.94	1863.59	1839.31	1832.83	679.498	1813.2	1173.54
11.82_486.2060m/z	neg	11.82_486.2060m/z	-2.82796	-7.10069	0.0297424	0.164396	429.265	253.972	0	0	169.374	913.187	626.385	1482.77	982.134	2080.16
5.34_136.0343m/z	neg	5.34_136.0343m/z	1.06229	2.08825	0.0298588	0.164848	1027.02	1392.89	1935	869.004	1004	358.579	666.282	1018.53	728.202	208.16
10.51_278.9859m/z	neg	Ethyl oxo[(5-sulfamoyl-1,3,4-thiadiazol-2-yl)amino]acetate	0.257916	1.19575	0.029876	0.164848	5733.06	5024.13	5754.07	4980.28	4621.43	3846.73	4185.19	5079.57	3963.77	4762.07
12.35_212.0430m/z	pos	Phosphocreatine	1.03057	2.04283	0.0300088	0.165438	20853.5	12891.4	36978.4	25760.2	24891.1	6873.03	19621.1	16946.1	6010.85	9961.35
7.39_232.1289m/z	pos	Val Asn	1.10383	2.14925	0.0301782	0.166228	4375.32	2953.44	9381.34	6875.4	8727.94	2089.1	5818.22	2567.42	2350.2	2207.16
10.03_216.0988m/z	neg	gly-ala-ala	0.865683	1.8222	0.0302243	0.166338	3854.34	3217.26	8290.53	6296.56	5359.42	2434.45	4957	2832.35	2503.35	2097.77
1.93_633.3605m/z	pos	1.93_633.3605m/z	1.53776	2.90343	0.0304312	0.167332	25814	61179.9	43194.4	44587	36740.6	1486.44	15796	34033	16255.5	5276.15
23.53_226.1223m/z	pos	4-dimethylaminobenzophenone	0.162093	1.11891	0.0304763	0.167436	7521.17	8789.21	7282.4	7720.94	7640.33	7380.48	6695.66	6614.7	6623.6	7499.33
5.55_332.1463m/z	neg	asp-thr-val	0.828831	1.77625	0.0305956	0.167839	77793.5	64250	99718.8	107882	84572.1	37496.8	112110	38304.6	30545.2	25998.3
2.05_498.2901m/z	neg	2-{[(3alpha,12alpha)-3,12-Dihydroxy-24-oxocholan-24-yl]amino}ethanesulfonic acid	0.358218	1.28184	0.0306024	0.167839	19090	27461.7	18991	18000.5	21100.4	15444.9	19486.5	16110.3	14061.1	16531.5
5.71_231.0984m/z	neg	N(2)-succinyl-L-ornithine	0.859591	1.81452	0.0306341	0.167868	2940.36	2922.16	5273.93	5253.2	6036.61	2244.47	4154.97	2327.55	1401.86	2228.22
8.94_189.0403m/z	neg	3-Dehydroquinic acid	-0.459487	-1.37505	0.030858	0.168925	103011	86999.7	101646	87334	83731.9	141164	172102	124499	101674	96830.9
1.56_206.0774m/z	pos	2-Azido-2-deoxyhexose	0.551774	1.46589	0.03088	0.168925	3208.58	2005.1	2899.97	2938.07	3299.25	2093.99	1446.05	2930.96	1677	1640.37
8.21_180.0767m/z	pos	7-Methoxy-1-methylimidazo[1,2-a]pyrimidin-5(1H)-one	0.237098	1.17862	0.0309194	0.168996	321351	288579	329656	330195	301756	252072	242006	334784	247954	256554
11.35_373.2078m/z	pos	Glu Pro Lys	1.07963	2.11349	0.0311315	0.169893	9879.78	9586.9	19768.3	23964.5	13779.5	7721.51	13731.1	7044.85	4783.09	3139.44
12.32_270.0594m/z	pos	MFCD00977996	-0.326112	-1.25363	0.0311368	0.169893	6656.63	6915.62	6716.59	8173	7963.11	9864.93	7550.19	8723.7	8179.77	11346.1
11.85_546.2880m/z	pos	leu-glu-glu-arg	3.3974	10.5371	0.0312753	0.170503	14858.7	23651.8	40346.9	19821	24406.1	1172.33	4863.46	5640.77	0	0
11.79_90.0550m/z	pos	Isopropyl nitrite	0.357637	1.28133	0.0313544	0.170736	343.604	343.373	409.173	361.847	337.835	243.492	309.003	335.109	311.373	201.469
10.96_398.9235m/z	pos	10.96_398.9235m/z	0.332557	1.25924	0.0313716	0.170736	12839.7	16773.6	13739.9	14107.4	13329.1	12284.6	8585.06	9953.69	12612.5	12779.1
11.68_289.1615m/z	pos	Arg Asn	0.451201	1.36718	0.0314341	0.170795	24099.1	20477.5	23904.4	21809.9	20690.8	14579.5	23550.5	17163.7	15134.6	10746.2
7.38_322.0544m/z	pos	7.38_322.0544m/z	0.653622	1.57311	0.0314362	0.170795	13549.1	17291.5	20587	12083.6	15080.3	9120.15	11096.6	11147.3	13310.4	5282.98
4.18_285.1441m/z	pos	5-Butyl-1-(2-deoxypentofuranosyl)-2,4(1H,3H)-pyrimidinedione	0.452652	1.36855	0.0315145	0.171075	8221.39	8629.56	13648.3	11789.4	9719.3	7326.38	5986.74	8995.08	8107.8	7584.75
11.50_344.0323m/z	neg	11.50_344.0323m/z	1.35995	2.56677	0.0315418	0.171077	2118.91	245.909	1151.35	663.588	1384.57	43.2841	0	29.3495	0	2092.15
2.05_464.2357m/z	neg	gly-his-pro-arg	0.814058	1.75815	0.0316221	0.17126	15994.8	14208.8	12063.1	18290.2	13042.8	6646.73	16108.2	7910.64	7818.57	3375.69
2.13_348.1565m/z	neg	pro-tyr-ala	3.52648	11.5233	0.0316292	0.17126	4789.84	1694.11	12523.2	8583.64	10063	461.176	1962.62	437.107	402.157	0
3.32_216.8767m/z	neg	3.32_216.8767m/z	-1.26524	-2.40368	0.03169	0.171335	407.78	528.498	103.973	302.719	662.414	1452.81	1265.19	517.192	677.639	914.486
6.41_229.1545m/z	pos	morpholinyl-4-piperidinylacetic acid	0.364745	1.28765	0.0316968	0.171335	15878.2	16773.2	17233.3	21987.5	14901.3	15508.4	10603.5	12311.6	15403.6	13560.6
16.32_173.0090m/z	neg	Ketipic Acid	-0.598668	-1.51432	0.0317437	0.171443	1615.44	1121.07	1143.53	705.045	1351.68	1840.78	1295.47	1909.9	2293.03	1653.56
10.71_155.0427m/z	pos	10.71_155.0427m/z	-0.264624	-1.20132	0.0317808	0.171498	11817.6	9112.16	9648.01	9642.6	10002.1	11853.9	11941.8	14649.9	10653.1	11235.6
13.80_166.9749m/z	neg	phosphoenol pyruvate	-0.476502	-1.39137	0.0319792	0.172251	180704	210942	185191	290252	153008	293611	304651	240079	231151	349837
2.06_130.0499m/z	pos	(R)-(+)-2-Pyrrolidone-5-carboxylic acid	-0.56781	-1.48227	0.0319851	0.172251	2260.22	2197.57	3782.67	2990.32	2806.23	4819.34	4983.39	4620.64	2737.9	3647.79
6.78_74.0244m/z	neg	AC6900000	0.308783	1.23866	0.0320015	0.172251	1869.5	2334.93	2016.51	1688.91	2039.45	1341.07	1573.01	1871.42	1435.97	1809.85
3.20_120.0808m/z	pos	4,7-dihydroindole	0.587502	1.50264	0.0320661	0.172453	1409.84	1251.47	2199.42	1867.54	1732.17	896.616	1446.25	1528.19	902.146	855.503
0.80_201.0719m/z	pos	4-Fluorobenzophenone	0.369992	1.29235	0.0322451	0.173157	2105.74	2045.69	3186.48	2658.94	2878.68	2104.55	1719.01	2062.66	2046.21	2029.34
8.94_210.0621m/z	pos	N-(6-Oxo-6,7-dihydro-3H-purin-2-yl)glycine	-0.350343	-1.27486	0.0322602	0.173157	40493.3	41812.6	49015.1	50146.3	50342.2	61735	75178.6	50663.7	48714	59235.7
7.54_192.1229m/z	pos	4,6-Dideoxy-3-C-methyl-4-(methylamino)hexose	0.386815	1.3075	0.0322784	0.173157	27135.4	26531.5	25577.1	25155.4	22016.7	23021.1	23338.6	15576.5	20741.2	14006.6
11.54_101.1074m/z	pos	1,3-Dimethylimidazolidine	0.386196	1.30694	0.0324029	0.173679	240.422	198.967	257.745	225.274	282.375	225.951	183.785	175.217	202.975	132.731
3.26_373.2091m/z	neg	asp-ile-lys	1.65549	3.15029	0.0327334	0.175303	3896.08	2461.64	5279.58	5257.3	5167.87	585.205	3056.24	3009.69	70.9064	277.85
11.01_158.9389m/z	neg	11.01_158.9389m/z	0.12061	1.08719	0.0328886	0.175932	1521.92	1625.37	1408.02	1445.03	1542.85	1473.13	1373.37	1334.14	1326.94	1430.25
4.08_665.2960m/z	neg	4.08_665.2960m/z	0.562665	1.477	0.0329061	0.175932	20234.2	24061.4	30127.4	19682.8	17898	15207.6	20176.9	17211.3	13729.7	9505.07
2.69_226.8694m/z	neg	2.69_226.8694m/z	-0.482227	-1.3969	0.0329843	0.176202	41072.4	42943.1	24270.4	34821.3	37617.4	58998.9	37930	47281.4	48105.4	60140.3
7.01_174.0018m/z	neg	7.01_174.0018m/z	0.264796	1.20147	0.0330131	0.176208	12450.8	11878.4	12506.6	14288.8	12365.1	10808	9336.65	12143	8637.43	11917.6
12.41_114.0372m/z	pos	XJ4375000	-0.644402	-1.56309	0.0330949	0.176482	270.976	208.301	419.165	332.285	175.122	379.669	604.555	477.893	349.539	388.629
11.12_115.0503m/z	pos	4,5-Dihydro-1H-imidazole-4-carboxylic acid	0.275649	1.21054	0.0331197	0.176482	289.253	345.301	393.769	356.179	322.296	301.191	280.209	316.207	229.994	281.48
11.69_315.0810m/z	neg	Febuxostat	-0.235407	-1.17724	0.0332119	0.176825	126981	132577	178121	142942	152013	189693	169719	168146	159805	175122
13.20_324.0587m/z	pos	5'-CMP	0.412089	1.33061	0.0334704	0.178052	27196.7	19652.4	28140.7	26274.3	24156.7	23045.7	23366.8	15607.2	17425.7	14811.4
1.91_691.4136m/z	pos	1.91_691.4136m/z	1.32783	2.51024	0.0335422	0.178169	105540	283679	170516	184860	154731	13250.9	72478.9	155783	88313.7	28433.3
8.63_189.0879m/z	neg	2,2-Diaminoheptanedioic acid	0.735516	1.66499	0.0335481	0.178169	4353.05	3857.52	7653.74	7004.98	5691.12	3149.63	6017.5	2764.32	2387.87	2832.15
13.49_731.1010m/z	neg	13.49_731.1010m/z	-0.416994	-1.33514	0.0335945	0.17819	6434.97	5809.47	7692.42	6831.75	5998.26	8753.61	9033.52	9323.71	10638.1	6001.16
17.58_327.9802m/z	neg	17.58_327.9802m/z	0.478023	1.39283	0.033608	0.17819	6239.99	6742.82	9798.25	11711.7	8040.29	6054.64	5800.15	6043.68	5933.18	6703.98
8.88_252.0737m/z	neg	navuridine	-0.280355	-1.21449	0.0338716	0.179269	1.1331e+06	1.2133e+06	1.44547e+06	1.39629e+06	1.23483e+06	1.65843e+06	1.86741e+06	1.48106e+06	1.31419e+06	1.47959e+06
9.50_177.0746m/z	pos	9.50_177.0746m/z	0.250969	1.19001	0.0338901	0.179269	5395.07	4688.57	3843.03	4952.45	4899.03	4380.66	3983.01	3520.19	4080.53	4016.36
8.54_498.2954m/z	pos	3-(Hexadecylsulfanyl)-N-(2-hydroxyethyl)-2-methoxy-N,N-dimethyl-1-propanaminium bromide	0.834458	1.78319	0.033922	0.179269	12924.5	15940.5	16246.5	14274.2	15029.7	5582.3	15941	3291.23	11606.7	5308.3
6.42_143.0816m/z	pos	5-Imino-1-methyl-L-proline	-0.460951	-1.37645	0.0339242	0.179269	2990.94	2901.11	2113.54	2903.14	2210.8	4014.53	2515.5	3301.65	4328.12	3900.44
13.41_75.0084m/z	neg	1,2,3-Trioxolane	-0.266571	-1.20295	0.034035	0.179657	4305.34	5737.04	4797.88	4685.67	4303.83	6707.12	5255.52	6014.08	5629.19	5061.01
11.33_695.1334m/z	pos	11.33_695.1334m/z	-0.837334	-1.78675	0.0340539	0.179657	17121.1	12856.7	26838.4	19106.4	21300	20136.3	37170.1	32134.4	57755.5	26519.5
14.87_174.0406m/z	neg	N-(Carboxyacetyl)alanine	0.286293	1.2195	0.034195	0.180252	1509.3	1463.59	1754	1709.42	1270.86	1290.02	1486.37	1253.53	1086.01	1203.1
9.81_189.9968m/z	neg	DI(2-CHLOROETHYL)METHYLAMINE HYDROCHLORIDE	0.810449	1.75376	0.034259	0.180323	5159.11	5529.72	6746.37	9031.98	9642.39	3699.11	6538.18	4764.2	1922.5	3663.7
11.71_288.1201m/z	neg	ophthalmic acid	0.687433	1.61042	0.0342772	0.180323	7372.43	9315.28	14500.2	9677.22	14076.7	5693.74	10657.1	5626.22	7327.99	4809.58
2.03_348.1928m/z	neg	ala-phe-ile	0.769905	1.70516	0.0342934	0.180323	9234.53	13821.6	11125	10359.5	9133.94	3295.03	7195.87	9771.83	7978.51	3234.49
6.58_265.1114m/z	pos	Thiamine	-0.536475	-1.45042	0.0343945	0.180706	44271.8	61682.8	53709	56312	56703.3	75033.1	104243	48955.5	80638.2	86632.7
11.82_267.0721m/z	neg	3-Deoxy-D-glycero-D-galacto-2-nonulosonic Acid	-0.338678	-1.2646	0.0346636	0.181574	106690	85933.3	105077	89466	98036.9	92769.8	134943	146468	114997	124410
2.74_260.1853m/z	pos	(Â±)-Hexanoylcarnitine	-0.98263	-1.97607	0.0346921	0.181574	2191.04	1073.81	1245.19	1902.85	2061.42	2734.02	6150.06	3622.15	2342.42	1902.02
11.35_402.2202m/z	pos	mafoprazine	3.80574	13.9843	0.0346937	0.181574	0	259.865	354.603	163.08	128.729	0	60.1642	0	0	0
2.02_378.1627m/z	neg	MERAFLOXACIN	-1.56346	-2.95562	0.0347097	0.181574	314.967	2929.96	102.634	371.086	139.456	2961.92	1001.15	768.686	4017.24	2663.86
10.82_105.0322m/z	neg	10.82_105.0322m/z	-4.36329	-20.5816	0.0347191	0.181574	0	0	0	17.9479	0	22.982	71.008	320.312	0	53.0035
6.68_130.0652m/z	pos	1209546	-0.4511	-1.36708	0.0347307	0.181574	10171.6	9223.43	7217.01	6687.64	7545.03	8403.13	10117.5	12793.4	10339.2	14186.7
10.48_146.0093m/z	neg	Oxaloglycine	1.49672	2.822	0.034827	0.181928	160.034	221.718	110.562	117.35	91.3121	163.685	0	0	81.4841	0
32.32_72.0087m/z	neg	32.32_72.0087m/z	1.0918	2.1314	0.0348846	0.18208	248.962	878.89	258.901	494.351	450.388	284.162	216.425	129.182	218.921	242.532
10.18_168.0437m/z	pos	Guanidinoethyl Sulfonate	-2.20761	-4.61909	0.0349472	0.182257	0	0	111.752	38.6174	63.598	252.022	80.3498	313.055	195.782	165.221
14.20_209.0089m/z	neg	Trimellitic acid	1.48984	2.80857	0.0350673	0.182734	1678.32	2735.05	1659.63	2552.59	2878.89	1914.06	1112	359.654	67.4765	639.8
3.46_284.1211m/z	pos	DASB	1.08344	2.11908	0.0351439	0.182769	4867.21	7804.2	3335.28	3362.3	3392.49	741.493	1284.48	2131.77	4660.08	1920.73
2.06_542.3555m/z	pos	2.06_542.3555m/z	0.839682	1.78966	0.0351588	0.182769	21171.9	17135.2	43949	24278.4	28726.6	13661.2	21046	18257.3	8062.29	14550.4
10.27_145.0508m/z	neg	2,3-Dihydroxypropyl acrylate	0.609826	1.52608	0.035175	0.182769	1271.54	1741.2	1159.38	1405.22	1231.07	811.493	494.054	1188.9	719.386	1245.84
2.65_224.8710m/z	neg	2.65_224.8710m/z	-0.478545	-1.39334	0.0351886	0.182769	83073.2	86132.6	48339.2	69372	74281.9	118275	75714.8	94283.8	95368.3	119633
6.63_148.0427m/z	pos	2-Thiomorpholinecarboxylic acid	0.396525	1.31633	0.0352547	0.182876	115560	104600	90421.4	85335.3	92466.6	57172.1	59207.9	80533.3	76269.1	97834.1
2.73_279.1699m/z	pos	Phe Ile	2.93121	7.62748	0.0352963	0.182876	242.666	66.5741	571.896	656.814	881.279	128.101	98.468	47.3113	38.692	0.256224
1.74_356.1899m/z	neg	1.74_356.1899m/z	-1.30108	-2.46414	0.0353201	0.182876	4649.9	3529.57	1183.94	1106.16	2224.14	8094	10354.5	5199.34	2474.46	5164.08
12.64_128.0454m/z	pos	1H-Imidazol-1-ylcarbamic acid	-0.358848	-1.2824	0.0353345	0.182876	448.128	479.623	452.147	466.673	495.418	461.413	489.749	655.536	711.723	686.359
6.59_143.0460m/z	neg	Lithium diethoxyphosphinolate	-0.271175	-1.20679	0.0353527	0.182876	5806.56	5660.58	5411.6	4261.89	4727.19	5452.66	6714.7	6505.88	5659.76	6885.07
13.38_143.0348m/z	neg	1,4:3,6-Dianhydrohex-2-ulose	-0.275063	-1.21005	0.0357758	0.184914	1512.97	1445.93	2120.45	2022.97	1679.66	2107.66	2112.71	2237.87	2209.8	1959.62
1.76_334.2042m/z	pos	Sontoquine	-0.624402	-1.54157	0.0358094	0.184938	27144.2	19298	17813.3	16899.8	22751.7	33943.1	42069.3	31653.7	18330.8	34186
12.36_245.0564m/z	pos	2-Benzyl-3-phosphonopropanoic acid	-0.565214	-1.47961	0.0359076	0.185295	11936.2	14627.5	10800	9653.17	12792.9	12858.3	12504.5	18439.5	21528.3	23166.8
2.03_328.1590m/z	neg	PIVOPRIL	-1.14096	-2.20527	0.0361093	0.186185	880.16	574.562	963.885	999.759	869.994	2281.52	3772.81	1018.35	1291.73	1098.62
2.01_472.2763m/z	pos	asp-ile-lys-pro	2.41543	5.3348	0.0361782	0.186389	271.06	1240.3	613.244	1000.45	489.609	0	210.51	396.088	0	66.9016
2.04_372.1891m/z	pos	pro-gly-gln-ala	-0.896871	-1.86202	0.0362658	0.18669	391.577	114.729	279.572	227.659	335.733	571.408	719.674	548.601	326.316	350.682
11.67_84.0421m/z	pos	Sodium 2-aminoethanolate	-3.23388	-9.40796	0.0363353	0.186897	5.59463	0	0	0	0	7.74547	25.4907	53.6798	0	7.75791
4.36_76.0757m/z	pos	Trimethylamine N-oxide	-0.902578	-1.8694	0.0364341	0.187254	40504.7	35624.7	11922.5	11193.6	23708.5	38586.3	31187.2	59871.4	45978.6	54231.5
3.14_267.1339m/z	pos	2-diethylaminoethyl p-nitrobenzoate	0.750657	1.68256	0.0364817	0.187347	11879.9	9388.16	19255.5	19634.6	16968.2	8169.76	14358.9	10117.3	5846.8	7343.98
8.25_82.0525m/z	pos	8.25_82.0525m/z	0.346771	1.27171	0.0366796	0.188206	5227.67	3896.65	5243.76	5346.92	4799.71	4057.92	3513.71	4998.75	3153.61	3551.91
11.79_201.0868m/z	pos	3-(7-Oxo-4-oxa-1-azabicyclo[3.2.0]hept-3-yl)alanine	0.747487	1.67887	0.036708	0.188206	6735.84	6322.59	15341.5	9622.87	8677.2	4359.66	7765.5	5575.26	6085.79	4028.19
11.69_183.9705m/z	neg	11.69_183.9705m/z	-0.269738	-1.20559	0.0368051	0.188552	13367	11425.9	15079	13582.3	17879	18432.8	18060.9	16486.7	16025.3	16993.9
22.34_95.0856m/z	pos	5,6-dihydrotoluene	0.18541	1.13714	0.0368808	0.188788	691.44	641.082	633.564	785.718	665.069	660.662	617.927	572.311	544.17	609.121
14.81_601.0089m/z	neg	Brovanexine hydrochloride	0.507595	1.42168	0.0369869	0.189151	14099.6	9980.25	19053	15661.4	12895.8	11367.9	11485.1	9871.19	10524.3	7176.32
10.85_678.0563m/z	neg	10.85_678.0563m/z	-0.802024	-1.74355	0.0370111	0.189151	37223.7	38377.6	41430.3	41848.9	45393.9	55222.4	91165.2	34277	98226.6	77274.2
12.40_263.1234m/z	pos	N-(4-Amino-1-carboxybutyl)glutamic acid	0.565761	1.48017	0.0372315	0.189987	15149.5	13485.5	24001.3	22627.4	18008.1	12821.9	18667.1	10980.2	10331.5	10212
32.84_69.0197m/z	neg	32.84_69.0197m/z	-1.19701	-2.29264	0.0372343	0.189987	5.81774	0	0	6.13545	0	11.6934	5.55787	5.99752	5.28391	5.33491
10.56_139.0035m/z	neg	3,6-Dihydroxy-1,2-benzoquinone	0.216382	1.16182	0.0374057	0.190709	5469.97	6219.6	5807.14	4960.96	5362.15	4434.75	4707.1	4236.6	5551.7	5014.25
2.70_249.8929m/z	neg	Rhenium(4+) disulfide	-0.742053	-1.67255	0.0374673	0.19082	8882.38	6960.66	2813.62	6041.57	7658.41	14686.6	8319.26	8843.49	10511.8	11760.4
2.78_182.0457m/z	neg	4-Pyridoxic acid	0.312645	1.24198	0.0374873	0.19082	42683.1	37464.4	46732.3	41743.7	43587.2	32389.6	45304.7	34751.2	31341	27077
8.72_101.1074m/z	pos	1,3-Dimethylimidazolidine	0.520148	1.4341	0.0375996	0.191239	421.826	324.219	254.628	314.296	469.155	312.853	210.241	189.026	276.403	254.034
11.80_89.0597m/z	pos	3-Oxobutanol	0.251994	1.19085	0.0376319	0.19125	429.168	493.456	373.6	478.104	415.586	362.45	308.487	419.041	375.142	373.025
13.91_216.9092m/z	neg	13.91_216.9092m/z	0.242237	1.18283	0.0377529	0.191713	106024	120673	106465	99743.9	121572	95117.8	83152.5	80959.5	99871	109672
10.52_274.0319m/z	pos	(2E)-2-[2-(Methylsulfanyl)-6-(methylsulfinyl)-4-oxo-2,5-cyclohexadien-1-ylidene]hydrazinecarboxamide	0.334856	1.26125	0.0378281	0.191929	6038.93	6319.28	4751.85	5110.68	5264.97	3378.36	3836.93	4401.5	5170.96	5003.63
8.88_208.0474m/z	neg	N-(6-Oxo-6,7-dihydro-3H-purin-2-yl)glycine	-0.305618	-1.23595	0.0378557	0.191929	60860.3	64243.9	78433.5	76034.7	67380.2	90691.2	106725	79533.3	72009	79858.3
23.43_149.0233m/z	pos	Phthalic anhydride	0.146238	1.10668	0.0379181	0.191982	35049.4	40207.6	32323	35665.1	36989.3	32648.1	31503.4	33450.2	31010.6	34247.7
5.92_189.0338m/z	neg	Ammonium 4-aminobenzenesulfonate	1.44257	2.71805	0.0379265	0.191982	4537.79	2719.03	13359.8	5078.28	10862.1	2637.24	5620.7	1441.92	1249.73	2497.01
9.15_224.0153m/z	pos	1-Naphthyl sulfate	0.336364	1.26257	0.038022	0.192214	9354.61	9071.83	8567.95	7585.51	11338.2	7769.22	8203.6	6700.8	5725.63	7968.47
10.44_218.9941m/z	neg	10.44_218.9941m/z	-0.30285	-1.23358	0.0380325	0.192214	14953.3	16578.7	18647.3	12548.3	15189	17890.7	21413.7	16191.2	21726.9	18895
4.58_152.1181m/z	pos	4-(1H-Pyrazol-3-yl)piperidine	0.481416	1.39611	0.0384263	0.19405	5776.75	6665.17	4933.53	5559.19	4204.23	4567.49	4429.78	2442.39	4345.63	3652.16
9.72_867.9318m/z	pos	9.72_867.9318m/z	1.85499	3.61749	0.0385143	0.19422	556.228	12018.7	5447.64	798.594	3189.07	0	550.544	0	5530.24	0
4.55_112.0505m/z	pos	Cytosine	-0.456987	-1.37267	0.0385209	0.19422	8281.95	8632.7	8122.49	9603.29	7703.82	9116.91	8156.79	13363	13718.3	13771.7
11.49_345.0835m/z	pos	TETRAVINYLTETRAMETHYLCYCLOTETRASILOXANE	1.17279	2.25447	0.0386041	0.194421	9255.41	2284.26	5681.58	2989.61	7398.08	652.954	360.573	475.857	106.083	10648.1
6.16_136.0150m/z	neg	2,6-Dioxo-1,2,3,6-tetrahydro-4-pyrimidinecarbonitrile	-0.305461	-1.23581	0.0386443	0.194421	1016.18	946.548	1080.71	954.836	1085.29	1409.41	1422.24	990.701	1078.36	1382.8
8.88_253.0771m/z	neg	Indolo[3,2-b]carbazole	-0.2861	-1.21934	0.0386524	0.194421	108404	116276	140009	134795	120542	161423	183554	142036	127139	141871
6.52_160.0968m/z	pos	Ethyl 5-amino-4-oxopentanoate	-0.217713	-1.16289	0.0387245	0.19463	44909.7	38302.7	33929.3	39098.2	37503.1	46987.5	38395.5	44866.6	46074.1	48978.8
4.96_176.1393m/z	pos	2-Amino-4-[(3-aminopropyl)amino]butanoic acid	0.0924151	1.06615	0.0387899	0.194801	239879	244908	229398	229189	240289	221629	211624	210327	233156	233482
13.74_145.0972m/z	pos	(3E,4E)-N,N'-Dihydroxy-3,4-hexanediimine	-0.0964875	-1.06917	0.0388197	0.194801	2548.68	2744.38	2728.93	2698.32	2713.17	2855.73	2933.98	2657.96	3065.44	2849.87
10.78_285.0591m/z	neg	10.78_285.0591m/z	0.453959	1.36979	0.0389149	0.19503	15683	15135.4	15265.4	12279.3	19501.9	8443.89	12724.8	9115.54	15597.7	10960.9
13.49_633.1265m/z	neg	Actinorhodin	-0.338729	-1.26464	0.0389669	0.19503	51644.7	56499.6	66985.6	54756.3	51786.8	69748.3	75857	76465.5	81959.1	52187
5.61_222.8740m/z	neg	5.61_222.8740m/z	-0.68525	-1.60798	0.0389714	0.19503	10010.9	12979.1	6518.68	9751.95	10274.9	16938.2	9056.18	15514.4	15466.1	22680.4
7.24_318.1304m/z	neg	thr-ala-glu	1.05583	2.07891	0.0389875	0.19503	7253.83	3988.32	13508.9	9597.7	11567.8	2957.59	9071.95	4373.99	2893.6	2787.12
10.40_524.8539m/z	neg	10.40_524.8539m/z	0.297307	1.22885	0.0391249	0.195563	7461.93	6814.08	8443.95	6805.37	7471.17	5586.39	7631.2	4969.22	6598.15	5320.76
10.32_610.8513m/z	pos	10.32_610.8513m/z	0.194541	1.14436	0.0391769	0.195669	29632.6	23331.1	25560.1	26984	26736.9	26504.1	21195.7	22236.6	23469.2	22155.9
2.04_621.3035m/z	neg	FULVESTRANT SULFONE	-1.56726	-2.96341	0.0393087	0.196174	2406.41	0	0	212.536	0	208.299	1286.31	4582.29	945.364	748.576
2.04_121.1012m/z	pos	1,2,3-Trimethylbenzene	0.25548	1.19373	0.0395743	0.197166	356.899	370.735	348.282	418.085	472.974	368.678	310.9	348.348	329.378	289.635
12.00_347.1669m/z	pos	Arg Gly Asp	0.942103	1.92133	0.039582	0.197166	18611.8	11713.7	28081.2	22818.4	19723.9	8705.89	20675.7	10954.2	8389	3814.11
10.34_96.9278m/z	pos	10.34_96.9278m/z	0.2062	1.15365	0.0396278	0.197166	1801.08	1687.1	1601.75	1587.55	1506.33	1580.38	1168.32	1407.83	1434.82	1501.86
10.54_85.0293m/z	neg	2,3-Dihydro-2-furanol	0.149721	1.10935	0.0396751	0.197166	26951	29120.1	27403.7	24527.6	25854.7	22483.1	22565	24338.2	24692.7	26582.5
6.72_203.1035m/z	neg	3-[3,4-Dihydroxy-2-(hydroxymethyl)-1-pyrrolidinyl]propanamide	0.716348	1.64302	0.039683	0.197166	38362.3	29037.8	61747.6	56855.7	52041.1	25025.1	49670.1	25771.2	19710.2	24703.9
4.33_137.0410m/z	pos	Methyl(oxo)phenylsilane	-0.764909	-1.69926	0.0396931	0.197166	422.939	616.725	682.399	515.963	182.313	920.453	969.242	706.857	638.35	881.387
2.08_377.2042m/z	neg	Cebranopadol	0.764882	1.69923	0.0397724	0.197406	30995.7	20276.7	30153.8	25936.3	27224.6	11511.4	25523	22485.1	13191	6492.07
10.44_434.0757m/z	pos	10.44_434.0757m/z	-0.292868	-1.22507	0.0398544	0.197659	38287.9	40611.9	29853.9	32338.4	35458.2	46153.9	34798.1	47672.9	40304	47359.2
10.45_220.9913m/z	neg	TMSOTf	-0.353915	-1.27802	0.0399189	0.197825	4247.71	4686.73	5639.92	3924.14	4433.65	5282.62	6603.5	4473.42	6724.85	6224.84
32.74_173.0583m/z	neg	1,3-Dimethyl-2-(trifluoromethyl)benzene	-8.32406	-320.472	0.0400137	0.198141	0	0	0	0	0	0	575.567	0	462.717	559.078
11.45_614.8069m/z	neg	11.45_614.8069m/z	-8.89581	-476.327	0.0400566	0.198199	0	0	0	0	0	762.355	0	946.087	668.195	0
10.57_82.0525m/z	pos	10.57_82.0525m/z	-0.293756	-1.22583	0.0401069	0.198227	602.76	692.418	658.245	603.786	619.537	740.619	765.605	625.643	996.3	767.107
11.82_389.2122m/z	pos	2,3-Butanediol, 1-(4-(1,2-diphenyl-1-butenyl)phenoxy)-	5.53997	46.5263	0.0401244	0.198227	0	63.0518	81.9264	82.6533	0	0	0	0	0	0
32.74_107.0124m/z	neg	32.74_107.0124m/z	0.377519	1.29911	0.0402104	0.198498	3770.41	3205.45	2219.1	3305.6	2591.64	2308.82	2366.12	2582.91	2057.72	2300.64
12.23_161.0454m/z	neg	4-(Trifluoromethyl)anilinium	-0.433269	-1.35029	0.0403265	0.198917	2305.23	2835.2	1866.86	2091.62	2384.91	2825.49	2357.53	3478.85	2750.74	4095.64
4.44_148.1331m/z	pos	5-Amino-1,3-heptanediol	-0.4214	-1.33923	0.0405357	0.199794	13996.1	14772.1	15328.6	17947.3	13817	15053.9	15972.5	24364.8	22857.9	23347.9
5.02_273.1206m/z	pos	(E)-N',2-Bis(6-methyl-4-pyrimidinyl)diazenecarbohydrazide	0.204021	1.1519	0.0406375	0.200033	288413	286028	336746	322202	260716	267164	227851	280508	259579	261972
6.65_133.0318m/z	pos	THTC	0.316762	1.24553	0.0406781	0.200033	272019	233492	222502	206687	216991	148274	154858	204940	190985	225600
9.55_192.0143m/z	pos	2,3-Dideoxy-3-nitropentarate	-0.23802	-1.17937	0.0406782	0.200033	2810.44	2689.76	2452.31	3586.03	3082.56	3749.24	3330.22	3520.47	3167.99	3476.72
6.65_150.0584m/z	pos	L-Methionine	0.312316	1.2417	0.0407997	0.200352	809388	696498	670068	619864	643509	449047	460435	615828	571104	673439
11.15_639.8199m/z	pos	11.15_639.8199m/z	-7.25868	-153.138	0.0408061	0.200352	0	0	0	0	0	207.307	0	388.856	0	164.524
8.20_197.0757m/z	neg	8.20_197.0757m/z	0.19647	1.14589	0.0408524	0.200425	1.67555e+06	1.56487e+06	1.80696e+06	1.60711e+06	1.59502e+06	1.34406e+06	1.42272e+06	1.70714e+06	1.25438e+06	1.47092e+06
11.42_615.3085m/z	neg	11.42_615.3085m/z	-7.22115	-149.205	0.0409621	0.200802	0	0	0	0	0	137.462	0	245.357	358.207	0
10.13_135.0298m/z	neg	threonic acid	0.260409	1.19782	0.0409923	0.200802	43555.8	40150.1	43043.3	34695.8	34760.7	31264.1	38953.3	34963.9	28660.8	29959.7
2.05_461.3080m/z	pos	lys-ser-lys-val	1.24511	2.37036	0.0410346	0.200836	5808.49	6886.94	2614.63	7029.22	5818.74	1282.26	4372.76	2772.36	2968.99	479.938
32.64_162.0421m/z	neg	2-Aminopyrimido[4,5-d]pyrimidin-4(1H)-one	-1.31567	-2.48918	0.0410621	0.200836	0	0	0	256.758	315.247	341.549	362.411	277.073	216.913	233.32
10.56_246.0792m/z	pos	AR9064000	0.438948	1.35562	0.0411323	0.201024	9100.97	10510.7	13090.5	9164.73	8551.15	6041.97	6633.39	6329.05	10854	7332.32
9.25_358.1968m/z	pos	glu-ile-pro	-0.662689	-1.58303	0.0413534	0.20195	5388.27	4936.42	4554.32	4407.91	3623.02	8430.92	7050.19	9212.35	3730.45	7846.11
12.27_74.0325m/z	neg	12.27_74.0325m/z	-0.379491	-1.30088	0.0415071	0.202406	302.873	206.942	342.95	215.029	249.563	298.595	374.793	406.465	307.818	327.56
4.29_379.0618m/z	neg	7316	-0.173464	-1.12776	0.0415204	0.202406	170330	181719	167588	174986	173676	205315	217911	175064	174438	206509
20.32_150.0671m/z	neg	4-phenylsemicarbazide	0.148132	1.10813	0.041542	0.202406	657.267	712.35	668.56	607.558	629.254	569.395	621.596	529.028	635.884	599.019
12.09_371.0706m/z	neg	4-{[3-(1,3-Benzothiazol-2-ylmethoxy)phenyl](hydroxy)amino}-4-oxobutanoic acid	0.31003	1.23973	0.0415955	0.202512	35161.3	40787.2	32405.5	26911.2	39497	31508	29939.1	25812	28254.5	25453.1
8.92_334.0769m/z	neg	9-Pentofuranosyl-2-(trifluoromethyl)-9H-purin-6-amine	-0.279626	-1.21388	0.0417145	0.202936	25244.3	31237.1	31042.2	32112.7	29217.4	40260.8	41782.6	32233.2	29671.6	36743.5
1.77_356.1884m/z	pos	1.77_356.1884m/z	-1.20889	-2.3116	0.0418184	0.203287	8398.76	5298.39	2773.3	2453.47	4343.9	13558.3	17500.9	8061.7	3933.53	10737.8
12.32_353.0617m/z	pos	Arbutin 6-phosphate	6.60998	97.6795	0.0419482	0.203718	71.2781	0	235.98	176.139	0	0	0	0	0	0
12.34_232.0103m/z	neg	Methyl 2-[(4-methyl-2-thioxo-1,3-thiazol-3(2H)-yl)oxy]propanoate	1.64947	3.13719	0.041971	0.203718	39.8694	42.3691	194.496	119.652	71.3816	0	65.0011	80.6967	0	0
8.20_110.0722m/z	neg	2-(2-Aminoethyl)imidazole	0.210821	1.15735	0.0420193	0.203797	207955	190929	222332	201301	196031	163842	175078	212270	150625	178256
5.35_155.8740m/z	neg	5.35_155.8740m/z	-0.678715	-1.60071	0.0422927	0.204967	17135.7	19105.6	17624.1	23503.8	16755.5	22277.6	22600.4	24236.9	53048.2	28506.6
11.50_177.0328m/z	pos	N-nitroso-2-methylthiazolidine-4-carboxylic acid	1.13238	2.1922	0.0424682	0.205661	6150.27	2429.78	4140.99	2907.81	4916.34	1150.63	958.967	961.366	296.227	6002.06
3.62_98.9490m/z	neg	Potassium hydrogen carbonate	-1.36476	-2.57533	0.0427766	0.206982	406.094	1447.79	629.284	712.216	920.322	1695.53	3291.96	1520.77	672.56	3426.34
2.83_514.2850m/z	neg	ala-arg-arg-asn	1.40859	2.65477	0.0428059	0.206982	525.117	1451.22	1585.62	1910.34	1297.24	1257.72	364.968	499.534	357.399	67.2121
12.12_673.0901m/z	pos	12.12_673.0901m/z	-0.468195	-1.38338	0.0428553	0.207064	16723.9	9411.8	22316.1	18632.2	17562.7	23667.4	26252.2	21148.1	23212.4	22820
11.73_337.0775m/z	neg	Ascorbyl glucoside	0.318851	1.24734	0.0429769	0.207403	51827	65341.5	69072	66069.8	69980.7	65480.9	54909.6	48650.2	48191.3	41150.3
14.07_390.9813m/z	neg	14.07_390.9813m/z	0.867631	1.82466	0.0429906	0.207403	8416.62	11797.5	6913.76	10160.3	13204.5	10141.5	6998.95	3583.55	2048.5	4897.52
8.18_154.0621m/z	neg	L-Histidine	0.196198	1.14568	0.0430473	0.207519	574627	520725	602619	545841	549076	458120	488325	580650	420618	490051
2.76_759.4407m/z	neg	2.76_759.4407m/z	7.85136	230.938	0.0433694	0.208914	0	103.48	545.064	0	501.146	0	0	0	0	0
11.37_693.1184m/z	neg	11.37_693.1184m/z	-0.901336	-1.8678	0.0434205	0.209002	11283.8	5378.08	18389.1	10504.9	12259.8	12748.6	23024.3	19204.6	36307.7	16707.1
8.20_196.0726m/z	neg	N-Acetyl-L-histidine	0.195725	1.1453	0.043743	0.21026	1.86549e+07	1.76448e+07	2.03725e+07	1.79341e+07	1.78262e+07	1.5055e+07	1.5917e+07	1.91466e+07	1.40283e+07	1.6559e+07
23.22_132.1019m/z	pos	1750085	0.146495	1.10688	0.0437477	0.21026	595.263	559.54	611.423	664.061	651.615	522.367	585.606	533.314	537.164	605.389
11.26_374.1302m/z	pos	Methylene Blue trihydrate	-0.380481	-1.30178	0.0438696	0.210686	15486.5	13699.7	18388.7	16600	17360.7	18613.1	25867.9	22475.5	23728.7	15457.1
11.76_484.2763m/z	pos	11.76_484.2763m/z	0.241474	1.1822	0.044042	0.211355	83598.1	62201.2	81818.8	87311.2	70483.2	68299.8	69588.8	63675.7	62428.7	62019.2
2.08_366.1337m/z	neg	26UEP3Z5W8	-0.568078	-1.48255	0.0440846	0.2114	11856.8	10935.7	5018.85	8068.63	5899.58	12041.4	14673.3	14125.1	11335.2	9767.65
2.08_435.2094m/z	neg	3-{[2-Amino-3-methyl-5-(N-methylcarbamimidamido)pentanoyl]amino}-6-(4-amino-2-oxo-1(2H)-pyrimidinyl)-3,6-dihydro-2H-pyran-2-carboxylic acid	0.349938	1.27451	0.0441372	0.211493	6770.64	8054.36	7876.83	7882.1	7969.27	5806.78	8597.97	6103.13	4598.81	5141.76
11.92_204.0865m/z	pos	2-Acetamidohexanedioic acid	0.233172	1.17542	0.0442105	0.21161	2254.99	1783.03	2085.64	2020.51	1876.99	1855.07	1843.4	1467.93	1867.05	1491.43
2.01_274.0917m/z	pos	1-{[5-(2-Hydroxyethoxy)-4-oxopentanoyl]oxy}-2,5-pyrrolidinedione	-1.37962	-2.60201	0.0442279	0.21161	199.028	213.767	132.84	83.3918	102.211	133.343	176.272	463.679	587.11	550.291
10.84_724.0353m/z	pos	10.84_724.0353m/z	-0.861132	-1.81646	0.0443407	0.21199	39943.6	53268.3	53042.8	37437.3	36471.5	53246.4	89901	40739.9	130677	85358.9
2.67_251.8899m/z	neg	2.67_251.8899m/z	-1.16687	-2.24524	0.0448398	0.214216	1095.53	1123.77	218.957	937.649	1272.9	3331.25	1642.11	1075.61	2036.99	2357.92
2.65_222.8740m/z	neg	2.65_222.8740m/z	-0.439482	-1.35612	0.0449686	0.214564	51983.8	50214.7	29134.1	41989.7	43850.3	68182.5	45251.6	53479.1	57193.5	70406.7
10.52_330.6995m/z	neg	Tris(bromooxy)phosphine oxide	-1.5533	-2.93488	0.04498	0.214564	861.266	1692	0	0	0	1769.1	275.154	946.626	2234.93	2277.39
11.33_428.0584m/z	neg	(2S,5R,6R)-3,3-Dimethyl-7-oxo-6-{[phenyl(sulfoamino)acetyl]amino}-4-thia-1-azabicyclo[3.2.0]heptane-2-carboxylic acid	-0.383352	-1.30437	0.0450503	0.214738	44876.4	36478.8	44030.1	39149.1	39979.6	41664.1	42863.8	52854.7	69739.6	59641
14.18_372.6205m/z	neg	14.18_372.6205m/z	-0.733552	-1.66273	0.0451579	0.21509	8691.06	5445.73	5770.05	3449.52	5740.37	6703.13	6247.72	13257.4	9812.51	12362.5
2.73_245.1856m/z	pos	Ile Ile	1.01803	2.02515	0.0453146	0.215573	2698.42	1506.32	2969.35	3849.11	3168.34	1114.7	2932.14	1691.63	854.419	412.226
11.40_205.1545m/z	pos	11.40_205.1545m/z	1.42937	2.69329	0.0453268	0.215573	5171.65	4751.81	22138.1	21155.6	10838.2	4035.86	4184.29	5185.19	5473.04	4901.79
10.64_224.9795m/z	neg	1,1,1,3,3,5,5-Heptafluoro-2,4-pentanedione	-0.233756	-1.17589	0.045568	0.216353	5245.39	5335.49	5711.86	5176.21	6068.62	5889.97	6686.22	6674.79	5446.04	7685.08
12.16_260.0220m/z	neg	12.16_260.0220m/z	-2.07308	-4.20783	0.0455919	0.216353	112.581	0	62.2639	0	64.6972	269.556	72.1457	261.628	152.761	267.9
10.33_385.9584m/z	pos	Benoxafos	-0.353164	-1.27736	0.0456087	0.216353	38304.1	31776.5	43504	42896.7	36937.8	51700.7	57978.9	57259	39466.9	40661.3
1.82_332.1521m/z	pos	1,2-Dimethyl-5-phenyl-4-(4-quinazolinylamino)-1,2-dihydro-3H-pyrazol-3-one	-0.386138	-1.30689	0.0456265	0.216353	42426.5	39398.9	34089	25409.6	34657	48797.4	58380.9	41896.7	38099.1	42815.2
9.83_74.0601m/z	pos	1-Aminocyclopropanol	-0.313638	-1.24284	0.0457213	0.216604	26227	19491.4	20310.9	20456.6	20783.8	27217.3	34526.7	24655.9	23541.7	23378.5
14.03_313.0040m/z	neg	N~6~-(Iodoacetyl)lysine	0.398816	1.31843	0.0457496	0.216604	71643.6	64630	61764.8	59142.6	81934.8	68050.1	59297.7	43951.3	36507.1	49405.4
10.59_144.0655m/z	pos	2-Pyrrolidone-5-carboxylic acid, methyl ester	-0.310456	-1.2401	0.0457816	0.216604	3434.73	2383.51	3254.69	3006.36	3011.2	3889.01	4458.35	3014.57	3897.38	3455.6
32.94_243.0059m/z	neg	3,6-Di(2-thienyl)pyridazine	0.10926	1.07867	0.0459271	0.217025	6153.76	6524.63	5738.22	6267.6	5821.3	6036.94	5573.79	5723.58	5284.25	5661.61
12.25_365.0489m/z	pos	5'-xanthylic acid	-0.274219	-1.20934	0.0459567	0.217025	6809.98	5442.22	8109.08	8380.08	6861.48	8764.93	8197.99	8624.21	7838.17	9631.68
2.11_459.2453m/z	neg	2,2',2'',2'''-(2,5,8,11-Tetramethyl-1,4,7,10-tetraazacyclododecane-1,4,7,10-tetrayl)tetraacetic acid	-2.90325	-7.48112	0.0459726	0.217025	2114.64	1671.03	0	452.771	231.246	14247.1	6246.59	4203.83	3235.3	5537.82
10.24_250.0507m/z	pos	1-methyl-3-(pentafluorophenyl)imidazolium	0.145075	1.10579	0.0460953	0.217443	1.56425e+06	1.36423e+06	1.41002e+06	1.53631e+06	1.50758e+06	1.38086e+06	1.16323e+06	1.35926e+06	1.38011e+06	1.39269e+06
2.10_401.2404m/z	neg	thr-val-leu-ala	0.84446	1.79559	0.0461625	0.217599	20009	17049.3	17167.7	24753.6	18392.1	8200.52	21090.8	13512.6	8161.83	3260.14
1.69_307.2641m/z	neg	(2E)-3,7-dimethylocta-2,6-dien-1-ol	-1.95358	-3.87335	0.0462075	0.21765	374.047	3945.13	1465.88	1932.11	527.099	0	0	0	31947.3	0
10.50_171.0764m/z	pos	1,5,5-Trimethyl-2,4,6(1H,3H,5H)-pyrimidinetrione	-0.301914	-1.23278	0.0464236	0.218381	9013.14	9152.92	8949.05	8992.51	9657.19	10866.8	11135.5	9224.21	15027.9	10164.6
6.65_104.0529m/z	pos	thiazinane	0.314727	1.24378	0.0464313	0.218381	98323	86839.8	82672.5	76757.1	78257.5	54981.2	54667.7	76815.7	69863.9	83643.4
10.58_112.0587m/z	pos	10.58_112.0587m/z	-0.185412	-1.13714	0.0465658	0.218852	1097.07	1198.08	1272.68	1198.57	1160.33	1404.58	1362.33	1141.32	1522.68	1309.3
2.75_314.2085m/z	neg	ala-ile-ile	2.44533	5.4465	0.0467348	0.219485	59.4147	185.606	365.738	608.745	684.04	153.216	156.862	0	35.3389	0
1.78_195.1743m/z	pos	6-Isopropyloctahydro-2(1H)-naphthalenone	0.439247	1.3559	0.0468056	0.219568	927.007	951.43	845.667	954.087	868.853	656.694	647.202	781.361	382.407	884.556
13.95_96.9571m/z	neg	13.95_96.9571m/z	0.554932	1.4691	0.0468368	0.219568	738.437	1003.55	836.264	669.978	1146.2	620.779	643.724	490.46	370.493	864.189
11.95_689.2110m/z	pos	5,5'-(Disulfanediylbis{[(2Z)-5-hydroxy-2-pentene-3,2-diyl](formylimino)methylene})bis(2-methyl-4-pyrimidinaminium) dinitrate	0.640206	1.55855	0.0468851	0.219568	46379.7	67001.6	82032.2	85630.6	67548.8	55402	29541.4	31052.8	35000.8	72665.9
10.40_394.8971m/z	pos	10.40_394.8971m/z	-0.201893	-1.15021	0.0469145	0.219568	13444.5	11298.1	13905.5	12300.8	13539.7	14801.3	16051.6	13918.8	16486.8	12917.4
6.78_160.0614m/z	neg	N-(2-deoxypentofuranosyl)formamide	0.367285	1.28992	0.0469273	0.219568	30286.6	26377.1	23623.5	21060.5	26197.5	15351.8	25704.7	22577.2	16598.8	18644.7
10.16_180.9784m/z	pos	10.16_180.9784m/z	0.646829	1.56572	0.0469781	0.219568	862.554	944.342	1288.37	942.416	735.648	298.766	605.415	689.439	960.592	492.625
11.70_171.0764m/z	pos	N-Nitrosoguvacoline	-0.230491	-1.17323	0.0469936	0.219568	12767.3	10161	13044.1	12817.6	11734.3	13294.8	15342.2	16156.4	13958	12258.7
28.61_503.2759m/z	pos	arg-cys-lys-pro	-0.218463	-1.16349	0.0471472	0.220124	13056	9723.9	10031	10375.4	11407.9	13142.3	13014.3	13253.1	13251.6	10859.5
2.00_376.2244m/z	neg	phe-ile-val	1.20357	2.30309	0.047672	0.222411	5588.43	5545.36	8134.3	5595.72	5063.05	393.958	2617.42	7029.96	2631.36	318.708
5.03_235.1650m/z	pos	2-amino-3-methyl-butanoic acid	0.458459	1.37407	0.0478184	0.222931	3.18233e+06	2.09468e+06	3.2648e+06	2.87182e+06	3.08393e+06	2.32815e+06	3.01962e+06	1.86716e+06	1.81285e+06	1.52302e+06
23.19_198.1600m/z	pos	Centperazine	-0.187054	-1.13844	0.0479687	0.223357	2260.42	1975.42	2005.31	1962.36	2279.51	2372.74	2102.75	2697.5	2241.85	2520.11
4.39_151.1440m/z	pos	4.39_151.1440m/z	-1.44031	-2.7138	0.0479798	0.223357	11762	8897.55	754.779	459.146	4408.68	9585.68	8319.42	21016.7	14942.5	17468.6
10.45_405.1037m/z	neg	3,7-Bis[4-(trifluoromethyl)phenyl]-1,5,3,7-dioxadiazocane	0.68084	1.60307	0.0483655	0.224988	7924.66	7863.44	9261.82	8361.67	5642.39	4725.53	4299.12	8697.99	2125.06	4512.36
13.00_72.9928m/z	neg	SULFUR FLUORIDE	0.142877	1.1041	0.048433	0.225137	6715.18	6321.32	6838.66	6629.62	6388.33	5698.14	6121.24	6358.68	5159.85	6453.27
3.11_216.8767m/z	neg	3.11_216.8767m/z	-0.672554	-1.59389	0.0485017	0.225292	2483.42	1746.33	801.603	1569.22	2672.14	3354.49	3735.43	2439.82	2570.05	2682.88
12.17_675.2831m/z	pos	12.17_675.2831m/z	-0.600674	-1.51642	0.0486042	0.225604	116644	94396	60228	41633.3	72963.3	125379	155863	99543.7	106045	98308.3
2.02_219.1126m/z	pos	6837	1.76689	3.40319	0.0487185	0.22597	229.377	550.447	500.15	324.483	466	20.3502	82.2892	417.676	84.5401	0
10.81_418.0318m/z	neg	BMIIm	-1.56193	-2.95248	0.0489575	0.226913	1798.77	244.206	538.251	1611.34	478.758	3770.1	4487.33	3064.52	708.069	1771.73
2.61_260.1853m/z	pos	(Â±)-Hexanoylcarnitine	-0.511457	-1.42549	0.0490546	0.226994	13837.4	11599.8	5128.44	9823.41	9427.73	16006.9	13625.2	14563.9	14500.1	12319.3
8.20_122.9756m/z	neg	sulfoacetaldehyde	-1.06752	-2.09583	0.0491068	0.226994	32769.8	61244.1	43092.2	28344	38492.1	65077.8	83286.4	32511.9	150147	96411.4
13.81_176.9263m/z	neg	13.81_176.9263m/z	-0.364404	-1.28735	0.0491348	0.226994	43304.5	50875.3	41805.7	59730.5	36824.2	60120.6	59898.9	48042.3	56095.3	75204.9
1.99_217.1545m/z	pos	Val Val	0.460354	1.37588	0.0491465	0.226994	20990.9	24435.6	36738.6	26214.1	27288.2	25227	23460.6	18136.1	14054.3	17724.7
4.20_82.0652m/z	pos	2,3-Dihydropyridine	-4.01048	-16.1166	0.0491528	0.226994	119.626	237.965	20.2253	0	150.053	6292.17	1238.18	116.307	201.185	735.2
11.70_147.0491m/z	neg	2,4,6-Trimethyl-1,3,5-dioxathiane	-0.260181	-1.19763	0.0492316	0.227193	70907.5	73065.9	109458	83244	85724.4	106053	106619	104127	91366.4	97713.7
8.75_226.0448m/z	pos	Dinitolmide	-0.403569	-1.32278	0.0493062	0.227372	17031.3	10425.5	9452.93	11728.3	15631	18361.6	19820.5	17432.2	14889.5	14511.5
11.69_129.0385m/z	neg	S-[(2E)-2-Buten-1-yl] ethanethioate	-0.254071	-1.19257	0.0494382	0.227816	9844.58	9805.28	14630.8	11267.2	11768.4	14381.3	14378.3	14102.3	12141.3	13351.1
5.59_87.0998m/z	pos	5.59_87.0998m/z	-0.299169	-1.23044	0.0495092	0.227978	11351.7	8638.33	7714.93	8343.19	7609.7	12026.3	9692.45	12331.8	9330.75	10338.1
9.71_149.0267m/z	pos	2-Oxo-3-sulfanylpentanoic acid	-0.860135	-1.81521	0.0495507	0.228005	513.721	494.151	188.273	303.634	190.996	537.046	612.405	806.299	797.492	319.942
7.99_116.1070m/z	pos	(3-Aminocyclopentyl)methanol	-0.283732	-1.21734	0.0496599	0.228342	5372.62	4638.64	4579.23	4824.95	5503.03	6603.27	7628.72	5272.2	5364.95	5466.21
1.95_330.1365m/z	pos	25I8391P98	0.610541	1.52683	0.0497001	0.228362	9932.08	11033.2	19018.9	15768.3	15348.9	11371.5	13890.3	6891.33	6538.83	7874.24
28.53_328.9840m/z	neg	28.53_328.9840m/z	0.207678	1.15483	0.0498108	0.228706	5074.13	5678.06	4490.2	4326.21	4628.9	3871.75	4062.55	4669.39	3898.09	4450.9
13.02_449.0768m/z	pos	2-[(2,4-dichlorophenyl)amino]-N-(tetrahydro-2H-pyran-4-ylmethyl)-4-(trifluoromethyl)pyrimidine-5-carboxamide	-1.30126	-2.46443	0.0499297	0.228863	2473.13	17463	1119.1	5063.52	1196.73	12957.7	4876.87	17378.7	23020.6	9090.49
10.57_137.0243m/z	neg	4-MOB	0.425589	1.34312	0.0499326	0.228863	1650.14	2066.18	1323.64	1470.24	1450.41	1426.26	914.522	993.271	1579.38	1012.24
11.70_128.0352m/z	neg	Pyroglutamic acid	-0.251478	-1.19043	0.0499527	0.228863	196932	197292	291987	223959	232795	283204	289312	282546	241606	263948
2.06_547.2944m/z	neg	belfosdil	0.289028	1.22182	0.0500981	0.229364	24666.2	21292.5	29005.3	27304.7	24229.6	21868.3	25451.3	19181	20490.7	16540.8
11.15_175.1441m/z	pos	5,5-Dimethyllysine	0.45774	1.37339	0.0502829	0.230045	6239.84	5762.85	8546.96	10392.1	7453.39	5351.25	7555.81	5066.15	5232.7	4749.21
13.33_362.1205m/z	neg	asp-glu-thr	-0.757225	-1.69024	0.0504849	0.230804	5666.94	3919.25	5450.55	2087.69	3459.56	3982.18	6847.01	7818.87	9933.29	6213.89
32.98_533.9735m/z	neg	32.98_533.9735m/z	0.144629	1.10545	0.0505922	0.231129	25831.8	27610.4	25238.5	28285.6	22411.2	24282.6	23630.2	22764.5	23159.5	23199.2
13.80_264.9424m/z	neg	13.80_264.9424m/z	-0.36672	-1.28942	0.0506526	0.231239	173556	209376	173807	241936	145281	244626	241422	198655	225194	307258
10.60_228.9933m/z	neg	Sodium (2R,3R)-2,3-dihydroxysuccinate hydrate (2:1:2)	7.46413	176.574	0.0509669	0.232406	747.491	0	0	48.0554	82.3215	0	0	0	0	0
9.83_259.0909m/z	neg	9.83_259.0909m/z	-0.440772	-1.35733	0.0509813	0.232406	8048.25	7190.02	5692.42	5660.45	5993.52	9012.28	11965.5	9447.57	6449.16	7355.45
32.24_254.1046m/z	neg	N-(3,8-Dimethyl-3H-imidazo[4,5-f]quinoxalin-2-yl)acetamide	0.405853	1.32487	0.0510961	0.232586	18321.6	13687.8	18522.5	14691	12492.4	15406.8	9026.74	9873.01	10971.7	13379.3
11.71_297.1588m/z	pos	(5alpha,10beta)-6-Allylergoline-8-carboxylic acid	-0.118847	-1.08587	0.0511209	0.232586	1.15081e+06	1.02859e+06	1.09258e+06	1.15712e+06	1.1126e+06	1.21964e+06	1.09746e+06	1.28987e+06	1.15981e+06	1.25078e+06
8.20_152.0828m/z	neg	NÏ‰-Acetylhistamine	0.20752	1.1547	0.0511327	0.232586	187814	170347	199375	177940	179450	147417	157615	192809	134306	160201
10.45_111.0086m/z	neg	4-Hydroxy-2H-pyran-2-one	0.14899	1.10879	0.0511667	0.232586	14109	14968.9	14064.4	12439.6	13598.8	11519.1	11552.2	12618.7	13651.4	13050.9
8.22_134.0723m/z	neg	5,6,7,8-tetrahydropyrido[2,3-d]pyrimidine	0.206159	1.15361	0.0514929	0.233902	63469.2	58664.6	68811.5	61114.1	61728.8	50977.4	54632.6	66015.5	45898	54480.7
9.71_170.0433m/z	neg	4969338	-0.130035	-1.09432	0.0516534	0.234318	8002.13	8173.02	8839.68	9169.95	8721.82	9200.52	8545.12	10255.7	9294.18	9658.51
2.07_429.2713m/z	neg	ile-ile-ser-val	0.48598	1.40054	0.0516582	0.234318	5799.4	7199.45	7021.67	6977.17	7320.73	4409.77	8482.32	4540.84	4001.87	3067.52
8.21_393.1528m/z	neg	8.21_393.1528m/z	0.406898	1.32583	0.0517932	0.234764	388826	335280	473439	387073	334976	260987	277347	416701	203061	289741
12.18_673.2683m/z	neg	12.18_673.2683m/z	-0.76181	-1.69562	0.051867	0.234931	31881	20070.4	12359.9	7145.45	13851	33515.5	39338.4	26963.7	21368.1	23467.1
13.76_123.0553m/z	pos	Niacinamide	0.16102	1.11808	0.0519246	0.234996	12282.8	12942.1	12407.4	12521.9	11113.6	10188.4	10240.9	12221.2	10116.3	12030
7.43_229.1545m/z	pos	2-Methyl-6-(5-methyl-2-oxo-4-imidazolidinyl)hexanoic acid	0.393941	1.31398	0.0519551	0.234996	8864.1	6762.53	11948.5	11554.6	8830.09	7153.79	8085.59	7845.75	7012.15	6401.21
6.39_164.0577m/z	neg	2-Methylguanine	-0.541523	-1.45551	0.0520838	0.235412	1140.92	953.253	654.851	545.615	1110.74	946.052	1460.7	1187.24	1187.17	1633.19
2.64_522.1778m/z	neg	2.64_522.1778m/z	-0.312246	-1.24164	0.0522581	0.236032	5216.73	5880.55	4385.47	6774.95	5672.43	8609.59	6766.39	5973.68	6243.09	7087.61
9.76_205.0828m/z	neg	ser-thr	0.709067	1.63475	0.0523903	0.236413	27377.9	19579.3	46615.1	39796	35009.3	18151.8	35906.3	18628.5	13764.6	16546.1
1.71_410.2356m/z	pos	1.71_410.2356m/z	-1.94497	-3.8503	0.0524167	0.236413	28205.3	15543.9	4094.95	6432.3	12444.1	92343.2	76901.8	50579.4	7803.53	29280.8
9.70_385.1285m/z	pos	S-Adenosylhomocysteine	-0.382956	-1.30401	0.0525073	0.236654	45329.5	29113.9	30285.3	32249.3	27918.4	47697.3	50227.3	46408.1	32818.9	37876.7
2.61_528.3503m/z	pos	2.61_528.3503m/z	1.35212	2.55286	0.0527041	0.237373	14432.6	18288.8	13987.1	48562	14773.6	15987.8	12200.8	8088.51	5203.93	1622.01
11.27_270.1003m/z	pos	Pardoprunox hydrochloride	0.387629	1.30824	0.0528664	0.237936	3907.4	3716.5	3554.13	3800.76	4327.8	4109.06	3369.83	2966.69	2255.28	2055.62
9.24_95.0137m/z	neg	2-Methylene-3(2H)-furanone	0.133613	1.09704	0.0531636	0.238943	1546.05	1669.53	1874.25	1668.41	1570.38	1420.93	1503.01	1572.06	1486.53	1608.97
16.32_203.0560m/z	neg	1,4,5-Trihydroxy-5-hydroxymethyl-2-methoxycyclohex-1-en-3-one	0.234958	1.17687	0.0531652	0.238943	1448.95	1321.37	1675.86	1443.56	1911.5	1354.67	1321.86	1411.31	1290.87	1249.33
2.77_393.1991m/z	neg	2.77_393.1991m/z	1.50289	2.8341	0.0533132	0.239355	4590.63	2739.92	8501.58	10728.7	7746.84	1784.17	7780.45	1538.76	897.134	101.567
13.92_259.8392m/z	neg	13.92_259.8392m/z	0.485937	1.4005	0.0533689	0.239355	45894.2	54171.2	41801.7	36487.5	63029.8	34782	31271.8	22501.3	46140.4	37659.4
10.77_446.1513m/z	neg	ala-asp-asn-glu	-1.3054	-2.47152	0.0533778	0.239355	14025.2	6150.57	9173.3	23592.4	6305.56	32275.3	42096.2	46620.2	10312.6	15133.6
10.39_145.0942m/z	neg	10.39_145.0942m/z	-0.39125	-1.31153	0.053407	0.239355	1956.43	1834.99	2100.52	2217.69	1519.42	2845.67	2779.72	3023.22	1837.44	2144.3
7.33_146.1175m/z	pos	5-Aminoheptanoic acid	0.871482	1.82954	0.0534857	0.239539	26068.1	21801.4	11178.2	11613.7	21183.9	5443.94	5373.01	15202	12848.3	11331.7
7.30_141.0658m/z	pos	3-(2-Imidazolyl)propoinic acid	0.50575	1.41986	0.0536652	0.240028	25125.5	24933.4	14312.5	15349.3	24752.2	14214.9	11779.2	15408.8	18061.3	14114
7.36_134.1175m/z	pos	MFCD00059602	0.159337	1.11677	0.0536702	0.240028	2645.82	2611.1	2702.15	2475.38	2834.05	2414.92	2358.87	2771.61	2172.87	2162.31
7.01_431.2498m/z	pos	Ile Leu Ala Asp	-0.556398	-1.47059	0.0537198	0.240082	53980.1	38833.6	28830.4	17744.2	30763.5	52429.8	58280.7	44121.9	54759.1	40634.9
12.14_602.2777m/z	pos	12.14_602.2777m/z	0.57928	1.4941	0.0537942	0.240083	30626.4	27871.8	26014.6	13568.9	25681.5	19521.4	19462.8	14685	16654.6	12509.1
11.71_124.9912m/z	neg	Ethyl sulfate	-0.234934	-1.17685	0.0537955	0.240083	1937.73	2807.03	2487.17	2247.88	2595.95	2864.07	2563.14	2729.58	2826.86	3228.63
6.08_178.0369m/z	neg	xanthopterin	-0.172288	-1.12684	0.0538497	0.240157	55208	72408.2	66606.8	55949.6	60462.7	70452.1	67411.4	70910.2	67128.3	74136.3
9.69_166.0529m/z	pos	Hydroxyethylcysteine	-0.213445	-1.15945	0.0538994	0.240211	15112.9	13859.1	11268.7	12089.3	11317	14825.7	14919.5	15260.4	15846.7	12944.3
13.97_174.9372m/z	neg	Methionic acid	0.327957	1.25523	0.0540891	0.240887	46839.6	64646.4	45358	46888.6	54808.1	44534.5	33783.3	35386.2	40657.1	51607.9
2.76_583.3457m/z	neg	2.76_583.3457m/z	3.98047	15.7848	0.0542541	0.241454	82.3569	2044.04	1411.86	0	573.382	0	0	0	255.797	0
18.56_68.9953m/z	neg	18.56_68.9953m/z	0.235611	1.17741	0.0546051	0.242809	526.552	675.587	572.746	653.992	572.045	499.993	429.004	590.409	470.896	557.7
5.09_215.0648m/z	neg	Hydrazine, (4-(phenylthio)phenyl)-	-0.425728	-1.34325	0.054658	0.242809	4868.47	4007.75	2992.22	3325.32	2877.12	5551.17	5399.02	4807.64	3376.38	5141.22
2.10_328.2226m/z	pos	ile-pro-val	0.4329	1.34994	0.0546729	0.242809	6344.6	7347.93	9797.93	9436.49	11415.2	6889.03	7764.4	6894.55	5015.57	6282.56
2.06_491.3135m/z	pos	(2R)-2-Hydroxy-3-(phosphonooxy)propyl (13Z,16Z)-13,16-docosadienoate	0.647469	1.56642	0.054739	0.242933	3476.58	3816.65	6767.84	5199.72	5569.07	4839.44	3637.37	1833.5	2249.97	3289.27
6.82_115.0399m/z	neg	(2E)-4-Hydroxy-2-methyl-2-butenoic acid	0.171076	1.1259	0.0547851	0.242968	4174.76	4690.1	4113.97	4024.69	4086.87	3352.47	3809.94	4119.37	3341.44	4108.29
11.90_165.0404m/z	neg	Arabic acid	-0.36706	-1.28972	0.0549529	0.243525	1370.34	987.558	1545.12	995.529	1302.77	1532.08	1930.15	1789.37	1273.33	1474.49
12.36_210.0284m/z	neg	Phosphocreatine	0.957425	1.94184	0.054987	0.243525	848.2	611.022	2068.55	1295.61	1246.24	396.442	948.422	867.933	315.863	594.624
13.13_127.0390m/z	pos	1,2,3-Trihydroxybenzene	-0.351308	-1.27572	0.0550961	0.243839	7277.39	5401.48	8823.51	6304.76	5169.31	9331.03	8049.53	9748.72	7106.54	7834.16
2.53_201.8477m/z	neg	2.53_201.8477m/z	-0.379463	-1.30086	0.0551828	0.244032	34294.1	41088.6	24407.4	31366.5	31358.3	46813.2	31903.2	40638.5	40145.7	51909.4
12.23_446.9649m/z	neg	12.23_446.9649m/z	-0.906275	-1.8742	0.0552165	0.244032	15057.7	3319.42	16710.8	23261.9	11897.6	30236.7	29954.4	24725.3	18030.7	28714.7
9.84_178.0369m/z	neg	xanthopterin	0.456948	1.37264	0.0553083	0.244077	6375.36	8080.14	8723.02	11190.8	8905.43	5470.36	7081.37	6371	4276.93	8325.76
7.33_394.1577m/z	neg	Ketanserin	1.42509	2.6853	0.055334	0.244077	6589.15	3010.88	12774.9	13334.3	9901.28	2205.49	12318.7	2181.14	133.832	142.952
10.49_240.0094m/z	neg	4-METHYL-5-HYDROXYETHYLTHIAZOLE PHOSPHATE	0.284496	1.21798	0.0553415	0.244077	3577.4	3145.92	4032.93	3865.94	3143.67	2826.58	2362.17	2614.64	3138.11	3643.88
6.59_283.0782m/z	neg	1,1'-Binaphthalene-2,2'-diolate	0.269299	1.20522	0.0554594	0.244428	19584.3	22548.4	25126.7	17980.1	21992.4	16337.5	20094.5	20238	14811.7	17490.2
2.74_101.0607m/z	neg	3-Methylbutanoic acid	-0.357106	-1.28085	0.0555822	0.244742	996.469	1185.44	1350.6	1170.73	1014.86	1381.67	1999.79	1168.92	1313.53	1461.54
6.91_103.0400m/z	neg	1743053	0.186813	1.13825	0.0556075	0.244742	44272.7	41746.2	48686.7	45698.6	42664.7	33863.8	46965.4	39581.1	38089.3	37475.7
10.68_246.1558m/z	pos	Arg Ala	0.471843	1.38688	0.0560163	0.246101	25990.8	18649.7	22332.7	21923.4	21637.7	12903.8	26790.8	14277.2	15552.4	10174.4
2.53_199.8497m/z	neg	2.53_199.8497m/z	-0.381823	-1.30299	0.0560224	0.246101	99510.4	120037	72718.9	91310.6	92134.4	138385	91738.1	119150	118318	152256
11.70_102.0560m/z	neg	(Methylamino)methyl acetate	-0.237504	-1.17895	0.0560322	0.246101	94241.7	97491.7	143066	110614	113209	136232	137531	135361	119240	130225
10.39_476.9362m/z	pos	10.39_476.9362m/z	0.637529	1.55566	0.0561714	0.246485	20664.7	10544.5	20189.4	18604.5	13301.4	9896.19	13056.2	15679.2	8445.31	6470.48
10.59_178.0586m/z	pos	10.59_178.0586m/z	-0.271935	-1.20743	0.0562362	0.246485	13791.2	10241.6	11599	12377.2	13651.8	15413.5	17449.8	14757.1	15005.4	11826
11.52_340.0805m/z	pos	HPPD-2	1.80314	3.48978	0.0562655	0.246485	4048.8	461.271	1728.69	1337.14	3347.1	62.1056	156.713	177.271	0	2730.34
2.11_228.9597m/z	neg	2-Nitro-4-azidophenylsulfenyl chloride	-0.347051	-1.27196	0.0562843	0.246485	2027.88	1715.31	1756.41	1762.82	1691.7	2182.8	1632.75	2182.81	2930.55	2461.72
11.70_146.0457m/z	neg	L-Glutamate	-0.2455	-1.1855	0.0563129	0.246485	1.14664e+06	1.17346e+06	1.75932e+06	1.34389e+06	1.37955e+06	1.68227e+06	1.69413e+06	1.64881e+06	1.46308e+06	1.57653e+06
11.69_245.9710m/z	neg	11.69_245.9710m/z	-0.246087	-1.18599	0.0563873	0.246596	12976	11549	15884	13951.9	17953.8	18035.6	18331.1	16742.5	15938.1	16717.6
28.42_503.2759m/z	pos	arg-cys-lys-pro	-0.210501	-1.15709	0.0564366	0.246596	13195.1	9987.25	10246.8	10697	10621.1	13078	11699.9	11156	14204.7	13209.7
11.73_114.0559m/z	neg	N-(1-Hydroxyethyl)acrylamide	-0.28023	-1.21439	0.0564543	0.246596	613.737	603.578	876.078	658.65	696.554	775.378	916.477	984.256	794.733	718.164
9.53_145.0505m/z	neg	2,3-Dihydroxypropyl acrylate	0.15376	1.11246	0.0565308	0.246761	2763.54	2885.75	2582.25	2482.33	2841.69	2224.17	2757.44	2515.23	2430.84	2256.98
7.25_250.0507m/z	pos	1-methyl-3-(pentafluorophenyl)imidazolium	0.210986	1.15748	0.056575	0.246785	279284	309039	255920	290155	308612	250691	200250	279186	247899	268656
2.09_411.2612m/z	neg	ala-ile-ile-pro	0.757683	1.69077	0.0566273	0.246844	6425.07	5449.51	12092.6	13294.5	9718.73	5559.18	9069.66	5271.09	3812.17	4072.19
6.66_120.0478m/z	pos	S-Methyl dimethylthiocarbamate	0.394647	1.31462	0.0567319	0.247101	22123.7	20618.5	16976.4	17210	17194.8	11171.5	9842.15	16709.4	15422.8	18450.3
9.43_243.0984m/z	neg	5,6-Dihydrothymidine	0.558764	1.47301	0.0567637	0.247101	7303.93	5843.78	13217.7	10747.8	8791.12	5791.76	8002.16	6395.03	5873.02	5100.18
2.05_311.1404m/z	neg	ZK-93426_	1.2687	2.40945	0.0568439	0.24711	845.515	399.717	527.629	729.966	1631.95	83.297	639.177	516.962	124.624	349.083
26.33_322.0688m/z	neg	N-Trifluoroacetyl-N-acetoxy-4-aminobiphenyl	0.122781	1.08883	0.0568927	0.24711	3217.51	3576.04	3372.34	3584.57	3503.66	3311.04	3430.8	2901.95	2947.92	3254.31
11.72_146.0127m/z	neg	6-Amino-2(1H)-pyrimidinone hydrochloride (1:1)	-0.266412	-1.20281	0.0569095	0.24711	6767.61	8296.9	11477.1	9102.51	8904.29	11177.7	11046.1	11148.7	9732.74	10479.1
1.92_350.6767m/z	neg	1.92_350.6767m/z	8.75723	432.703	0.0569259	0.24711	74.3631	0	0	2017.47	66.687	0	0	0	0	0
4.06_200.0563m/z	neg	N-Acryloyl-L-glutamic acid	0.370782	1.29305	0.057063	0.24711	2704.56	3733.07	3857.75	2729.93	2621.16	2269.88	2611.51	2907.97	2459.95	1849.97
2.81_246.1697m/z	pos	2-Methylbutyroylcarnitine	-0.423795	-1.34145	0.0570674	0.24711	266192	189571	250242	184719	209899	288822	420232	278313	265639	223427
8.27_196.1238m/z	neg	8.27_196.1238m/z	0.192203	1.14251	0.05714	0.24711	125669	123674	145151	121962	120731	105931	110919	130947	95694	114217
2.07_393.2411m/z	pos	Methyl (2E,4Z,6E,8E,10E,12E,14E,16E,18E)-4,8,13,17-tetramethyl-20-oxo-2,4,6,8,10,12,14,16,18-henicosanonaenoate	0.602281	1.51812	0.0571958	0.24711	7428.29	9255.11	13061.6	9897.63	8881.33	4415.22	7351.27	4921.59	11410.2	3863.36
13.23_572.1131m/z	neg	[(2R,3S,4R,5R)-5-(6-Amino-9H-purin-9-yl)-3,4-dihydroxytetrahydro-2-furanyl]methyl [(2R,3S,4R,5R)-5-(2,4-dioxo-3,4-dihydro-1(2H)-pyrimidinyl)-3,4-dihydroxytetrahydro-2-furanyl]methyl hydrogen phosphate	0.449251	1.36533	0.0572021	0.24711	84203.1	63462.9	108179	94649.6	78797	61997.3	92713.8	54092.6	59096.2	46522.3
10.50_96.0557m/z	pos	1H-1,2,4-Triazepine	-0.186989	-1.13839	0.0572226	0.24711	650.54	767.39	731.992	788.505	638.603	945.236	766.116	818.805	764.856	777.719
11.82_178.0651m/z	pos	11.82_178.0651m/z	-0.375836	-1.29759	0.0572273	0.24711	2156.96	1637.65	1598.06	1820.09	1672.68	1612.5	2141.15	2604.86	2847.66	2324.98
1.93_185.1284m/z	pos	MFCD00079086	0.419124	1.33712	0.0572616	0.24711	5660.86	7906.05	9034.39	5151.42	6586.14	5228.52	4059.85	6347.16	4900.58	5143.94
11.49_288.0659m/z	neg	5-aminomethyl-2-thiouridine	1.79264	3.46447	0.0573273	0.24711	1351.48	21.5431	906.526	428.713	1252.66	0	135.141	0	0	1004.6
13.00_71.0135m/z	neg	13.00_71.0135m/z	0.166123	1.12204	0.0573392	0.24711	21014	19027.1	21195.6	20036.1	19572.1	16679.3	18823.3	20194	15311.8	18867.6
14.47_130.0872m/z	neg	1750085	-0.243542	-1.1839	0.0573475	0.24711	1066.91	896.756	1140.5	931.464	785.251	1096.26	1011.83	1313.91	1127.44	1158.91
11.78_143.0348m/z	neg	1,4:3,6-Dianhydrohex-2-ulose	0.178468	1.13168	0.0574127	0.247188	2081.49	2666.33	2644.35	2386.84	2403.74	1952.84	2037.1	2214.75	2252.25	2307.67
10.42_301.0330m/z	neg	1-(4-Fluorophenyl)-3-[4-(methylsulfonyl)phenyl]-2-propyn-1-one	0.317145	1.24586	0.0574431	0.247188	54072.1	41779.4	57120.1	49755.8	42459.9	37373	40243.1	49963.1	30405.5	38815.6
4.31_334.0544m/z	pos	3'-Azido-2',3'-dideoxyuridine 5'-(dihydrogen phosphate)	-0.165626	-1.12165	0.0575362	0.247421	262830	331975	301985	297085	269078	344977	303518	319373	313739	359318
10.48_185.0323m/z	pos	4-Amino-6-carboxy-2-oxohexa-3,5-dienoate	-0.329748	-1.25679	0.0576793	0.247869	42749.7	46740.9	47206.1	40619.5	48755.9	52358.6	55403.1	45030.9	77875.4	53459.5
11.35_717.1151m/z	pos	11.35_717.1151m/z	-0.671589	-1.59283	0.0578962	0.248609	11997.2	10276.6	18336.2	11116.8	14855.6	12760.6	21943.8	19428.7	34790.1	17133.9
9.86_295.1022m/z	neg	Methyl 2-O-beta-L-arabinofuranosyl-beta-L-arabinofuranoside	-0.258126	-1.19592	0.0579631	0.248609	12006.1	11183.4	12747.9	11638.1	11476.6	13413.1	17502.6	15562.2	12142	12002.9
5.01_134.8945m/z	neg	5.01_134.8945m/z	-0.310106	-1.2398	0.0579684	0.248609	5980.93	5479.95	4083.8	5723.93	7606.87	8062.27	7217.91	6600.61	6977.39	6942.81
2.79_183.0614m/z	pos	2.79_183.0614m/z	0.339154	1.26501	0.0582282	0.249349	144144	107386	140488	149445	164162	108746	84244.1	140045	108772	115992
10.46_445.0751m/z	neg	1-(4-methanesulfonamidophenoxy)-3-(N-methyl-3,4-dichlorophenylethylamino)-2-propanol	0.392629	1.31278	0.0582662	0.249349	56131.6	45669.2	48857.6	49859.6	45839.8	38868.6	35539.3	54574.9	23797.3	34879.3
32.26_283.0948m/z	neg	3-Allyluridine	-0.303758	-1.23436	0.0582809	0.249349	9739.73	7871.07	9001.13	8058.31	7442.95	10172.5	8636.02	13605.9	9203.32	10366.1
5.60_212.0902m/z	neg	1949232	-0.222909	-1.16708	0.0582976	0.249349	33195.3	34245.8	28052.2	25564.7	25772.4	34499.8	36219	35034.5	29577	36034.1
32.83_123.1046m/z	pos	N-(Fluoromethyl)-2-hydroxy-N,N-dimethylethanaminium	0.221485	1.16593	0.0584528	0.249846	5716.64	7799.93	7073.7	6368.81	7491.99	5810.75	5225.22	6562.3	6168.32	5780.79
8.67_246.1094m/z	neg	gln-thr	2.36169	5.13972	0.0585812	0.250226	1434.21	1016.96	4527.41	3205.7	2630.92	246.885	1647.18	319.286	275.991	0
13.77_564.2145m/z	pos	13.77_564.2145m/z	-0.687729	-1.61075	0.0586428	0.250322	32373.2	21558.3	15432.9	6917.07	15460.4	24086.4	35962.9	29559.9	32749.4	25417.4
11.70_103.0593m/z	neg	11.70_103.0593m/z	-0.245886	-1.18582	0.0587523	0.250587	3747.85	3713.73	5671.76	4320.5	4391.83	5387.54	5453.15	5311.57	4629.5	5124.22
5.37_146.9082m/z	neg	3-Bromo-2-propynoic acid	-1.09995	-2.14348	0.0587835	0.250587	1394.28	1184.88	1425.23	2465.55	1562.08	1878.13	2522.05	2308.94	8089.06	2423.99
7.01_247.0135m/z	neg	2-(3-Bromopropyl)naphthalene	0.308237	1.23819	0.0590607	0.2516	4112.67	4933.39	4439.61	5029.65	3695.14	3260.97	2977.8	4844.95	3442.47	3410.64
8.22_196.0213m/z	neg	2,2-Dimethyl-1,3-thiazolidine-4-carboxylic acid hydrochloride (1:1)	0.18572	1.13738	0.0591084	0.251635	128495	118772	134137	121747	115309	101044	105920	129381	94145.4	113266
9.83_120.0655m/z	pos	L-Threonine	-0.307259	-1.23735	0.0591722	0.251739	123427	88828.7	96589.1	97011	95696.8	128229	161336	114936	111455	104643
14.72_117.0192m/z	neg	3,3'-Dimethyl-3,3'-bidioxirane	0.170419	1.12539	0.0592709	0.25199	1719.46	1598.2	1572.05	1485.5	1685.91	1196.46	1402.28	1485.73	1474.8	1603.15
11.33_253.0814m/z	pos	1-(2-Deoxypentofuranosyl)-5-ethynyl-2,4(1H,3H)-pyrimidinedione	-0.613481	-1.52995	0.0594127	0.252266	503.13	884.419	335.029	511.868	401.173	864.244	784.354	528.691	1139.97	717.742
1.66_473.2644m/z	pos	1.66_473.2644m/z	0.652536	1.57193	0.0594149	0.252266	879390	544039	497207	400290	639532	308227	336451	635458	217548	385642
12.44_190.0178m/z	neg	Ammonium phenyl sulfate	-0.694772	-1.61863	0.0595861	0.252824	1131.92	462.219	1602.8	1164.12	955.102	1245.68	1907.78	2402.93	1745.3	1306.3
11.81_218.0668m/z	neg	N-[4,5-Dihydroxy-6-(hydroxymethyl)-2-oxotetrahydro-2H-pyran-3-yl]acetamide	-0.545614	-1.45964	0.0596994	0.253054	2226.19	1804.13	3035.46	2382.38	2252.11	2201.23	3427.9	4414.87	2628.1	4408.39
12.44_163.0247m/z	neg	Pentofuranuronic acid	-0.262443	-1.19951	0.05973	0.253054	1872.98	2034.98	1598.13	1604.53	1858.47	1820.88	2045.66	2020.72	2705.32	2166.91
6.75_140.0567m/z	pos	ureidotriazine	-0.597707	-1.51331	0.0597593	0.253054	260.567	249.419	268.994	269.596	282.637	354.179	365.206	225.253	461.766	610.698
2.02_473.3443m/z	pos	lys-val-val-lys	0.539437	1.45341	0.0598462	0.253254	11251.2	13798.8	11579.1	9630.97	9792.25	4880.11	11071.8	11476.6	6136.01	5000.07
11.45_513.1391m/z	pos	7,11b-Dihydroindeno[2,1-c]chromene-3,4,6a,9,10(6H)-pentayl pentaacetate	1.83903	3.5777	0.0603084	0.25504	15093.1	1281.38	8508.03	5626.38	11476.8	1883.88	2450.41	1051.38	394.942	5951.16
7.51_182.0774m/z	pos	7.51_182.0774m/z	0.598841	1.5145	0.0603628	0.255095	1540.49	986.774	1397.42	1718.87	1490.76	1103.8	440.49	1314.39	833.55	1016.74
7.19_116.0939m/z	pos	7.19_116.0939m/z	0.107399	1.07728	0.0604015	0.255095	16189.5	15942.8	16040.1	15703.5	17053.9	13969.7	14715	14426.8	16828	15184.1
6.47_181.0478m/z	neg	3-Methyl-3-(2,2,2-trifluoroethyl)dihydro-2(3H)-furanone	-0.140869	-1.10257	0.0605178	0.25531	23858.5	26920.8	29404	24651.4	25439.2	26889.2	29581.8	28356.4	27578	31231.1
12.21_695.0865m/z	neg	12.21_695.0865m/z	-0.53176	-1.44569	0.0605727	0.25531	220216	118430	288759	318310	189013	342142	375306	340747	243929	338345
12.20_582.0722m/z	pos	12.20_582.0722m/z	3.8824	14.7475	0.0605839	0.25531	123.352	1992.02	145.735	171.76	0	0	0	160.307	0	0
7.39_166.0862m/z	pos	L-Phenylalanine	-0.169342	-1.12455	0.0606126	0.25531	3473.48	4140.83	3800.25	3670.72	3975.65	3939.34	4025.75	4366.92	5003.69	4099.81
32.22_82.0489m/z	neg	32.22_82.0489m/z	0.617257	1.53396	0.0607068	0.255404	597.013	471.049	802.604	547.337	720.345	209.554	522.163	263.684	474.297	574.479
12.38_243.0419m/z	neg	2-Benzyl-3-phosphonopropanoic acid	-0.615541	-1.53213	0.0607506	0.255404	2879.81	4011.66	2856.67	2553.99	3123.81	3305.89	2873.84	5097.08	5720.38	6640.04
5.61_226.8694m/z	neg	5.61_226.8694m/z	-0.745808	-1.67691	0.060755	0.255404	4123.77	4871.48	2248.03	3773.51	4133.08	6651.77	3288.73	6006.16	6024.67	10144.7
2.99_266.1383m/z	pos	Anisomycin	-0.602356	-1.51819	0.0609602	0.256097	83815	64935.6	100484	74543.5	85805.7	72358	91531.5	159440	151962	146539
10.80_172.0225m/z	neg	Acetonitrile trifluoroacetate hydrate (1:1:1)	-1.02759	-2.03862	0.0612439	0.25712	3217.4	1193.73	2339.6	3458.59	2030.05	6162.12	5761.59	7805.14	2087.23	3140.53
13.12_225.0157m/z	pos	Triacetyl phosphate	-0.3555	-1.27943	0.0613377	0.257344	5270.63	4572.49	6388.98	4232.53	3675.37	6631.5	5558.76	7704.28	5276.23	5716.05
11.40_487.1656m/z	pos	Methyl 5-{[4-(1,1,1,3,3,3-hexafluoro-2-hydroxy-2-propanyl)phenyl](4-morpholinylcarbonyl)amino}pentanoate	-2.43449	-5.40574	0.0614626	0.257698	7908.35	1926.43	0	10833.8	118.541	34183.4	11598.5	20409.9	11837.7	34362.4
8.21_110.0927m/z	pos	8.21_110.0927m/z	0.67372	1.59518	0.0615029	0.257698	1310.71	882.43	1575.13	1496.69	1163.62	917.923	860.263	1173.63	322.618	753.694
1.75_185.1648m/z	pos	N,1-Diethyl-3-piperidinecarboxamide	0.269157	1.2051	0.061569	0.257805	1521.8	1846.82	1538.73	1708.41	1719.52	1346.35	1162.49	1267.87	1257.47	1881.62
1.70_721.5852m/z	pos	1.70_721.5852m/z	1.44607	2.72465	0.0616179	0.25784	27463.8	14612.2	56198	56734.8	49547.2	3041.85	29033.1	19819.2	21446.8	1732.02
6.22_304.1513m/z	neg	ile-ser-ser	0.901862	1.86848	0.0616894	0.25797	34573.7	21175.2	57137.1	60360.6	46119.6	23660.2	48131.7	18465.7	9964	17180
10.80_184.0589m/z	neg	N,N,2-Trifluoro-L-leucine	0.583329	1.4983	0.0618141	0.258322	1592.35	1138.15	1204.64	1374.12	1090.21	1248.96	698.53	1109.12	387.496	825.377
12.67_198.9177m/z	neg	12.67_198.9177m/z	0.0890952	1.0637	0.0620325	0.259065	30870.6	31797.6	33565.8	29542.7	32657.6	29039.7	30908.1	30836.2	29956.8	28205.1
5.06_158.0457m/z	neg	N-methyl-2-oxoglutaramic acid	-0.410586	-1.32923	0.062199	0.25959	25422.4	19236.7	15140.2	12105.2	16949.3	22297.9	20410.9	30161.5	21452.5	23785.6
13.43_207.0144m/z	neg	hydroxycitric acid	-0.7417	-1.67215	0.0623028	0.259791	3084.29	5030.12	3179.68	3362.56	2909.76	8980.41	5012.46	6063.5	6514.7	2805.87
5.01_118.0622m/z	pos	5.01_118.0622m/z	0.136098	1.09893	0.0623287	0.259791	97629.6	92943.5	104121	88137.1	89907.2	80497.3	96385.7	83299.8	82727.8	87269.8
9.72_867.6816m/z	pos	9.72_867.6816m/z	2.04048	4.11381	0.0624109	0.259964	705.628	9949.32	3316.64	1066.87	3168.1	0	0	551.057	3642.76	228.112
8.20_618.3064m/z	neg	lys-thr-trp-trp	0.195239	1.14491	0.0624632	0.260012	63948	74116.2	75058.7	63901.7	68592.3	59234.7	59874.2	62510.4	50142.7	70109
13.17_358.9476m/z	neg	13.17_358.9476m/z	-0.613642	-1.53012	0.0627263	0.260937	1541.27	762.907	1954.28	1568.54	1475.36	3387.58	2272.56	2053.37	1826.37	1636.22
8.95_298.0519m/z	pos	L-Cysteinylglycine disulfide	-0.333089	-1.25971	0.0630357	0.262052	35695.4	29748.8	28342.5	32290.5	44163.2	47245.5	52319.4	35455.5	36670	42764
11.41_617.3235m/z	pos	11.41_617.3235m/z	-2.22272	-4.66773	0.0632205	0.262649	342.869	0	0	0	0	529.284	257.565	435.524	396.385	0
3.66_210.1124m/z	pos	2-Ethyltyrosine	-3.59537	-12.0869	0.0633352	0.262955	543.022	36.7752	197.577	77.7691	414.474	986.87	12105.1	379.166	195.431	1734.59
7.00_201.0378m/z	neg	DA9185000	0.552344	1.46647	0.063509	0.263504	24777	17533.3	28358.2	31315.8	21216.9	16072.1	15022.2	24778.6	9303.07	18834.7
26.28_293.0030m/z	neg	{2-[(2,6-Dichlorophenyl)amino]phenyl}acetate	0.117941	1.08519	0.0639414	0.265092	4294.68	4328.64	4002.45	4086.25	3952.73	4145.42	3934.6	3403.97	3647.64	3910.56
12.46_105.0192m/z	neg	2,2-Dihydroxypropanoic acid	-0.19243	-1.14269	0.0639748	0.265092	1809.23	2164.5	2003.39	1555.88	1895.76	1975.91	2151.32	2115.45	2122.17	2409.99
12.35_270.0958m/z	pos	N-[3-(Methylsulfanyl)-9H-fluoren-2-yl]acetamide	-0.620715	-1.53764	0.0641276	0.265553	3974.89	2644.73	1863.03	889.511	2466.47	3287.46	3832.18	3469.54	3875.01	3742.01
13.88_60.9926m/z	neg	13.88_60.9926m/z	0.180927	1.13361	0.0641901	0.265639	6859.35	6539.48	7094.14	5382.27	6574.52	6321.52	5417.37	5778.25	5287.75	5819.62
12.00_249.1078m/z	pos	Thr Glu	0.308125	1.2381	0.0642571	0.265743	25145.8	20176.7	29016.3	23606	24282	15561.6	25942.1	20673.9	18745.2	17797.8
5.60_132.0973m/z	pos	5.60_132.0973m/z	-1.19907	-2.29591	0.0643244	0.265849	58.5275	203.421	166.427	109.666	15.8202	105.948	358.844	271.413	254.266	287.627
10.43_145.0292m/z	neg	4-Ethynylbenzoic acid	-0.333181	-1.25979	0.0644093	0.266027	2532.83	2464.73	2611.66	2162.05	2067.07	3655	3333.68	3176.88	2492.31	2257.24
8.89_505.1548m/z	neg	4-{3-[2,4-Dihydroxy-5-(3-methyl-2-buten-1-yl)phenyl]-2-hydroxy-3-oxopropyl}-2-[(2E)-4-hydroxy-3-methyl-2-buten-1-yl]phenyl hydrogen sulfate	-0.652185	-1.57155	0.0646343	0.266533	32103.9	38012.1	69001.5	58095.7	44582.9	79288.3	124582	61603.1	51692	62831.1
11.34_348.0699m/z	pos	Adenosine 3'-monophosphate	-0.308956	-1.23881	0.0646458	0.266533	1.46819e+06	1.24661e+06	1.62794e+06	1.42434e+06	1.60983e+06	1.46614e+06	1.89797e+06	1.71453e+06	2.39815e+06	1.66179e+06
0.35_123.0403m/z	pos	(Nitroimino)dimethanol	0.244996	1.18509	0.0646572	0.266533	2486.47	1745.1	2109.18	2223.36	2498.42	1959.07	1670.21	2007.44	1709.92	1987.34
2.67_154.0975m/z	pos	Guanidine - phenol (1:1)	-0.765159	-1.69956	0.0647183	0.266613	156.748	192.76	196.927	234.036	176.546	262.281	147.995	479.39	320.6	419.736
11.72_98.0247m/z	neg	2-Amino-3-butynoic acid	-0.314833	-1.24387	0.0648367	0.266637	9319.27	8383.14	14645	11534	11352	14231.6	15410.9	14766.4	12151.7	12143.9
5.60_224.8710m/z	neg	5.60_224.8710m/z	-0.529268	-1.4432	0.0648715	0.266637	8120.68	10062.6	5688.3	7808.05	8321.62	11872.8	7052.91	10585.4	12027.3	16193.6
9.45_188.0927m/z	neg	2,2'-(Butylimino)diacetic acid	0.190489	1.14115	0.0649151	0.266637	1650.55	1828.76	1560.9	1371.11	1676.02	1220.28	1486.07	1497.38	1474.9	1407.77
6.57_119.0685m/z	pos	1-Fluorosilinane	-0.742247	-1.67278	0.0649182	0.266637	425.675	508.504	142.817	361.071	401.117	353.803	575.585	645.284	750.611	754.631
13.35_129.1134m/z	pos	N-(N,N-Dimethylcarbamimidoyl)ethanimidamide	0.292864	1.22507	0.0649337	0.266637	6244.8	8992.17	9985.17	9403.17	8128.39	6815.54	7289.95	6376.47	7814.61	6601.52
25.91_167.1179m/z	pos	3-Methyl-5-(1-methyl-2-pyrrolidinyl)-1,2-oxazole	0.270751	1.20644	0.0649826	0.266637	455.568	495.276	602.59	562.181	478.628	382.486	343.731	487.727	423.983	511.556
10.52_205.0706m/z	pos	1,4,5-Trihydroxy-5-hydroxymethyl-2-methoxycyclohex-1-en-3-one	0.285719	1.21902	0.0650171	0.266637	8680.17	9477.12	8629.4	7830.5	8466.36	5751.5	5578.29	7189.9	9459.6	7362.64
11.33_559.1578m/z	pos	Sulforhodamine B	-0.411914	-1.33045	0.0651809	0.267137	8637.94	7284.01	11402.3	9308.22	12982.4	11327.3	14740.2	11645.3	17355	10943.9
8.47_111.0746m/z	pos	8.47_111.0746m/z	0.279474	1.21375	0.0652594	0.267146	9685.75	7932.26	7213.41	10461.5	7383.84	6064.61	6707.4	7694.57	6966.62	7726.97
13.21_227.1012m/z	neg	13.21_227.1012m/z	0.562088	1.4764	0.0653015	0.267146	3432.01	4156.6	3949.47	3965.3	4221.52	1072.06	3122.07	2787.12	2968.08	3409.15
11.43_125.0242m/z	neg	UQ1000000	-0.205181	-1.15283	0.065309	0.267146	2117.03	1760.44	2542.21	2323.82	2248.27	2687.08	2329.47	2614.34	2353.97	2687.56
3.15_248.0960m/z	neg	Ammonium (7,7-dimethyl-2-oxobicyclo[2.2.1]hept-1-yl)methanesulfonate	-0.719691	-1.64683	0.0653712	0.267229	2177.11	1459.12	6977.75	5257.24	3484.09	5026.34	6900.92	8291.33	6177.05	5482.47
10.43_296.9202m/z	pos	Methylmercuric bromide	-0.204184	-1.15203	0.0655964	0.267939	18457	19722.3	19544.4	17808.2	20105.2	20921.2	23125.6	19083.2	26774.6	20273.2
10.74_131.0461m/z	neg	L-Asparagine	-0.242629	-1.18315	0.0656288	0.267939	45559.4	41585.6	57136.9	44027.4	49789.3	48203.3	62266.3	65196.3	52560.9	53479.7
10.85_806.0381m/z	pos	10.85_806.0381m/z	-0.9336	-1.91004	0.0657107	0.268101	25873.4	29561.2	30729.9	22124.8	23054	28942.6	52385.1	23231.2	91038.7	55277.3
13.33_293.0632m/z	neg	Germanetriyltris(trimethylsilane)	0.172794	1.12724	0.0657796	0.268211	13714	15127.8	17682.5	17040.1	16176	13906.2	15463.7	12729.1	14033.6	14606.2
10.72_403.0095m/z	pos	10.72_403.0095m/z	-0.416916	-1.33507	0.0659601	0.268775	14792.6	10466.1	13799.6	15297.1	11848.9	21438.2	19530.4	17067.9	11474.1	18878.5
1.99_346.1329m/z	neg	Carcainium Chloride	0.550912	1.46501	0.0661235	0.269268	10458.6	9908.7	16658.8	16255.3	11799.7	10664.3	13628.4	7364.04	7174.17	5591.06
6.39_210.0882m/z	neg	Zalcitabine	0.358993	1.28253	0.0662193	0.269486	91240.4	75726.4	131911	104991	97282.6	63568	92316.1	87969.9	71204.4	75693
2.13_298.0964m/z	pos	5â€²-Deoxy-5â€²-<WBR>(methylthio)adenosine	0.569173	1.48367	0.0664834	0.270388	40021.7	44899.3	74703.3	58639.2	52730.8	19917.9	29572.7	51662.5	44685.5	36810.7
9.58_164.0386m/z	neg	D-methionine S-oxide	-0.255642	-1.19387	0.0666707	0.270918	5768.27	6405.73	6478.74	5217.88	5591.89	6541.76	7560.59	8089.97	7506.6	5476.36
11.49_306.0764m/z	neg	Glutathione	1.18645	2.27593	0.0666987	0.270918	663967	168593	496347	320905	624131	136661	168169	102615	31685.7	559996
2.53_197.8520m/z	neg	2.53_197.8520m/z	-0.336265	-1.26248	0.066858	0.271393	154877	186410	116671	142821	142966	204112	141441	186531	179136	227748
11.39_503.1616m/z	neg	Maltotriose	-3.0803	-8.45789	0.0670307	0.27192	16934.7	3525.78	0	18269.7	1545.1	99622	26332.7	57692.4	26089.1	130945
23.56_198.1852m/z	pos	Laurolactam	0.148147	1.10814	0.067216	0.272499	10678.7	12631	9826.45	11961	10824.8	10383.1	9745.81	9743.8	10094.5	10496.7
1.91_631.3458m/z	neg	1.91_631.3458m/z	0.99354	1.99106	0.0672815	0.272591	158212	344681	191822	303209	179582	29109.8	129649	215072	178411	39151.3
17.45_270.0077m/z	neg	2-[(Ethoxycarbonyl)oxy]-1,2-benzothiazol-3(2H)-one 1,1-dioxide	0.384144	1.30509	0.0674713	0.273186	8007.44	6344.21	11814.7	9409.51	8115.4	6607.35	7749.23	7462.51	6088.55	5568.92
10.88_156.0421m/z	pos	(2-Amino-1-hydroxy-2-propanyl)phosphonic acid	0.174988	1.12896	0.0677284	0.274053	4520.72	4237.54	4120.89	4913.21	4476.04	4220.89	3554.93	3558.09	3787.57	4602.73
2.08_668.3988m/z	neg	2.08_668.3988m/z	2.01532	4.0427	0.0678088	0.274204	7530.22	14805.2	19271	7451.33	14969.3	0	2786.34	10370.2	0	2677.4
6.49_152.0566m/z	pos	Guanine	-0.0956454	-1.06854	0.0679382	0.274553	1.56847e+06	1.62649e+06	1.74443e+06	1.52535e+06	1.59107e+06	1.67764e+06	1.79815e+06	1.60108e+06	1.79209e+06	1.73902e+06
10.45_140.0352m/z	neg	MFCD08701342	0.646422	1.56528	0.0680364	0.274618	47.3414	52.7666	62.9224	41.2866	71.3773	42.5979	131.727	0	0	0
2.05_382.1775m/z	neg	phe-phe-ala	-1.89857	-3.72843	0.0680404	0.274618	225.132	187.773	0	51.5106	288.071	493.878	864.381	491.729	568.547	400.702
10.92_496.9581m/z	pos	10.92_496.9581m/z	0.243215	1.18363	0.0680844	0.274622	15495.9	18118.8	15986.6	17173.9	15025.5	13066.5	13410.7	11231.3	13307.2	18093.5
3.78_115.0695m/z	pos	3.78_115.0695m/z	0.269066	1.20503	0.0682136	0.274969	9881.89	8127.42	9424.07	8439.2	7989.55	7414.88	9337.78	7639.31	5841.32	6165.12
4.56_158.9388m/z	neg	4.56_158.9388m/z	0.253976	1.19249	0.0685319	0.276077	843.086	722.957	771.707	761.226	863.78	595.84	542.644	837.196	587.846	758.765
10.42_183.0175m/z	neg	4-Amino-6-carboxy-2-oxohexa-3,5-dienoate	-0.385616	-1.30642	0.0686157	0.276174	1034.89	755.79	808.101	598.17	633.003	1213.63	991.64	1163.94	776.859	858.987
10.75_114.0195m/z	neg	4-Oxo-2-azetidinecarboxylic acid	-0.295529	-1.22733	0.0686427	0.276174	2557.68	2168.76	3342	2664.53	2639.56	3085.42	3610.44	4022.48	2804.03	2891.33
13.91_308.0906m/z	pos	glu-cys-gly	0.623067	1.54015	0.0689847	0.277375	8978.22	4697.02	7663.46	5598.46	8143.03	3129.18	4416.21	4054.34	2682.72	8492.99
32.99_123.0450m/z	neg	3-Hydroxymethyl-phenol	0.154482	1.11302	0.0693477	0.278153	748.844	740.896	780.064	768.693	669.824	691.308	576.352	682.927	751.428	629.236
12.47_137.0410m/z	pos	Methyl(oxo)phenylsilane	-1.21598	-2.32298	0.0693559	0.278153	0	0	0	40.1832	28.9257	40.6784	62.9088	19.5759	9.51236	34.4778
6.65_104.0330m/z	pos	Pyridine, magnesium salt (1:1)	0.419091	1.33708	0.0693564	0.278153	4803.86	4733.52	4034.5	3845	3774.61	2354.86	1981.01	3700.15	3455.45	4356.29
11.48_459.2094m/z	neg	ala-glu-glu-ile	-0.787509	-1.72609	0.0693765	0.278153	7916.05	3896.26	8072.67	2391.51	6864.08	6193.24	14244.2	10147.1	12427.4	7291
11.47_308.0906m/z	pos	Glutathione	1.03918	2.05506	0.0693963	0.278153	705709	211600	451730	353913	615521	170463	177820	143377	47365.1	598879
13.81_365.9866m/z	neg	2-Amino-1-(3-iodobenzyl)-1,7-dihydro-6H-purin-6-one	-0.362871	-1.28598	0.0697234	0.279288	8295.91	10612.7	10424	14976.7	7227.45	13161.6	14811.6	11597.6	12178.5	14527.4
8.60_219.0984m/z	neg	thr-thr	0.430932	1.3481	0.0697693	0.279296	6597.85	6801.86	9155.15	9394.94	7438.88	5913.45	9382.5	4461.84	4414.2	5044.53
12.08_269.0889m/z	neg	(6R)-9-(beta-D-Ribofuranosyl)-6,9-dihydro-1H-purin-6-ol	-0.613003	-1.52944	0.0701705	0.280726	7619.51	5319.91	3085.19	1586.88	3701.52	6380.55	6596.86	6591.24	6169.28	6861.66
10.75_294.0456m/z	neg	10.75_294.0456m/z	-1.43152	-2.69731	0.0702308	0.280791	950.177	448.658	1728.41	2034.74	622.876	3572.74	4098.53	4794.03	656.786	2489.96
29.05_241.2171m/z	neg	Ethyl tridecanoate	0.190617	1.14125	0.0703368	0.281038	1890.54	1709.61	1925.03	1629.73	1697.05	1573.31	1367.35	1588.31	1369.13	1857.65
13.51_709.1139m/z	neg	13.51_709.1139m/z	-0.450135	-1.36617	0.0705052	0.281384	10327.9	9036.06	14133.3	10573.9	10386.9	13131.6	18660.9	15912.4	17235.4	9460.5
5.95_303.0808m/z	neg	N-Sulfanilyl-3,4-xylamide	-0.278172	-1.21266	0.0705114	0.281384	21077.8	15085.9	16596.9	15933.4	15995.8	19381.4	24524.6	22548.2	19978	16268.6
8.14_146.1175m/z	pos	Acetylcholine	-0.179368	-1.13239	0.0708099	0.282231	924075	780668	680839	664700	806809	853674	890117	929301	855974	838656
2.01_408.1735m/z	neg	CJ-13454	-1.47	-2.77021	0.0708123	0.282231	1410.34	17452.5	352.064	1430.83	1196.36	18207	2427.23	3635.49	22589.5	13656.8
32.31_131.0250m/z	neg	3-Indazolone	0.350389	1.2749	0.0709455	0.282585	7358.3	8738.45	6626.73	9560.79	9233.35	5482.15	5766.12	9391.26	5560.18	6364.5
9.83_102.0550m/z	pos	Azetidinecarboxylic Acid	-0.270224	-1.206	0.0711673	0.283051	32904.2	24739.5	25472.9	26223.1	25784.6	34322.2	41470.4	29768.1	28890.1	28509.6
2.08_443.2870m/z	neg	1-methoxy-2-[2-[2-(2-methoxyethoxy)ethoxy]ethoxy]ethane	0.679093	1.60113	0.0711929	0.283051	5543.55	4931.9	5767.08	7609.06	6218.96	2684.4	9270.97	3387.56	2134.4	1301.59
13.29_368.1958m/z	pos	tiracizine	0.20785	1.15497	0.0712395	0.283051	72452.8	89026.8	88204.3	90023.1	85454.9	60296	72937.8	70178.1	79948.7	84755.1
8.18_93.0457m/z	neg	3-Methylpyridazine	0.195228	1.14491	0.0712401	0.283051	17940.2	16222.5	19429.4	17138	17258	14322	14957.6	18908	13088.5	15575.1
13.02_210.0076m/z	neg	13.02_210.0076m/z	-0.411289	-1.32987	0.0714369	0.283656	3993.27	4402.45	5072.81	4164.96	4263.88	7270.57	6613.79	4698.06	6631.02	3908.93
1.85_389.2392m/z	pos	Glu Leu Lys	-1.50129	-2.83095	0.0715942	0.28405	74.0433	647.575	4.2851	140.282	120.476	1162.67	240.853	284.633	497.726	616.459
8.70_404.1785m/z	neg	ser-asp-gly-lys	1.59089	3.01236	0.0716253	0.28405	8225.93	2945.25	12088.4	9077.12	9245.69	157.997	9962.13	3451.37	229.099	0
2.05_398.1721m/z	neg	2-[2-Amino-3-(4-hydroxyphenyl)propanoyl]-3-(2,6-diaminohexanoyl)-1,4-benzoquinone	1.48911	2.80715	0.0717596	0.284405	55.4181	13.6757	87.2185	136.197	111.215	3.98271	89.0475	6.27301	40.052	1.24577
14.24_132.1019m/z	pos	1750085	-0.258513	-1.19625	0.0718863	0.28473	1400.72	1302.77	1202.46	1085.39	1390.26	1973.84	1389.99	1384.44	1508.76	1377.92
24.85_212.0749m/z	neg	4-(Trimethoxysilyl)aniline	0.293347	1.22548	0.0720052	0.285024	814.806	1208.21	1075.62	1010.98	1103.91	956.377	732.24	993.929	682.409	888.389
1.94_513.2020m/z	neg	met-thr-thr-tyr	-2.54522	-5.83697	0.0720591	0.285061	10169.4	5319.38	0	4008.58	705.323	30756.7	29320.8	18848.9	19888.8	19131.2
9.74_150.0662m/z	pos	2-Amino-1H-benzimidazol-5-ol	0.336234	1.26246	0.0723245	0.285933	2606.62	2102.7	1631.31	2240.58	2081.7	2085.62	1234.91	1656.41	1676.01	1792.17
10.44_298.9178m/z	pos	10.44_298.9178m/z	-0.157351	-1.11524	0.0725758	0.286749	8392.89	9411.73	8698.81	8450.57	8746.02	9549.24	10109	8855.07	11369	8854.16
10.39_222.9880m/z	pos	2,2'-Thenil	-0.239424	-1.18052	0.0727766	0.287364	545133	419910	542034	534448	501209	623133	675365	673755	524964	504534
11.70_84.0588m/z	pos	11.70_84.0588m/z	-0.393856	-1.3139	0.0728596	0.287462	532.035	486.402	757.694	748.096	508.823	610.868	813.405	1068.34	776.955	717.129
3.15_187.1076m/z	pos	ALA-PRO	0.292936	1.22513	0.0729319	0.287462	2713.74	2039.1	2592.34	3200.18	3182.25	2098.8	2575.13	2381.79	2020.83	2127.55
10.41_156.9540m/z	neg	10.41_156.9540m/z	0.150676	1.11009	0.0729368	0.287462	12121.7	11096.5	12974.6	12081.7	11341	10559	12333.4	11220.9	9850.49	9738.95
7.34_260.1249m/z	neg	L-beta-Aspartyl-L-lysine	1.85816	3.62546	0.0729845	0.287472	3423.75	2068.59	6778.39	6305.91	5363.68	808.941	4650.09	1055.38	85.3521	0
7.38_187.1077m/z	pos	Pro Ala	0.593664	1.50907	0.0732266	0.288032	11850.2	10294.5	14299.2	19489.2	16394.8	12081.5	15367.6	8742.74	5875.26	5859.82
16.63_155.0016m/z	neg	3-sulfopropanediol	0.156973	1.11495	0.0732703	0.288032	1707.82	1590.38	1562.75	1376.48	1447.57	1387.35	1214.1	1474.8	1331.06	1484.89
6.94_200.0611m/z	neg	6.94_200.0611m/z	0.477358	1.39219	0.0732938	0.288032	2459.69	1396.7	2375.91	2550.09	2238.47	1347.56	2246.72	1850.96	1302.33	1167.23
10.32_414.8968m/z	pos	Diphenylditelluride	0.125786	1.0911	0.0733073	0.288032	57043.4	47934.5	49670.1	53399.5	55191.5	51408.9	44788.3	47812.5	50934.2	46315.4
0.67_206.9744m/z	neg	Copper oxine	0.288079	1.22101	0.0734176	0.288287	2945.57	2145.27	3099.45	3158.83	2842.31	2343.84	1927.3	2909.93	2229.93	2210.78
1.86_334.1760m/z	pos	Pro Phe Ala	-1.10059	-2.14443	0.0734899	0.288366	14457.3	33397.8	1518.42	8279.49	2310.46	27033.4	28848.6	35681.9	26768.6	10260.5
4.93_389.2041m/z	neg	(1Z)-N''-ethyl-N'-[(1E)-N-ethylpropanimidoyl]propanimidohydrazide 2-hydroxypropane-1,2,3-tricarboxylate (1:1)	0.684924	1.60762	0.073528	0.288366	9081.23	7343.04	12460.5	16099.9	14019.2	6268.31	12493.3	8149.89	3515.07	6274.15
8.21_107.0614m/z	neg	1-Methyl-2(1H)-pyridinimine	0.223813	1.16782	0.0738378	0.289279	8892.57	7919.06	9313.44	8625.74	8759.76	6819.52	7764.55	9415.92	5938.66	7318.69
10.78_281.0869m/z	neg	2-O-beta-L-Arabinofuranosyl-beta-L-arabinofuranose	-1.18232	-2.26941	0.0738517	0.289279	1957.05	991.95	1712.65	2503.82	1288.2	4242.04	5288.63	6501.63	1588.21	1570.71
12.22_233.0667m/z	pos	6-(p-Hydroxyphenylazo)uracil	-0.274183	-1.20931	0.0741624	0.290304	18429.2	14477.8	22216.5	24433.8	20201.4	27085.9	25241.3	21766	22161.5	24385.5
32.84_79.0173m/z	neg	32.84_79.0173m/z	0.180429	1.13322	0.0742046	0.290304	2244.34	2010.56	1821.63	2130.22	1795.66	1773.79	1544.04	1897.14	1661.49	1949.5
6.46_133.0155m/z	neg	6-OXOPURINE	-0.18629	-1.13783	0.0743088	0.290488	45194.8	50026.9	60204.4	47560	50549.8	53210.9	66502.3	53761.1	55557.2	59451
10.40_223.9912m/z	pos	10.40_223.9912m/z	-0.24136	-1.18211	0.0743426	0.290488	28806.4	22225.1	28173.7	28254.4	26070.9	32748.2	35820.6	35363.6	27680.7	26235.1
12.80_246.1082m/z	pos	4-Hydroxyprolylasparagine	-0.349899	-1.27447	0.0744103	0.290574	6201.95	6083.93	6965.07	6345.42	4499.74	7716.44	8886.34	9413.6	6029.96	6311.67
6.46_150.0420m/z	neg	5-Cyanoamino-4-imidazolecarboxamide	-0.177594	-1.131	0.0747586	0.291755	379186	426816	502426	396245	414806	442433	543223	454905	458463	498098
10.40_378.9590m/z	pos	10.40_378.9590m/z	0.47396	1.38892	0.0749502	0.292324	40411.2	22195.1	37313.1	37283.1	32592.3	22962.8	27220.7	35485.8	17138.4	19440.8
5.64_171.0239m/z	neg	3-(1,3-Thiazol-2-yl)alanine	-0.305564	-1.2359	0.0750405	0.292497	10693.3	13280.7	12987.6	12434.5	11678.2	15616.6	18611.5	12465.1	11732.5	17057.6
32.96_483.9769m/z	neg	32.96_483.9769m/z	0.116733	1.08428	0.0752412	0.293101	78730.9	88562.6	77706.1	90381.6	75444.9	77597.4	73953.8	77811	73746.2	75785.4
11.14_260.1363m/z	neg	ser-arg	0.442966	1.3594	0.0753499	0.29322	7581.17	5463.17	7166.6	8184.72	7007.57	5707.23	8451.51	4523.91	3496.6	3862.78
2.01_188.1069m/z	pos	1-Benzyl-3-methoxy-1H-pyrrole	-0.552417	-1.46654	0.0753638	0.29322	370.171	296.424	181.056	107.029	300.208	407.897	322.035	367.116	335.681	409.949
6.46_151.0453m/z	neg	6.46_151.0453m/z	-0.193727	-1.14371	0.0754343	0.293315	18035.6	20486.9	24615.9	18741.8	20033.9	21735	26812.7	21901.7	22082.2	24029.8
10.32_178.8734m/z	pos	diferric oxygen(2-) hydrate	0.134884	1.098	0.0758262	0.294659	38186.7	33375.4	31919.1	34980.3	35050.4	33470.6	28185.6	34153.8	30139.8	32074.5
10.35_724.8022m/z	pos	10.35_724.8022m/z	0.474608	1.38954	0.075958	0.294971	63379.5	36217.3	66689.6	68718.7	50500.6	43853	49116	44019.5	41307.1	27170.9
4.31_613.1726m/z	pos	4.31_613.1726m/z	-0.318926	-1.2474	0.0760858	0.294971	67997.7	82132.3	84193.7	80455.7	81239.7	115551	124175	74621.6	85997.7	93650.4
8.62_146.0458m/z	neg	N-Acetyl-DL-serine	0.886227	1.84834	0.076095	0.294971	101992	102550	37561.1	32495.9	59268.6	33936.6	46511	36346.3	30375.9	33459.6
13.95_196.8852m/z	neg	13.95_196.8852m/z	0.294169	1.22618	0.0761293	0.294971	17732	20943.3	16612.3	15734.8	23289.9	17447.4	13805.4	12429.8	15839.6	17392.5
1.90_343.2951m/z	pos	1.90_343.2951m/z	-0.766841	-1.70154	0.0761618	0.294971	3449.28	5290.54	2306.87	3326.43	5324.07	10585.4	8682	5142.66	3615.95	5493.09
2.07_607.3484m/z	neg	2.07_607.3484m/z	0.258502	1.19624	0.0761843	0.294971	12339.4	10509	8417.22	10224.4	11367.6	7415.77	9840.89	10269	8324.33	8335.75
10.76_259.0274m/z	pos	(2Z)-3-Phenyl-2-[(sulfooxy)methyl]acrylic acid	-0.279431	-1.21372	0.0762486	0.295041	15109.3	11489.9	12571.3	10909	12033.3	11332.5	17055.6	15643.3	16843.8	14513.1
1.68_703.5747m/z	pos	SM(d18:1/16:0)	1.06972	2.09902	0.0763547	0.295272	118694	151205	336830	269792	265882	21341.2	143714	103950	252939	22308.8
8.25_83.0604m/z	pos	1,4-Dihydropyridazine	0.137361	1.09989	0.0767716	0.296704	47130.1	40159.8	43976.9	45841	48521.6	39817.1	40455.5	46214.3	40968.7	37681.7
11.39_553.1183m/z	pos	11.39_553.1183m/z	0.345192	1.27032	0.0768361	0.296773	14206.1	11577.4	17687.7	15055.9	15591.4	10487.7	14086.8	10232.8	14866.5	8671.38
6.60_170.0601m/z	pos	Naphtho[2,1-d][1,3]oxazole	-0.4439	-1.36028	0.0768841	0.296779	4463.46	3945.74	2775.76	2652.46	3186.7	3228.2	4034.15	5509.41	4383.83	6003.72
2.05_375.2234m/z	pos	asp-ile-lys	0.709917	1.63571	0.0770119	0.297092	3225.27	6234.68	9921.49	9664.68	6807.73	4551.02	5043.15	3896.6	4077.97	4348.75
7.93_165.1200m/z	pos	7.93_165.1200m/z	-1.12827	-2.18597	0.0771052	0.297102	344.622	238.25	92.3287	255.367	48.9258	595.527	674.481	377.824	164.915	334.324
10.56_415.1051m/z	neg	PULMATIN	0.332492	1.25919	0.0771077	0.297102	1.24156e+06	990458	1.1343e+06	1.12385e+06	1.15323e+06	957898	1.19619e+06	922668	572753	832259
7.93_220.1188m/z	neg	1,4,7,10,13-Pentaoxa-2-azacyclopentadecane	-0.255071	-1.19339	0.077866	0.299843	6887.67	6341.38	5207.06	6307.84	6485.53	7114.07	9234.59	8033.57	6688.58	6199.23
13.75_196.8947m/z	neg	3,3,3-Trichloro-1,1,2-trifluoro-1-propene	-0.189312	-1.14022	0.0779387	0.299941	9693.72	7620.29	7845.85	9629.02	9053.31	10895.2	10722.4	9042.73	8990.04	10340
6.28_152.1182m/z	pos	2-[2-(1H-Imidazol-4-yl)cyclopropyl]ethanamine	0.476663	1.39152	0.0781796	0.300576	111213	117127	76826.1	82819.4	87486.2	92371.5	97192.2	42044.2	54032	56051.2
10.32_176.8753m/z	pos	10.32_176.8753m/z	0.132594	1.09626	0.0781977	0.300576	185174	162080	158222	172317	171168	163507	137023	167101	146776	160007
13.20_102.0914m/z	pos	Isovaleramide	0.339625	1.26543	0.0783347	0.30092	16651.4	16488.1	19902.3	17988	17636.5	8403.43	14429	14742.8	17323.4	15168.6
10.60_163.0247m/z	neg	D-Xylulosonic acid	-1.18582	-2.27493	0.0784466	0.301169	395.934	6790.41	367.738	975.817	928.339	5355.46	2932.96	2486.68	9428.72	1319.4
9.95_137.9865m/z	neg	2-Amino-2-oxoethanesulfonic acid	0.231066	1.1737	0.0786873	0.301911	4587.89	6433.99	5060.92	5330.18	4777.28	3944.51	4186.12	4964.95	4125.26	5092.67
24.78_228.2320m/z	pos	N,N,2-Tripropylpentanamide	0.127854	1.09267	0.0790115	0.302972	20959.3	26535.1	23236.2	23783.7	22636.4	20911.5	21568.3	22292.1	20150.2	22292.7
32.32_203.0573m/z	neg	3-hydroxybutanoate; 3-oxobutanoate	0.158492	1.11612	0.0791876	0.303293	32055.2	34361.6	36476.7	33644	34046.9	28474.9	29253.1	35224.5	26415.6	33468.4
32.25_290.1161m/z	neg	ser-trp	0.405009	1.3241	0.0791904	0.303293	14390.2	12002	14235.2	15889.6	15230.9	10410.2	10510.7	7085.48	8338.26	17840.5
11.70_331.0548m/z	neg	11.70_331.0548m/z	-0.233086	-1.17535	0.0792396	0.3033	12768.1	12728.1	18724.6	14998.5	16112.4	20534.1	17820.8	17126.2	16068.9	16991.7
5.56_104.1268m/z	pos	5.56_104.1268m/z	0.152085	1.11117	0.0793656	0.303599	71985.8	72575.6	60587.4	61226.7	66485.9	64901.2	62175.2	62671	54390.1	55420.2
12.05_323.0285m/z	neg	Uridine monophosphate (UMP)	-0.274625	-1.20968	0.0794624	0.303787	291362	190560	317332	291718	267829	301647	382158	343334	301401	315175
2.16_201.0254m/z	neg	Magnesium lactate	0.310226	1.2399	0.0795543	0.303909	144170	104909	115415	140184	126683	121930	70953.2	116261	97850.5	102206
1.73_130.0863m/z	pos	N-(2-Methoxyethyl)acrylamide	0.232337	1.17474	0.0795895	0.303909	2685.29	2325.49	2298.36	3164.05	2930.07	2391.99	2328.36	1964.33	2141.82	2582.36
12.21_347.0396m/z	neg	Inosine 5'-monophosphate (IMP)	-0.316306	-1.24514	0.0796481	0.30395	2.3451e+06	1.6556e+06	2.82872e+06	2.97339e+06	2.18744e+06	3.00159e+06	3.3408e+06	3.02487e+06	2.43674e+06	3.12552e+06
32.96_583.9704m/z	neg	32.96_583.9704m/z	0.131183	1.09519	0.0797383	0.304113	39333.5	45016.7	38636.1	45204.3	37046.1	39705.8	37611.1	36654.4	36575.6	36850.7
12.24_697.1012m/z	pos	Chaetocin	-0.458312	-1.37393	0.0798564	0.304381	904062	502478	1.13818e+06	1.39879e+06	945623	1.47251e+06	1.57239e+06	1.23817e+06	1.12476e+06	1.30953e+06
2.10_310.9143m/z	neg	3-Iodo-5-phenyl-1,2-thiazole-4-carbonitrile	-0.382974	-1.30403	0.0800424	0.304907	2863.79	1949.17	3328.21	2497.42	3147.43	3147.87	3152.86	4876.94	3837.46	2963.74
2.02_673.3776m/z	neg	2.02_673.3776m/z	-2.56364	-5.91197	0.080245	0.305497	0	4495.83	0	0	0	2369.49	464.152	9157.79	14612.3	0
10.56_414.1089m/z	neg	cylindrospermopsin	0.326929	1.25434	0.0805132	0.306179	254448	208142	234894	227744	235211	198542	245408	193802	117206	170179
9.38_255.1098m/z	neg	2-(3-Amino-3-carboxypropyl)histidine	0.743738	1.67451	0.0806156	0.306179	3287.44	1577.62	4629.99	3787.18	3164.69	1309.49	3204.99	2685.85	1356.08	1263.51
12.64_545.9809m/z	neg	12.64_545.9809m/z	-0.608463	-1.52463	0.0806161	0.306179	2189.72	1577.53	1037.03	608.361	2071.04	1991.62	1906.23	2347.12	3075.67	2091.87
9.96_156.1130m/z	pos	4-Amino-1,4,5-trimethyl-3,4-dihydro-2(1H)-pyrimidinone	-0.254652	-1.19305	0.080659	0.306179	6270.29	5915.04	8517.12	8673.84	6314.68	8188.1	9479.15	7796.69	9364.04	7754.02
6.60_148.0437m/z	neg	L-Methionine	0.25719	1.19515	0.0806649	0.306179	311845	291721	306889	247289	266503	185785	216020	278578	221437	289869
5.64_170.0206m/z	neg	5-Nitro-6-methyluracil	-0.288443	-1.22132	0.0807125	0.306179	224341	284223	265781	269794	244227	332296	382157	262473	246166	350421
32.32_249.0893m/z	neg	4,6-Di(2-pyridinyl)-1,3,5-triazin-2-amine	0.116539	1.08413	0.0808112	0.30626	45177	51749.6	46626.4	52116.8	45720.6	41603.1	46759.5	47437.8	42630.9	44226.2
1.75_346.2056m/z	neg	1.75_346.2056m/z	-0.896223	-1.86119	0.0808697	0.30626	18396.4	15852.3	5446.82	6797.86	10807.2	30297.4	30614	19231.1	9370.89	17138
13.94_168.9811m/z	neg	(R)-2-O-sulfolactic acid	0.194239	1.14412	0.0808841	0.30626	7299.12	8015.2	6679.59	7830.06	8015.46	7146.67	5873.91	6397.9	5740.17	7913.64
6.65_157.0760m/z	pos	indolylacetonitrile	-0.380252	-1.30157	0.0809261	0.30626	10754.9	10155	7750.18	7323.51	8343.28	8464.15	9842.15	13031.5	11173.9	15184.3
8.35_288.2026m/z	pos	Leu Arg	0.746639	1.67788	0.0812098	0.306971	58780.5	34548.9	68767.8	72848.5	49718.6	29409.8	59426.3	49707.9	12224.8	18886.3
11.48_272.0888m/z	neg	4-(Methoxyamino)-1-pentofuranosyl-2(1H)-pyrimidinone	1.37814	2.59934	0.0812152	0.306971	8114.4	1457.13	5998.67	3643.41	8112.93	1084.18	2175.48	529.712	78.1686	6642.26
32.96_433.9801m/z	neg	32.96_433.9801m/z	0.114463	1.08257	0.0812586	0.306971	139808	157617	137765	158147	132967	136196	130517	139010	129039	136143
5.32_803.2351m/z	neg	5.32_803.2351m/z	2.18223	4.53854	0.0814293	0.307394	10982.6	15372.5	15826.6	6197.33	9823.74	176.542	3695.93	4401.43	4546.32	0
10.57_441.0803m/z	neg	10.57_441.0803m/z	0.455281	1.37105	0.0814668	0.307394	9142.09	15535.1	14208	12145.1	9922.31	7243.18	6736.5	7325.15	9136.83	14013.9
13.79_589.2086m/z	neg	13.79_589.2086m/z	-0.379942	-1.30129	0.0816138	0.307766	120197	148621	104506	167833	99990.1	179583	163981	135003	137225	218527
20.12_150.0671m/z	neg	4-phenylsemicarbazide	0.117666	1.08498	0.081682	0.307841	967.225	915.118	914.362	887.835	1041.07	782.502	893.764	909.976	848.085	920.77
11.96_329.0602m/z	neg	4-{5-[(4-Methoxybenzyl)oxy]-1,3,4-thiadiazol-2-yl}-1,3-benzenediol	-0.170191	-1.12521	0.0819982	0.308244	8609.02	7576.28	7854.5	7948.25	9531.87	10385.7	10218.8	8952.04	8766.66	8396.02
0.98_201.0719m/z	pos	4-Fluorobenzophenone	0.428454	1.34579	0.0819989	0.308244	2020.88	1535.65	2563.88	2117.73	3029.56	1263.7	1498.48	1735.63	2125.32	1748.13
9.54_145.0617m/z	neg	D-glycylalanine	0.496219	1.41051	0.0820096	0.308244	8224.58	6402.96	12248.8	9678.68	10412.2	6151.33	10833.7	6558.68	4519.03	5233.76
10.60_136.8629m/z	neg	10.60_136.8629m/z	0.271531	1.20709	0.0820122	0.308244	5357.29	4716.56	6099.67	5235.71	5547.57	4306.5	5231.56	5087	3130.33	4575.84
7.01_243.9678m/z	neg	7.01_243.9678m/z	0.363921	1.28692	0.0820595	0.308244	9341.59	5687.68	7000.01	9576.63	10014	6348.16	7325.31	6701.78	5661.97	6302.38
11.50_304.0609m/z	neg	({[1-(6-Amino-9H-purin-9-yl)-3-fluoro-2-propanyl]oxy}methyl)phosphonic acid	1.33643	2.52525	0.0821104	0.308244	6573.98	1485.32	5670.09	3575.73	7376.44	1135.41	1776.48	834.392	88.6423	5935.95
4.99_246.0746m/z	neg	Triethanolamine Phosphate	-0.236635	-1.17824	0.0821273	0.308244	32620.5	35869.4	28827.8	30429.8	28933.2	36592.4	32534.9	38110.9	31322.9	46047.6
7.40_157.1335m/z	pos	(2E)-2-(Hydroxyimino)-N,N-dimethylcyclohexanamine	-0.319585	-1.24797	0.082374	0.308987	1568.03	1171.96	1590.84	1540.16	1490.38	2145.97	1933.09	2191.41	1479.41	1438.13
12.27_281.0448m/z	neg	N~2~-Acetyl-N-(2-sulfoethyl)-alpha-asparagine	-0.462477	-1.37791	0.082457	0.309117	6579.37	3051.4	8630.63	7958.81	5299.51	9685.61	9232.93	8794.48	7718.78	8001.27
14.07_152.0022m/z	neg	3-Sulfinoalanine	0.567837	1.4823	0.0825668	0.309332	815.384	1181.88	810.028	1317.91	1235.15	1159.27	742.257	497.626	370.162	845.298
12.61_159.0297m/z	neg	6-DEOXYASCORBIC ACID, L-	-0.486857	-1.40139	0.0826527	0.309332	368.955	590.027	332.448	343.064	378.568	659.413	355.148	488.885	568.543	751.1
10.95_250.9488m/z	pos	4-Amino-2-bromobenzenesulfonamide	0.223041	1.16719	0.0826641	0.309332	16183.3	17535.1	14138.5	15832.5	15770.3	14930.8	10442.6	14008.2	12650.4	16045.1
7.01_429.2351m/z	neg	asp-leu-leu-ala	-0.619134	-1.53595	0.0827084	0.309332	17483	12483.9	8963.37	4596.52	9180.59	14977.1	22720.3	16689.9	15479.1	11092.4
33.00_95.0137m/z	neg	2-Methylene-3(2H)-furanone	-0.348932	-1.27362	0.0829282	0.309924	118.076	171.078	145.266	159.999	114.364	208.193	137.289	163.302	167.543	227.759
14.80_579.0267m/z	neg	Uridine 5'-diphosphoglucuronic acid	0.451445	1.36741	0.082964	0.309924	127367	84962.2	182335	147377	119779	100961	120458	96100.6	92676.3	73797.8
12.21_719.0834m/z	pos	12.21_719.0834m/z	-0.246185	-1.18607	0.0831697	0.310484	190859	142828	195085	228412	215188	252099	217385	209714	218513	255588
2.03_413.2767m/z	neg	ala-val-leu-leu	0.626855	1.54419	0.0832115	0.310484	6980.45	6661.15	6047.96	5788.87	6434.48	2692.21	7464.71	6135.67	2989.39	1382.62
6.45_303.1057m/z	pos	URAZAMIDE	-0.288778	-1.22161	0.0833034	0.310645	13180.6	13712.7	16906.2	13209.2	14120.5	16842.8	22541.9	14735.5	18632.1	14140.4
10.42_280.9821m/z	pos	4-Iodbiphenyl	0.37136	1.29357	0.0835073	0.311151	166070	102940	152153	155173	139357	103061	123178	150798	82295.5	93934.7
5.09_212.0903m/z	neg	1949232	-0.242925	-1.18339	0.0835366	0.311151	45536.4	45864.6	35567.2	35692.1	35217.3	49400.4	43378.1	49279	38352.1	53757.6
10.21_280.9492m/z	pos	10.21_280.9492m/z	0.70772	1.63322	0.0836933	0.311552	930.441	548.201	454.383	1025.04	1188.09	373.81	385.406	665.6	386.157	725.724
6.94_201.0574m/z	neg	Sodium 1-heptanesulfonate	0.451272	1.36725	0.0838191	0.311838	20418	12656.4	24734.5	22415.3	17808.3	12141.9	19749.8	16205.4	11228.1	12374.2
15.75_424.0358m/z	neg	1-S-[2-(4-Hydroxyphenyl)-N-(sulfooxy)ethanimidoyl]-1-thio-beta-D-glucopyranose	0.204288	1.15212	0.0838796	0.311881	79339.9	87183.4	101967	97569.3	86052	84991.3	86997.4	83154.4	64279.8	72994.4
11.31_362.1317m/z	neg	asn-gly-ser-ser	2.52441	5.75339	0.0841539	0.312719	1818.22	461.18	6610.44	5184.39	3849.68	646.391	1484.19	110.157	0	870.501
24.84_143.1076m/z	neg	(Z)-5-Octene-1,3-diol	0.159587	1.11697	0.0843161	0.313139	1077.23	1394.29	1245.74	1208.31	1285.18	1258.84	1088.43	1136.3	1015.6	1060.67
10.61_108.0556m/z	pos	1H-Pyrazol-1-ylacetonitrile	-0.211907	-1.15822	0.0844067	0.313142	2234.31	2958.96	2618.88	2244.59	2402.65	2761.9	3063.79	2495.63	3387.21	2722.94
32.26_197.0467m/z	neg	Tetrazolo[1,5-a]quinoline-4-carbaldehyde	0.200043	1.14873	0.0845198	0.313142	22507.4	17188.2	20472	22706.6	22905.4	18544.9	15574.4	19555.3	19798.1	18610.4
6.48_134.0188m/z	neg	6.48_134.0188m/z	-0.201162	-1.14962	0.084552	0.313142	1835.63	2095.55	2467.71	1892.53	2066.41	2225.95	2859.62	2191.77	2255.83	2375.18
10.34_434.9477m/z	neg	Sodium perfluorooctanoate	0.140029	1.10193	0.0845876	0.313142	18477.9	15782.4	16652.3	17139.4	16209.2	15168.4	17530.4	15031.3	13415.3	15321.2
10.21_96.0090m/z	neg	Maleimide	-0.581217	-1.49611	0.0846324	0.313142	75.4579	24.4577	32.158	27.6951	57.1642	81.6767	64.6481	67.8994	41.6379	71.1741
23.47_135.0804m/z	pos	3-Isopropenylphenol	0.114677	1.08273	0.0846559	0.313142	1926.89	1911	1635.54	1833.93	1982	1733.57	1780.56	1659.67	1608.41	1796.96
12.38_156.0301m/z	neg	Furaspor	-0.220261	-1.16494	0.0846669	0.313142	1366.79	1294.96	1088.29	1136.21	1353.66	1236.68	1268.29	1678.52	1554.58	1531.91
3.57_227.1400m/z	neg	Leu-pro	0.983244	1.97691	0.0847187	0.313142	57661	39250.2	43894.7	45825.4	41554	22362.5	55398.9	21920.7	1843.67	13897.2
6.61_158.0838m/z	pos	NSC 266642	-0.481768	-1.39645	0.0848059	0.313142	5041.51	4665.02	3571.14	3496.33	3151.47	4410.27	3721.53	6833.94	5261.83	7599.43
6.62_118.0651m/z	pos	Indole	-0.297577	-1.22908	0.0848082	0.313142	12397.1	10500.9	8478.66	8410.87	9769.04	9775.7	10738.8	13099.4	12233.1	15063.2
10.13_199.0906m/z	pos	10.13_199.0906m/z	1.62264	3.07938	0.0848944	0.313279	289.37	372.871	513.441	304.428	333.333	0	47.3427	169.635	212.886	155.66
10.39_224.9861m/z	pos	3-[(Bromoacetyl)amino]-L-alanine	-0.234176	-1.17623	0.0850553	0.313691	81614.9	63643.6	80213	80697.7	74355.1	93338.6	100623	101754	76801.7	75069.5
11.73_95.9760m/z	neg	Sulfamic acid	-0.284381	-1.21789	0.0851522	0.313866	372.015	484.577	441.305	511.452	625.119	643.303	484.59	544.632	671.59	621.882
1.70_358.2696m/z	pos	leu-ile-ile	1.00481	2.00667	0.085419	0.314668	728.131	310.05	200.583	724.601	652.718	298.733	424.461	252.783	119.691	205.515
32.58_106.0047m/z	neg	32.58_106.0047m/z	-1.3701	-2.58488	0.0856492	0.315166	190.846	0	214.533	377.613	0	485.634	268.509	356.264	407.601	513.855
10.79_189.0127m/z	neg	Benzo[4,5]imidazo[2,1-b]thiazol-3-one	-0.768844	-1.7039	0.085696	0.315166	99904.6	62063.6	91343	114272	83059.3	173282	162365	243217	67090.6	121902
5.58_199.8497m/z	neg	5.58_199.8497m/z	-0.546175	-1.46021	0.0857026	0.315166	21942.8	32173	15807	21093.8	22644.2	34674.7	19103.5	31756.8	32720.3	47715.6
15.87_372.9706m/z	neg	15.87_372.9706m/z	-0.523848	-1.43779	0.086135	0.31642	92800	71296.9	75838.3	35702.8	59720.1	79535.6	65729.4	116027	115600	105284
11.35_543.1321m/z	pos	11.35_543.1321m/z	-2.47905	-5.57528	0.0861628	0.31642	11711.8	4916.95	0	17641.3	1131.32	56413.4	20969.2	36710	21123.3	62179.3
1.71_444.1986m/z	neg	1-(Diphenylacetyl)-2,6-diphenyl-4-piperidinone	0.237252	1.17875	0.086252	0.31642	8080.88	10452.6	12195.6	10349.6	10386.6	9401.44	8819.19	7860.27	7695.17	9884.21
1.71_382.2056m/z	neg	1.71_382.2056m/z	-3.45479	-10.9647	0.086273	0.31642	2206.05	1035.83	90.8699	0	671.451	15752.7	19434.3	5224.18	190.154	3353.22
11.92_116.0343m/z	pos	1,3-Oxazinane-2,4-dione	-0.279972	-1.21417	0.0862918	0.31642	8000.67	6564.86	9469.08	9341.97	7358.31	10378.4	12152.8	9002.35	9934.28	7992.43
6.29_175.1077m/z	pos	Val Gly	0.294171	1.22618	0.0864737	0.316618	12677	9486.13	15045.6	11948.8	12558.1	12184.6	10282.5	10485.6	7769.65	9608.31
1.90_203.1389m/z	pos	ALANYL-dl-LEUCINE	0.516848	1.43083	0.0864927	0.316618	21947	28806.5	21121.4	25946.5	18430.9	15159.6	27525.9	11028	8481.9	19051.6
1.95_182.0774m/z	pos	1.95_182.0774m/z	0.843688	1.79463	0.0864949	0.316618	325.087	265.559	812.412	493.001	581.954	216.55	143.287	475.493	136.346	406.901
4.53_225.9265m/z	neg	4.53_225.9265m/z	-0.386384	-1.30711	0.0866293	0.316928	17905.7	19586.5	10586.1	15547.1	16716.5	20932.2	14494.3	22871.9	23642.1	23076.8
9.20_115.0035m/z	neg	Fumaric acid	0.251315	1.19029	0.0867663	0.317247	2464.47	2707.91	2590.65	2542.64	2044.43	2357.2	1781.34	2035.68	1665.39	2535.28
20.57_171.1001m/z	pos	20.57_171.1001m/z	0.228777	1.17184	0.0869185	0.317474	1209.4	1480.38	1288.35	1309.51	1727.65	1285.6	1275.32	999.854	1270.64	1154.41
1.91_454.3887m/z	pos	1.91_454.3887m/z	0.573682	1.48832	0.0869281	0.317474	18405.7	20988.3	10018.8	21748.7	19603.6	13817.8	12304.9	12732	6639.6	15489
7.34_331.1622m/z	neg	ile-ser-asn	0.884838	1.84656	0.0870589	0.317559	28406.3	15489.4	44022.9	53896.2	41270.3	17611.2	54738.1	12579.8	6848.26	7369.86
11.33_479.1739m/z	neg	L659989	0.979278	1.97148	0.0870905	0.317559	8030.66	3810.53	10405.1	15879.4	8472.35	7439.19	8911.55	3552.59	1653.35	2076.92
32.73_192.0413m/z	neg	5-(4-Amino-2-hydroxyphenyl)-1,3,4-oxadiazol-2(3H)-one	0.725873	1.6539	0.0871007	0.317559	2277.33	2362.47	2612.15	1403.87	1935.2	1764.14	1740.56	372.001	822.503	1702.48
14.10_366.9266m/z	neg	1,2,3-Naphthalenetrisulfonic acid	1.82031	3.53157	0.087341	0.318253	1388.14	2513.06	929.358	1032.4	2003.56	1334.13	196.725	273.155	0	419.89
25.52_171.0670m/z	neg	1-[(E)-Phenyldiazenyl]-1H-pyrazole	-0.150368	-1.10985	0.0877699	0.319633	2655.7	2375.49	2037.04	2407.19	2141.37	2658.41	2779.12	2479.54	2626.46	2349.94
1.68_424.3632m/z	pos	1.68_424.3632m/z	-0.965176	-1.9523	0.0878636	0.319736	3405.59	3318.23	2246.46	3941.37	2855.97	12040.6	3547.98	8200.61	3403.52	3595.19
2.01_437.2075m/z	neg	2-[N-(1-Ethoxy-1-oxo-4-phenyl-2-butanyl)alanyl]-1,2,3,4-tetrahydro-3-isoquinolinecarboxylic acid	0.769681	1.70489	0.0878987	0.319736	5060.52	4907.21	10066.1	7911.5	5796.48	2313.77	6355.32	3016.13	6894.39	1209.48
13.82_154.0144m/z	neg	1-Hydroxy-6-oxo-1,6-dihydro-2-pyridinecarboxylic acid	0.157069	1.11502	0.0881023	0.320294	5539.91	7379.93	6632.26	6936.1	6737.27	6293.39	6024.78	5438.92	5846.84	6193.66
1.72_129.1274m/z	pos	2-Isopropyltetrahydro-2H-pyran	0.18528	1.13704	0.0882426	0.320534	1831.36	1797.72	1946.88	1864.4	1992.63	1485.02	1653.01	1502.52	1519.13	2135.83
2.09_266.1383m/z	pos	Anisomycin	-0.998234	-1.99755	0.0882688	0.320534	22523.4	16955.4	2975.43	16067.7	17056.3	25577	13305.7	38332.7	37477.4	36283.5
10.25_246.0132m/z	neg	10.25_246.0132m/z	-0.370662	-1.29295	0.0884615	0.320766	4932.98	6450.58	4076.05	4316.27	4138.8	7787.95	4996.72	6761.68	4637.39	6738.09
12.15_275.1247m/z	neg	saccharopine	-0.634241	-1.55212	0.0884652	0.320766	989.551	1279.67	3501.57	2741.35	1313.65	2297.23	4651.93	2504.06	3005.62	2794.74
13.05_316.9538m/z	neg	13.05_316.9538m/z	-0.396735	-1.31653	0.0884837	0.320766	4037.84	3956.38	4830.79	3874.77	3700.25	7861.65	4558.63	4978.56	5625.05	3834.86
5.07_118.0823m/z	pos	5.07_118.0823m/z	0.203204	1.15125	0.0891168	0.322878	19863.8	27267.6	27722.9	24762.3	23448	22471.7	22313.6	21975.6	21665.9	18468.8
14.04_122.9756m/z	neg	sulfoacetaldehyde	0.335816	1.26209	0.0892874	0.323312	1531.24	2039.83	1414.46	2092.74	1920.98	1810.25	1572.19	1139.07	1115.6	1492.28
14.82_402.9947m/z	neg	1-{5-O-[Hydroxy(phosphonooxy)phosphoryl]pentofuranosyl}-2,4(1H,3H)-pyrimidinedione	0.443418	1.35982	0.0894343	0.32366	7765.86	5038.66	9554.91	9159.12	7048.57	6378.89	7075.49	5344.1	5815.06	3747.02
11.56_359.1919m/z	pos	asp-lys-pro	-0.573224	-1.48784	0.0896795	0.324363	14059.9	9536.05	10770.6	4056.31	8299.9	13512.3	16415.6	13036.8	17161.4	9392.49
12.24_138.0491m/z	pos	12.24_138.0491m/z	-0.251325	-1.1903	0.0898507	0.324798	66280.3	49837.5	73863.3	84337.9	66308.6	87805.9	83010.8	81887.6	68909.5	83835.8
1.76_485.1380m/z	neg	Benzyl 5-[(acetylsulfanyl)methyl]-4-(1,3-benzodioxol-5-yl)-1-hydroxy-L-prolylglycinate	-1.38532	-2.61231	0.0900187	0.325221	6558.99	36440.7	0	2394.34	0	44900	21923	19757.3	4036.9	27973.9
16.82_299.9853m/z	neg	16.82_299.9853m/z	5.13492	35.1371	0.0901776	0.32561	0	554.577	319.375	1659.35	79.4712	35.2531	0	0	16.639	17.6097
9.87_72.0087m/z	neg	9.87_72.0087m/z	-0.254098	-1.19259	0.0902559	0.325708	1533.86	1448.95	1566.62	1451.05	1362.37	1776.49	2245.09	1849.26	1465.89	1445.1
23.51_388.3166m/z	pos	23.51_388.3166m/z	0.100229	1.07194	0.0904639	0.326189	17360.7	19825.8	17791.8	17302.7	17020.6	15965.4	16205.8	16710.7	16257.5	18168.5
12.46_712.3217m/z	neg	12.46_712.3217m/z	-0.249617	-1.18889	0.090521	0.326189	19352.5	13872.3	22058.4	19856.8	17482.2	22687.9	25385.7	21723.8	21796.6	18524.7
1.32_206.9744m/z	neg	Copper oxine	0.252267	1.19108	0.0905889	0.326189	1964.82	1484.82	2262.26	2101.07	2042.46	1797.22	1414.54	1832.56	1725.46	1503.81
1.84_193.1337m/z	pos	1-(O-ANISYL)PIPERAZINE	0.248574	1.18803	0.0905937	0.326189	1644.26	1958.49	1898.82	1878.18	1911.14	1175.73	1713.22	1585.49	1346.76	1998.41
13.65_489.0761m/z	neg	Calcium bis[(3R,4S,5R,6R)-2,3,4,5,6,7-hexahydroxyheptanoate]	-1.0721	-2.10249	0.0908402	0.326891	4916.8	1658.86	16898.1	14719.3	4943.62	19921	29942.4	21855.8	7480.59	11500
10.03_97.0397m/z	pos	4-methylideneimidazole-5-one	-0.109126	-1.07857	0.0909338	0.326911	5080.91	4458.39	5538.62	5453.27	5237.81	5751.36	5530.27	5445.01	5694.35	5373.19
10.56_135.0298m/z	neg	threonic acid	-0.768369	-1.70334	0.0909484	0.326911	30282.8	83202.8	28815.1	36906.9	32291.5	79311.5	56552.4	47952.9	131823	44619.4
23.00_208.1331m/z	pos	N-(2-Butoxyphenyl)acetamide	-0.178003	-1.13132	0.0912338	0.327752	1192.22	1089.88	1269.74	1378.73	1416.3	1505.49	1435.77	1392.54	1238.35	1608.82
4.16_261.1441m/z	pos	glu-leu	-0.153328	-1.11213	0.0915511	0.3285	106609	108748	133310	132334	132173	141488	144659	127416	139892	128477
5.55_104.0871m/z	pos	3-Fluoropiperidine	0.139844	1.10179	0.0915625	0.3285	71956.1	76425.7	63846.1	63834.7	70358.9	68750	63064.2	67112.8	57646.2	57844.6
2.08_470.2973m/z	pos	gln-pro-ile-ile	0.665569	1.58619	0.0915965	0.3285	27425.7	41712.2	47741.3	76006.2	45445.7	33352.6	46831.2	33857.5	17820.2	18390.2
11.50_328.0584m/z	neg	11.50_328.0584m/z	1.18241	2.26955	0.0916786	0.328609	31503.2	9067.81	18053.4	13495.4	27058	4838.82	4729.97	3453.93	140.724	30533
10.61_120.0655m/z	pos	4-(Aminooxy)butanoic acid	-0.211252	-1.15769	0.0919281	0.329318	2810.1	2631.08	2239.34	2361.09	2082	3164.9	3083.7	2862.68	2512.34	2412.59
8.71_104.0706m/z	pos	L-2-Aminobutyric acid	0.142825	1.10406	0.0920724	0.32965	17705.9	17058.7	19127.6	20329.1	20318.3	18080	18694.1	17184.2	16636.9	15033
10.87_284.9719m/z	pos	10.87_284.9719m/z	0.195353	1.145	0.0921271	0.329661	66387	71623.3	63910.7	61780.9	70340.2	58673.5	54211.2	46087	69016.3	63750.2
1.72_360.2215m/z	neg	(7,7-Dimethyl-2-oxobicyclo[2.2.1]hept-1-yl)methanesulfonic acid - 6-methyl-2-heptanamine (1:1)	-1.04515	-2.06358	0.0921858	0.329686	31610.7	23709.8	8976.65	14629.9	17646.4	62697	59029.4	36425.5	13603.4	27536.7
3.87_234.0801m/z	neg	1,2-dihydroxy-4-(N-acetylcysteinyl)butane	-0.922258	-1.89508	0.0922898	0.329873	2801.03	1888.31	9614.7	7249.47	3962.71	4634.36	5805.17	15403.9	10968	11548.4
12.70_182.0129m/z	neg	L-Homocysteic acid	-0.288732	-1.22157	0.0924198	0.32998	2979.3	2525.64	3603.84	2880.34	3185	3440.77	4228.2	4642.96	3213.19	3012.2
32.96_239.0595m/z	neg	1-(Propyldisulfanyl)-1-(propylsulfinyl)propane	0.111651	1.08046	0.0924235	0.32998	26842.9	28281.8	25738.3	31210.3	26096	26275.8	27023.5	24954.3	25237.1	24388.3
2.07_581.3300m/z	neg	2.07_581.3300m/z	-1.88108	-3.6835	0.0925041	0.330083	7480.39	4714.11	442.53	0	916.101	5029.62	6973.07	13362.6	13562.4	11008.7
15.75_138.9705m/z	neg	acetoxysulfonic acid	0.146399	1.1068	0.0931185	0.33209	7087.08	6525.64	7550.26	6871.74	6353.15	7003.72	6439.76	6379.66	5374.17	5871.75
11.47_330.0726m/z	pos	11.47_330.0726m/z	1.00837	2.01163	0.0931898	0.332113	166122	46492.1	93517.3	76435.6	146392	38600.4	37383.9	28902	6136.45	151925
25.62_309.2268m/z	pos	UNII:YXE6ECT5SV	-0.135655	-1.09859	0.0932547	0.332113	43664.7	46370.4	40091.2	42419.6	43045.1	44700.6	42682.5	45409.8	50442.7	53611.2
2.07_333.1742m/z	neg	2.07_333.1742m/z	0.346299	1.2713	0.0932813	0.332113	2821.43	2598.29	1963.51	2819.71	3038.87	2446.92	2621.61	1990.43	1940.27	1415.71
11.14_404.1044m/z	neg	(2E,6E)-8-Anilino-3,7-dimethyl-2,6-octadien-1-yl trihydrogen diphosphate	0.211053	1.15753	0.0933978	0.332313	5954.99	5495.99	4576.76	5477.17	5016.92	4199.19	5883.4	4205.89	4432.11	4191.12
10.75_473.1621m/z	neg	10.75_473.1621m/z	-0.830578	-1.7784	0.0934417	0.332313	4687.4	2009.57	3235.4	6562.59	2679.95	6227.7	10548.2	9606.92	4149.05	3572.61
29.06_328.9840m/z	neg	29.06_328.9840m/z	0.157488	1.11534	0.0937043	0.33306	4648.06	4110.94	5022.24	3907.55	4206.06	4046.29	3754.92	3951.52	3546.57	4330.77
13.49_611.1443m/z	neg	Glutathione, oxidized	-0.39215	-1.31235	0.0939291	0.333673	398874	399903	566804	443656	381673	540158	703279	617344	649021	365434
32.83_142.0238m/z	neg	32.83_142.0238m/z	-0.454967	-1.37075	0.0939894	0.333702	285.683	240.904	154.876	257.387	490.112	396.021	404.271	379.712	305.04	475.561
1.45_210.1851m/z	pos	(3Z,6E)-N-Hydroxy-2,4,4,7-tetramethyl-6,8-nonadien-3-imine	0.35484	1.27884	0.0945156	0.335245	1675.64	1794.23	1056.93	1576.05	1516.79	1022.54	971.028	1545.06	1035.94	1382.57
11.92_154.0119m/z	neg	Acetonitrile trifluoroacetate (1:1)	-0.190802	-1.1414	0.0945293	0.335245	2548.5	3159.73	2766.47	2644.92	2869.61	3727.23	2673.75	3134.95	3000.32	3431.74
11.63_224.0271m/z	pos	N-Boc-Bromoethylamine	1.84934	3.60335	0.0946668	0.335546	846.349	568.613	1261.98	969.957	965.148	265.214	262.032	436.817	312.256	0
2.76_115.0763m/z	neg	dimethyldioxane	-0.330444	-1.2574	0.0947689	0.335721	652.687	689.448	692.174	776.7	851.2	1224.5	1076.98	732.354	777.765	794.554
11.94_285.1190m/z	pos	Glu His	0.231513	1.17407	0.094851	0.335825	85934	69294.2	93939.9	73965	78905.2	63623.9	86984.4	70015.4	62927.9	58880.1
10.72_133.0608m/z	pos	L-Asparagine	-0.342717	-1.26814	0.0950869	0.336474	52485.7	36929.8	44179.7	46221.4	41454.3	57181.9	61107.1	74218	41267.5	46829.9
10.70_367.0346m/z	pos	10.70_367.0346m/z	-0.495573	-1.40988	0.0953128	0.337086	12336.7	8028.56	13051	12539.5	9674.42	17744	17706.1	20113.5	8996.72	13873.7
8.19_178.0621m/z	neg	[(1E)-3-Phenyl-1-triazen-1-yl]acetic acid	0.184454	1.13639	0.0955318	0.337673	23877.2	21511.3	25724.8	23407.2	23013.9	19635.2	20998.9	25108.2	16745.8	20939.5
12.09_196.0223m/z	neg	(4S)-5-Oxo-4-(trifluoromethyl)-L-proline	0.224657	1.1685	0.0956339	0.337791	5171.85	6508.56	4758.85	4266.49	5524.62	4637.63	4131.21	4352.48	4336.95	4988.91
12.21_369.0215m/z	neg	DIAMINOSTILBENEDISULFONIC ACID	-0.172147	-1.12673	0.0956713	0.337791	92787	93179.9	94932.2	102469	96379.7	114281	95870.8	103983	96485.4	129928
11.91_88.0394m/z	pos	N-Hydroxyacrylamide	-0.247822	-1.18741	0.0959311	0.338521	21405.6	18078.1	25462.9	24483.5	20278	27147.5	31946.3	24033.7	25598.6	21543.8
2.14_434.2253m/z	neg	lys-ser-thr-thr	0.636882	1.55496	0.0960502	0.338754	9559.67	7711.69	4094.76	10636.7	7984.36	5222.68	8196.12	5346.41	4086.54	2862.29
9.84_118.0509m/z	neg	AMINOHYDROXYBUTYRIC ACID	-0.264744	-1.20142	0.0961553	0.338844	107956	98914.9	110722	101653	98627.9	122351	163862	130383	102350	103240
10.21_279.1006m/z	pos	Glu Met	0.431951	1.34906	0.0962277	0.338844	18768.1	11926.7	16014.1	18022.2	16223.7	13411.4	14290.7	15945.7	6696.35	9662.9
13.29_341.1848m/z	pos	3-Hydroxyquinine	0.328992	1.25614	0.0962354	0.338844	27709.4	31553.9	36666.3	41525.4	36090.6	19228.3	30613	22998.1	33275	32042.8
32.31_219.0886m/z	neg	2,4-Diamino-6,7-dimethoxyquinazoline	0.0942799	1.06753	0.0963093	0.338917	59596.7	57869.6	59005.2	62551	59210.5	56542.7	52785.7	63008.7	52574.2	54455.1
11.33_715.1010m/z	neg	11.33_715.1010m/z	-0.804527	-1.74657	0.0964995	0.339399	4174.91	1808.57	5556.45	3701.78	3734.81	4346.41	3912.89	5839.27	12783.2	6265.83
6.46_123.0311m/z	neg	Cytosinimine	-0.621275	-1.53823	0.0968368	0.340398	62.3759	53.3164	68.7126	88.6095	50.6635	82.328	180.842	61.1491	85.3077	90.9568
6.83_171.0764m/z	pos	2,4,6-Trimethyl-7-oxa-2,4-diazabicyclo[4.1.0]heptane-3,5-dione	0.241495	1.18222	0.096958	0.340425	1805.95	1358.22	1758.11	1907.16	1880.92	1425.69	1228.26	1349.09	1790.51	1573.5
32.26_258.0995m/z	neg	Proacacipetalin	0.0977955	1.07014	0.0969748	0.340425	42267.1	38846.6	44779.6	41529.4	40759.9	38889.1	36341.7	42038.2	36736.8	40532.2
10.56_187.0246m/z	neg	aconitate B	0.137022	1.09963	0.0970047	0.340425	11118	12398.7	12864.5	10707.6	11653.7	9769.94	10312.4	10012.8	11775.1	11549.3
15.73_502.0132m/z	neg	15.73_502.0132m/z	0.280711	1.21479	0.0971208	0.340479	33219.5	47291.3	50164.9	39392.9	33450	35136.8	32397	36612.2	27965.6	35420.9
13.84_287.9532m/z	neg	13.84_287.9532m/z	0.392943	1.31307	0.0971269	0.340479	9587.95	11387.2	8378.23	7523.46	11303.4	10620.6	6101.16	7800.33	4736.28	7433.29
14.03_252.9146m/z	neg	14.03_252.9146m/z	0.413537	1.33195	0.0974945	0.341252	13578.9	22726.7	12853.3	14122.1	15948.9	15015.7	9042.52	10707.2	9160.07	15557.4
13.00_115.0036m/z	neg	Maleic acid	0.135662	1.0986	0.0975027	0.341252	315656	284617	320786	308170	300347	263132	289303	311101	236826	291937
10.02_331.1136m/z	neg	shinorine	-0.21172	-1.15807	0.0975531	0.341252	178126	161451	228406	192766	170614	206407	257112	219274	207801	187986
11.13_231.0985m/z	neg	N-acetyl-LL-2,6-diaminopimelic acid	-0.470057	-1.38516	0.0975619	0.341252	17052.9	13476.9	13066.8	6793.69	10906.4	11436.6	18143.9	18828.3	20859.5	15639.7
3.93_138.0246m/z	pos	3.93_138.0246m/z	-0.163826	-1.12025	0.0980021	0.342604	4366.67	4108.85	3333.3	3754.67	4119.88	4890.31	4476.74	3929.21	4129.63	4625.09
12.10_174.0338m/z	neg	12.10_174.0338m/z	0.433	1.35004	0.0984403	0.343744	1882.6	1781.12	2842.84	2284.9	2216.15	1208.64	2115.01	2249.85	978.662	1600.09
10.64_226.9768m/z	neg	10.64_226.9768m/z	-0.29995	-1.2311	0.0985032	0.343744	1168.94	1238.17	1357.88	1396.83	1616.08	1660.79	1263.06	1932.5	1436.67	2052.44
13.49_305.0686m/z	neg	2,3,4-Tri-O-acetyl-6-deoxy-1-thio-beta-L-galactopyranose	-0.386312	-1.30705	0.0985434	0.343744	102720	97239.9	145398	119191	100328	137011	184874	160069	161269	95099.8
12.23_349.0540m/z	pos	2'-Inosinic acid	-0.244199	-1.18444	0.0985438	0.343744	1.94618e+06	1.40432e+06	2.06783e+06	2.41356e+06	2.06935e+06	2.53936e+06	2.54698e+06	2.19694e+06	2.11008e+06	2.33403e+06
2.77_68.9953m/z	neg	2.77_68.9953m/z	-0.122097	-1.08832	0.0987037	0.344084	3463.64	3400.69	3521.03	3830.11	4141.59	4067.28	4011.64	3587.36	4167.93	4144.51
11.41_267.0717m/z	neg	3-Deoxy-D-glycero-D-galacto-2-nonulosonic Acid	-0.248236	-1.18775	0.0988149	0.344084	13121.2	11125.1	16303.6	11197.6	14080.4	15870.2	14618.7	19415.2	14008.4	14275.6
1.70_416.3229m/z	pos	1.70_416.3229m/z	2.25503	4.77344	0.0988495	0.344084	845.063	69.3998	44.8193	488.477	762.71	73.1309	191.956	194.038	0	0
25.25_171.0670m/z	neg	1-[(E)-Phenyldiazenyl]-1H-pyrazole	0.138783	1.10098	0.0988573	0.344084	2577.89	2608.28	2333	2498.5	3010.83	2270.19	2604.79	2202.9	2372.46	2382.78
10.53_272.1713m/z	pos	Pro Arg	1.82239	3.53667	0.0991047	0.344352	2898.37	12505.4	4589.38	27197	2366.47	7251.6	2434.69	3526.93	422.564	372.889
5.78_298.3464m/z	pos	Dimantine	-0.236487	-1.17812	0.0991422	0.344352	17042.1	18189.7	12097.6	18545.4	16675.2	17924.4	17308.6	20663.7	18805	22552.9
6.98_473.1788m/z	pos	C1'-C9-Glycosylated UWM6	-0.597911	-1.51352	0.0991718	0.344352	10267.1	7014.74	28158.8	29150.3	18973.1	29267.4	37062.7	26606.8	24466	24211.2
27.74_243.0056m/z	neg	3,6-Di(2-thienyl)pyridazine	0.154497	1.11303	0.099187	0.344352	2314.94	2976.66	2478.97	2855.59	2657.22	2626.81	2275.4	2352.48	2181.64	2497.54
10.50_445.0740m/z	pos	10.50_445.0740m/z	0.280751	1.21483	0.0992298	0.344352	150538	181954	161703	135114	144043	100277	100578	123029	163826	148885
5.58_170.8331m/z	neg	Dichlororuthenium(2+)	-0.514903	-1.4289	0.0992702	0.344352	4970.7	7935.94	3731.54	4678.96	5275.06	7988.63	4568.72	7401.84	6991.2	11049.3
12.25_306.1305m/z	pos	Thr Glu Gly	-0.308287	-1.23824	0.0993126	0.344352	199138	126661	204254	248277	198277	271150	261189	227522	199409	250001
13.00_133.0141m/z	neg	D-(+)-Malic acid	0.135783	1.09869	0.0994698	0.34471	2.56792e+06	2.40639e+06	2.66927e+06	2.52712e+06	2.44573e+06	2.14435e+06	2.33361e+06	2.56472e+06	1.95616e+06	2.48435e+06
10.47_347.1827m/z	pos	Methyl N-[(6-{[(2-aminoethyl)amino]methyl}-2-pyridinyl)carbonyl]histidinate	0.177147	1.13065	0.099615	0.344822	5667	6476.22	4864.15	5514.11	5813.83	5268.01	4145.7	5145.69	5120.07	5381.13
12.17_217.0827m/z	neg	MFCD00025556	0.351506	1.27589	0.0996269	0.344822	5196.53	5748.25	4073.5	3271.39	3864.17	4337.94	3589.58	3358.83	3312.15	2763.82
26.81_591.1814m/z	neg	Pentamidine diisethionate	-0.110421	-1.07954	0.0996644	0.344822	13305.3	11624.8	11817.3	11125.5	12340	13518.7	12748.8	13951	11837.4	12947
10.74_212.9993m/z	pos	10.74_212.9993m/z	-0.213006	-1.1591	0.100008	0.345599	60291.3	63399.5	61783.3	60124.1	63004.4	71547.1	72328.8	53725.2	81329.6	78771.5
12.14_277.1390m/z	pos	Saccharopine	-0.479465	-1.39423	0.100011	0.345599	21721.7	18609.8	53491.3	43113.9	27243.9	42021.9	60245.1	40584.2	47043	39012.6
12.24_137.0458m/z	pos	Hypoxanthine	-0.229396	-1.17234	0.100052	0.345599	1.06895e+06	802805	1.14532e+06	1.33094e+06	1.09004e+06	1.38767e+06	1.32829e+06	1.26297e+06	1.10229e+06	1.29404e+06
13.38_187.0246m/z	neg	(Z)-2-Butene-1,2,3-tricarboxylic acid	-0.279718	-1.21396	0.100232	0.345759	2402.51	2026.3	3662.39	3391.11	2862.4	3237.65	3484.92	3882.53	3649.4	3160.44
13.49_305.5702m/z	neg	13.49_305.5702m/z	-0.417407	-1.33553	0.100286	0.345759	21283.1	21289.8	32214.7	25111.8	20534.8	29337	40904.1	35452.2	35069	20082.4
32.49_205.1093m/z	neg	4-(2-Pyridinyl)-1-piperazinecarboxamide	-0.239997	-1.18099	0.100298	0.345759	5379.54	4416.29	3960.48	5785.26	4565.98	5472.6	4745.52	6751.4	6096.04	5406.14
12.62_216.9282m/z	neg	1-Chloro-4-iodobutane	0.105245	1.07568	0.10034	0.345759	65402.3	65998.5	73753.6	62881.9	69520.8	61873.8	66619.5	66319.8	61791.8	57203.9
11.38_332.0810m/z	neg	CI-959 FREE ACID	1.22223	2.33307	0.100369	0.345759	10204.8	6719.51	43816.6	21220.6	24740.4	9466.25	13363.2	9157.11	9109.12	4635.92
10.70_134.0641m/z	pos	10.70_134.0641m/z	-0.45179	-1.36774	0.100533	0.346135	1790.15	1241.25	1437.7	1560.87	1384.19	2140.72	2146.64	2936.15	1290.15	1628.78
10.34_512.8741m/z	pos	10.34_512.8741m/z	0.133481	1.09694	0.100704	0.346377	54334	42643.4	46276.2	52667	48695.8	47352.3	42370.3	44973	45454.1	42849.2
2.07_129.0920m/z	neg	1,2-Cycloheptanediol	-0.126003	-1.09127	0.100712	0.346377	2656.02	2896.11	2307.93	2613.24	2456.4	2935.64	2993.46	2916.94	2585.54	2678.62
12.60_219.0620m/z	neg	asp-ser	0.350056	1.27461	0.100778	0.346417	1031.56	1354.53	961.587	764.934	968.872	612.625	889.987	656.893	807.372	1018.75
1.89_103.0754m/z	pos	5-Hydroxypentanal	0.246529	1.18635	0.10093	0.346752	12728.5	13356.5	16467.8	10984.7	13271.8	9444.1	12755.3	12391.8	9611.53	12111.5
11.49_321.0873m/z	neg	gly-ser-gly-cys	1.35913	2.56531	0.101081	0.346848	10736	2598.79	8211.38	5365.65	10737.9	1786.83	2322.67	1003.21	25.4202	9535.35
12.50_507.1325m/z	pos	12.50_507.1325m/z	-4.13234	-17.5371	0.101129	0.346848	193.442	1714.14	413.764	620.304	0	10434.7	8665.29	1907.71	30583.3	79.8496
8.94_208.0464m/z	pos	Pterin-7-carboxylic acid	-0.216609	-1.162	0.101223	0.346848	22069.2	25556.2	27720.7	28081.1	28965.1	32891.8	36354.8	26626.8	26316.4	31650.8
4.52_181.0096m/z	pos	4.52_181.0096m/z	-0.928636	-1.90348	0.101331	0.346848	952.784	359.967	601.758	589.141	581.478	398.129	890.146	1819.68	1488.14	1280.89
2.78_138.0559m/z	neg	2(1H)-Pyridone, 4-hydroxy-1,6-dimethyl-	0.22752	1.17082	0.101345	0.346848	6203.79	5623.61	6096.67	6359.79	6803.48	5302.81	7094.92	5195.03	4796.16	4162.09
32.32_129.0331m/z	neg	MFCD00061550	0.104961	1.07547	0.101349	0.346848	22260.9	23516	23401.3	24345.8	24337.1	21945.1	20136.2	24235.7	20133.1	23140.1
5.01_491.3047m/z	pos	5.01_491.3047m/z	0.269108	1.20506	0.101355	0.346848	286240	200328	259936	291505	237429	241530	227170	233253	195251	161195
6.90_168.8361m/z	neg	6.90_168.8361m/z	0.497228	1.4115	0.101465	0.346848	1063.51	1524.21	944.307	1068.28	1276.36	991.107	367.686	903.686	769.277	1130.21
5.64_195.0331m/z	neg	5-methylthiopentose	-0.262244	-1.19934	0.101516	0.346848	3731.78	3216.86	3017.74	2554.36	2608.91	3483.17	4514.15	3450.5	2947.35	3751.47
22.78_113.0355m/z	neg	4,5-Dihydro-1H-imidazole-4-carboxylic acid	0.12105	1.08753	0.101592	0.346848	662.176	610.397	702.357	733.466	658.369	673.968	570.498	579.086	614.087	657.76
10.93_319.0943m/z	neg	1-{[2-(Benzyloxy)ethoxy]methyl}-1H-imidazole-4,5-dicarboxylic acid	0.198203	1.14727	0.10161	0.346848	13427	14694	13132.1	13446.7	18347	12612.7	11783.6	12392.4	12369.3	14511.4
11.57_324.0935m/z	neg	N-Glycolylneuraminic acid	0.423516	1.34119	0.101611	0.346848	47911.2	42198.6	61577.2	70293.2	53914.4	46446.9	60193.6	38075.8	24564.2	36426.6
4.32_395.0357m/z	neg	1,2-bis(2,5-dimethyl-3-thienyl)perfluorocyclopentene	-0.182222	-1.13463	0.101823	0.347386	7632.95	7522.25	7291.99	7669.92	7457.82	7818.55	10312	7341.04	7850.05	9312.67
1.67_415.2112m/z	pos	(1R,2R,4S)-2-[(1R)-1,2-Dihydroxyethyl]-3,6-bis(3,4-dimethylphenyl)bicyclo[2.2.0]hexane-1,2,4,5-tetrol	0.593926	1.50935	0.102044	0.347935	83442.4	45904.1	38277.3	32815.5	51930.9	28493.4	28563.8	56589.2	22504.2	31052.4
11.15_129.1022m/z	pos	7-Amino-2-azepanone	0.124264	1.08995	0.102093	0.347935	3730.35	3713.61	3969.4	4170.86	4455.04	4000.66	3915.17	3467.94	3495.78	3505.51
15.57_209.0089m/z	neg	Trimellitic acid	0.129034	1.09356	0.102501	0.34914	4386.23	5198.9	4955.37	4786.47	4716.19	4879.38	4413.97	4299.9	3815.18	4577.24
11.69_110.0713m/z	pos	4-Pyrimidine Methanamine (hydrochloride)	-0.242323	-1.1829	0.102563	0.349162	33072.2	25076.2	33155	32526.7	33736.1	36077.3	45493.1	37709.4	37677.3	29428.4
32.21_262.0847m/z	neg	Diethyl [(5-acetyl-4,5-dihydro-1,2-oxazol-3-yl)methyl]phosphonate	-1.15486	-2.22663	0.102963	0.350339	1284.56	2327.25	582.428	129.834	1725.43	2496.05	1738.08	1968.93	5778.5	1494.54
3.82_160.1332m/z	pos	METHACHOLINE	0.481877	1.39656	0.103118	0.350593	276633	274669	552430	488406	368129	208974	249179	320889	333359	291237
11.70_156.0768m/z	pos	L-Histidine	-0.289148	-1.22192	0.103148	0.350593	105518	73743.2	107248	105289	108169	117827	153418	122873	123205	93594.8
2.07_228.1603m/z	neg	Icaridin	-0.319239	-1.24767	0.103213	0.350627	1784.13	1067.5	889.32	1177.49	949.149	1647.89	1649.27	1240.61	1360.11	1424.2
10.32_159.9652m/z	neg	10.32_159.9652m/z	0.123496	1.08937	0.10331	0.350769	4798.63	4767.8	3850.11	4382.75	4467.65	4368.87	3931.84	3951.18	3948.19	4239.67
8.04_340.1896m/z	pos	pipethanate	0.447423	1.3636	0.103625	0.351653	33222.7	46000.2	45399.3	26423.9	38485.2	22968.3	28428.1	17173.1	43054.5	27367.6
13.37_99.0451m/z	neg	GQ5425000	-0.225323	-1.16904	0.103858	0.352254	550.313	547.189	848.533	755.573	687.005	774.714	797.03	862.73	815.602	712.19
8.65_170.9968m/z	neg	4-Chloro-3-nitroaniline	-0.107012	-1.077	0.10398	0.352482	8974.76	8955.78	7883.5	8219.79	7904.57	9341.99	9708.07	8751.63	8228.52	9137.65
2.81_264.0910m/z	neg	{(2Z)-2-[(6-Amino-9H-purin-9-yl)methylene]-3-fluoro-1,1-cyclopropanediyl}dimethanol	3.09511	8.54519	0.104257	0.353209	66.8316	0	282.512	60.882	41.2736	23.9104	24.5113	0	0	0
1.74_358.2058m/z	neg	1.74_358.2058m/z	-0.77804	-1.7148	0.104381	0.353209	12910.1	10587.7	5622.39	7745.62	8378.14	20798.5	22758.9	15255.3	6425.4	12349.7
8.64_157.8719m/z	neg	8.64_157.8719m/z	0.288509	1.22138	0.104403	0.353209	1192.49	1195.65	891.15	1198.63	1082.29	1056.18	667.06	1041.13	728.107	1059.02
10.36_602.7805m/z	pos	10.36_602.7805m/z	0.300245	1.23135	0.104416	0.353209	37165	37857.6	47048.4	40973.1	47825.1	29561.1	37775.1	25721.8	48757.9	29433
10.42_414.9484m/z	neg	10.42_414.9484m/z	-0.311404	-1.24092	0.104607	0.353666	2906.89	3358.88	4188.4	3031.5	2886.82	3653.31	5527.03	3996.87	3191.72	3949.13
9.82_203.0283m/z	neg	6-Phenyl-2-thiouracil	-0.183287	-1.13547	0.104748	0.353793	25856.9	28232.6	20188.3	21989	23577.7	29242.8	26962	28682.5	23292.1	27900.9
10.42_399.0099m/z	neg	D-glycero-D-altro-octulose-1,8-bisphosphate	0.354191	1.27827	0.104757	0.353793	14693.2	9797.24	14466.5	12237.7	10962.7	10132.8	10250.1	13042.9	6307.37	8891.95
9.50_190.1298m/z	pos	NG-amino-L-Arginine	0.319626	1.24801	0.104811	0.353793	5401.96	5542.88	3707	3761.82	5082.2	4737.67	3280.89	3022.73	4159.45	3624.98
11.93_83.0136m/z	neg	1,2-Dioxin	-0.301124	-1.2321	0.104894	0.353886	876.655	719.164	1202.7	717.287	837.14	952.294	1283.43	1221.64	879.188	1027.89
6.22_227.9971m/z	neg	[(4-Nitrophenyl)sulfinyl]acetic acid	-0.524944	-1.43888	0.105065	0.354274	10215.3	9768.34	6562.57	5632.05	7320.75	15310.7	15985.2	8599.59	8251.59	8689.36
1.97_348.1484m/z	neg	2-[2-(1-Piperidinyl)ethyl]-10,10a-dihydroimidazo[1,5-b]isoquinoline-1,3(2H,5H)-dione hydrochloride (1:1)	0.509642	1.4237	0.105486	0.35546	2328.3	2501.75	4873.93	4012.33	2481.09	1954.23	2930.87	2018.6	2695.72	1776.09
9.51_140.0716m/z	neg	1-Methyl-1,2,3,6-tetrahydro-4-pyridinecarboxylic acid	0.207289	1.15452	0.105528	0.35546	1580.04	1986.18	1517.63	1458.18	1754.29	1258.83	1668.5	1579.41	1390.69	1287.85
14.92_237.8710m/z	neg	14.92_237.8710m/z	0.264911	1.20156	0.106088	0.356851	6730.09	5830.34	5204.59	7172.64	7414.38	6485.2	6304.02	4365.4	4756.8	5012.73
2.08_303.1382m/z	neg	2-[(Diphenylphosphoryl)oxy]-N,N,N-trimethylethanaminium	-0.461481	-1.37695	0.106107	0.356851	7767.66	6666.24	3411.93	5644.15	3925.22	7461.77	10298	8213.54	6107.79	5670.26
13.63_261.0727m/z	neg	glu-asp	-0.423935	-1.34158	0.106148	0.356851	15858.6	17370.5	14436.9	8923.69	14267.3	13265	15062.2	22540.6	22018.9	22175.5
11.42_616.8221m/z	pos	11.42_616.8221m/z	-3.75914	-13.5399	0.106165	0.356851	178.417	231.094	0	0	0	1177.15	444.378	1681.72	2304.17	0
11.47_346.0466m/z	pos	11.47_346.0466m/z	1.18185	2.26867	0.106252	0.356928	37102.8	6508.73	20759.5	14086.8	32456.9	6108.99	6950.89	3707.7	394.449	31724.8
5.00_143.0348m/z	neg	1,4:3,6-Dianhydrohex-2-ulose	0.202507	1.1507	0.106394	0.356928	2365.08	2267.54	1919.84	1777.82	1926.13	1854.14	1983.4	1967.22	1543.06	1564.75
8.82_115.0399m/z	neg	(2E)-4-Hydroxy-2-methyl-2-butenoic acid	0.218618	1.16362	0.106404	0.356928	5098.39	4767.07	3409.41	3731.88	4276.85	3895.95	3669.85	3644.58	3685.54	3394.27
11.50_728.3103m/z	neg	10-[5-(Butyryloxy)-4-(dimethylamino)-4,6-dimethyltetrahydro-2H-pyran-2-yl]-2-(3,3'-dimethyl-2,2'-bioxir-3-yl)-5-methyl-4,7,12-trioxo-7,12-dihydro-4H-naphtho[2,3-h]chromen-11-yl butyrate (non-preferred_x000D_ name)	2.40925	5.31199	0.106412	0.356928	7186.28	102.335	6098.57	1796.38	9164.88	111.344	588.546	144.741	0	3734.99
32.49_94.0127m/z	neg	32.49_94.0127m/z	1.08902	2.1273	0.10649	0.357003	312.703	255.022	152.645	262.889	319.766	163.42	0	294.531	0	151.924
10.40_496.9869m/z	neg	10.40_496.9869m/z	0.434011	1.35098	0.106673	0.357427	16912.9	9377.52	16046.6	14945.4	10384.5	10325	10767	13427.7	6951.44	8614.73
32.92_78.9186m/z	neg	Hydrogen bromide	0.080075	1.05707	0.106944	0.358148	1172.8	1302.15	1166.38	1315.39	1180.24	1217.31	1158.08	1143.98	1161.64	1124.34
22.08_150.0307m/z	neg	(E)-1-Nitro-2-phenyldiazene	0.11122	1.08014	0.107057	0.35825	621.175	598.872	576.256	600.317	591.743	530.461	478.697	603.87	555.096	598.145
11.08_112.0587m/z	pos	11.08_112.0587m/z	-0.441788	-1.35829	0.107125	0.35825	348.951	279.858	521.579	561.643	457.587	598.097	783.106	679.61	447.144	440.798
14.80_113.0243m/z	neg	5-Methoxy-2(5H)-furanone	0.196744	1.14611	0.107143	0.35825	1211.81	979.367	1302.13	1354.46	1197.81	1204.22	1099.74	1068.43	1006.44	895.422
13.53_308.0907m/z	pos	glu-cys-gly	0.59396	1.50938	0.107535	0.359371	9564.32	3913.25	6231.88	6400.03	7695.61	3798.5	4285.46	4219.21	2232.21	7859.53
2.62_119.0604m/z	pos	Pyrrolo[1,2-b]pyridazine	0.19114	1.14167	0.107646	0.35954	1559.58	1241.21	1058.69	1340.14	1436.1	1095.77	1182.75	1142.64	1230.15	1160.39
11.45_179.0485m/z	pos	L-Cys-Gly	1.2662	2.40527	0.107698	0.35954	8737.12	2128.91	5317.88	3869.68	6807.33	1429.3	1249.16	1073.96	19.47	7392.72
2.08_260.0596m/z	neg	Tricaine methanesulfonate	-0.21748	-1.1627	0.107918	0.359996	4436.07	4041.15	3083.98	3065.54	3382.1	3949.31	4161.14	4679.61	4519.6	3630.05
32.31_96.0090m/z	neg	Maleimide	0.0924462	1.06618	0.107955	0.359996	15598.6	17020.4	17260.5	16245.7	15378.8	14259	15017.8	16167	14626.3	16374.9
10.61_150.0662m/z	pos	2-Amino-1H-benzimidazol-5-ol	0.243896	1.18419	0.108067	0.359996	1732.16	1675.51	1621.85	1461.42	1723.94	1395.53	1190.21	1857.95	1456.01	1036.68
10.45_217.0351m/z	neg	(2R)-2-[(1S)-1,2-Dihydroxyethyl]-4-hydroxy-5-oxo-2,5-dihydro-3-furanyl acetate	0.152098	1.11118	0.108145	0.359996	109665	125897	113292	101427	99893.1	93828.6	87251.4	105299	99294.3	109450
7.53_204.1342m/z	pos	2,4,8-Triamino-3-oxooctanoic acid	-0.460945	-1.37644	0.108188	0.359996	2123.78	935.06	1591.76	2008.73	1512.3	2617.58	3045.55	2105.64	1836.54	1644.35
32.29_265.0843m/z	neg	Diethyl (4-hydroxy-2,5-dioxohexyl)phosphonate	0.452015	1.36795	0.108207	0.359996	8327.71	9987.27	6023.6	9242.25	9513.09	7342.28	4975.68	10770	4258.93	4154.37
9.48_274.1772m/z	neg	9.48_274.1772m/z	0.276072	1.21089	0.10823	0.359996	7485.1	6569.7	9874.36	7024.76	7633.36	5548.04	8322.12	6868.28	5855.07	5272.39
32.69_125.0718m/z	neg	3-(1,2-Oxazol-5-yl)-1-propanamine	0.432451	1.34952	0.10831	0.360071	1969.71	1203.36	1827.2	1427.68	1730.3	1387.51	652.511	1027.34	1417.35	1559.28
10.71_87.0554m/z	pos	Acrylohydrazide	-0.325253	-1.25288	0.108545	0.360666	5941.97	4246.3	5123.41	5082.96	4639.32	6463.3	6345.37	8447.79	4505.17	5604.27
13.43_135.0298m/z	neg	threonic acid	-0.513575	-1.42758	0.108766	0.361212	50345.9	69395	52884.3	51317.5	45039.3	108759	72353.1	80223.9	81959.6	40700.3
31.20_143.9913m/z	neg	31.20_143.9913m/z	0.079568	1.0567	0.108903	0.36148	1467.2	1607.32	1469.34	1405.83	1475.92	1438.13	1312.21	1371.04	1418.41	1487.1
3.17_214.1071m/z	pos	N-(3-Oxohexanoyl)homoserine lactone	-0.898493	-1.86412	0.10911	0.361977	4039.77	809.887	1184.34	579.358	4044.26	5463.52	6548.15	2788.8	1894.11	3176.78
13.36_318.0941m/z	neg	ala-asp-asp	-0.474954	-1.38987	0.109269	0.362314	6653.05	6234.86	5897.45	2998.72	4612.49	4752.82	7449.62	7534.23	10042.1	6911.04
1.66_399.2504m/z	pos	Butoxyethyl phosphate	0.29137	1.2238	0.109512	0.362934	765.244	634.999	710.706	717.412	959.002	832.697	478.639	657.692	595.573	529.235
22.56_113.0356m/z	neg	4,5-Dihydro-1H-imidazole-4-carboxylic acid	0.0934455	1.06692	0.109878	0.363956	770.888	824.573	735.597	792.176	864.943	733.239	764.697	699.959	738.52	801.317
10.03_143.0712m/z	neg	2-Hydroxyethyl (2E)-2-methyl-2-butenoate	0.360219	1.28362	0.110014	0.364207	749.008	835.25	665.834	479.277	639.295	432.673	390.527	695.877	486.449	617.716
6.65_102.0373m/z	pos	5,6-Dihydro-4H-1,3-thiazine	0.30391	1.23449	0.110068	0.364207	113847	115394	93113.5	94135.2	87709.8	65080.8	57234.6	91251.1	88052.4	106809
10.64_257.8191m/z	neg	10.64_257.8191m/z	-0.383153	-1.30419	0.110204	0.364467	1005.5	1412.65	968.585	1202.59	1099.7	2075.4	1568.29	1106.46	1561.31	1109.61
10.23_421.1732m/z	pos	ile-ala-asp-cys	0.179122	1.13219	0.110506	0.365279	29683.5	22562.1	24128	26708.3	29361.8	24315.2	20044.1	25405.6	22885.7	24328.4
1.70_233.1896m/z	pos	2,6-Bis(2-methyl-2-propanyl)-4-vinylphenol	0.171239	1.12603	0.110575	0.365314	4551.28	3822.76	4510.14	4685.75	4631.41	4671.94	3648.84	3827.08	3357.98	4210.15
2.92_214.8798m/z	neg	2.92_214.8798m/z	-0.359284	-1.28279	0.110805	0.365886	14577.8	10796.1	7920.72	11191.2	17214.1	18126.5	19222.8	13306	14345.4	14148.7
23.44_187.1263m/z	pos	23.44_187.1263m/z	0.10231	1.07349	0.111275	0.367089	16489.9	18114.5	15009	18156.8	16807.4	16031.4	14970.7	15716.5	15588.6	16479.7
2.89_401.2403m/z	neg	thr-val-leu-ala	1.78672	3.45029	0.111334	0.367089	2444.9	3211.96	4727.44	5699.53	3821.47	394.811	2590.28	1803.02	977.512	0
12.34_126.0913m/z	pos	1-Allyl-2-pyrrolidinone	0.301309	1.23226	0.111342	0.367089	3297.5	5245.52	4116.76	4060.24	4227.12	2865.89	3060.24	2696.12	3927.14	4448.62
8.82_124.9913m/z	neg	Isethionic acid	-0.315953	-1.24483	0.111799	0.368406	9391.66	8179.41	12597.4	9875.78	8745.13	12308.1	16787.5	11327.3	10294.4	10018.7
9.72_171.0467m/z	neg	9.72_171.0467m/z	-0.978352	-1.97021	0.11202	0.368835	44.1779	114.103	60.8225	20.2144	68.5862	98.1134	50.5708	163.651	223.097	76.0555
2.11_130.1591m/z	pos	Octodrine	-0.212295	-1.15853	0.112045	0.368835	38212.7	48916.3	61792.2	42668.6	49659.4	55332.8	49321.8	55646	61338.9	57855.7
2.06_104.0529m/z	pos	thiazinane	0.874868	1.83384	0.112256	0.368951	267.565	183.32	291.509	487.255	285.728	142.537	319.275	224.362	21.7549	116.137
8.24_81.0455m/z	neg	1,2-Dihydropyrimidine	0.231519	1.17407	0.112316	0.368951	4577.9	4150.37	5359.17	4838.13	4696.61	3679.81	3962.81	5338.82	3108.71	4029.02
11.15_125.1074m/z	pos	1-(2-Methyl-2-propanyl)-1H-pyrazole	0.146421	1.10682	0.11235	0.368951	866.473	925.856	1020.74	1054.42	1013.53	892.182	769.038	862.736	866.487	1019.03
13.79_178.8841m/z	neg	13.79_178.8841m/z	-0.221309	-1.16579	0.112355	0.368951	16848.7	17944.1	13868.7	18066.4	16286.5	21299.9	20468.9	15510	17268.2	22231.2
11.64_223.0324m/z	pos	5-(2-Bromoethyl)-2,2-dimethyl-1,3-dioxane	1.23238	2.34955	0.11237	0.368951	558.851	169.257	494.771	100.253	226.966	216.361	129.26	173.077	108.16	30.0129
12.22_425.0171m/z	neg	12.22_425.0171m/z	-0.319233	-1.24767	0.112468	0.369082	3723.8	3787.44	4778.19	5120.95	4431.31	6063.6	4258.39	5277.42	4413.2	7239.79
0.24_201.0719m/z	pos	4-Fluorobenzophenone	0.368816	1.29129	0.112681	0.369591	2490.3	1911.92	2728.88	2453.15	3226.76	2381.72	1287.22	2439.55	1587.34	2224.12
1.83_436.1967m/z	neg	ala-asn-his-pro	-3.48905	-11.2281	0.113044	0.370313	0	758.748	0	0	0	1082.76	51.49	0	7334.06	102.172
2.02_271.1550m/z	neg	5186718	-0.554995	-1.46916	0.113124	0.370313	375.671	172.618	448.543	156.341	422.999	431.022	411.096	585.025	575.337	315.521
10.97_480.9269m/z	pos	10.97_480.9269m/z	0.271665	1.2072	0.113168	0.370313	14837.4	18073.2	16172.1	15935.5	13547.5	15021.5	9217.36	11232.8	12923	16685.5
2.76_279.2328m/z	neg	(11E,14E)-11,14-Octadecadienoic acid	-0.243671	-1.184	0.113186	0.370313	575.146	768.994	780.328	759.827	712.04	804.846	794.599	707.043	1097.44	855.053
1.98_72.0808m/z	pos	2-Methyl-1-propen-1-amine	0.264493	1.20121	0.113217	0.370313	2397.76	3061.56	2206.63	2658.39	2113.44	2056.59	2710.35	1795.03	1685.79	2105.75
32.74_141.0205m/z	neg	1-Propene-1,1,3,3-tetracarbonitrile	0.123084	1.08906	0.11325	0.370313	35032.9	32303.7	32452.7	30530.3	35920.7	32847.8	30296.1	28266.7	27664.4	33570.3
10.32_94.9297m/z	pos	Potassium oxide	0.107599	1.07743	0.113351	0.370454	29062	26826	25720.7	27420.2	27606.8	26986.9	22217.6	27044	24183.3	26383.7
9.76_187.9417m/z	neg	9.76_187.9417m/z	0.751885	1.68399	0.113535	0.370498	1881.53	1296.92	1947.56	3118.49	4185.79	1189.14	3001.89	1458.51	719.536	1010.32
1.89_423.1733m/z	neg	2-{2,2-Bis[4-(dimethylamino)phenyl]ethyl}benzenesulfonic acid	-1.58943	-3.00931	0.113566	0.370498	6340.05	12343.6	1.87363	3848.46	414.683	17840.4	17682.6	7224.18	7142.66	19179.8
10.19_241.0940m/z	neg	4-Amino-1-(2-amino-2-deoxypentofuranosyl)-2(1H)-pyrimidinone	0.41141	1.32999	0.113595	0.370498	3847.56	2926.69	5150.82	4463.91	3970.17	3454.01	4568.58	2870.03	1879.82	2534.12
23.42_258.2788m/z	pos	N-Hydroxy-N-octyl-1-octanamine	0.11908	1.08604	0.113597	0.370498	77059.4	84596	68849.1	83505.1	83824.3	77927.6	68120.7	73178.8	71654.5	75433.5
2.04_546.2380m/z	neg	2.04_546.2380m/z	-0.613469	-1.52993	0.113674	0.370561	1607.25	2096.33	4302.89	3936.78	2385.1	3202.98	7164.39	4821.38	3834.91	2900.42
2.07_384.1847m/z	neg	Elorine sulfate	-0.598533	-1.51418	0.113819	0.370789	4749.26	5593.89	8950.72	9719.37	7543.75	12851.3	17867.3	10042.4	7523.05	7072.3
16.27_208.1331m/z	pos	N-(2-Butoxyphenyl)acetamide	0.247456	1.18711	0.113903	0.370789	1048.05	1126.16	930.691	1239.44	1081.89	964.632	667.446	913.861	1180.27	843.954
11.40_247.0935m/z	pos	Dihydrouridine	-0.313177	-1.24244	0.113919	0.370789	27919.8	24554.1	38499.6	29266.7	30811.6	27971.5	38672.7	37204	49676.5	34149.3
2.20_125.0355m/z	neg	6-Methyl-3(2H)-pyridazinone 1-oxide	-0.178098	-1.13139	0.114123	0.371264	860.781	905.669	1128.66	967.296	764.338	981.75	1023.86	1138.48	965.144	1126.09
11.90_170.0458m/z	neg	Acetoxycycloheximide	0.429815	1.34706	0.114443	0.372114	3684.8	3657.92	1897.23	2083.54	3079.19	2421.61	1871.34	2131.78	1908.16	2357.76
10.08_454.3021m/z	pos	ile-lys-pro-pro	0.1679	1.12342	0.114687	0.372718	26059	19941.8	24982.8	27224.6	25775.4	22429.2	24277.2	20414.2	22676.3	20565
9.99_253.0862m/z	neg	(2E)-1-(4-Hydroxy-2-methoxyphenyl)-3-phenyl-2-propen-1-one	-0.701712	-1.62643	0.11515	0.373886	1415.93	2589.26	1282.47	1080.67	1674.93	4979.1	1846.26	1659.71	2722.71	1877.18
6.55_188.0544m/z	pos	(2S,4S)-4-hydroxy-2,3,4,5-tetrahydrodipicolinic acid	-0.529398	-1.44333	0.115219	0.373886	7174.96	4907.07	2202.88	2294.45	5412.93	4409.15	6410.45	6982.9	6016.28	7925.49
13.74_253.9142m/z	neg	13.74_253.9142m/z	0.98801	1.98345	0.115256	0.373886	897.238	2126.64	695.085	428.166	997.605	381.46	157.63	356.403	748.078	947.784
10.25_102.0662m/z	pos	2-Amino-4-imidazolidinone	0.533313	1.44725	0.11532	0.373886	135.325	102.84	285.284	171.051	146.049	91.1904	135.087	112.261	124.478	116.23
2.88_147.1208m/z	pos	n-Dibutyl sulfide	-1.54482	-2.91768	0.11534	0.373886	188.57	1514.37	230.399	362.345	283.989	933.369	689.259	247.537	3239.43	2426.65
1.77_621.3995m/z	pos	1.77_621.3995m/z	1.23972	2.36153	0.115408	0.373918	368.193	279.215	0	1916.97	107.931	0	0	0	1128.72	0
13.34_131.1008m/z	pos	13.34_131.1008m/z	0.138207	1.10054	0.115515	0.374073	15503.3	18460.7	20205.6	19536.5	17265.2	15730.5	17793.9	15822.6	16899.1	16414.1
32.74_185.0467m/z	neg	[1,2,4]Triazolo[1,5-c]quinazolin-5(6H)-one	0.143561	1.10463	0.115586	0.374112	31051.9	28561.1	29887.6	24965	29026.8	28797.5	24426.6	22660.9	26254.7	27760.9
10.53_152.0114m/z	neg	FOSAMINE	0.448784	1.36489	0.115819	0.374678	1209.74	2137.63	1461.05	1076.38	1579.73	904.332	1267.54	816.143	1663.1	816.515
5.60_195.8550m/z	neg	5.60_195.8550m/z	-0.467185	-1.38241	0.115907	0.374771	28924.7	39823.2	20815.2	27518.4	28292.4	42441.9	23662.5	39167	38960.4	56736.4
9.27_217.0295m/z	neg	2-Methylsulfony-4,6-dimethoxypyridine	0.208074	1.15515	0.116066	0.375097	18132.4	22451.6	27173.2	21559.8	19085.8	16731	18555.4	19984.5	19525.2	19046.6
12.06_97.0284m/z	pos	Furfural	-0.153099	-1.11196	0.116267	0.375554	14060.6	11947.9	16958.5	15828.6	15229	15280.4	16639.5	16431.5	17461.3	16499.8
2.09_423.1554m/z	neg	cys-thr-thr-thr	0.391076	1.31137	0.116776	0.376908	2199.17	1708.67	2707.86	2236.01	2805.36	1621.5	2607.75	1658.72	1076.26	1923.81
3.48_259.1298m/z	neg	L-gamma-Glutamyl-L-leucine	0.551719	1.46583	0.116804	0.376908	8159.45	5424.07	9475.25	13200.1	9588.96	7124.6	10429.1	5528.22	3539.51	4654.69
32.82_104.0209m/z	neg	32.82_104.0209m/z	-0.554372	-1.46853	0.11698	0.377284	231.317	189.003	80.9745	178.679	206.848	189.876	233.136	312.264	378.702	190.688
10.39_310.9343m/z	neg	10.39_310.9343m/z	0.185986	1.13759	0.117231	0.377703	2422.32	2899	2827.79	2391.39	2281.59	2291.11	2464.9	2570.42	1894.36	2049.84
10.75_200.0406m/z	pos	10.75_200.0406m/z	-0.277537	-1.21212	0.11726	0.377703	6164.37	5253.77	6479.65	6076.12	6675.83	6849.66	8928.12	5609.49	9124.65	6640.42
6.44_166.0723m/z	pos	7-Methylguanine	-0.209724	-1.15647	0.117363	0.377703	24088.1	21759.7	16541.3	16298.6	22816.7	22026	25177.4	21289.1	24061.2	24833.5
10.20_277.0862m/z	neg	Ethyl L-gamma-glutamyl-L-cysteinate	0.487997	1.4025	0.117387	0.377703	5687.12	3859.55	5281.98	5419.03	4831.87	4127.23	4547.4	4946.07	1428.18	2831.77
9.01_111.0199m/z	neg	Cellocidin	0.193408	1.14346	0.117406	0.377703	1647.52	2136.25	1572.19	1801.07	1637.98	1616.2	1310.57	1530.58	1440.91	1792.67
1.65_155.0815m/z	pos	6-Diazo-2,5-heptanedione	0.237356	1.17883	0.117503	0.377823	1639.96	1257.3	1326.36	1407.6	1687.99	1422.62	1090.54	1107.89	1050.51	1536.57
2.06_302.1962m/z	pos	(4-Oxidohexahydro-1H-pyrrolizin-1-yl)methyl 2,3-dihydroxy-2-isopropylbutanoate	-0.687229	-1.61019	0.117775	0.378508	3300.91	4014.22	1493.26	2594.79	2445.6	7319.24	3670.31	2172.82	4244.77	4895.05
13.76_244.9522m/z	neg	13.76_244.9522m/z	-0.33572	-1.26201	0.117917	0.378661	11043.5	14959.8	10890.9	16387.1	9008.25	15735.6	14821.9	13562	13335	21156.7
1.83_181.1334m/z	pos	4-Ethoxy-2-isopropyl-6-methylpyrimidine	0.93286	1.90906	0.117942	0.378661	560.706	776.956	474.532	160.813	555.725	145.091	109.04	411.051	404.329	252.705
6.60_233.0212m/z	neg	3-Methoxy-5-methyl-8,8a-dihydro-1H,6H-furo[3,4-e][1,3,2]dioxaphosphepin-6-one 3-oxide	0.264744	1.20142	0.118043	0.378795	17291.6	21431.2	17652.9	14886.1	15309.5	12128.9	11748.8	15650.3	13622	18906.7
32.96_447.9758m/z	neg	1,2-Dibromoethyl N-[(benzyloxy)carbonyl]-L-leucinate	0.0925368	1.06624	0.118221	0.379149	10589.4	10248.3	9698.03	10433.9	9138.3	10209.5	8836.99	9231.59	9158.12	9558.41
9.37_143.0348m/z	neg	1,4:3,6-Dianhydrohex-2-ulose	0.140858	1.10256	0.118272	0.379149	13256.6	14069.3	17449.6	14172	13530	12205.6	13706.8	13635.6	13046.7	13140.5
12.26_539.0665m/z	neg	12.26_539.0665m/z	-0.819927	-1.76532	0.118344	0.379189	5733.21	676.26	7825.64	8081.79	4325.1	10652.2	11400.6	9763.95	6178.99	9039.68
10.38_604.7787m/z	pos	Lead(4+) tetraperchlorate	0.288352	1.22124	0.118726	0.380223	28408.3	27369.7	37766.1	28737.7	37008	21149	30142.5	21303.6	34290.9	23545.5
1.57_554.1756m/z	pos	asp-cys-met-trp	-1.82712	-3.54829	0.119126	0.381141	595.017	76.083	190.582	0	73.0407	381.128	230.837	1273.47	126.848	1317.12
13.20_99.0917m/z	pos	2-piperidinimine	0.378829	1.30029	0.119168	0.381141	20792.6	23290.6	28177.4	23505.6	22487.5	8953.83	18771	20371.2	22442	20405.2
14.83_309.8559m/z	neg	14.83_309.8559m/z	0.616167	1.5328	0.119193	0.381141	10016.4	4112.63	7216.33	6195.96	9042.97	7208.06	7280.44	2870.65	4080.74	2426.03
10.74_113.0355m/z	neg	Muscimol	-0.248142	-1.18768	0.119448	0.381606	7011.63	5721.49	8687.83	6743.09	7572.54	7824.91	9624.81	10262.9	7227.93	7503.94
27.81_171.1389m/z	neg	8-Methylnonanoic acid	0.138727	1.10093	0.119458	0.381606	3803.11	4036.04	3578.47	3534.18	3512.45	3423.76	3161.91	3364.63	2887.63	3933.08
1.74_334.2057m/z	neg	1.74_334.2057m/z	-0.815311	-1.75968	0.119702	0.382196	9249.49	8172.31	6138.73	6213.48	6270.69	18073.9	21153.8	10480.7	5432.79	8289.71
1.64_759.6371m/z	pos	N-icosanoylsphingosine-1-phosphocholine	1.34864	2.54673	0.119892	0.38261	10450.9	23057.1	44537.6	45689.8	42836.6	10974	24605.8	361.022	21631	7831.39
5.05_157.0504m/z	neg	3-(Methacryloyloxy)propanoic acid	0.154428	1.11298	0.120035	0.382803	2353.1	2169.22	1988.95	1733.12	1877.28	1771.08	1921.63	1923.08	1696.77	1781.14
1.69_761.5819m/z	neg	1.69_761.5819m/z	1.61128	3.05523	0.120097	0.382803	13552.3	15825.9	53295.2	56719.1	37347.3	139.88	19738.4	10029.7	27936.9	0
[truncated: 4,374 more rows]
