# Supplementary material for: CLN3 deficiency leads to neurological and metabolic perturbations during early development
Source: Life Sci Alliance. 2024 Jan 9;7(3):e202302057. doi: 10.26508/lsa.202302057 (PMC10776888; doi:10.26508/lsa.202302057)
Supplement: Supplementary file 6 [file LSA-2023-02057_TableS3.xlsx]

## Sheet: Sheet2
Name	SMILES	Standard RT (min)	Experimental RT (min)	Monoisotopic Mass (Da, neutral)	Compound	Validated	Statistically significant	DTXSID	PubChem CID
Serine	NC(CO)C(O)=O	10.68	10.7995	105.043	10.80_106.0499m/z	Yes	Yes	DTXSID70859325	617
Threonine	C[C@@H](O)[C@H](N)C(O)=O	9.8	9.83	119.058	9.83_120.0655m/z	Yes	No	DTXSID70893087	6288
Aspartic acid	NC(CC(O)=O)C(O)=O	11.9	11.9	133.038	11.90_132.0301m/z,11.91_134.0448m/z	Yes	Yes	DTXSID30859003	424
Proline	OC(=O)C1CCCN1	13.39	13.2	115.063	13.20_116.0706m/z	Yes	Yes	DTXSID9041104	614
GABA	NCCCC(O)=O	10.07	10.08	103.063	10.08_102.0914m/z	Yes	Yes	DTXSID6035106	119
Ornithine	NCCCC(N)C(O)=O	13.42	13.33/13.18	132.09	13.33_131.0825m/z,13.18_133.0971m/z	Yes	Yes	DTXSID00860383	389
Glutamine	N[C@@H](CCC(N)=O)C(O)=O	10.34	10.4	146.069	10.40_145.0617m/z, 10.41_147.0764m/z	Yes	Yes	DTXSID1023100	5961
Taurine	NCCS(O)(=O)=O	10.34	13.57	125.015	13.57_124.0072m/z, 12.50_124.0072m/z	Yes	No	DTXSID3021304	1123
N-acetylaspartylglutamic acid	CC(=O)N[C@@H](CC(O)=O)C(=O)N[C@@H](CCC(O)=O)C(O)=O	13.78	13.6	304.091	13.65_303.0833m/z,13.67_305.0975m/z	Yes	Yes	DTXSID3091535	188803
Choline	C[N+](C)(C)CCO	4.38	4.47	104.107	4.47_104.1070m/z	Yes	No	DTXSID8043789	305
Glycerophosphocholine	C[N+](C)(C)CCOP(=O)([O-])OC[C@@H](CO)O	9.48	9.56	257.103	9.56_258.1098m/z	Yes	Yes	-	657272
Octanoylcarnitine	CCCCCCCC(=O)OC(CC(=O)[O-])C[N+](C)(C)C	2.07	2.05	287.21	2.05_288.2165m/z	Yes	Yes	-	123701
Carnitine	C[N+](C)(C)CC(O)CC([O-])=O	7.78	8	161.105	8.00_162.1124m/z	Yes	Yes	DTXSID3022744	288
Acetylcarnitine	CC(=O)O[C@H](CC([O-])=O)C[N+](C)(C)C	4.56	4.77	203.116	4.77_204.1229m/z	Yes	Yes	DTXSID1040956	7045767
O-phosphoethanolamine	NCCOP(O)(O)=O	12.65	12.21	141.019	12.21_140.0117m/z	Yes	Yes	DTXSID5061453	1015
Uridine diphosphate glucuronic acid	O[C@@H]1[C@@H](COP(O)(=O)OP(O)(=O)O[C@H]2O[C@@H]([C@@H](O)[C@H](O)[C@H]2O)C(O)=O)O[C@H]([C@@H]1O)N1C=CC(=O)NC1=O	14.98	14.8	580.034	14.80_579.0267m/z	Yes	Yes	DTXSID00903961	17473
Note: DTXSID is the CompTox Chemicals Dashboard Identifier (https://comptox.epa.gov/dashboard/); PubChem CID the PubChem Compound Identifier (https://pubchem.ncbi.nlm.nih.gov/).
