# Supplementary material for: CLN3 deficiency leads to neurological and metabolic perturbations during early development
Source: Life Sci Alliance. 2024 Jan 9;7(3):e202302057. doi: 10.26508/lsa.202302057 (PMC10776888; doi:10.26508/lsa.202302057)
Supplement: Supplementary file 7 [file LSA-2023-02057_TableS4.xlsx]

## Sheet: StatsAndFoldChangeOnAllLipidomi
Alignment ID	Average Rt(min)	Metabolite name	FC	p-value	Corrected p-value	Adduct type	Ionization Mode	Post curation result	MS/MS assigned	Ontology	m/z matched	MS/MS matched	Total score	RT similarity	Dot product	Reverse dot product	Fragment presence %	S/N average	Spectrum reference file name	MS1 isotopic spectrum	MS/MS spectrum	CLN3_neg_KO01	CLN3_neg_KO01b	CLN3_neg_KO02	CLN3_neg_KO02b	CLN3_neg_KO03	CLN3_neg_KO03b	CLN3_neg_KO04	CLN3_neg_KO05	CLN3_neg_KO07b	CLN3_neg_KO08b	CLN3_neg_KO09b	CLN3_neg_WT01	CLN3_neg_WT01b	CLN3_neg_WT02	CLN3_neg_WT02b	CLN3_neg_WT03	CLN3_neg_WT03b	CLN3_neg_WT04	CLN3_neg_WT05	CLN3_neg_WT07b	CLN3_neg_WT08b	CLN3_neg_WT09b
1300	3.157	DG 17:0	-2.22647	0.00668693	0.0634178	[M+Na]+	+	adduct linked to 1114_[M+H]+	TRUE	DG	TRUE	TRUE	100	100	73.5	75	100	11.12	CLN3_pos_WT08b	381.26175:848248 382.2651:818321 383.26846:96412	74.98895:3321 77.64871:3651 77.69721:3911 111.53779:3470 248.80766:3545 381.25845:264894	365904	1307018	1597584	2398614	264559	1438040	389764	475167	1585895	1226276	1107517	1402580	3562588	1651719	5765270	890859	2857761	717621	2881106	2234617	2990442	2111207
1114	3.156	Unknown	-1.46984	0.120599	0.375645	[M+H]+	+	adduct linked to 1300_[M+Na]+; similar chromatogram in higher mz_1267; similar chromatogram in higher mz_1472	TRUE	null	FALSE	FALSE	null	null	null	null	null	5.66	CLN3_pos_KO02	359.27924:276088 360.28259:204920 361.28595:58035	73.02967:3759 77.34407:3682 79.07537:3136 80.8163:3594 83.50515:3282 92.28115:3612 94.89224:4345 110.24419:3722 123.98128:3365 137.94695:3375 171.13815:115258 201.6758:3787 330.02081:3390 345.30185:3639 359.37119:28036	181714	818642	938883	1544758	157401	800203	235529	264933	1036645	781338	752018	496711	1484046	584929	2088366	334128	1341148	284337	1286264	967342	1179747	994484
1547	4.442	Dioctyl phthalate (also known as the production of plastic)	-1.40443	0.0635265	0.259974	[M+Na]+	+	adduct linked to 1368_[M+H]+	TRUE	Others	TRUE	TRUE	92.2	100	84.7	88.1	100	16.58	CLN3_pos_WT09b	413.26691:3547766 414.27026:3673439 415.27362:736478	86.09756:14461 95.08602:4902 124.99963:7869 171.00592:41490 184.07269:79549 185.0766:6607 189.01688:59971 208.31635:9567 247.42319:3890 301.14206:201455 301.55759:5398 413.26965:895867	3640178	10031889	2816293	10548410	2428644	9755934	3453865	3537352	10712238	8383123	8365502	6985276	11170215	6046612	17036410	3778395	10157572	5396909	4849072	12004759	13981385	12062592
4575	5.693	w/o MS2:BA 24:1;O3;T/22:5	-1.33483	0.370773	0.658634	[M+H]+	+	adduct linked to 1485_[M+H]2+	TRUE	TLCAE	TRUE	FALSE	99	99.8	null	null	null	3.76	CLN3_pos_WT07b	813.58331:1166194 814.58666:0 815.59002:0	71.08646:31016 74.09568:4937 79.05499:22586 79.67201:5042 81.07072:37177 83.04993:6766 83.0865:20940 85.10207:12533 86.09671:12670 91.05452:22143 93.07037:27286 95.08595:42808 96.08921:8731 97.06522:14338 97.10117:13267 99.08145:10585 105.07106:25751 106.07331:6049 107.08553:19650 109.10128:17394 117.07038:7197 119.08575:32050 121.10123:17520 123.11741:8502 131.08658:14161 133.10089:31020 134.105…	3134336	1209011	2701608	1988364	2636614	2716872	2525785	3358484	4816288	1748449	3683828	679064	5963616	1964420	5170376	2999302	3956435	2328811	3471380	5421786	3712307	5070910
4978	4.666	Unknown	-1.63477	0.00346524	0.0413192	[M+H]+	+	adduct linked to 1679_[M+H]2+	TRUE	null	FALSE	FALSE	null	null	null	null	null	12.95	CLN3_pos_WT07b	857.54236:409919 858.54571:282682 859.54907:97951	71.07362:48217 71.08629:12007 79.05496:13100 81.07034:12516 86.0976:628790 87.101:71283 91.05543:16533 93.07026:22894 95.086:13235 97.06519:10824 98.98492:38884 99.08143:9865 104.10738:70165 105.07073:20526 105.11121:9812 107.08669:15286 117.07035:9104 119.08669:22626 121.1012:12819 125.00108:329049 126.00324:18940 131.08655:18330 133.10243:18703 145.10095:9558 147.11617:15639 175.14841:30494 176…	1071994	3046742	1355809	2429074	864610	2573310	1055650	1190045	1263211	1516077	2002703	2111734	3634952	3004721	3143824	1287253	3059086	1279256	1853736	3288612	3503140	3863076
2278	1.485	LPC 16:0	-1.42128	0.0511153	0.228116	[M+Na]+	+	adduct linked to 2140_[M+H]+	TRUE	LPC	TRUE	TRUE	100	99.9	69.1	89.5	100	12.59	CLN3_pos_KO01	518.32233:227371 519.32568:244118 520.32904:122209	71.08632:4097 71.52843:3514 81.07037:5832 83.08651:4041 84.0815:9384 85.10207:6747 86.09738:30088 95.92764:3407 104.10744:4509 146.98215:99141 313.27133:41071 459.25238:63364 518.32318:28463	984114	936174	842913	796237	658541	466053	596885	753857	684855	667939	662025	1101523	1046894	1397164	1015414	1329343	1090996	638634	1354428	828605	828824	808907
2280	1.655	LPC 16:0	-1.8368	0.0251233	0.147405	[M+Na]+	+	adduct linked to 2142_[M+H]+; similar chromatogram in higher mz_2350; found in higher mz's MsMs_2720	TRUE	LPC	TRUE	TRUE	100	99.9	87	92	100	200.37	CLN3_pos_WT02b	518.32239:3154637 519.32574:2497865 520.3291:435071	71.07408:19003 71.0863:10241 81.07114:6114 83.08649:6108 84.37025:4401 85.10206:11731 86.09749:173223 93.65518:4179 95.08601:7796 104.09147:6406 104.10738:1138967 109.10127:5080 123.1174:4543 146.98198:190538 176.99174:7162 179.85962:3768 181.69908:3713 184.07523:6992 201.20007:4175 209.05092:6653 313.27094:118934 415.2247:14533 459.25003:745034 518.32251:267393	14606095	11038709	9709062	7821562	11729284	5735526	17467740	12329581	6688500	6475075	6110211	23555428	13320422	31158654	13084369	27834754	16076484	9279535	27172826	14390330	14271809	11373098
2142	1.653	LPC 16:0/0:0	-1.46185	0.065425	0.264602	[M+H]+	+	adduct linked to 2280_[M+Na]+; similar chromatogram in higher mz_2379; similar chromatogram in higher mz_2517; similar chromatogram in higher mz_2146; found in higher mz's MsMs_2146; found in higher mz's MsMs_2528; similar chromatogram in higher mz_2252; similar chromatogram in higher mz_2865	TRUE	LPC	TRUE	TRUE	100	99.9	68.1	92.4	100	1171.5	CLN3_pos_KO03	496.34103:78913448 497.34438:61181504 498.34774:15445140	71.07404:139678 71.0863:94607 81.07112:36592 83.08648:42235 85.10204:58516 86.09754:2652804 95.086:82454 104.10742:12794935 109.10248:51034 125.00101:915322 163.01543:94776 181.02524:32566 184.05367:122173 184.07243:15236701 212.73279:25707 258.10864:243648 313.27158:454163 419.25793:116320 478.3244:1169558 496.33572:3899156	440092832	352451968	318571296	265396624	352093504	211392496	524207776	383164032	230945440	222072000	205021920	547253632	343772352	699262336	345444384	658414336	424122016	270482688	635056768	399573280	416637184	384348704
2422	6.818	Cer 34:1;2O|Cer 18:1;2O/16:0	1.13199	0.0648036	0.263211	[M+H]+	+	adduct linked to 2294_[M+H-H2O]+; similar chromatogram in higher mz_2551	TRUE	Cer_NS	TRUE	TRUE	100	100	93.4	90.1	100	337.16	CLN3_pos_WT09b	538.51929:15480835 539.52264:14828125 540.526:2281008	71.08631:24279 79.05499:23574 81.07036:34831 82.06622:95875 83.0865:17544 85.10122:16307 93.07028:24354 93.17833:13801 95.08602:39651 96.08213:16080 98.00096:14375 121.10123:38832 135.118:27236 157.95734:14573 211.20566:20709 216.85187:13918 243.83633:14252 252.26854:326202 256.26437:81124 260.63898:18032 264.26743:3059766 271.38058:15233 282.27997:335483 285.87796:15280 454.97061:15643 490.50024…	66395160	71576560	58343356	67026524	58621320	73623480	68896896	58713588	57409584	63183484	60048732	54290848	57925768	70368408	55001456	56797896	56305948	46813416	52211948	54891120	59937680	57224676
2445	1.862	LPC 18:1	-2.07766	0.0028786	0.0368583	[M+Na]+	+	adduct linked to 2306_[M+H]+; adduct linked to 2351_[M+H]+	TRUE	LPC	TRUE	TRUE	100	99.9	86.4	93.1	100	29.5	CLN3_pos_WT02b	544.33783:634377 545.34118:476412 546.34454:188524	83.08651:3754 86.09765:31483 91.06385:4216 104.10751:184443 127.64836:5082 146.98198:41776 305.21063:3968 339.28583:17386 485.26141:129693 544.33362:39242	2713272	2546494	2056705	1596461	1827173	1019952	2161849	2264671	1526755	1740014	1558581	3984065	3393265	5192716	3202405	6019158	4048923	2725042	6055985	3332609	3254509	2446920
2446	1.684	LPC 18:1	-2.13552	0.000886845	0.0169478	[M+Na]+	+	adduct linked to 2307_[M+H]+	TRUE	LPC	TRUE	TRUE	100	99.9	68.1	90.3	100	35.4	CLN3_pos_KO07b	544.33813:351589 545.34148:255778 546.34484:0	74.09706:4123 81.07037:8507 83.08652:5774 86.09766:47837 95.08604:5700 104.1086:5506 146.98227:144752 181.61765:4065 247.78291:4265 339.28632:49741 361.27094:4398 412.5943:4044 485.2626:88771 544.33295:40546	2894246	2815029	2261062	1920195	1670028	1315419	1202458	2088940	1599469	1549770	1419773	5010164	3763047	6840407	3554524	4911336	4037026	2455121	5044268	3238768	2974759	2453615
2453	2.706	LPC 18:0	-2.36849	0.00867561	0.0757511	[M+Na]+	+	adduct linked to 2324_[M+H]+	TRUE	LPC	TRUE	TRUE	100	99.9	86.2	92	100	30.49	CLN3_pos_WT03b	546.35406:1410324 547.35741:1161852 548.36077:209094	71.07409:10000 71.08631:12351 85.10206:6975 86.0976:124650 95.08602:8911 104.10749:743945 129.04686:4794 146.98228:148278 176.99174:4905 277.70374:4585 341.3067:70496 379.24451:4096 443.25308:11299 487.27509:471449 546.35541:167217	4301224	3748128	2440569	2280544	2034820	1297995	2825673	2746655	2346949	2408842	2180629	8990817	4911887	13159519	5092468	9081600	5599344	2368883	6659450	4375086	4074008	3454104
2477	7.998	RIKEN P-VS1 ID-4949 from Mouse_Muscle_WT_CTX0_Ctr	1.00054	0.49695	0.750453	[M+H]+	+	adduct linked to 2369_[M+H]+; similar chromatogram in higher mz_2613	TRUE	Unknown	TRUE	TRUE	93.4	99.9	87.2	90	100	82.88	CLN3_pos_KO03	548.50232:5732494 549.50567:5254680 550.50903:1733450	71.0863:43353 81.96151:5139 83.93438:5131 85.10205:32938 107.04984:835628 121.06559:29202 149.06032:680660 163.11174:109765 165.79872:3980 167.071:225524 205.12314:35357 219.17384:37486 267.68512:4445 319.64044:5179 419.3526:84952 475.40662:4464	25987566	73372072	29464654	55403836	23798748	46609800	24943172	27430082	43566104	33229976	30007724	26901812	56983908	34269472	44574968	32285082	29652588	31809386	30426728	42303284	39223900	45159548
2294	6.818	Cer 34:1;2O|Cer 18:1;2O/16:0	1.13712	0.0432021	0.206314	[M+H-H2O]+	+	adduct linked to 2422_[M+H]+; similar chromatogram in higher mz_3553; similar chromatogram in higher mz_4992; similar chromatogram in higher mz_2551; similar chromatogram in higher mz_3357; similar chromatogram in higher mz_5227	TRUE	Cer_NS	TRUE	TRUE	100	100	92.8	94.3	100	148.65	CLN3_pos_KO09b	520.50836:6944814 521.51171:7548743 522.51507:1486039	70.06608:24027 71.08643:56621 79.05511:78905 81.07048:118439 82.06613:317438 83.08661:80363 85.10223:36997 93.07033:74961 95.0862:146882 96.0813:64516 97.10252:46516 107.08662:54552 109.10146:72667 121.10118:81146 123.11739:30571 135.11813:64384 149.13258:15898 177.05463:81217 211.20561:31061 236.23593:36829 247.24359:27279 252.26831:857894 256.26303:156957 264.26733:8358719 265.25235:20535 280.2…	26681784	30303376	23952938	30181138	24491174	29570230	27263868	25380620	23950618	25815560	25348440	21996438	24825730	28248608	22416332	23598948	24549546	20030974	20099126	21438388	25298824	25111588
2306	1.862	LPC 18:1/0:0	-1.71207	0.0119445	0.0931396	[M+H]+	+	adduct linked to 2445_[M+Na]+	TRUE	LPC	TRUE	TRUE	100	99.9	68.7	92.3	100	972.86	CLN3_pos_KO02b	522.3551:13318503 523.35845:9565287 524.36181:3017844	71.07404:74622 75.92613:14456 81.07034:26415 83.08649:41844 86.09756:1209661 93.07124:16723 95.08601:45252 98.98517:29317 104.10744:5227732 109.10126:15454 121.10121:17871 125.001:451305 125.09719:15637 142.51128:15916 163.01544:48715 181.02788:19931 184.07245:6375624 208.26468:30310 208.28404:16688 258.11066:93117 339.29282:118856 445.27344:39373 504.34885:465066 522.3493:1623306	119077744	105422816	93579120	74243456	84797296	46441412	100100184	100337000	67898248	67083100	63034832	150559104	110633112	184096096	110728776	206047600	137769024	107302088	211452192	121693128	127083256	111190960
2351	1.841	LPC 18:1(d7)	-1.22527	0.662129	0.850135	[M+H]+	+	adduct linked to 2445_[M+Na]+	TRUE	LPC	TRUE	TRUE	94.8	99.9	68.9	90.6	100	593.22	CLN3_pos_WT01b	529.40033:33858144 530.40368:28847212 531.40704:7315804	71.07349:187769 81.07034:57658 83.08649:43249 86.09756:3075417 95.08601:78681 98.98517:74712 103.29689:46911 104.10744:14924973 105.11122:69578 116.5405:44107 125.00101:1152012 125.02813:49653 163.01544:130456 173.6797:46660 181.02525:58992 184.07248:18131584 185.07657:69237 209.13528:95061 240.09908:53007 258.10934:292830 346.33011:362297 452.31534:128747 511.38916:1276178 529.40417:4317180	6738796	143329888	5983008	141027216	5244104	90610488	5479114	6365422	127916704	131241312	120599536	6311676	155200096	7890128	156595040	8346325	157229008	3110524	6282926	150555200	161070512	148677072
2307	1.685	LPC 18:1	-1.69922	0.00158565	0.0253505	[M+H]+	+	adduct linked to 2446_[M+Na]+; similar chromatogram in higher mz_2546	TRUE	LPC	TRUE	TRUE	100	99.9	62.8	64.3	100	1147.2	CLN3_pos_WT03	522.35535:34480232 523.3587:24896930 524.36206:6583842	71.07401:50790 86.0976:1268123 95.08699:23079 98.98515:38977 104.10743:198928 125.00109:640783 184.07254:13739812 209.09306:25169 258.10989:20354 284.10641:40096 339.28571:46314 504.34943:116138 522.35089:341805	110064000	117443800	92440960	76283080	66070308	58734536	61914056	84710016	66948108	62825324	59193360	153259632	124311584	195484688	118234392	154396976	134828192	87042816	154561136	116613416	110172336	106697312
2324	2.704	LPC 18:0/0:0	-1.81778	0.00785114	0.0709889	[M+H]+	+	adduct linked to 2453_[M+Na]+; similar chromatogram in higher mz_2559; similar chromatogram in higher mz_3463	TRUE	LPC	TRUE	TRUE	100	99.9	70.7	93	100	1354.71	CLN3_pos_WT05	524.36993:36658456 525.37328:36200340 526.37664:8705006	71.07408:44662 71.0863:20550 75.11387:11933 82.99795:10206 85.10205:19024 86.09756:592791 86.20571:10135 95.08601:12563 104.10741:2856782 125.00105:210444 163.01544:20829 184.07236:3498874 190.15459:12159 214.99223:10526 258.11115:51639 263.3291:12523 284.39456:11410 320.94489:9954 341.30649:91816 447.28741:15499 506.36194:290213 524.36694:1046720	121488264	129079240	79978048	83164088	67131336	48045736	81839504	79398640	83406872	77921568	73666888	190941776	139642016	240552224	144824176	184762272	158516080	72081152	156195264	137432832	133503360	123213264
2369	7.997	Unknown	-1.3181	0.133017	0.396861	[M+H]+	+	adduct linked to 2477_[M+H]+	TRUE	null	FALSE	FALSE	null	null	null	null	null	2.72	CLN3_pos_WT01b	531.47534:280406 532.47869:233708 533.48205:0	71.08632:8121 73.02967:4800 74.02111:3832 75.16982:3861 85.10207:7316 105.00143:16354 107.04989:180384 121.06548:7924 149.06029:106540 163.11159:17375 167.07121:19665 302.87167:4166 312.68301:3726	483462	1193990	493173	195583	210265	507524	418635	133508	805655	94596	547302	117852	987024	588810	751050	593230	504881	526722	504974	607466	735794	783024
2591	7.529	Cer 36:1;2O|Cer 18:1;2O/18:0	1.15608	0.0033928	0.0408385	[M+H]+	+	adduct linked to 2478_[M+H-H2O]+; similar chromatogram in higher mz_2850	TRUE	Cer_NS	TRUE	TRUE	100	99.9	92.3	89.5	100	317.5	CLN3_pos_KO01b	566.5517:6930366 567.55505:7453236 568.55841:1967284	71.08631:21817 79.05483:32354 81.07053:49813 82.06604:112219 83.0865:24160 85.10207:11060 90.97716:10958 93.07035:32960 95.08619:51287 96.08112:21122 97.10219:19397 107.08672:24145 109.10128:20948 111.11789:7623 121.1013:34996 123.11741:11258 135.11632:19231 158.96373:12211 211.20566:13274 226.95074:20232 252.26834:311195 264.26743:3079615 282.28:376230 284.29575:51888 308.29605:8545 518.526:3061…	28274728	28880604	27265680	30196046	24664624	26932460	30349590	24932908	27632756	27775242	26597224	23774360	23994386	29604250	22032450	26347836	26138420	18787964	23102184	21950046	23100506	23694710
2662	7.042	Cer 37:3;2O|Cer 19:3;2O/18:0	1.2068	0.0113196	0.0902335	[M+H]+	+	adduct linked to 2542_[M+H-H2O]+; similar chromatogram in higher mz_4631	TRUE	Cer_NS	TRUE	TRUE	100	100	38.7	88.4	100	117.24	CLN3_pos_KO03b	576.53607:5888092 577.53942:7031808 578.54278:2046472	70.0661:20831 71.08632:17736 79.05502:37620 81.07037:227804 82.06596:17113 83.08651:24516 85.10207:10559 86.06157:13690 91.05545:34779 91.19646:7988 93.07033:39530 94.06615:16263 95.08604:122114 96.08112:21049 97.1022:24716 105.07063:49387 107.08711:38428 108.08093:18109 109.10232:54953 117.07039:27316 119.08687:49005 121.10123:18259 122.0973:8849 123.11755:34365 131.08646:74570 131.78862:6324 13…	18164746	27887792	19731338	24397550	18801722	22057378	21345134	19716898	19558816	19884136	19332070	16445888	17315020	19447740	17010664	15700202	19445502	13529836	15081952	18386224	19228586	19722046
2478	7.528	Cer 36:1;2O|Cer 18:1;2O/18:0	1.13199	0.00771088	0.0704441	[M+H-H2O]+	+	adduct linked to 2591_[M+H]+; similar chromatogram in higher mz_4881; similar chromatogram in higher mz_5606; similar chromatogram in higher mz_2732; similar chromatogram in higher mz_2600; similar chromatogram in higher mz_2905; similar chromatogram in higher mz_2997; similar chromatogram in higher mz_3110; similar chromatogram in higher mz_3124; similar chromatogram in higher mz_4902	TRUE	Cer_NS	TRUE	TRUE	100	99.9	92.4	94.1	100	20.65	CLN3_pos_KO03b	548.54047:2344997 549.54382:2312148 550.54718:819172	70.06608:16811 71.08648:41107 79.05523:55518 81.07069:91388 82.06622:202828 83.08672:50694 85.10227:27580 93.07066:62346 95.0864:99524 96.08127:41252 97.10255:37767 107.08595:41369 109.10162:50782 111.11787:14061 121.10167:44969 123.11739:15937 135.11662:50530 211.20561:18163 236.23668:25792 247.23941:20720 252.26869:590939 264.26761:5828748 265.25235:12391 282.28024:718109 284.29663:113226 308.2…	10704508	10814194	10028952	11286983	9182877	9801059	11685022	9393738	9931853	10062220	9670376	9007548	9050788	11278286	8427057	9967139	9703113	7340697	8669390	8292840	8339650	9360158
2740	1.163	LPC 22:6	-1.89317	0.0989195	0.334218	[M+Na]+	+	adduct linked to 2604_[M+H]+	TRUE	LPC	TRUE	TRUE	100	99.9	62.5	96.2	100	45.48	CLN3_pos_KO09b	590.32037:469233 591.32372:392457 592.32708:94255	79.05499:9776 81.07115:6057 86.0977:42860 89.06023:5417 91.05453:7610 93.07127:8536 95.08604:6352 102.15914:4004 104.10745:4278 107.08673:3937 117.0704:5436 119.08674:5399 133.10249:5700 146.98239:111605 208.34865:8414 208.37125:7893 385.26938:16673 407.25757:30267 531.25427:83982 590.32111:28750	6087748	7632262	6588258	2847098	3875615	1805775	3234773	3849855	4268584	2933765	2731284	9987499	5576055	12915714	7444425	8171039	5792449	6141601	18865340	5570465	3369942	2976894
2542	7.041	Cer 37:3;2O|Cer 19:3;2O/18:0	1.21063	0.0166938	0.115465	[M+H-H2O]+	+	adduct linked to 2662_[M+H]+; found in higher mz's MsMs_2662	TRUE	Cer_NS	TRUE	TRUE	100	100	38.5	84.9	100	70.39	CLN3_pos_WT04	558.52417:1283238 559.52752:1444924 560.53088:401024	70.06609:6192 71.08631:7053 77.5174:4417 79.05504:19801 81.07051:132862 82.06595:5584 83.0865:11528 91.05457:18018 91.21422:3773 93.07028:16699 94.06614:8504 95.08613:64396 96.08112:12362 97.10219:10559 105.07096:33797 107.08672:16516 108.08092:6841 109.1014:30883 117.07038:9464 118.95709:4516 119.08658:22851 121.10123:11955 123.11741:16835 131.08685:32264 133.10123:24249 135.11801:14328 136.1131…	6327184	9947514	7043192	8306310	6399012	7703197	7350476	6587083	6638795	6839302	6643616	5774788	6048814	6495378	5959752	5274476	6403630	4788840	4784964	6901042	6647746	6825070
2774	8.226	Cer 38:1;2O|Cer 18:1;2O/20:0	1.10252	0.136206	0.400568	[M+H]+	+	adduct linked to 2663_[M+H-H2O]+	TRUE	Cer_NS	TRUE	TRUE	100	99.9	82.2	90.6	100	134.85	CLN3_pos_WT03	594.58087:2801472 595.58422:2875750 596.58758:1000371	71.0503:4133 71.08567:4841 73.91799:3898 77.13129:4979 81.07036:4810 82.06596:13072 83.0865:7001 95.08602:9256 97.10219:9446 105.8228:4353 107.08672:4863 121.10123:7440 123.11742:4606 144.62373:4636 168.62566:3822 252.26846:42085 264.26764:408611 282.28052:47774 292.29901:58525 310.31061:6441 312.32721:10518 558.56409:12058 576.57739:37396	13498557	16183976	11771157	14263787	10629584	12469599	12082528	10679787	12850506	12134979	12009739	10249262	11766980	14928393	11397178	12153173	13446360	8242292	10361352	10421141	11388741	11333626
2604	1.161	LPC 22:6/0:0	-1.34592	0.158519	0.434545	[M+H]+	+	adduct linked to 2740_[M+Na]+	TRUE	LPC	TRUE	TRUE	100	99.9	65.6	89.9	100	2237.16	CLN3_pos_KO01b	568.34009:36786424 569.34344:32018436 570.3468:8999327	71.07412:228608 71.7269:41722 75.38926:32689 79.05498:91611 81.07113:61614 86.0976:3180528 91.05544:100939 93.07027:90232 95.08601:50927 98.98517:59358 104.10747:12322409 105.07075:53121 107.0867:46321 119.08531:54314 121.10121:36164 125.00108:1375442 131.08656:38351 145.10286:54179 147.1181:34672 163.01544:77815 169.01414:34028 174.70638:38533 184.07256:15078669 207.83304:117982 258.10941:159652…	254710912	339420640	215500144	151078528	194862800	105717040	165549440	183147312	200851728	128498320	117595408	276693056	234576528	378230848	302820480	257775616	241935728	237769152	276292576	232007008	163888208	166474448
2614	8.081	Unknown	-1.86498	0.0163775	0.114035	[M+H]+	+	adduct linked to 2748_[M+Na]+	FALSE	null	FALSE	FALSE	null	null	null	null	null	6.68	CLN3_pos_WT02	569.51642:260770 570.51977:242273 571.52313:0		280392	236988	406034	33774	347110	472089	537286	414666	18772	492867	158097	363433	401036	942844	237918	476543	569413	549500	525072	433413	499107	1339047
2663	8.227	Cer 38:1;2O|Cer 18:1;2O/20:0	-1.04693	0.99869	0.999698	[M+H-H2O]+	+	adduct linked to 2774_[M+H]+; similar chromatogram in higher mz_2840; similar chromatogram in higher mz_2939; similar chromatogram in higher mz_3228; similar chromatogram in higher mz_4135; similar chromatogram in higher mz_4298; similar chromatogram in higher mz_4444; similar chromatogram in higher mz_4367	TRUE	Cer_NS	TRUE	TRUE	100	99.9	83.3	94.4	100	20.96	CLN3_pos_WT02	576.56989:1131846 577.57324:1104931 578.5766:439962	70.06608:9949 71.08638:24381 79.05538:31848 81.07056:54953 82.06618:111799 83.08675:24449 85.10205:14460 93.07041:31328 95.08618:60895 96.08134:24468 97.10217:21398 107.08669:16339 109.10142:20962 121.10154:32341 123.11739:13107 135.11798:19998 137.13309:6139 149.1326:8963 211.20561:12532 224.23735:11795 236.23622:128085 247.24359:14683 252.26817:288636 254.24989:15418 264.26718:2783556 280.29947…	3853341	5062320	3554090	4373236	3279514	3784611	3616986	3320884	3876742	3672388	3705787	3189542	3503425	4775551	3497932	3731173	4372620	2568606	8511295	3295060	3281313	3349053
2915	8.132	DG 34:1|DG 16:0_18:1	-1.39652	0.12761	0.388395	[M+NH4]+	+	adduct linked to 2776_[M+H]+; similar chromatogram in higher mz_3485; similar chromatogram in higher mz_5076	TRUE	DG	TRUE	TRUE	100	99.9	75.3	89.9	100	1023.87	CLN3_pos_WT01	612.55652:40021804 613.55987:42539632 614.56323:12640102	71.08627:56563 79.05498:6455 81.07101:63097 83.08639:62780 85.10192:51609 93.07028:5911 95.08593:81313 97.10204:50014 107.08671:9908 109.1022:48731 111.08143:7002 111.11788:14725 121.10109:28554 123.11761:20839 125.13326:6623 133.86398:4109 135.118:15817 137.1331:7736 139.11258:5346 149.13261:8259 151.14888:4557 163.1496:5187 239.23482:14767 247.24362:7232 257.24854:13667 265.25238:14656 313.2713…	194328512	83939240	193980208	63721744	149004144	70240032	143997440	159020320	57168024	46484108	46595452	179617376	114507264	252395168	116716248	215594816	129969848	166959632	204392208	95377240	104428928	107710200
2929	8.743	DG 34:0|DG 16:0_18:0	-1.55403	0.00156329	0.025063	[M+NH4]+	+	adduct linked to 2795_[M+H]+	TRUE	DG	TRUE	TRUE	100	99.9	67.7	89.9	100	27.91	CLN3_pos_WT08b	614.57117:1804364 615.57452:2341272 616.57788:705408	71.08624:61794 71.11141:3690 74.39165:4064 81.07028:33313 83.08633:31476 85.06584:4363 85.102:56893 89.06029:25918 90.97716:4744 95.08595:55993 97.10233:20680 109.10244:34337 111.11789:12346 123.11749:19843 133.08598:16534 137.13312:6011 142.58804:4889 158.96373:7296 177.11314:6575 208.38091:11469 216.26006:4001 216.92387:10778 226.95074:5620 239.2388:11985 257.24854:5942 313.27145:224649 341.307…	7055406	5422612	6693110	4785565	5601016	5738203	6776934	5768251	3192830	3039758	2798863	8599146	6822210	12218380	6396576	10417434	7056394	8642022	8556847	6108013	6785676	6778750
2978	8.886	Cer 40:1;2O|Cer 18:1;2O/22:0	-1.08097	0.148334	0.419422	[M+H]+	+	adduct linked to 2852_[M+H-H2O]+; similar chromatogram in higher mz_3186	TRUE	Cer_NS	TRUE	TRUE	100	99.9	89.2	89	100	84.3	CLN3_pos_WT05	622.61414:2750820 623.61749:3386874 624.62085:855946	70.06546:6172 71.08631:8070 79.05499:11859 81.07036:17811 82.06606:50305 83.0865:13267 85.10207:9209 93.07028:11108 95.08602:19485 96.08213:8435 97.10219:6106 107.08672:6196 109.10128:9837 111.11789:5317 121.10123:11658 123.11741:7033 135.118:5991 208.64917:7460 208.66859:5894 218.76695:5037 236.23654:6565 247.24364:5408 250.25473:10404 252.26831:122481 264.26743:1314296 282.27991:169745 292.2984…	12012922	15456580	11077550	14625268	10074616	13696146	11007465	9310558	13145529	12229727	12677975	12463334	13173942	16731041	13022609	13989520	15793704	9739133	11574465	13222209	13517328	13043760
2761	7.586	Unknown	-1.15196	0.705852	0.871805	[M+H]+	+	adduct linked to 2897_[M+NH4]+; adduct linked to 2931_[M+Na]+	FALSE	null	FALSE	FALSE	null	null	null	null	null	5.13	CLN3_pos_KO01	593.51215:198076 594.5155:267373 595.51886:0		916337	499200	844320	232852	697854	308262	636982	850437	66106	219983	314426	806564	587343	837794	63211	345623	598161	801847	1002522	410359	434926	547366
2776	8.132	Unknown	-1.40881	0.125358	0.38399	[M+H]+	+	adduct linked to 2915_[M+NH4]+	TRUE	null	FALSE	FALSE	null	null	null	null	null	29.96	CLN3_pos_KO01	595.5274:1020651 596.53075:785279 597.53411:332514	71.08629:122741 75.04474:4221 79.05499:15387 81.0704:107873 81.53544:4559 83.08647:131810 85.06583:5630 85.10211:90584 89.06021:9479 90.26227:4497 93.07027:22662 95.086:167311 97.06522:10458 97.10212:94994 99.08145:5072 101.06075:6061 107.0863:20164 109.10242:83876 111.08143:15437 111.11795:22310 111.65926:4098 121.10107:51875 123.11736:53866 125.09721:10608 125.13326:9448 135.11798:50532 137.133…	4360388	1690089	4214600	1356162	3457286	1509589	2981325	3637486	1159857	892371	891115	3542221	2535136	5728076	2534800	4791172	2752976	3691459	4734064	2126526	2135275	2269072
2795	8.744	Unknown	1.11488	0.674205	0.855843	[M+H]+	+	adduct linked to 2929_[M+NH4]+	FALSE	null	FALSE	FALSE	null	null	null	null	null	1.44	CLN3_pos_WT03	597.5451:64507 598.54845:63576 599.55181:0		131619	127804	144228	80147	133479	236676	135183	149315	119147	71024	131070	35798	166488	86312	118432	205245	29796	78380	219456	129060	86987	153324
3061	6.97	DG 36:5|DG 16:0_20:5	1.08809	0.995091	0.998318	[M+NH4]+	+	adduct linked to 2932_[M+H]+; similar chromatogram in higher mz_3107; similar chromatogram in higher mz_3227; similar chromatogram in higher mz_3516; similar chromatogram in higher mz_4602; similar chromatogram in higher mz_4636; similar chromatogram in higher mz_4838; similar chromatogram in higher mz_4376; similar chromatogram in higher mz_4873	TRUE	DG	TRUE	TRUE	100	100	33.1	69.3	100	589.59	CLN3_pos_KO02b	632.5249:10010805 633.52825:9307967 634.53161:4723826	71.08638:400720 79.05513:158235 81.07044:385305 83.08659:226398 85.06583:45780 85.10216:269247 89.06021:26698 91.05552:195537 93.0703:201032 95.08614:501291 97.06522:46821 97.10229:126610 99.11745:21516 103.07637:32438 105.07076:159518 107.08668:131231 109.10131:240773 111.08143:24532 111.11788:32991 117.0703:167145 119.08681:192241 121.10132:149224 123.11752:123697 125.13326:17196 129.05473:4278…	72292296	47959552	72405328	41365160	75085048	61875684	75011784	75819136	28284756	27396342	25466414	59326712	35498048	72995136	35069964	73083296	41982296	57238732	63648552	36957584	38779892	39564768
3082	8.451	Cer 41:2;2O|Cer 17:1;2O/24:1	-1.45296	0.000448725	0.0105691	[M+H]+	+	adduct linked to 2940_[M+H-H2O]+	TRUE	Cer_NS	TRUE	TRUE	100	99.9	79.8	84.1	100	39.33	CLN3_pos_WT07b	634.61346:899347 635.61681:1293048 636.62017:311434	71.08631:5737 79.05499:10483 81.07036:15539 82.06577:28069 83.0865:10450 84.08233:5722 85.10207:6882 90.97717:54165 93.07028:8602 95.08602:13067 97.10219:12319 107.08672:7702 109.1025:9241 121.10265:8925 135.118:4744 158.96358:58522 226.95094:112956 238.25301:75882 250.2547:868101 256.62518:4701 268.26453:105429 295.09207:5542 310.9924:4468 362.9277:16138 478.29047:4858 586.58582:7076 598.59131:2…	1592495	3507042	1741640	2567598	1895333	2898823	2040154	1695310	1617262	1805191	1719240	2306874	3186043	3268195	3046038	2413706	3677362	2043911	2330981	3704578	3719443	3837335
3101	7.654	DG 36:3|DG 18:1_18:2	-1.12718	0.850594	0.944727	[M+NH4]+	+	adduct linked to 2950_[M+H]+	TRUE	DG	TRUE	TRUE	100	99.9	68.7	93.4	100	215.62	CLN3_pos_WT05	636.55676:8195655 637.56011:9852120 638.56347:3623025	71.05029:20952 71.08649:60408 79.05512:131136 81.07043:605182 83.0866:377951 85.06583:38520 85.1021:50632 91.0556:53590 93.07033:190215 95.0861:624314 97.06535:73691 97.10225:283342 99.08144:32885 105.07089:51953 107.08671:156825 109.10133:317044 111.08142:47683 111.11793:87741 119.08672:64507 121.10123:253221 123.1173:178546 125.09719:31953 127.11282:16630 133.10236:86769 135.11784:217861 137.13…	43650712	35316180	45623436	25913540	29219296	16258399	26306056	37521940	28318618	25130746	19970016	37563432	30362694	44543636	35144760	42846136	40051932	32986952	38481516	22870244	25352750	25405140
2852	8.885	Cer 40:1;2O|Cer 18:1;2O/22:0	-1.03638	0.370698	0.658624	[M+H-H2O]+	+	adduct linked to 2978_[M+H]+; found in higher mz's MsMs_2978; similar chromatogram in higher mz_3581	TRUE	Cer_NS	TRUE	TRUE	100	99.9	91	94.8	100	23.29	CLN3_pos_WT04	604.60388:708936 605.60723:829719 606.61059:199780	71.0863:10977 79.05498:16456 81.07052:28008 82.06606:66782 83.0865:13362 85.10206:11089 93.07028:18476 95.08604:28369 96.08112:13110 97.10218:11761 107.08671:10426 109.1025:13826 121.10122:17104 128.95407:9528 135.118:14331 211.20564:7562 236.23653:17437 247.24362:8081 250.25473:12858 252.26859:167882 264.26743:1682638 265.25238:5796 282.27994:206233 292.29807:29908 340.35333:32421 538.38239:5206…	3620824	4656776	3331600	4626372	2915297	4200070	3141314	2852746	3701156	3643612	3749458	3710066	3814616	4871412	3767115	4057516	4662940	2794864	3285463	3668994	3685582	3591698
3193	8.859	Cer 42:2;2O|Cer 18:1;2O/24:1	1.04231	0.27758	0.575209	[M+H]+	+	adduct linked to 3048_[M+H-H2O]+; similar chromatogram in higher mz_4617	TRUE	Cer_NS	TRUE	TRUE	100	99.9	57.4	84.1	100	95.86	CLN3_pos_KO02b	648.63031:5319202 649.63366:5401432 650.63702:2412946	80.42467:4391 81.07037:12412 82.06596:19670 84.08151:9019 93.0703:8313 95.08604:8307 123.11742:9206 135.11633:5121 147.11623:17673 148.12122:7776 152.00227:4343 198.44397:5075 202.11:4901 204.38998:4176 210.93904:6792 235.05225:8432 236.23657:11665 250.25052:6907 252.26863:41632 264.26804:466609 282.28021:46151 291.11685:6331 347.17606:15030 348.17816:8863 353.60385:4490 441.28625:6832 442.293:14…	25483980	24488902	24670354	22659606	20198668	20638598	22776042	22470940	20545896	19229604	19549698	18268750	19655220	23880712	18683834	25612982	22971712	18893466	23680940	19392562	20185902	21633830
3191	7.793	DG 37:4|DG 17:0_20:4	-1.02157	0.894184	0.961453	[M+NH4]+	+	adduct linked to 3053_[M+H]+	TRUE	DG	TRUE	TRUE	100	99.9	32.8	74.1	100	4.79	CLN3_pos_KO03	648.55542:379679 649.55877:542910 650.56213:0	71.08632:13282 75.5857:3999 81.07037:16969 83.0857:7258 85.10207:15803 91.05453:10988 95.08648:23231 97.10117:5513 105.07078:10628 109.1013:8908 117.0704:5063 119.08534:15429 121.10124:5919 131.08498:6535 133.10083:10902 143.0865:4440 145.10289:5280 147.11623:6886 156.08603:4417 171.11873:8228 175.146:5123 185.13339:6993 203.17882:19301 213.08302:4849 223.12775:4540 253.25198:5651 269.2244:16706 …	1606175	431390	1879248	252759	1503611	728533	1555607	1971984	308940	252767	569484	1822276	1062482	2256318	330699	1451371	409751	1481721	1330747	399041	316803	437882
2932	6.971	w/o MS2:DG 34:2	-1.29011	0.331703	0.6275	[M+H]+	+	adduct linked to 3061_[M+NH4]+; similar chromatogram in higher mz_4838	FALSE	DG	TRUE	FALSE	99.2	99.9	null	null	null	10.04	CLN3_pos_KO05	615.49719:610583 616.50054:531573 617.5039:0		1445154	1714793	1739124	1615482	1134808	836053	498248	2682907	408425	194884	842938	2146268	1380119	2261518	1439909	1990145	257932	936840	2272524	1383212	1256622	1591890
3205	9.519	Cer 42:1;2O|Cer 18:1;2O/24:0	-1.20567	0.013273	0.0999744	[M+H]+	+	adduct linked to 3063_[M+H-H2O]+	TRUE	Cer_NS	TRUE	TRUE	100	99.9	89.4	89.3	100	51.38	CLN3_pos_KO05	650.64313:2364994 651.64648:2167907 652.64984:884435	79.05499:5936 81.07115:9595 82.06596:16463 84.08151:6058 95.08604:11760 121.10268:7461 250.25478:8739 252.26842:60653 264.26724:541506 282.27988:63937 292.2988:7782 368.39188:8661 602.63098:5525 614.62146:15105 632.64099:40374	12361690	17487090	11064197	16122990	9647894	14416439	10784723	9776460	13815201	13782968	13627015	13472141	16150383	18405460	15650769	15618749	19146150	11316625	13709130	15269159	16658251	16876728
2940	8.449	Cer 41:2;2O|Cer 17:1;2O/24:1	-1.71604	0.0168514	0.115994	[M+H-H2O]+	+	adduct linked to 3082_[M+H]+; similar chromatogram in higher mz_5951	TRUE	Cer_NS	TRUE	TRUE	100	99.9	90.9	88	100	7.39	CLN3_pos_WT07b	616.60193:231044 617.60528:177849 618.60864:102758	71.08631:4999 73.96508:4255 79.05499:4486 81.07036:16722 82.06607:27636 83.0865:8762 84.0815:5246 93.07028:9350 95.08602:14862 96.08112:4768 97.10219:7954 107.08553:7460 109.10128:9866 121.10123:8145 123.11741:6907 132.01627:4450 135.11632:5461 151.15288:4788 202.10997:7434 216.45477:4341 238.25296:77272 250.25468:856830 268.2641:115228 586.60107:7116 598.586:15716 616.40814:10653 616.58984:98525	136778	714967	302038	537318	252509	255160	378119	236458	148849	214086	339784	351083	667230	490387	568538	327214	642783	316164	325788	663479	854753	826305
2950	7.653	w/o MS2:DG 34:0	-1.22115	0.489643	0.745342	[M+H]+	+	adduct linked to 3101_[M+NH4]+	FALSE	DG	TRUE	FALSE	100	99.9	null	null	null	5.98	CLN3_pos_WT02	619.52722:234126 620.53057:184587 621.53393:0		876810	674047	580888	397645	353628	219530	581784	670583	338773	439174	59195	635994	651137	919173	555738	678016	308444	722871	722001	286045	508117	352755
3275	8.405	Cer 43:4;2O|Cer 19:3;2O/24:1	1.49304	0.00139453	0.0231801	[M+H]+	+	adduct linked to 3131_[M+H-H2O]+	TRUE	Cer_NS	TRUE	TRUE	100	99.9	38.6	94.4	100	39.19	CLN3_pos_KO04	658.61224:1108334 659.61559:938402 660.61895:407619	70.0661:6081 71.08632:11031 79.05499:20451 81.07056:111531 82.06596:11015 83.0857:17124 85.10123:8649 86.06071:7364 89.06023:5633 91.05546:13354 93.07029:20635 94.06615:10074 95.08622:72096 96.08113:10558 97.06626:4646 97.1022:13916 105.07091:28807 107.08672:18586 108.08094:5048 109.10149:30105 111.1179:4864 117.07039:15591 119.08537:24289 120.082:4789 121.10267:11856 123.11751:21064 131.08681:35…	3866479	7936830	4205436	5846772	3828302	5024030	4022693	4024738	4073722	4127882	4045120	2798074	3095403	3615302	2516671	2909818	3390204	2597412	3142270	3102780	3529271	3462645
3271	7.039	DG 38:6|DG 18:1_20:5	1.03654	0.861729	0.94958	[M+NH4]+	+	adduct linked to 3134_[M+H]+	TRUE	DG	TRUE	TRUE	100	99.9	30.4	72.2	100	219.85	CLN3_pos_KO09b	658.53998:4497612 659.54333:3956536 660.54669:1846624	70.00883:5070 71.08631:20989 75.28258:5228 79.05487:51716 81.071:125604 83.08646:89644 85.06584:15835 85.10207:12704 89.06112:8697 91.05534:60946 93.07119:70576 95.0859:126149 97.06625:19499 97.10208:63850 99.08146:8336 105.07056:44640 107.08649:48716 109.10231:65366 111.08144:9698 111.11789:18038 115.88962:5181 117.06995:40178 119.08669:51684 121.10246:89510 123.11736:29061 125.09571:9457 129.05…	36725468	37395496	44661788	29829946	40933508	32915084	39002324	39992416	22277600	21038776	20314960	38253176	25100070	42364196	24138708	44652036	28732892	36987604	35543836	22827276	27358850	26260388
2989	8.783	Unknown	1.00829	0.913962	0.967804	[M+H]+	+	adduct linked to 3167_[M+Na]+	FALSE	null	FALSE	FALSE	null	null	null	null	null	1.27	CLN3_pos_WT03	623.56165:104491 624.565:92655 625.56836:0		417030	55833	141777	22071	239822	132673	381176	43091	184216	250209	376763	302236	68486	422091	181132	474892	104397	163294	156157	240021	76782	36718
3329	9.718	Cer 43:1;2O|Cer 19:1;2O/24:0	-1.85739	0.000607148	0.0128229	[M+H]+	+	adduct linked to 3178_[M+H-H2O]+	TRUE	Cer_NS	TRUE	TRUE	100	99.9	43	88.9	100	16.33	CLN3_pos_WT03b	664.65942:1004572 665.66277:846810 666.66613:234612	79.05499:10978 81.07035:14408 82.06595:20867 93.07028:10960 95.08602:16318 96.08112:6848 97.10116:7352 107.08553:5814 109.10128:9339 121.10123:5583 123.11741:6157 202.10689:7498 211.61481:5261 238.25276:9945 250.25461:93785 252.26842:8362 264.26767:60155 266.28503:77167 268.26431:12384 278.2858:749090 282.27509:6583 296.29318:89307 327.08017:22553 328.07935:17574 368.38422:8358 383.13647:40544 38…	1816319	3614756	1458151	1987489	1189298	1613403	1479109	1025510	2125574	1976195	1933294	3132636	3925516	4288743	3660794	2356841	4765176	2222210	2465728	3463945	3643255	3629866
3053	7.794	w/o MS2:DG 35:1	-1.05341	0.308878	0.605537	[M+H]+	+	adduct linked to 3191_[M+NH4]+	FALSE	DG	TRUE	FALSE	99.8	99.9	null	null	null	3.84	CLN3_pos_KO03	631.52667:172257 632.53002:201690 633.53338:0		479046	841699	270511	530610	803232	642685	129758	639612	1211988	547579	452928	781213	743640	414039	529200	661489	675799	513344	585210	660767	716207	618580
3048	8.859	Cer 42:2;2O|Cer 18:1;2O/24:1	1.04688	0.318125	0.614301	[M+H-H2O]+	+	adduct linked to 3193_[M+H]+; similar chromatogram in higher mz_3245; similar chromatogram in higher mz_3374; similar chromatogram in higher mz_3783; similar chromatogram in higher mz_6322; found in higher mz's MsMs_3568; similar chromatogram in higher mz_3798; similar chromatogram in higher mz_4571; similar chromatogram in higher mz_3504; similar chromatogram in higher mz_3568; similar chromatog…	TRUE	Cer_NS	TRUE	TRUE	100	99.9	93	92.4	100	50.16	CLN3_pos_KO09b	630.61627:1218752 631.61962:1019384 632.62298:447456	71.08631:11347 79.05499:19850 81.07058:39180 82.06611:84423 83.0865:19229 84.0815:7571 85.10207:7074 93.07046:23517 95.08628:40817 96.08112:17279 97.10219:14294 107.08553:14976 109.10128:16372 111.11789:7359 121.10123:20692 123.11741:12370 135.11801:17871 236.23654:16124 247.24364:7395 250.25049:8266 252.2684:227632 264.26746:2220618 265.25241:8786 282.27994:273178 366.3736:8875 600.604:23619 612…	6846260	6537066	6633812	6058260	5447077	5714158	5858885	5827421	5641464	4985956	5099120	4845634	5302919	6155146	4630494	6599985	6011654	5168528	6380115	5467197	5531815	5660954
3063	9.519	Cer 42:1;2O|Cer 18:1;2O/24:0	-1.2151	0.0122421	0.0946222	[M+H-H2O]+	+	adduct linked to 3205_[M+H]+; found in higher mz's MsMs_3580; similar chromatogram in higher mz_3392; similar chromatogram in higher mz_3521	TRUE	Cer_NS	TRUE	TRUE	100	99.9	90.6	94.4	100	62.68	CLN3_pos_KO09b	632.63153:869131 633.63488:695930 634.63824:273472	70.06547:5026 79.05499:9285 81.07037:14493 82.06593:52133 83.04993:5896 83.08651:10467 93.07126:14172 95.08603:16821 96.08214:7573 97.1022:7340 97.68618:4779 107.08672:10096 109.10129:11807 121.10123:11966 123.11742:6959 130.14597:5185 135.11801:9425 155.09229:4687 202.11:5397 206.31371:4621 209.09314:8332 250.25557:23247 252.26875:121661 264.26746:1229541 278.28592:8916 282.28027:160291 292.2988…	3090100	4387405	2854944	3946917	2336089	3680660	2741722	2539818	3467801	3592276	3525937	3374906	4242444	4552218	3980612	4026762	4842126	2816902	3375839	3934501	4343006	4453154
3134	7.04	w/o MS2:DG 36:3	-1.06329	0.535129	0.774357	[M+H]+	+	adduct linked to 3271_[M+NH4]+	FALSE	DG	TRUE	FALSE	99.9	99.9	null	null	null	10.71	CLN3_pos_KO02	641.51196:279244 642.51531:312532 643.51867:0		945075	1022490	1066687	785657	1026554	955650	894150	1018048	431912	618797	515131	964255	516605	978069	1587957	942918	696057	910060	1058280	584563	888947	739776
3131	8.406	Cer 43:4;2O|Cer 19:3;2O/24:1	1.10507	0.380603	0.666029	[M+H-H2O]+	+	adduct linked to 3275_[M+H]+; found in higher mz's MsMs_3275	TRUE	Cer_NS	TRUE	TRUE	100	99.9	36.2	90.4	100	13.37	CLN3_pos_KO01b	640.60156:472714 641.60491:732150 642.60827:149077	70.0661:6549 71.08632:12000 79.05505:34005 81.07038:193881 82.06596:15961 83.08656:27158 85.10207:7175 86.06071:12376 91.05549:23812 93.07048:24465 94.06615:11150 95.08607:106473 96.08112:17733 97.06625:6685 97.10223:24591 100.07667:4532 105.07102:45445 107.08664:21180 108.08093:7704 109.10238:47608 111.11664:7166 117.07039:11686 119.08693:33540 119.90703:4262 121.10123:19604 122.09729:5954 123.1…	478075	1777500	888011	1093563	634609	872773	542982	601420	783404	756939	822742	1398903	505268	595537	282474	627977	1616503	373610	244958	399062	1705734	622301
3423	9.471	Cer 44:2;2O|Cer 18:1;2O/26:1	1.17858	0.00126379	0.0218366	[M+H]+	+	adduct linked to 3276_[M+H-H2O]+	TRUE	Cer_NS	TRUE	TRUE	100	99.9	92	88.3	100	70.81	CLN3_pos_KO01b	676.66034:1516687 677.66369:2049040 678.66705:767171	71.08632:5306 79.05499:6719 81.07037:12825 82.06603:27126 83.08651:7050 93.0703:7914 95.08603:10889 97.1022:4953 99.22454:5297 109.1013:9857 118.40887:4449 121.10124:8737 123.11742:6728 125.55507:5253 135.11801:5068 233.15285:4309 252.26859:77115 264.26746:810881 278.28592:10712 282.28027:88737 292.2988:6656 628.62885:9499 640.64417:24044 658.64484:64646 676.66125:6822	5449450	5653270	5354940	5540869	4373950	4721144	4917813	4457918	5214100	4992500	4955667	3528516	4524406	4604684	4478029	4566476	5191450	3543097	4026159	4071485	4198366	4469499
3439	10.101	Cer 44:1;2O|Cer 18:1;2O/26:0	-1.05672	0.216782	0.509591	[M+H]+	+	adduct linked to 3293_[M+H-H2O]+; similar chromatogram in higher mz_6341; similar chromatogram in higher mz_6391; similar chromatogram in higher mz_3625	TRUE	Cer_NS	TRUE	TRUE	100	99.9	88.1	92.4	100	38.82	CLN3_pos_WT01b	678.67236:1764155 679.67571:2501778 680.67907:673414	71.08631:8050 73.46641:4383 79.05499:6529 81.07036:12176 82.06588:22089 89.06022:8040 93.07029:10042 95.08602:7558 96.08112:4414 101.68638:4251 103.88203:4256 107.08553:5793 121.10123:8504 123.11742:7460 127.01905:4710 135.11632:5601 202.10999:7028 250.25475:6095 252.26826:59945 264.26746:661420 278.28589:11085 282.27988:79864 292.29877:16424 396.42419:7905 435.49268:5738 547.76965:5935 642.64813…	5941813	9350012	5164010	9167991	4845416	8706624	5124730	4558844	6871490	6511526	6430239	6402204	7478124	8116930	7513035	6528374	8740021	4365324	5808146	6614043	7726576	7502094
3178	9.718	Cer 43:1;2O|Cer 19:1;2O/24:0	-1.91838	0.00723626	0.067126	[M+H-H2O]+	+	adduct linked to 3329_[M+H]+; found in higher mz's MsMs_3329	TRUE	Cer_NS	TRUE	TRUE	100	99.9	66.2	94.7	100	2.39	CLN3_pos_WT03b	646.6488:244026 647.65215:221703 648.65551:78332	71.08631:4825 79.05499:5280 81.07036:13650 82.06578:22718 83.0865:7064 83.61009:4746 93.07125:8164 95.08602:12691 96.08213:5987 107.08672:9603 109.10251:6945 121.10266:8163 123.11741:7150 135.11801:7112 238.25278:13459 250.25429:187793 252.26843:6701 264.26685:76581 266.28485:49781 268.26395:22191 278.28546:538434 282.28021:7768 296.29248:59289 301.5632:8554 368.39185:8891 616.63818:7542 628.6287…	252541	841180	351524	352477	347493	348565	336403	317464	240996	402753	116694	494130	890483	1080931	827160	421930	984111	225323	455922	572472	917617	627116
3482	7.29	DG 40:7|DG 18:1_22:6	1.0541	0.561469	0.790362	[M+NH4]+	+	adduct linked to 3353_[M+Na]+; similar chromatogram in higher mz_4301	TRUE	DG	TRUE	TRUE	100	99.9	33	74.5	100	491.37	CLN3_pos_WT08b	684.55579:13844013 685.55914:19133266 686.5625:6923567	71.04965:26085 71.08646:60069 79.05511:191283 81.07047:377592 83.0499:18408 83.08658:321321 85.06581:23991 85.10213:42361 91.0546:169730 93.07039:237617 95.05017:14686 95.08614:423377 97.0654:63636 97.10223:207290 99.08142:13536 105.07087:123983 107.08669:176482 109.10133:218692 111.08161:34114 111.11786:84834 113.09659:9621 117.07047:88959 119.08672:142357 121.10135:264994 123.11738:88241 125.09…	138983104	83182344	147338816	68149544	118905920	66058580	101932936	129347504	67749024	58158500	55486684	112225192	69330712	123586264	64849512	130166088	66177476	111082152	106041272	63152192	65326636	70222728
3500	7.927	DG 40:6|DG 18:0_22:6	1.11079	0.507428	0.7577	[M+NH4]+	+	adduct linked to 3367_[M+Na]+; similar chromatogram in higher mz_5396; similar chromatogram in higher mz_4465; similar chromatogram in higher mz_6280	TRUE	DG	TRUE	TRUE	100	99.9	31.5	75.9	100	680.03	CLN3_pos_WT02b	686.56952:8799879 687.57287:9289700 688.57623:3611642	71.08645:197303 79.05509:80400 81.07049:163131 83.08659:71961 85.06583:15194 85.10217:143279 89.0602:12672 91.05538:83927 93.07043:91501 95.05019:9998 95.08611:188656 97.06521:14092 97.10227:70857 99.11745:8138 103.07523:14886 105.07063:60762 107.08674:57038 109.10135:106987 111.11777:26373 117.07043:57606 117.09212:6583 119.08675:78509 121.10123:69256 123.11756:58629 129.07031:34441 131.08665:90…	87788040	47849588	94818464	44122768	85515000	44936932	87774016	97685008	36339368	33317382	31651656	75495304	36167424	101948904	36617364	81821504	40217984	64156676	69272040	37579036	39401452	40122708
3522	10.951	CE 20:5	1.18496	0.729316	0.884373	[M+NH4]+	+	adduct linked to 3382_[M+H]+	TRUE	CE	TRUE	TRUE	98	99.9	43.8	68.9	100	530.35	CLN3_pos_KO07b	688.60156:22426700 689.60491:24434766 690.60827:10193543	71.08649:274517 79.05499:71922 81.07049:588782 83.08668:379456 85.10217:172924 91.05545:73539 93.07032:226225 95.0862:825941 97.10242:281992 105.07092:257790 107.08581:267050 109.10144:830634 111.118:271022 119.08716:262485 121.10144:432872 123.11763:363584 125.13354:153679 133.10266:311479 135.1181:987597 137.13339:166605 139.14781:44735 145.10098:53147 147.11819:1503388 149.13271:506876 151.149…	60977556	181024432	72058168	133967152	83041656	153596080	83566952	72835512	102367912	99285296	95468136	53012292	85095016	60423332	107281808	82089472	103928640	79248096	87486184	91004264	111518632	99439424
3276	9.471	Cer 44:2;2O|Cer 18:1;2O/26:1	1.044	0.323649	0.620156	[M+H-H2O]+	+	adduct linked to 3423_[M+H]+; similar chromatogram in higher mz_6457; similar chromatogram in higher mz_4011	TRUE	Cer_NS	TRUE	TRUE	100	99.9	94	92.5	100	11.81	CLN3_pos_KO03	658.64905:310345 659.6524:349269 660.65576:149081	71.08631:7881 74.75944:4377 79.05499:11704 81.07036:18317 82.06607:39900 83.08651:9638 84.0815:5499 85.10207:6395 89.06022:6713 93.07029:17269 95.08603:16354 96.08214:7437 97.1022:13408 107.08553:7807 109.10251:11409 121.10123:13166 123.11742:9648 135.11801:10710 149.13263:5406 198.69626:4889 252.26857:115698 264.26746:1168270 282.27985:151037 302.76984:5676 331.80426:4767 374.0191:4567 394.40692…	1417358	1647522	1351826	1367339	1136296	1181631	1254938	1028106	1383541	1198119	1270308	1018467	1325231	1455417	1266435	1284441	1428878	990690	1075772	1233040	1227739	1330824
3293	10.101	Cer 44:1;2O|Cer 18:1;2O/26:0	-1.08746	0.141448	0.409291	[M+H-H2O]+	+	adduct linked to 3439_[M+H]+; similar chromatogram in higher mz_3444; similar chromatogram in higher mz_3625; similar chromatogram in higher mz_6338; similar chromatogram in higher mz_6352; similar chromatogram in higher mz_6371; similar chromatogram in higher mz_3813; similar chromatogram in higher mz_6417	TRUE	Cer_NS	TRUE	TRUE	100	99.9	90.9	95	100	23.34	CLN3_pos_WT04	660.66321:279476 661.66656:288613 662.66992:179301	71.08631:10291 71.40392:4321 79.05499:11555 81.07036:17340 82.06611:29341 83.0865:11598 93.07125:9640 95.08602:16551 96.08112:7344 97.10219:5722 107.08553:6807 109.1025:6029 109.66741:4509 121.10266:9602 123.11741:5477 135.11801:5629 164.19707:4822 165.48978:4464 236.23654:5888 252.26851:86249 264.26743:932242 282.2804:127118 292.29877:5693 396.41571:18683 630.64697:10094 642.64813:28692 660.6665…	1490864	2409369	1300975	2095080	979928	2042663	1103827	1092969	1335002	1558376	1583839	1352684	1880066	1782430	1841772	1587940	2253661	1130640	1421434	1607510	1914430	1706548
3619	6.179	HexCer 34:1;2O|HexCer 18:1;2O/16:0	1.11373	0.489634	0.745342	[M+H]+	+	adduct linked to 3468_[M+H-H2O]+	TRUE	HexCer_NS	TRUE	TRUE	100	100	83.6	85.4	100	92.91	CLN3_pos_KO05	700.57318:11911886 701.57653:12345072 702.57989:4887723	71.0863:31387 79.05498:43029 81.07056:91668 82.06606:174217 83.0865:58170 85.02963:40969 85.10206:32775 93.07039:65722 95.08632:113353 96.08112:28871 97.10219:49444 107.08671:31362 109.10127:59499 121.10122:55419 123.11741:22854 135.118:47120 211.20564:22540 247.24364:35044 252.26846:748422 256.26373:150709 264.26743:8053554 266.28491:33149 282.28003:760129 444.33694:20994 490.49808:104558 502.49…	56649116	74370032	45904040	69503768	44114352	72456488	57498240	45078316	71875448	65772416	69289976	49290208	65076820	57659736	58620204	53219224	58987580	28997746	42585956	61799216	66246124	61352880
3367	7.922	DG 38:3	1.14557	0.959043	0.984012	[M+Na]+	+	adduct linked to 3500_[M+NH4]+	TRUE	DG	TRUE	TRUE	100	99.9	12.6	75	100	11.56	CLN3_pos_KO04	669.54272:476354 670.54607:481723 671.54943:293971	71.08631:51331 79.05499:18462 81.07042:52772 83.08651:20843 85.06584:7062 85.10206:31948 89.17039:4467 91.05546:18587 93.07036:26733 95.08614:58686 97.10217:21546 105.07077:14707 105.66755:4803 107.08553:14428 109.10123:35655 111.1179:10511 114.42777:4804 117.07083:25171 119.08675:26695 121.10149:31784 123.11779:22581 129.05475:11549 129.07048:13763 131.08685:35781 133.1024:30040 135.08093:5972 1…	1834114	994420	1505384	666965	1686563	794641	1753254	1674073	272458	680680	249519	1045265	687475	1575259	664016	1346926	887392	1173048	1120789	763089	583149	726580
3382	10.949	w/o MS2:SE 28:3/17:0	1.11236	0.589188	0.806654	[M+H]+	+	adduct linked to 3522_[M+NH4]+	FALSE	EGSE	TRUE	FALSE	99.8	99.9	null	null	null	4.55	CLN3_pos_KO01b	671.57446:497019 672.57781:470980 673.58117:0		375043	1661669	409729	1077965	649903	554342	771411	566370	1023441	1473218	682795	320531	814782	513786	872267	1043829	536663	784844	784215	897013	722723	1021302
3709	5.557	SM 33:1;2O	-1.01502	0.882573	0.957682	[M+Na]+	+	adduct linked to 3531_[M+H]+	TRUE	SM	TRUE	TRUE	100	99.9	84.7	92.1	100	8.57	CLN3_pos_KO02b	711.53735:496377 712.5407:252792 713.54406:244641	71.07346:7130 86.0977:85239 140.87462:4441 146.98236:77181 209.87427:5573 227.90065:5148 488.48911:8949 522.1189:4771 528.47919:199891 652.4693:168359 711.53516:84296	1336200	1786527	917489	1491997	1267726	1589668	1390523	1667869	523943	653609	1602138	281945	1160971	1266046	1174295	2050036	3266831	593667	756393	1035461	1577665	1278038
3736	11.126	CE 22:6	1.09542	0.201113	0.491384	[M+NH4]+	+	adduct linked to 3596_[M+Na]+	TRUE	CE	TRUE	TRUE	96.8	100	40.5	68.3	100	8953.32	CLN3_pos_WT08b	714.61536:318684704 715.61871:359929728 716.62207:138451296	71.08643:3530890 79.05505:1016663 81.07047:7150866 83.08659:4992672 85.10221:2076206 91.05538:954883 93.07026:2209820 95.08613:9895473 97.10217:4547626 105.07074:2672510 107.0868:3236640 109.10133:9979402 111.11787:3492608 119.08675:3162376 121.10127:4846717 123.11738:4993684 125.1332:1766209 133.10255:3653823 135.11798:12633082 137.13321:2141277 139.14778:420566 145.10095:607571 147.11809:171103…	1156344832	1657705088	1219200128	1539428736	1213145088	1447892992	1127206016	1235977216	1372561408	1339740672	1272287744	958296960	1171775616	1199959296	1165398400	1270593408	1213845888	1202208512	1216723328	1242066176	1363790208	1306623360
3468	6.179	HexCer 34:1;2O|HexCer 18:1;2O/16:0	1.30057	0.259069	0.555245	[M+H-H2O]+	+	adduct linked to 3619_[M+H]+	TRUE	HexCer_NS	TRUE	TRUE	100	100	76.8	90.4	100	38.73	CLN3_pos_WT09b	682.56061:2081582 683.56396:1581648 684.56732:0	71.08566:8866 79.05498:10994 81.07077:27699 82.06606:33033 83.08649:13558 85.02879:13015 93.07028:12625 95.08651:25577 97.02827:8454 107.08552:13976 109.10249:12151 121.10122:15382 127.03902:6524 135.118:11605 247.24362:7387 252.26869:169316 256.263:48515 264.26752:1867402 265.25238:7610 266.28488:19175 282.28024:133042 444.33694:7848 490.50021:18072 502.49469:108049 504.51831:53621 520.50964:704…	4408848	7864308	4423404	6714828	5466594	10062498	7042881	4049040	7695754	7316242	5978944	4937194	7225303	5149864	1922315	5635098	5656056	1249022	1700614	7420047	6393804	7319912
3531	5.559	SM 33:1;2O|SM 17:1;2O/16:0	1.19343	0.471677	0.732106	[M+H]+	+	adduct linked to 3709_[M+Na]+	TRUE	SM	TRUE	TRUE	100	100	81	62.3	100	125.73	CLN3_pos_KO03	689.55908:3535751 690.56243:3105018 691.56579:1096842	71.07344:19350 86.0976:281975 98.98518:8005 104.10741:48403 125.00114:140729 184.0726:3444936 185.0761:43757 250.25473:9978 689.55029:23580	24376342	48637328	17708632	36588624	14782163	31989712	18099872	17284136	33301584	36000504	34272736	14906766	28540754	23816598	28199140	19287476	32160826	7195201	17199080	29371144	30738458	30888688
3579	8.586	DG 40:4	-1.35019	0.30699	0.604931	[M+Na]+	+	adduct linked to 3718_[M+H]+	TRUE	DG	TRUE	TRUE	100	99.9	7	75	100	4.29	CLN3_pos_WT03b	695.55933:242998 696.56268:281682 697.56604:159661	70.71973:4255 71.08631:8368 76.65359:4357 77.64137:4127 81.07036:18873 83.08651:7347 95.08603:16244 97.1022:5447 99.48286:3757 105.07077:4033 108.27539:4019 109.04871:4393 109.10129:12037 116.36517:4962 119.08673:4896 123.11742:9858 130.13162:4847 135.11801:14983 137.06075:13960 137.13312:4471 147.11621:19036 149.13263:10078 150.84814:4182 154.14909:4125 159.11659:4571 161.13284:16317 175.14847:9…	398318	935169	449202	663580	625447	756252	847228	483571	284645	558248	456233	686782	941843	89971	759858	673364	1002865	625188	681797	1037754	1276860	943095
3596	11.127	DG 40:3	1.23053	0.0755376	0.286887	[M+Na]+	+	adduct linked to 3736_[M+NH4]+	TRUE	DG	TRUE	TRUE	86.8	100	17.6	75	100	29.07	CLN3_pos_KO03b	697.58759:1965269 698.59094:3466135 699.5943:1879268	71.08625:43395 79.05496:104321 81.07036:511628 83.08653:98841 85.10205:21434 91.05527:81472 93.07027:202008 95.05019:10815 95.08599:404354 97.10221:71768 105.07075:130694 107.08658:201261 109.10238:267512 111.11777:59762 112.67302:6070 117.07024:48915 119.08655:150556 121.10115:188634 123.11726:139058 125.13324:25017 129.07037:31219 131.08636:116405 133.10226:185691 135.0809:18315 135.1178:200138…	9594316	13092328	7902613	12814385	9042263	9537129	9298187	6634399	10840549	10670540	8747002	7243000	9592515	3746707	7624687	9446787	9503528	5920684	5896733	9075554	10124513	9733420
3951	6.287	PC 31:0	1.10726	0.857022	0.947251	[M+Na]+	+	adduct linked to 3788_[M+H]+	TRUE	PC	TRUE	TRUE	100	100	52	92.4	100	62.63	CLN3_pos_KO07b	742.53387:4245532 743.53722:3676600 744.54058:754974	71.0741:13188 71.08646:26969 81.07115:13275 83.08651:10999 85.10207:15491 86.0975:116963 91.05546:5609 95.08603:20386 97.1022:7373 104.10745:8568 109.10252:12290 123.11742:5759 125.00114:24975 146.98218:181561 168.07933:5206 168.57162:5995 179.82082:5150 184.07256:589515 185.07663:6585 313.27145:5823 314.2738:8430 466.7366:5787 537.48834:33092 559.47266:60920 601.51208:23434 683.4588:53964 742.53…	13770069	17635466	15408422	19567474	13709357	23692912	14208256	11219721	15316248	20747070	18643116	17526464	14475319	15067432	15248733	11622592	15230966	11721956	19947332	15007386	15123807	15130140
3788	6.294	PC 31:0|PC 15:0_16:0	1.39785	0.00823509	0.0734167	[M+H]+	+	adduct linked to 3951_[M+Na]+	TRUE	PC	TRUE	TRUE	100	100	60.8	57.3	100	1495.9	CLN3_pos_WT02b	720.5528:111540760 721.55615:98991648 722.55951:38817032	71.07349:32678 81.07034:9739 81.50302:7042 86.09761:632452 87.10015:8954 95.086:8727 96.02148:6093 98.98516:23382 104.1076:71692 125.00108:293738 184.07256:6745488 185.07666:93874 186.07793:13784 213.08629:6834 464.31052:6678 478.32404:7276 496.33566:6647 504.00839:6084 579.51306:9490 720.55908:166440	496399232	613020352	436857664	619572672	374212032	537859200	416533920	388714528	638598272	656508736	630750272	285924448	457077696	354930912	449136128	338213568	465399040	230113648	285747872	422928672	438739296	427477568
4165	6.863	PC 33:0	1.00128	0.815868	0.927432	[M+Na]+	+	adduct linked to 4003_[M+H]+	TRUE	PC	TRUE	TRUE	100	99.9	77.5	93.2	100	44.21	CLN3_pos_WT01	770.56555:2748310 771.5689:2698260 772.57226:1386207	71.07355:55041 71.08634:107113 81.07045:93357 83.08654:68145 85.10213:70170 86.09765:547013 95.08616:130946 97.10227:51807 104.10741:11963 109.10136:73738 111.11787:13662 123.11732:43252 125.0012:47026 137.13309:21495 146.98221:1393624 164.99266:9525 168.07921:53461 184.07251:837943 185.07628:44448 239.23875:18111 441.23636:24622 455.25192:22049 478.32407:9306 565.5152:231408 587.50189:411124 629…	9695899	6132397	8613596	1762116	6216408	11646174	9916867	11983932	11846294	16075234	12264518	10997043	2290526	11172115	12305794	8699632	12784024	8808315	6903365	16424074	4270078	11362415
4201	5.127	PC 34:5	1.16719	0.17012	0.450417	[M+Na]+	+	adduct linked to 4029_[M+H]+	TRUE	PC	TRUE	TRUE	100	100	71.2	89	100	6.37	CLN3_pos_WT03b	774.50269:437916 775.50604:541621 776.5094:201630	71.07345:11935 71.08631:7907 71.26035:5942 73.75861:4701 81.07036:9317 85.10123:7311 86.09686:139096 91.05452:6571 93.07029:5796 95.08602:15558 124.99964:11134 131.08658:8724 146.98244:167452 184.07294:327837 231.7869:5280 285.24081:14997 487.21671:5505 569.44794:18232 591.43762:186374 715.42145:112233 774.50391:93807	1774863	1477797	1536024	1570741	1417589	1404070	1073126	1184175	1505342	1190118	1952722	1566193	1497624	1714911	446756	2245693	1125263	805195	1547941	1043947	1079547	709279
4240	5.774	PC 34:3	-1.37302	0.00199854	0.0289953	[M+Na]+	+	adduct linked to 4062_[M+H]+; found in higher mz's MsMs_4866	TRUE	PC	TRUE	TRUE	100	100	72.7	91.9	100	137.83	CLN3_pos_WT02	778.53137:4648254 779.53472:5656214 780.53808:49591840	71.04963:25327 71.07413:124874 71.08629:113653 79.05497:102742 81.07037:190321 83.08655:91708 85.10197:82089 86.09753:1419348 91.05542:32205 93.07018:120369 95.08603:221932 97.10216:40896 98.98515:17326 104.10732:50316 105.07073:33356 107.08645:70945 109.10229:102411 117.0717:12260 119.08669:29758 121.10234:89488 123.11737:38160 125.00093:166262 131.08653:21692 133.10243:20183 135.11765:59501 137…	23503114	20003246	22352748	19025384	19008000	18016504	20849684	22743526	19543502	18346508	16938520	33195170	31172032	22165786	25322180	19680196	31001192	33878712	21771650	28403826	30693738	25233342
4278	6.672	PC 34:1	1.00291	0.756403	0.899771	[M+Na]+	+	adduct linked to 4093_[M+H]+; found in higher mz's MsMs_6502	TRUE	PC	TRUE	TRUE	100	99.9	85.9	92.6	100	307.3	CLN3_pos_KO02	782.5647:10292908 783.56805:9215698 784.57141:4431794	71.07349:152582 71.0864:197626 79.05498:28602 81.07046:243089 83.08658:206600 85.10212:131925 86.09765:1632616 93.07027:50480 95.08611:354994 97.10223:145030 107.0867:38445 109.10137:189820 111.11787:54009 121.10133:107217 123.11727:91939 124.99963:29062 135.11772:87443 137.1331:33164 146.98219:4424254 149.1326:41505 151.14886:33326 163.01544:31851 164.99268:45810 184.07253:186800 239.23892:60309…	43224908	28132690	26828074	23909932	21832692	16444202	56230764	37130268	56218532	17294594	76702216	32560144	33839916	21647454	62039816	41229064	25966626	37914356	24644064	47515380	34256848	41163556
4296	7.288	PC 34:0	-1.12426	0.0727889	0.280733	[M+Na]+	+	adduct linked to 4109_[M+H]+; found in higher mz's MsMs_4937; similar chromatogram in higher mz_5149	TRUE	PC	TRUE	TRUE	100	99.9	87.9	93.3	100	351.68	CLN3_pos_KO01	784.58221:10494694 785.58556:10539101 786.58892:4342266	71.07361:214474 71.08638:561775 81.07047:309873 83.08653:241806 85.10211:416058 86.09764:2366354 88.341:17284 95.08612:503104 97.10213:197702 99.11744:37075 109.10141:264092 111.11787:63469 123.11759:136640 124.99961:37523 137.13309:65393 146.98224:6572786 151.14885:31304 151.81934:17895 163.01543:47880 164.99266:39996 184.07256:334341 185.07655:19161 239.23811:90691 267.26712:46398 419.25922:198…	42855036	42491164	41087640	41044224	36417244	38580708	42116184	39254716	41258092	39148380	35325804	50872008	46793168	48149792	49841708	52113060	34627428	40936528	39102164	45782616	50149872	35832724
4298	8.231	HexCer 40:1;2O|HexCer 18:1;2O/22:0	-1.08236	0.33904	0.633217	[M+H]+	+	adduct linked to 4135_[M+H-H2O]+	TRUE	HexCer_NS	TRUE	TRUE	100	99.9	83.7	84.8	100	60.93	CLN3_pos_WT08b	784.66486:2173674 785.66821:2283446 786.67157:877576	71.0863:18450 79.05498:18850 81.07035:24338 82.0661:54338 83.08649:14891 85.02962:11454 85.10206:11291 86.09756:6693 93.07027:20183 95.08603:33746 96.08111:10818 97.10218:21276 107.0867:8765 109.10127:20145 121.10121:20425 123.1174:10484 135.118:17475 146.98219:5871 184.07298:76358 247.24362:12608 250.25471:6848 252.26851:249728 264.26743:2448728 266.28488:11270 282.27979:245809 301.51822:8685 30…	6811342	12007213	4715218	10735772	3911099	9534469	5261180	4625376	8513540	8180831	7857615	6342174	8785090	9171936	8955162	8556356	10895210	3279921	6022744	8698512	9405950	8806913
4003	6.861	PC 33:0|PC 16:0_17:0	1.07627	0.308234	0.605537	[M+H]+	+	adduct linked to 4165_[M+Na]+	TRUE	PC	TRUE	TRUE	100	100	64	60.2	100	737.15	CLN3_pos_WT02b	748.5849:71842416 749.58825:64264016 750.59161:28015774	71.07391:378823 84.32116:45041 86.0975:6851448 95.08598:63200 98.98476:266251 104.10725:678494 125.00091:3207136 157.31142:44359 184.05345:611848 184.07222:73385016 185.07652:53047 234.93997:48525 301.56308:54446 322.72351:48317 478.32394:66717 492.34772:60767 496.34744:77032 510.34714:66358 646.79498:43757 748.59021:2275822	199101072	281444800	179578368	259951760	193230064	252573520	219029728	191892912	217251792	234559920	232113248	248831424	38712604	323016800	341887008	236487568	336479744	170424368	219044576	29503680	41463592	300502400
4390	7.607	SM 39:1;2O	-1.09234	0.481401	0.739381	[M+Na]+	+	adduct linked to 4196_[M+H]+	TRUE	SM	TRUE	TRUE	100	99.9	76.6	94	100	6.76	CLN3_pos_WT09b	795.63312:452209 796.63647:488323 797.63983:386062	71.07345:18508 72.57026:4571 81.07114:11601 83.0865:10251 86.09679:119836 93.07029:10155 95.08602:13173 97.10219:5593 104.10744:6049 120.96731:47785 121.10123:5687 123.11741:8309 146.98238:142181 164.00778:64569 184.07257:16393 209.3205:10222 250.25475:11684 572.5824:11065 612.56848:227616 632.57245:8737 654.54486:24691 736.56396:219567 752.52045:13350 795.6272:142321	809267	2023426	620350	1881973	260031	1753786	890805	582009	1854033	2269646	1384922	1237071	1224883	1214670	3042856	1079991	1421670	316525	586980	1774396	1790829	1963677
4029	5.121	PC 34:5|PC 14:0_20:5	1.50357	1.5777e-05	0.00110797	[M+H]+	+	adduct linked to 4201_[M+Na]+	TRUE	PC	TRUE	TRUE	100	99.9	59.6	54.4	100	209.27	CLN3_pos_WT04	752.51965:5252974 753.523:4797268 754.52636:1809372	71.07413:54045 81.07034:9054 86.09758:892971 97.97179:7477 98.98515:31328 102.09286:31618 103.09544:8711 104.10736:72490 125.00108:447769 129.54396:8629 184.07256:8667915 208.6653:20977 227.20045:11939 301.54626:8810 368.35379:12718 369.35757:10496 450.2981:8172 468.30991:13399 752.51788:187928	40437308	42253568	40349620	39917580	25493412	32687726	27666484	33690080	36962392	37050212	35270696	21733396	22524370	24149220	22956318	28789122	23857008	21899918	29975540	20232952	23268326	21179288
4401	6.953	PC 35:1	-1.27001	0.000154794	0.00499377	[M+Na]+	+	adduct linked to 4207_[M+H]+	TRUE	PC	TRUE	TRUE	100	99.9	79.3	96.1	100	212.02	CLN3_pos_KO04	796.57861:12818139 797.58196:9291596 798.58532:4838244	71.07345:23252 71.08631:24376 81.07054:44733 83.0866:43943 85.10207:17123 86.09768:323174 93.07028:7741 95.08611:61047 97.10218:42478 104.10858:7361 107.08553:7109 109.10245:34654 111.08018:7245 111.11789:15340 121.10265:12812 123.11741:23749 124.99964:19168 135.118:20193 137.13312:9034 146.98218:802102 149.13263:9389 184.07249:680708 185.07687:36631 186.07797:6410 265.25241:16639 284.80176:6222 …	58383628	58801052	58148332	53543236	59562840	64882296	60559836	63803964	44723064	43665400	43033404	77313064	76997352	86905976	64056024	72245448	72398544	65515268	68920864	66882752	59967072	62367660
4062	5.77	PC 34:3|PC 16:0_18:3	-1.68091	2.48391e-05	0.0014809	[M+H]+	+	adduct linked to 4240_[M+Na]+	TRUE	PC	TRUE	TRUE	100	100	63.6	57.6	100	2077.62	CLN3_pos_WT05	756.55212:221850288 757.55547:210749664 758.55883:73750184	71.07354:291526 86.09686:4260029 90.94733:37995 98.98519:181767 104.10784:355347 105.47772:36509 106.95239:43534 124.99966:1935569 139.11783:40638 163.16522:37952 179.93211:38402 184.07259:42405240 210.81078:38013 212.84608:41993 274.1514:37521 483.44058:36738 496.34753:43145 500.3121:48576 510.78067:49800 540.1568:38111 756.54779:1295267	516007552	619503232	582115264	507779232	465086848	434478080	392955168	529976160	470882176	454364000	422920576	838474112	704874560	885615616	813482112	1002028992	836274880	774582976	1081899392	684725184	759532224	688828864
4436	5.209	PC 36:6	1.0359	0.774298	0.906074	[M+Na]+	+	adduct linked to 4242_[M+H]+; found in higher mz's MsMs_5071	TRUE	PC	TRUE	TRUE	100	99.9	76	87.3	100	29.59	CLN3_pos_KO01b	800.52063:2673005 801.52398:2505132 802.52734:1714100	71.07356:49412 71.08631:8607 79.05517:41710 81.07057:75991 83.08667:56058 86.09769:522384 91.0546:48677 93.07046:48377 95.08614:74261 97.06522:10856 97.10245:25644 104.10744:11780 105.07093:29285 107.08672:23717 109.10247:24759 111.11789:7509 115.21625:5803 117.07048:28750 119.08685:26866 121.1015:32977 123.08076:7536 123.11741:15527 125.00114:21319 125.0957:6445 126.73064:5792 129.07048:8422 131…	13971541	13038510	12915433	13056461	13170011	14989451	13950273	13920601	12298615	11657714	10444946	13751513	11287478	16271296	12424939	16475989	11358217	12876222	15361218	8584789	10759561	9292573
4437	5.361	PC 36:6	1.29211	0.00168017	0.026051	[M+Na]+	+	adduct linked to 4245_[M+H]+	TRUE	PC	TRUE	TRUE	100	100	80.7	89	100	42.26	CLN3_pos_KO09b	800.51599:2745947 801.51934:2744114 802.5227:1506820	71.07414:37789 71.08631:22172 79.05521:36055 81.07034:40584 83.08651:13703 84.6488:6759 85.10207:10027 86.09765:348978 91.05545:36582 93.07011:27212 95.08621:39999 97.06522:8562 97.1022:10547 105.07116:26852 107.08672:10362 109.10251:17547 117.07039:15386 119.08673:19835 121.10123:7339 123.11742:8595 124.99964:6027 129.06891:8559 131.08658:23710 135.11801:8910 145.101:10330 146.98216:541119 149.1…	15334156	8868223	12302370	9736664	7970056	7334467	8670296	9062543	10286910	10041542	9610826	8244008	6447886	9623437	7024642	9166318	8355494	8137888	8686134	5867578	7475612	5497623
4454	5.693	PC 36:5	-1.14274	0.697217	0.86741	[M+Na]+	+	adduct linked to 4260_[M+H]+; found in higher mz's MsMs_5089; found in higher mz's MsMs_5088	TRUE	PC	TRUE	TRUE	100	100	80.9	88.4	100	163.25	CLN3_pos_WT02b	802.53125:17557764 803.5346:7985152 804.53796:7267443	71.07409:321513 71.08627:275102 79.05493:205734 81.07108:326751 83.08643:157240 85.10208:181932 86.09753:3235581 91.0554:274954 93.07033:191985 95.08603:390356 97.10199:112015 105.07051:151225 107.08659:106349 109.10255:176068 117.0703:168294 119.08676:163337 121.1012:68953 123.11739:53154 125.00111:60860 129.07045:81677 131.08664:182132 133.10245:88217 143.08646:54619 145.10056:105006 146.98198:…	93190656	42344040	87573904	98203088	100931880	49677540	102542976	92225672	92932008	90833752	89045584	109377376	105798480	90041744	103019728	102120296	99050360	105367928	52109584	106359976	103074368	97289104
4473	6.091	PC 36:4	-1.16768	0.861322	0.94958	[M+Na]+	+	adduct linked to 4281_[M+H]+	TRUE	PC	TRUE	TRUE	100	100	66.7	88.9	100	98.32	CLN3_pos_WT01	804.54791:2545218 805.55126:2132356 806.55462:28326062	71.07345:57093 71.08637:50068 79.05521:27723 81.07046:62558 83.08633:31944 84.08148:7315 85.10232:33446 86.09763:683076 91.05466:43938 93.07014:32952 95.08614:70341 97.10217:11490 98.98516:10459 104.10742:31039 105.07046:31708 107.0855:16002 109.10237:35308 117.07035:10231 119.08671:40429 121.1012:11696 123.11739:12722 125.0012:97755 131.08655:13035 133.10243:23933 135.11797:8271 145.10097:7552 1…	8356661	9142155	10109045	8504360	8336364	8206902	8117830	3973145	5728294	8904286	9326442	12991983	10740347	4443170	10555414	1120691	10050526	12353618	9627043	10783775	11675023	9238427
4109	7.295	PC 34:0|PC 16:0_18:0	-1.00318	0.801071	0.921131	[M+H]+	+	adduct linked to 4296_[M+Na]+	TRUE	PC	TRUE	TRUE	100	99.9	61.1	57.8	100	4104.54	CLN3_pos_KO09b	762.59711:135470944 763.60046:119832088 764.60382:48023380	70.06606:110690 71.07412:1211663 86.09759:22913342 98.98502:897377 104.10744:2315562 125.00108:10366341 139.34354:115446 184.07256:228928720 185.07651:385893 186.07788:195762 234.88585:188681 244.96411:125223 301.50684:137718 478.33514:178869 496.33554:147297 506.36075:151071 524.367:235321 762.5943:5757524	631793792	721070336	580401088	668167744	528927072	572665088	562286080	553255424	674759552	615274496	590615296	651208832	663931776	401375776	651647744	700343360	597987328	522570272	515468000	630425984	691310528	694257984
4135	8.232	HexCer 40:1;2O|HexCer 18:1;2O/22:0	-1.08888	0.862026	0.94958	[M+H-H2O]+	+	adduct linked to 4298_[M+H]+	TRUE	HexCer_NS	TRUE	TRUE	100	99.9	72.9	88.9	100	4.04	CLN3_pos_KO03b	766.65411:183418 767.65746:255924 768.66082:54961	71.08632:11408 77.53353:5557 79.05499:12939 81.07037:17259 82.06585:26276 83.08651:6836 84.0815:6606 85.0288:10185 88.77042:6660 93.0703:7455 95.08603:16440 97.10117:5724 107.08672:9810 109.10129:12564 115.40767:5228 121.10123:9864 123.11742:12221 135.11801:6495 148.28972:5509 149.13264:5499 162.37392:5052 184.07257:9897 187.85629:5396 202.10692:7760 208.07773:10151 208.10028:8426 236.23657:7350 …	562448	1262381	481790	1261739	354958	497602	243708	172045	554258	788022	725850	195331	522129	823055	708232	772119	1575821	139938	520953	565782	848306	846854
4544	7.363	PC 36:1	-1.05749	0.486839	0.743091	[M+Na]+	+	adduct linked to 4331_[M+H]+; found in higher mz's MsMs_5731; found in higher mz's MsMs_5163; found in higher mz's MsMs_5161	TRUE	PC	TRUE	TRUE	100	99.9	91.6	95.6	100	768.68	CLN3_pos_KO04	810.59686:28557996 811.60021:28977896 812.60357:10492253	71.07418:390118 71.08631:431381 79.05497:41583 81.07043:517030 83.08651:506669 85.10217:334575 86.09756:4536852 93.07027:130320 95.08605:835990 97.1021:460696 99.11745:44726 107.08669:61590 109.10249:484202 111.11776:246678 121.10104:212843 123.11711:215606 125.13324:55313 135.11794:198006 137.13309:105487 146.98209:13180482 149.1326:109864 151.14886:42305 153.12897:39905 163.01544:69822 164.9926…	16231358	137945488	158988192	229390848	218699168	203141424	195623168	230562400	220241792	131243264	36246656	263992240	261579280	191053456	114381456	71636608	256521696	150824016	181433936	83139408	57343680	248636544
4560	6.171	PC 37:7	1.14024	0.314465	0.611463	[M+Na]+	+	adduct linked to 4339_[M+H]+	TRUE	PC	TRUE	TRUE	100	100	25.3	87.9	100	20.7	CLN3_pos_WT02b	812.51855:1746536 813.5219:1507144 814.52526:1959019	71.07344:16101 71.08652:48133 79.05511:58739 81.07053:102357 83.08668:54603 85.1022:32700 86.09689:157551 87.10016:13997 88.04052:9591 91.05469:88065 93.07045:64028 95.0862:104498 97.06522:20796 97.10222:42491 105.07071:49662 107.08556:36733 109.10158:50305 111.11788:17828 117.07037:18813 119.08566:45009 120.96703:348222 121.10167:38164 123.1174:15812 124.99963:18638 127.00521:6863 129.07047:1141…	2655264	6444546	2682143	4096507	8516899	3463075	6232171	8164290	3620966	4154461	5697670	6684480	6652194	4977950	6550234	2180534	2106896	6786888	3489776	3001352	2344163	4099623
4567	7.959	PC 36:0	-1.33355	0.0105621	0.0865458	[M+Na]+	+	adduct linked to 4347_[M+H]+; found in higher mz's MsMs_4679	TRUE	PC	TRUE	TRUE	100	99.9	80.7	92.9	100	16.38	CLN3_pos_KO02	812.61298:1393322 813.61633:845096 814.61969:0	71.07349:23907 71.08643:46650 81.07051:26111 83.0865:21040 85.10213:39790 86.09766:235164 87.10017:6018 92.33255:5507 95.08611:40667 97.10219:17320 109.1018:26603 111.11789:8631 123.11742:11864 124.99964:10651 137.13312:5864 138.48593:5575 146.98227:598286 151.97612:5262 165.80789:5521 184.07259:218785 185.07661:6377 209.07365:11334 213.09302:6635 233.44737:5076 248.15593:5165 251.01292:5192 339.…	7384166	8555386	5930814	7256286	4893228	6527885	6318477	5467038	7039825	6511381	6503209	8270719	8901499	12697107	9617689	8560858	9725265	4712376	7486644	8827000	9363874	8369344
4582	5.634	PC 37:6	-1.07371	0.388914	0.672289	[M+Na]+	+	adduct linked to 4360_[M+H]+	TRUE	PC	TRUE	TRUE	100	100	79.2	88.4	100	138.48	CLN3_pos_KO09b	814.53107:5030622 815.53442:4894807 816.53778:2429086	71.07349:86286 71.08637:74588 74.37098:7764 79.05505:90825 81.07038:101987 83.04992:8470 83.08635:33631 85.10206:70737 86.09756:875201 91.05544:126083 93.07033:105858 95.08603:130972 97.10217:16448 105.07083:76845 107.08669:43875 109.10125:58415 117.07046:64597 119.08662:68329 121.10121:25206 123.11739:19233 124.99963:21425 129.07047:24202 131.08627:76084 133.10281:37237 135.11798:8225 137.1331:9…	23143956	26311780	19208328	21799320	18270616	17596724	18704896	22579824	21527480	15300278	21282852	19673588	22589438	24345962	22715396	22611672	20511284	19483830	22148566	23363334	22062940	22857564
4550	8.203	HexCer 42:2;2O|HexCer 18:1;2O/24:1	1.01895	0.75792	0.899911	[M+H]+	+	adduct linked to 4367_[M+H-H2O]+	TRUE	HexCer_NS	TRUE	TRUE	100	99.9	82.8	87.3	100	19.68	CLN3_pos_WT07b	810.67682:1080497 811.68017:460435 812.68353:453915	71.08631:7197 79.05498:13173 81.07052:30544 82.06609:48553 83.0865:11607 93.07124:12052 95.08601:23839 96.08212:7238 97.10219:12346 107.08671:11287 109.10127:12648 121.10122:14479 123.11741:7920 135.118:11990 146.98221:10250 184.07272:41036 247.23946:6773 252.26819:159303 264.26743:1607795 266.28491:7622 282.28015:159186 366.37357:8940 580.84827:6110 600.60333:10173 612.60004:81546 614.6225:26124…	5750808	6840427	4541331	6390178	3662840	4652949	4330442	4418144	5877654	5430150	3522972	4300672	4398900	6365740	5098634	4933866	6331694	2509809	4546590	5158723	5471208	5271464
4431	11.148	TG 46:1|TG 14:0_16:0_16:1	1.26213	0.910126	0.96644	[M+Na]+	+	adduct linked to 4386_[M+NH4]+	TRUE	TG	TRUE	TRUE	100	100	67.3	74.8	100	9.69	CLN3_pos_KO02	799.67767:1451930 800.68102:1770718 801.68438:1039100	71.08633:34552 81.07056:33364 83.08656:27192 85.10192:26300 93.07029:5400 95.086:49398 97.1022:20021 109.1028:24002 121.10267:6962 123.11742:10829 135.11633:7160 137.13312:7567 211.20567:11071 237.22185:8633 371.25476:10156 495.44678:6818 521.45355:19290 523.46747:23996 543.43481:29623 545.45129:16410 549.48016:20733 571.46643:28282 799.67816:683812	6333184	1490808	4901906	2298028	2320385	2190562	644476	3395270	547682	784240	371889	1544843	1063148	1252190	669660	1909075	1951259	2277718	5533457	407944	880244	2538884
4196	7.611	SM 39:1;2O|SM 23:1;2O/16:0	-1.08634	0.592052	0.808738	[M+H]+	+	adduct linked to 4390_[M+Na]+	TRUE	SM	TRUE	TRUE	100	99.9	48.2	66.2	100	22.71	CLN3_pos_KO01b	773.65198:4948598 774.65533:5397498 775.65869:1765114	71.07409:26581 71.08617:28667 79.05498:11785 81.07053:74940 83.08665:38172 84.08894:7019 85.10205:23481 86.09766:451539 87.10104:19976 93.07027:11728 95.08615:73881 96.0902:13870 97.10217:35414 98.98517:19659 104.10735:56338 107.08551:13418 109.10164:38830 110.10513:8044 111.11787:11039 121.10265:20143 123.11739:24201 125.00112:227734 135.11798:16054 136.11995:9552 149.13457:6813 184.07259:511793…	8970675	21825400	4736726	16257927	3069158	13057899	5507202	4699710	16089284	13897317	15090770	7440774	15100741	13613962	16024154	10507764	15179546	1634982	6660958	14524445	17656092	15496473
4207	6.947	PC 35:1|PC 17:0_18:1	-1.34231	9.91053e-05	0.00374409	[M+H]+	+	adduct linked to 4401_[M+Na]+	TRUE	PC	TRUE	TRUE	100	99.9	64.2	60	100	2582.96	CLN3_pos_WT08b	774.5993:202520192 775.60265:190651904 776.60601:90783720	71.07408:257033 71.57062:19720 77.80093:21260 83.08645:21243 86.09753:4258137 95.08596:38663 98.98481:184585 104.10744:424245 125.00098:2000623 184.05362:335049 184.07239:42588484 185.07648:31654 234.70816:28622 492.3476:31951 504.34848:35006 510.35941:31561 522.36194:25684 591.5271:23218 774.6012:1403247	699956096	866283264	663433920	703987328	675671872	774921088	722852608	710793536	697357312	632468032	593232512	920458816	1026265472	1143310080	989437376	818309888	1137229824	678422464	810215232	1029569728	856326912	981191360
4386	11.15	TG 46:1|TG 14:0_16:0_16:1	-1.02579	0.860034	0.949264	[M+NH4]+	+	adduct linked to 4431_[M+Na]+	TRUE	TG	TRUE	TRUE	100	100	62.2	90.3	100	121.95	CLN3_pos_WT01b	794.724:5739336 795.72735:8779073 796.73071:3163413	71.04964:18635 71.08626:578190 79.05492:62597 81.07097:627222 83.0863:432746 85.06497:25197 85.10187:436499 93.07095:81580 95.08668:868335 97.0652:26160 97.10181:327610 99.08038:22819 99.11744:28046 107.08625:71482 109.10197:484912 111.08015:35946 111.11726:154334 113.13275:12339 121.102:194470 123.11808:263434 125.13173:32793 135.11713:169402 137.13377:121732 139.11079:15131 149.13348:77255 151.…	75329024	23817762	63670728	24991130	27011994	24878444	21624328	39482460	27336354	27662218	22475760	27882520	26785748	38119228	24034106	54169540	27347846	43450184	57963256	28610052	32053882	27617864
4242	5.208	PC 36:6|PC 16:1_20:5	1.06501	0.652679	0.844586	[M+H]+	+	adduct linked to 4436_[M+Na]+	TRUE	PC	TRUE	TRUE	100	99.9	58	55.5	100	586.14	CLN3_pos_KO01	778.53693:25172890 779.54028:25240478 780.54364:9473491	71.07409:227260 79.05493:16607 86.09756:4063456 95.08596:19919 98.98498:176909 102.54477:16357 104.10746:382825 125.00103:1901469 184.07248:34512144 184.10999:133446 234.7236:29183 476.32004:20827 494.3237:39068 524.31537:21159 542.31921:17482 778.52777:709941	121757248	143683472	117184432	119878016	121230040	142770160	131159808	121814448	106925936	104261920	92440096	120943840	100789936	138780080	100345328	147781312	107129304	110801912	137800960	84050240	102506336	91412112
4245	5.351	PC 36:6|PC 14:0_22:6	1.57561	1.02744e-06	0.000268702	[M+H]+	+	adduct linked to 4437_[M+Na]+	TRUE	PC	TRUE	TRUE	100	99.9	61.3	55.7	100	954.11	CLN3_pos_KO08b	778.53741:43672396 779.54076:47176428 780.54412:18340986	71.07408:566371 86.09758:9093586 98.98504:334247 104.10738:897997 125.00105:4341599 184.05373:636897 184.07249:89325320 208.77534:178670 468.30991:104439 550.3382:86062 778.5282:2297564	312352800	210405392	275283296	210285712	167395584	148199776	163424352	202735632	209120288	203010624	201907248	128453688	125826656	137452192	115245032	158328576	138086480	130174264	162266928	115026864	128602104	122903136
4260	5.697	PC 36:5|PC 16:0_20:5	1.05682	0.754613	0.898725	[M+H]+	+	adduct linked to 4454_[M+Na]+	TRUE	PC	TRUE	TRUE	100	100	62.4	57.2	100	27470.2	CLN3_pos_KO02	780.55225:974296448 781.5556:529370304 782.55896:431857248	71.07349:922550 79.54086:178496 81.07034:187229 86.09768:15241214 98.98517:664973 104.10741:1674592 112.47942:195596 125.00114:7218372 146.98219:181373 184.07257:153873248 185.07657:186599 478.32407:290096 496.33572:222797 780.55853:4420884	4383264768	5715799552	4311247360	5388794880	4465235968	5576981504	4676097536	4573520384	4327964672	4188222976	4053866496	4302319616	4338893824	4707406336	4223623424	4843394560	4461971456	4059678208	4855085056	4241544960	4544150528	4305243648
4666	4.963	PC 38:8	-1.80827	6.47356e-07	0.000226642	[M+Na]+	+	adduct linked to 4455_[M+H]+; similar chromatogram in higher mz_5283	TRUE	PC	TRUE	TRUE	100	99.9	62.2	86.4	100	27.86	CLN3_pos_WT01	824.51605:2038945 825.5194:1942985 826.52276:2935486	71.07413:41862 72.54503:6224 79.05497:40956 81.07035:47768 83.08649:9427 86.09753:454663 91.05531:39367 91.97736:5920 93.0703:54297 95.08604:44812 97.10217:7242 101.10983:6720 104.10742:18861 105.07075:23301 107.0867:24275 107.6408:6253 109.10249:13446 117.07036:19649 119.0867:17855 120.96684:15294 121.10106:35575 125.00119:66911 129.07045:6184 131.08656:22987 133.10245:13637 135.11798:14981 145.…	4151044	5961686	3649678	5329020	3513546	5414466	3756114	3667803	4437588	3980086	3813446	7633912	8479565	9346333	8957039	9469197	8426858	5608117	8367906	6504814	7720128	5694489
4674	7.71	PC 37:1	-1.26905	0.133109	0.3969	[M+Na]+	+	adduct linked to 4460_[M+H]+	TRUE	PC	TRUE	TRUE	100	99.9	83.4	94	100	11.06	CLN3_pos_WT01b	824.61121:1323137 825.61456:1200821 826.61792:504147	71.07409:12021 71.08631:19563 72.85445:4861 81.07064:28163 83.0865:18793 85.10207:23822 86.09767:197070 93.07029:5020 95.0862:42232 97.10219:18063 106.68813:5614 109.10128:21694 111.11789:10706 121.10123:12590 123.11741:15885 124.93816:9475 125.00114:12455 135.11801:5612 139.60353:6305 146.98228:489908 149.13458:5881 164.99271:5746 167.97878:19567 184.07281:114444 242.69186:5296 267.90149:5372 30…	4024552	9941208	4139948	6698602	2616448	4520044	2297894	3244369	5296392	5326331	6400128	5243084	7629090	7107124	6996175	5182133	7660170	2995654	3994784	7146197	8116956	7099233
4672	7.578	PC 37:1	-1.5647	0.00305411	0.0381664	[M+Na]+	+	adduct linked to 4462_[M+H]+	TRUE	PC	TRUE	TRUE	100	99.9	77.5	93.2	100	15.69	CLN3_pos_WT01b	824.61102:1204609 825.61437:1298235 826.61773:518314	71.07371:38965 71.08656:33666 72.49532:5962 77.07677:5569 79.05498:9267 79.37284:5480 81.07053:74288 83.08662:53343 85.10206:19801 86.09689:400431 87.10017:10030 93.07027:11746 95.08607:68646 97.10244:49487 98.98518:6557 104.10743:11331 105.64423:5382 107.08671:13176 109.10157:46156 111.11788:19512 121.10265:15268 123.1174:24139 124.99979:35845 135.118:18609 137.1331:10454 146.98232:993763 149.13…	2744224	6042440	3700714	5405134	3322725	5311304	3848973	3638168	4008973	3431481	3770580	5067366	4461482	7722995	8883912	5668600	8980594	2594698	5366230	7243592	7953897	6819716
4281	6.103	PC 36:4|PC 16:0_20:4	1.01329	0.699991	0.868803	[M+H]+	+	adduct linked to 4473_[M+Na]+	TRUE	PC	TRUE	TRUE	100	100	60.9	57.4	100	5832.52	CLN3_pos_WT02b	782.56903:222303600 783.57238:259095136 784.57574:120223008	71.07406:2781800 77.31045:288263 86.09751:47543716 98.98479:1869087 104.10742:4448560 125.00093:22508056 184.0723:423619424 212.74274:259476 235.00957:353272 285.66522:288294 478.33517:423618 496.34744:737165 526.33179:327716 782.57526:11176805	883181632	1192083584	896652800	1047124416	776017280	1069502464	839634944	865637440	930074560	932136704	949976256	895183040	932221888	1020945472	902050880	913276288	927828864	804741696	890264192	963293952	1017889536	978165312
4685	5.41	PC 38:7	-1.24241	0.181076	0.464798	[M+Na]+	+	adduct linked to 4474_[M+H]+	TRUE	PC	TRUE	TRUE	100	99.9	78.1	87.3	100	54.05	CLN3_pos_KO03	826.53363:4923974 827.53698:3216512 828.54034:2656597	71.07348:116566 71.0863:10364 79.05502:147969 81.07037:165685 83.08661:74694 85.06582:11063 85.10204:11832 86.09758:1073084 91.05547:140701 92.05885:9031 93.07032:122691 95.05018:15325 95.08595:145988 97.0652:22731 97.10223:45625 105.07064:88032 106.07446:8439 107.08656:78526 109.10127:59466 111.08141:9219 111.11787:17788 117.07016:68606 119.08654:76513 120.09044:7827 121.10149:63732 123.11739:25…	20602732	13168924	19365094	11808847	16289936	10283104	15344140	17403248	14155083	13133401	12158587	22909676	16440872	20612984	14290337	22553832	17983310	21805792	23191014	14533676	15338285	13738372
4684	5.594	PC 38:7	-1.20728	0.118289	0.371176	[M+Na]+	+	adduct linked to 4476_[M+H]+	TRUE	PC	TRUE	TRUE	100	100	77.5	85.9	100	49.21	CLN3_pos_WT04	826.5343:3168996 827.53765:2134199 828.54101:4460400	71.07404:69161 71.0863:20664 79.05504:79130 81.0704:85615 83.04992:9245 83.08651:43891 85.10205:10230 86.09756:795802 91.05546:101962 93.07037:87838 95.05019:9837 95.08594:70106 97.06521:13309 97.10217:22108 105.07075:49705 107.0863:35304 109.10126:22791 111.08142:24446 117.0704:43431 119.08667:47495 121.10119:77313 123.11739:18907 124.99969:26496 129.07045:21366 131.08667:52079 133.10245:20595 1…	9142197	11165495	12470716	9297824	9592811	10195829	10451232	12319458	9344909	4936086	9610881	13337603	12132674	16046138	11879590	6072314	10392147	11620320	16258178	10809501	12048890	10425417
4707	5.774	PC 38:6	-1.02491	0.518409	0.764112	[M+Na]+	+	adduct linked to 4498_[M+H]+; found in higher mz's MsMs_5325	TRUE	PC	TRUE	TRUE	100	100	80.5	88.7	100	308.04	CLN3_pos_KO01b	828.54651:13321627 829.54986:13088881 830.55322:4102720	71.07353:90895 71.0863:26104 79.055:64056 81.07051:91143 83.08654:66978 85.10206:19617 86.09763:762822 91.05553:82281 93.07033:62440 95.08609:99158 97.10221:31695 105.07063:46756 107.08662:34537 109.10252:50932 111.11662:11047 117.0704:38312 119.08674:37062 121.10141:43126 123.1174:20925 124.99995:27545 129.07047:16605 131.08664:52319 133.10236:27495 135.11804:29884 143.08647:7888 145.10133:32110…	57769040	66329256	60064852	66080284	59451956	69720120	60191944	63486596	62791672	62457564	58136340	64168864	66304816	65646828	72696312	67926896	67417664	64889624	39302584	64371624	70235656	60619960
4732	6.333	PC 38:5	-1.27969	0.0390425	0.194327	[M+Na]+	+	adduct linked to 4520_[M+H]+	TRUE	PC	TRUE	TRUE	100	100	79.3	89.4	100	123.74	CLN3_pos_KO07b	830.56598:4701323 831.56933:4962972 832.57269:2995389	71.07349:100385 71.08632:95975 79.05503:73306 81.07044:88688 83.08665:35121 85.10212:77920 86.0976:1091759 91.05469:89111 93.07045:85854 95.08607:118422 97.10181:38266 98.09684:9799 105.07072:51741 107.0867:31657 109.1013:51091 111.11787:12582 117.07031:39423 119.08683:48748 120.96685:16008 121.10121:26568 123.1174:29921 125.00111:61988 129.07047:22272 131.08623:51798 133.10246:22674 135.118:1334…	19721476	24019264	22204086	21377858	19723280	19434016	24205766	19118336	19923080	19255026	9715026	30539842	18334938	27872624	24233768	30567788	22056148	34933932	28426444	25267152	18695150	18936942
4730	6.147	PC 38:5	-1.15028	0.151601	0.424402	[M+Na]+	+	adduct linked to 4521_[M+H]+	TRUE	PC	TRUE	TRUE	100	100	83.3	90.7	100	78.68	CLN3_pos_KO03	830.56671:3430213 831.57006:2266541 832.57342:22761450	71.07359:48556 71.0864:36823 79.05522:37760 81.07044:64391 83.08659:37248 85.10223:35547 86.09769:484782 91.05477:47194 93.0704:44171 95.08614:65519 97.10219:14195 105.07076:24364 107.08552:12803 109.10137:26467 117.07043:28357 119.08665:25803 121.10265:18181 123.11741:14086 125.00114:18729 129.07048:7842 131.08702:26780 133.10246:9391 135.118:8295 145.10098:17287 146.98227:999171 152.87302:6881 …	16916646	15714819	16971922	10437764	12625031	14830592	19327438	16152112	14267589	12387947	10786474	13296885	15689286	12401603	16785214	19533308	14856323	26491244	17875310	15730515	18078132	13787915
4711	4.344	w/o MS2:BMP 19:0_20:5	1.15166	0.433273	0.702703	[M+H]+	+	adduct linked to 4543_[M+H]+	TRUE	BMP	TRUE	FALSE	62	99.9	null	null	null	11.38	CLN3_pos_WT02b	828.57214:720257 829.57549:768754 830.57885:322789	71.07409:6281 81.07114:8610 86.09766:134244 91.05545:5922 98.98518:9190 104.10744:17981 125.00116:56478 143.73726:5937 145.10287:6401 147.11621:8893 173.69695:5549 179.23465:6162 184.0726:1306464 210.15521:8644 212.28059:5937 289.4339:6392 303.2341:19388 359.25986:24606 445.43494:5387 683.3999:6288 687.50793:30644 810.56677:52597 828.57294:9744	1289616	3418405	1498372	2662213	1292223	1995796	1610473	1376283	2529566	2051800	1576558	1095091	2159470	1381643	2498121	1082406	2138050	1102396	1125761	1773838	1809754	2329620
4367	8.201	HexCer 42:2;2O|HexCer 18:1;2O/24:1	1.17626	0.0905358	0.318587	[M+H-H2O]+	+	adduct linked to 4550_[M+H]+	TRUE	HexCer_NS	TRUE	TRUE	100	99.9	64	83.1	100	1.91	CLN3_pos_WT03b	792.6698:221684 793.67315:374111 794.67651:121083	71.08631:7630 81.07036:16491 82.06595:18727 83.0865:6110 85.02879:6696 86.09757:19924 93.07125:7596 95.08602:17323 97.10219:9911 109.10128:13566 117.07038:5043 121.10266:9322 123.11741:5482 125.00114:6633 130.16029:8200 135.11801:6815 184.0728:175016 185.07706:44736 186.07892:27952 187.08202:5301 252.26823:74925 264.26746:854837 266.28491:9363 282.28052:69345 524.80579:5371 600.60339:11272 612.61…	389568	498747	162599	251870	380763	202874	313383	309633	291378	510366	384328	200590	428099	114889	216756	195068	1008603	139601	183050	335191	244955	74954
4339	6.172	PC 37:7|PC 15:1_22:6	1.07041	0.00137901	0.0230445	[M+H]+	+	adduct linked to 4560_[M+Na]+	TRUE	PC	TRUE	TRUE	100	100	14.8	56.7	100	4496.28	CLN3_pos_KO04	790.53729:167489248 791.54064:178245952 792.544:63836244	71.05028:171125 71.07407:205664 71.0863:283839 79.05505:3298464 81.0343:105180 81.07041:3959131 83.04991:280530 83.08656:3077448 85.06582:170265 85.10204:234292 86.09759:3727286 91.05545:3633956 93.07032:3775720 95.05018:284941 95.08607:3825727 97.0652:269390 97.10226:1390658 98.98516:182036 99.08143:309995 103.05501:94194 104.10699:325659 105.07073:1905868 107.08662:1594318 109.06579:160375 109.…	815011840	833239552	870367040	822692224	754534016	756197056	818864064	828057664	853539520	794798720	822041088	686439552	838357312	804406464	745278912	750276288	801734400	704742848	763253824	747303232	773647040	763913344
4347	7.96	PC 36:0|PC 16:0_20:0	-1.11428	0.295082	0.592909	[M+H]+	+	adduct linked to 4567_[M+Na]+	TRUE	PC	TRUE	TRUE	100	99.9	61.1	57	100	701.25	CLN3_pos_WT02	790.62695:24322320 791.6303:23535708 792.63366:8752132	71.0741:115786 71.08625:17909 80.97478:11006 85.10199:10993 86.09755:2313649 87.1001:33503 95.08595:15883 98.98494:101132 104.10749:213497 125.00102:1095764 126.00317:13729 127.00511:11230 184.07248:23005370 185.07654:442979 186.07759:276494 187.08273:38848 234.7583:9863 478.33499:11747 534.39471:11052 552.39478:10580 605.54712:16570 623.01514:10776 790.62964:670396	80888464	105978992	68840336	89982664	58101076	74621624	68844088	65427344	90227304	88151480	83123312	81809680	94864456	113491616	96928568	80961136	104631480	54777672	71808152	90961792	96338904	87511832
4765	6.886	PC 38:3	-1.04631	0.562439	0.790757	[M+Na]+	+	adduct linked to 4568_[M+H]+	TRUE	PC	TRUE	TRUE	100	99.9	65.9	92.5	100	94.64	CLN3_pos_KO05	834.59503:4677324 835.59838:4903870 836.60174:3532654	71.07348:77115 71.0863:12297 79.05497:21215 81.07039:121990 83.0866:67571 86.09762:860457 91.05824:9067 93.07017:37985 95.08611:131418 97.1022:43841 98.98517:9916 99.08144:11728 104.10757:33453 107.0867:28682 109.10135:65962 111.11787:12826 119.0867:7573 121.10119:46956 123.11773:34791 125.00122:146068 135.11816:39460 137.13309:16605 146.98218:1346372 147.11618:9633 149.1326:20387 164.99268:14426…	35211788	28613266	34938608	34945504	30450882	16451468	25810726	33896108	31217910	22525820	28209364	30287006	25273126	36531676	24916742	33570260	31958914	33765124	38479164	28345744	24507464	29560344
4766	7.024	PC 38:3	-1.3262	0.138237	0.404706	[M+Na]+	+	adduct linked to 4569_[M+H]+	TRUE	PC	TRUE	TRUE	100	99.9	76.2	92.6	100	64.14	CLN3_pos_WT03	834.59558:4493759 835.59893:4780422 836.60229:24290356	71.07345:90114 71.08636:78321 79.05489:59357 81.07035:98118 83.0866:47774 85.10199:57668 86.09754:903523 91.05524:31252 93.0703:81652 95.08597:109612 97.10218:43354 105.07074:16088 107.08656:51802 109.10223:53561 111.11786:14008 119.08669:19560 121.10208:42735 123.11726:32287 125.00111:91272 133.10243:12627 135.11797:21188 137.13309:10053 145.10095:13409 146.98199:1659456 163.01543:14577 163.1495…	20349936	11906896	20974830	9827586	14258961	9456745	17565838	17150612	12468289	14376566	11660104	24472136	14335241	24688226	14140338	26206920	15300122	21692096	22851966	13144149	16587182	18768278
4360	5.638	PC 37:6|PC 15:0_22:6	1.27172	0.000259269	0.00691807	[M+H]+	+	adduct linked to 4582_[M+Na]+	TRUE	PC	TRUE	TRUE	100	99.9	58.9	55.3	100	1847.98	CLN3_pos_WT05	792.5517:86326472 793.55505:91036768 794.55841:33557432	71.07405:841160 86.09749:15147922 91.05539:106664 98.98494:671118 104.10735:1294888 125.00089:7191348 184.07219:132685000 185.07648:78672 234.71588:58925 283.60324:60622 317.04285:61191 387.69141:65796 464.31033:125913 482.3241:173766 496.78683:63177 550.33801:106512 792.56323:2893724	448398432	490547296	434906272	456989632	326102048	381827360	330450880	383503840	425076864	385351808	463881920	290687968	327937152	363769088	319649984	318140480	332939712	262536256	345371008	310269984	353645088	334816256
4782	7.431	PC 38:2	-1.13782	0.372119	0.659696	[M+Na]+	+	adduct linked to 4587_[M+H]+; found in higher mz's MsMs_5394	TRUE	PC	TRUE	TRUE	100	99.9	85.4	93.3	100	123.51	CLN3_pos_KO05	836.61102:6186642 837.61437:3330675 838.61773:4540137	71.07409:87958 71.0863:24085 79.05498:25801 81.07037:154651 83.08648:131460 85.10206:13978 86.09754:836959 91.05451:13464 93.07015:38085 95.08601:171824 97.10225:104810 99.08144:9908 105.07076:8346 107.08669:31652 109.10248:86868 111.11755:42827 113.09661:8692 119.08671:7767 121.10115:62945 123.11742:45413 124.99963:18127 135.11783:71944 137.1331:18216 146.98201:1998258 149.13252:31915 163.01546:…	46184140	44880692	42531908	40322160	30679784	27883864	32394834	38405908	40533604	39260764	34169512	39828480	48083896	47346024	48531136	45693156	50883204	33755512	45698796	39373156	43430604	32129258
4807	7.98	PC 38:1	-1.12605	0.533238	0.773537	[M+Na]+	+	adduct linked to 4609_[M+H]+; found in higher mz's MsMs_5414	TRUE	PC	TRUE	TRUE	100	99.9	88.5	93.7	100	32.14	CLN3_pos_KO01	838.62756:6367921 839.63091:6177522 840.63427:2322618	71.07406:96779 71.0862:116207 79.05497:14740 81.07037:141626 83.08643:132514 85.10208:79556 86.09754:895285 87.10103:10977 93.07124:17198 95.08595:181221 97.10216:99113 99.08144:9952 107.0855:12132 109.10246:96646 111.11788:38507 121.10264:21511 123.11726:56136 125.00111:18031 135.11798:23270 137.13309:16805 146.98203:2280969 149.1326:18419 163.01767:12861 163.14958:8628 164.99268:21568 184.07492…	37290020	48618616	31583662	37343936	21942442	24491538	25476002	30805130	35835380	34304172	32138010	34154740	39429392	45737484	42013180	39061028	43850252	19910408	35533668	34897872	37519760	33076920
4830	12.53	DG 50:1	-1.07859	0.0229505	0.140006	[M+Na]+	+	adduct linked to 4630_[M+H]+	TRUE	DG	TRUE	TRUE	100	100	71	75	100	18.37	CLN3_pos_KO07b	841.75958:744596 842.76293:740857 843.76629:252234	71.0862:24714 74.60011:5472 81.07037:7609 83.08652:8932 84.08151:5381 85.10207:15400 95.08604:5601 97.1022:14144 123.11743:6022 133.10249:7965 145.10101:5466 165.0495:81438 202.10692:9506 228.90111:4845 275.0307:5489 338.14825:5250 563.54279:7162 667.47919:5507 781.05109:5631 841.7594:565244	1814082	5078579	3306978	6128653	3890442	10724690	1491333	1926390	2672003	3452484	2659754	3672752	2986961	4791572	3785600	3620629	4944530	3479047	3515711	5567690	5613066	4558725
4836	6.165	PC 39:6	-1.20421	0.999355	0.999705	[M+Na]+	+	adduct linked to 4632_[M+H]+	TRUE	PC	TRUE	TRUE	100	100	78.8	88.6	100	18.65	CLN3_pos_WT01	842.5661:897108 843.56945:1922354 844.57281:0	71.07344:21421 71.0863:15653 71.29199:6089 79.05511:25357 81.07031:31240 83.08649:14251 85.10206:10301 86.09761:224879 91.0545:40040 93.07024:26438 95.05019:6514 95.08611:31856 97.10218:15430 105.07076:19458 107.08671:11532 109.10127:20923 117.07037:14726 119.08672:14790 121.10122:6594 123.1174:7524 129.07047:6653 131.08656:17441 133.10246:7840 133.7095:5053 145.10098:7743 146.98212:357421 157.10…	4635052	4364794	820813	3674488	4998542	1814412	4577212	3699363	4263771	4114965	3184302	1728163	4541374	3899902	6219954	6996584	2489644	9305773	3835922	3897579	953928	4477489
4837	5.606	PC 39:6	-1.06952	0.128543	0.390197	[M+Na]+	+	adduct linked to 4633_[M+H]+	TRUE	PC	TRUE	TRUE	100	99.9	77.9	76.2	100	66.3	CLN3_pos_KO02b	842.56439:5776348 843.56774:8283133 844.5711:2858726	71.04967:465414 71.0741:124525 71.0863:18728 75.04472:16389 79.05499:79367 81.07037:363373 83.08652:141571 85.06564:38102 86.09753:1226912 91.05542:77200 93.07028:70522 95.08595:331628 97.06623:9883 97.1022:91213 98.09683:24552 105.07081:56076 107.08669:26797 109.10239:169282 111.11787:17431 117.07036:26503 119.08653:44060 121.10263:22082 123.11707:63242 125.00111:19181 129.07045:15051 131.0865:3…	12254463	18893382	14824953	17974142	17277534	23029896	18306370	13596941	19486152	18509102	16051401	17602822	21869128	19329156	20710608	13902017	18578402	13095715	15453691	21443410	21132374	20310952
4833	6.254	PC 39:6	-1.436	5.1515e-05	0.002478	[M+Na]+	+	adduct linked to 4634_[M+H]+	TRUE	PC	TRUE	TRUE	100	100	77.2	89.1	100	41.56	CLN3_pos_WT01b	842.56476:3359190 843.56811:3808007 844.57147:2061568	71.07409:21489 71.08631:10349 79.05488:30659 81.07044:28537 83.0865:15719 85.10207:6480 86.09762:195445 91.05562:30482 93.07029:20870 95.08599:32532 97.10219:12444 105.07076:19797 107.08672:10430 109.10128:15437 117.07038:14446 119.08672:17243 123.11741:10194 131.08658:15111 133.10083:10793 145.10287:8350 146.9823:293182 184.07271:41540 201.16333:6119 209.08014:10956 316.87344:5397 454.96017:6406…	8440833	9443678	9009371	10662208	11462182	10491827	7125068	11218852	8630584	9835838	7918452	16351802	12014743	13253850	11013373	13519139	12975607	13417979	10496956	14432258	17806296	14404571
4852	5.824	PC 39:5	-1.21861	0.0419097	0.202081	[M+Na]+	+	adduct linked to 4649_[M+H]+; similar chromatogram in higher mz_4885	TRUE	PC	TRUE	TRUE	100	99.9	48.6	77.1	100	14.55	CLN3_pos_WT04	844.58374:2049340 845.58709:914584 846.59045:746334	71.0497:39725 71.07349:28484 79.05498:7695 81.07057:30420 83.0865:8668 86.09683:328494 91.05451:8302 93.07028:11499 95.08604:28271 97.10219:9090 98.98518:8024 104.10744:14012 109.10128:12709 120.96686:7353 125.00107:64870 146.98228:37439 162.95514:113891 184.0726:1353553 204.15802:7485 207.99695:25884 301.55759:9059 401.30676:10139 452.08829:6957 661.52698:191994 785.47168:141245 844.54956:98395	10875404	11309051	12058914	7533326	8239107	7954310	8017331	9540620	9616234	8132621	8266714	12916203	9582504	12385772	9415848	14181082	10058475	8840869	12704073	10873911	10917823	11865120
4702	11.597	TG 48:1|TG 16:0_16:0_16:1	-1.09479	0.275964	0.573107	[M+Na]+	+	adduct linked to 4655_[M+NH4]+	TRUE	TG	TRUE	TRUE	100	100	65.9	74.7	100	122.84	CLN3_pos_KO03	827.70862:6158778 828.71197:6989731 829.71533:2473204	71.08636:188471 79.05498:15699 81.0704:199968 83.08656:172937 85.1022:159765 93.07027:31374 95.08605:264628 97.10226:117574 107.08671:16543 109.10249:135016 111.11806:44312 121.10136:42600 123.11726:75649 125.13326:15038 135.11765:64180 137.13297:45016 149.13261:18929 151.14888:17478 211.20564:21572 219.20874:16258 237.22182:27441 239.23888:57120 265.25238:13994 523.47485:61549 545.44849:83494 54…	37086424	19631092	35970688	21244878	28914598	26487188	29483834	32531738	19509476	19868044	17427286	29365966	24314556	33435416	22461464	34708468	25511284	34932216	35379352	26373796	24341678	24644492
4859	7.492	SM 43:4;2O	1.53117	0.126818	0.386705	[M+Na]+	+	adduct linked to 4662_[M+H]+	TRUE	SM	TRUE	TRUE	100	99.9	84.5	89.6	100	1.96	CLN3_pos_KO01b	845.64526:1631072 846.64861:949819 847.65197:835956	71.07358:28487 71.44085:5496 81.07027:24314 86.09753:228591 95.08603:15623 104.10745:6064 116.5689:5636 146.98192:164915 179.90109:5776 183.28694:5962 184.07526:23287 186.078:5997 487.19363:5266 622.59857:9295 632.57251:6762 640.60687:6211 662.58099:681615 786.5863:315363 845.65247:216586	2918884	7164478	2254972	5027639	2031824	3708619	2461520	2124888	3096729	3047902	2946844	2768663	2673392	1376692	2739214	1713328	2667934	159264	2478469	1805759	2909033	2731851
4455	4.964	PC 38:8|PC 18:3_20:5	-1.68557	1.93362e-06	0.000340525	[M+H]+	+	adduct linked to 4666_[M+Na]+	TRUE	PC	TRUE	TRUE	100	99.9	58.6	55.5	100	149.04	CLN3_pos_KO08b	802.5365:9665608 803.53985:5416450 804.54321:4137832	71.07403:155546 81.07033:20274 86.09753:3024577 98.98498:119592 104.10739:297943 125.00091:1407380 143.01112:19886 184.07489:26617706 500.31204:19442 518.32306:35500 524.31555:33848 802.52533:583729	38407676	67889000	36496004	57851784	30719188	56411104	36790048	34336920	48424964	42933864	43586220	72286664	80981120	82273416	80131696	83332136	85783776	61459800	79097880	65457332	76684664	64922980
4462	7.579	PC 37:1|PC 17:0_20:1	-1.45177	0.000238561	0.00662817	[M+H]+	+	adduct linked to 4672_[M+Na]+	TRUE	PC	TRUE	TRUE	100	99.9	65.1	58.6	100	116.94	CLN3_pos_WT08b	802.6283:8779463 803.63165:4570768 804.63501:3831337	71.07404:95223 86.09756:1539422 98.98515:77704 104.10745:177292 125.00101:723424 184.07245:16492887 185.07596:62414 186.0768:37758 207.81364:32645 492.34766:13667 510.35947:20854 802.62476:594017	27465668	44097200	29119874	35573032	26860070	34499960	28877364	28757560	28741614	25659194	27041318	38015084	48377996	49080380	55199012	40202740	53902156	26046686	41909660	45861588	43373716	46830956
4460	7.703	PC 37:1|PC 19:0_18:1	-1.22511	0.116951	0.368394	[M+H]+	+	adduct linked to 4674_[M+Na]+	TRUE	PC	TRUE	TRUE	100	99.9	64.9	58	100	200.3	CLN3_pos_WT08b	802.62836:15889493 803.63171:8078860 804.63507:6422016	71.07401:222262 86.09753:3746340 98.98483:207982 104.10749:384806 125.00092:1655656 184.05348:332533 184.07224:42411460 504.3364:33835 538.3822:56311 619.55768:39182 802.62329:1433881	70214560	111562024	65912316	84607184	49277608	57689224	51503332	62152156	78904784	74106248	68913192	74856544	94999280	95568704	89823808	76708144	105125288	52244544	72672648	92745880	104668448	89854984
4476	5.587	PC 38:7	-1.05577	0.932463	0.975845	[M+H]+	+	adduct linked to 4684_[M+Na]+	TRUE	PC	TRUE	TRUE	87.5	100	62.7	56.1	100	1407.93	CLN3_pos_KO02	804.55432:51332516 805.55767:56492192 806.56103:51123920	71.07352:118346 81.07034:19516 86.09754:2119263 98.98501:87603 104.10728:178455 125.00095:928631 146.98216:233233 184.05356:160936 184.07233:19152674 196.07367:72313 550.3244:24595 619.47504:23549 620.4693:59492 621.48126:154524 745.45734:93794 804.55475:603943	210524624	212538944	270550784	194499440	165745472	151516960	201638800	231187920	191783632	174236144	179861552	201072208	186840608	253798864	173941552	246826048	192238576	215473264	257156672	191115984	194436304	192992784
4474	5.442	PC 38:7|PC 16:1_22:6	1.00274	0.54512	0.780303	[M+H]+	+	adduct linked to 4685_[M+Na]+	TRUE	PC	TRUE	TRUE	100	99.9	60.4	55.1	100	3647.53	CLN3_pos_WT04	804.55408:133835424 805.55743:142736160 806.56079:69256176	71.07397:1926175 86.09749:31174702 98.98518:1280163 104.10735:2470612 125.00088:14840928 126.38062:191688 184.07219:265859872 234.91679:235630 301.51251:324795 476.30899:226605 494.32382:307991 621.48248:212115 804.55377:6754587	1022948288	677266624	934153024	607748800	782880064	546924608	757404096	826604928	676066880	620662848	582373760	809534912	614272704	937564352	567653952	910249664	684922432	791377472	930978176	574797632	606331904	585394048
4905	8.252	SM 43:2;2O	1.42804	0.312158	0.609565	[M+Na]+	+	adduct linked to 4700_[M+H]+	TRUE	SM	TRUE	TRUE	100	99.9	84.5	94	100	1.97	CLN3_pos_KO01b	849.67804:327722 850.68139:262671 851.68475:221891	71.0741:8216 79.83181:5356 86.09748:84163 95.08703:4569 98.88062:5043 105.26991:4751 146.98227:64220 184.07259:18352 270.07999:6033 291.405:5325 351.97498:6047 468.90903:5384 548.62396:5054 626.6203:12917 666.61145:161018 790.60864:140565 849.6864:82408	376075	1228271	308046	892225	141201	668587	358279	527420	393492	583578	681202	312540	536375	664212	609629	242722	99971	169270	247425	522324	327290	580713
4655	11.603	TG 48:1|TG 14:0_16:0_18:1	-1.32213	0.0295012	0.163757	[M+NH4]+	+	adduct linked to 4702_[M+Na]+	TRUE	TG	TRUE	TRUE	100	100	61.4	86.7	100	3360.52	CLN3_pos_KO07b	822.75262:46943624 823.75597:31653188 824.75933:24271378	71.08657:5111466 79.05537:549361 81.07064:5230930 83.08596:3966308 85.06498:248004 85.10233:3467294 93.07052:766056 95.08632:7497118 97.06521:123075 97.10143:2852106 99.08038:152708 99.11745:275041 107.08577:516777 109.10155:3936361 111.08141:202057 111.11812:1187685 121.10144:1419416 123.11765:2041886 125.09569:130332 125.13345:314780 135.11664:1345266 137.13322:972738 139.11256:163232 139.1478:…	575271552	266320880	541888000	285794720	389586464	377685824	360425952	436878816	240172128	222564208	206329408	419493984	354798144	597165120	331801024	635854400	383475424	569998144	642767872	405659200	413173920	405987040
4498	5.767	PC 38:6|PC 18:1_20:5	-1.05273	0.15619	0.431653	[M+H]+	+	adduct linked to 4707_[M+Na]+	TRUE	PC	TRUE	TRUE	100	99.9	59.9	55.9	100	5348.5	CLN3_pos_KO04	806.56653:289760128 807.56988:321447136 808.57324:123599856	71.07409:2080092 86.09755:30534410 87.14989:148044 95.9841:156613 98.98504:1403465 104.10738:2905459 125.00098:14367745 184.02156:414733 184.043:2408310 184.07237:283546528 207.84584:340783 207.86835:263021 235.08308:164347 262.77029:153957 301.55746:236187 322.92276:166442 522.36206:316906 524.31549:223801 542.31934:181273 643.96143:161493 806.56848:6881326	1483196544	2058448128	1518303232	1739779712	1356473344	1632239616	1347204736	1461121664	1468629760	1447745280	1317865984	1534354688	1580487424	1642808960	1609892096	1791688192	1723707904	1488574720	1762699776	1439732480	1656930304	1487655808
4911	5.184	PC 40:9	-1.70787	2.75351e-05	0.00159997	[M+Na]+	+	adduct linked to 4709_[M+H]+; found in higher mz's MsMs_5500	TRUE	PC	TRUE	TRUE	100	99.9	71.1	85.7	100	45.29	CLN3_pos_WT08b	850.52997:6720366 851.53332:8082619 852.53668:6541244	71.07351:36496 79.05507:53275 81.07044:45232 83.08649:8330 86.09764:406675 91.05551:47922 93.07025:62132 95.08616:47739 104.10743:7852 105.07095:27095 107.08594:26197 109.10249:16505 117.07037:24036 119.08672:24500 120.96686:13005 121.10148:26113 125.00071:35342 129.07047:6760 131.08646:28801 133.10246:18117 135.1163:15284 143.08647:10447 145.10098:19487 146.98219:632355 147.1162:10626 157.10201:…	26801042	25456984	23875116	21199176	18531946	18222306	18106570	21791790	18789788	19198340	18512740	38510940	32100696	44841148	34535808	43093528	35477904	31723680	41097720	29961458	33543268	28754706
4543	4.325	PC O-40:11	-1.03783	0.685846	0.862247	[M+H]+	+	adduct linked to 4711_[M+H]+	TRUE	EtherPC	TRUE	TRUE	91	99.9	65.4	75.7	100	19.95	CLN3_pos_WT09b	810.55939:591163 811.56274:544894 812.5661:198452	71.07344:9896 81.07036:7320 81.67947:4766 84.0815:8378 86.09764:151824 89.54396:5080 98.98518:6783 102.09155:10758 104.10744:16459 104.9818:5222 124.99973:71548 160.23201:5335 182.52217:4776 184.0726:1460386 202.10689:5229 244.67229:5530 257.24411:5750 263.71487:5179 301.5632:10096 410.85443:6177 502.31235:6087 627.46295:11064 669.46533:35545 810.55182:49000	6000421	2560871	6256536	3575032	4111708	2656783	3738428	3677424	4140435	4366960	3860470	5462502	2779778	6791424	4476990	5060784	6370150	3341866	3124076	3211130	3060382	2966184
4521	6.14	PC 38:5|PC 16:0_22:5	-1.19847	0.000413353	0.0098576	[M+H]+	+	adduct linked to 4730_[M+Na]+; similar chromatogram in higher mz_4531	TRUE	PC	TRUE	TRUE	100	100	63.6	57.3	100	9495.78	CLN3_pos_KO05	808.58063:325020384 809.58398:352615360 810.58734:119137400	71.07404:2736330 86.09756:42034928 98.98489:2221299 104.10745:5255872 125.00101:21090664 184.05368:3083920 184.07245:494132320 185.07652:602623 496.33557:665887 552.33923:412278 808.5885:15546713	1704409344	1982781184	1749050624	1593348864	1574491136	1791812352	1589110656	1543053312	1273575168	1268124288	1328569600	1752975872	1837685760	1981186176	1684151936	2069624192	1823126144	1932772352	2112843648	1821501312	1924634624	1910797568
4936	5.549	PC 40:8	-1.20166	0.726596	0.883361	[M+Na]+	+	adduct linked to 4731_[M+H]+; found in higher mz's MsMs_5518	TRUE	PC	TRUE	TRUE	100	99.9	78.1	85.7	100	179.08	CLN3_pos_KO07b	852.55023:12032692 853.55358:9224454 854.55694:8532302	71.07348:248650 79.05502:222809 81.0704:393749 83.04992:27613 83.08649:59995 86.09759:2251772 91.0554:260266 93.07038:244102 95.04919:23406 95.08613:340432 97.06521:34599 97.10218:38560 105.07076:177115 107.08662:130133 109.10132:125652 117.07047:115810 119.08659:142373 121.10126:90591 123.11726:73272 125.00089:64345 129.07047:53964 131.08662:121138 133.10258:89130 135.118:47751 137.1331:32386 14…	69999192	66628004	73029952	64030600	57328716	51611484	65505144	19648622	62451952	66398812	65495504	9562596	81850528	92369240	82414960	85807992	78702776	48839408	91771264	76042560	76225848	72067184
4520	6.334	PC 38:5|PC 18:0_20:5	-1.04921	0.178614	0.462368	[M+H]+	+	adduct linked to 4732_[M+Na]+	TRUE	PC	TRUE	TRUE	100	100	59.3	55.1	100	6347.84	CLN3_pos_KO05	808.58087:220682128 809.58422:241211968 810.58758:95255776	71.07407:1181014 71.08626:59689 80.97478:72386 86.09755:19195400 95.08595:81146 98.98494:884488 104.10742:1654858 109.10242:67276 125.00101:9262724 126.66013:61510 146.9821:232403 184.05368:1139961 184.07245:163941792 184.14482:157192 185.07646:164742 186.07784:63080 234.82011:112048 301.55734:127086 506.3606:64226 522.70807:57692 524.30243:88744 524.37976:154680 625.50989:149838 749.49316:92670 …	1224522880	1628434048	1250011648	1360125440	1156898176	1385988480	1172423040	1186668672	1145855488	1082435968	1099907328	1371715712	1173476096	1523471744	1160382848	1536591232	1277850880	1232369024	1432500608	1194324608	1313358976	1151134208
4951	5.999	PC 40:7	-1.01505	0.695211	0.866327	[M+Na]+	+	adduct linked to 4745_[M+H]+; similar chromatogram in higher mz_5539	TRUE	PC	TRUE	TRUE	100	100	82.8	88.3	100	2771.86	CLN3_pos_WT02b	854.56458:67551136 855.56793:65307492 856.57129:26516184	71.07358:698404 79.05512:554590 81.07054:816713 83.04992:71330 83.08631:464183 86.09681:6099675 91.05466:639650 93.07036:652823 95.0862:706263 97.06521:63997 97.10206:305262 105.07095:361521 107.0867:207497 109.1012:270070 111.11787:146772 117.07053:272380 119.08567:341755 121.10133:423600 123.11739:113251 125.00112:78103 129.07047:152360 131.08652:467720 133.10245:158409 135.11748:237561 143.086…	195171728	196864704	12178614	207720928	200665216	191339632	223162656	205174768	199329600	188215200	199430128	215757856	225835104	185004688	227507776	199200352	217095584	33284638	151914320	196066208	189787712	208185664
4568	6.881	PC 38:3|PC 18:1_20:2	-1.06164	0.876009	0.955381	[M+H]+	+	adduct linked to 4765_[M+Na]+	TRUE	PC	TRUE	TRUE	100	100	60	58.3	100	531.63	CLN3_pos_WT01	812.61267:60387876 813.61602:33040584 814.61938:23793996	71.07411:99842 81.07032:18007 86.09757:1751083 87.10013:30016 95.08598:17520 98.98511:73660 104.10741:165576 125.00105:825441 146.98215:27213 184.05367:126998 184.07243:17117232 185.07649:441575 186.07788:180956 207.99709:21295 289.59769:12206 331.25977:12626 387.29025:17860 504.3364:13707 522.362:13747 530.36005:14229 548.37537:13590 671.57001:21953 812.60291:473869	451125216	408487392	403569536	361583488	269369056	225477920	270697184	377131840	406147008	394361088	372097376	354830208	369186624	391898976	405544928	409555072	437970848	359413088	441786080	334482944	330244288	347990368
4569	7.034	PC 38:3|PC 18:0_20:3	-1.24768	0.620317	0.826326	[M+H]+	+	adduct linked to 4766_[M+Na]+	TRUE	PC	TRUE	TRUE	100	99.9	62.2	57.8	100	356.88	CLN3_pos_KO08b	812.61243:26513582 813.61578:14005180 814.61914:11836977	71.07411:302265 71.08564:22899 77.84147:22677 81.07032:24582 81.14795:22712 86.09755:4538389 97.10215:23745 98.9849:183479 103.08532:21881 104.10747:429161 109.99975:22467 120.96681:24911 125.00094:2177540 143.01112:24822 162.95509:82403 184.07487:42274508 207.9971:79368 209.02814:38128 234.69278:29288 240.19489:23287 280.63272:23185 331.2598:47553 352.70602:25210 387.29025:39718 506.36078:25812 …	199572384	120953912	195793760	129556872	138595216	60741080	155451520	175700544	154452064	132742728	133555400	209461376	137777568	254429264	134885616	241333120	156419920	178380192	221075632	144496032	157049088	157385488
4968	6.562	PC 40:6	-1.15395	0.0603958	0.252872	[M+Na]+	+	adduct linked to 4767_[M+H]+; found in higher mz's MsMs_5558	TRUE	PC	TRUE	TRUE	100	100	83.5	88.9	100	449.99	CLN3_pos_KO09b	856.57965:14576926 857.583:15387939 858.58636:5409964	70.06609:6210 71.07359:73809 71.08644:53499 76.45442:6511 79.05508:49142 81.07035:67590 83.0865:24560 85.10213:47307 86.09769:676870 91.05555:80673 93.0704:49580 95.08605:68880 97.10219:25505 105.07111:42807 107.08671:19599 109.10149:29490 111.11789:7997 117.07041:40144 119.08674:33691 121.10122:12850 123.11741:15545 124.99963:11685 129.07048:14238 131.08638:50663 133.10246:15883 133.9688:6550 13…	68081144	58202336	70643120	59864388	64088272	55705772	63915656	74837208	61666660	56655892	59107760	85511720	58348936	84359896	70880880	74895360	65675852	86453592	76950648	65737416	66328112	64279436
4587	7.404	PC 38:2|PC 18:1_20:1	-1.18198	0.181001	0.464798	[M+H]+	+	adduct linked to 4782_[M+Na]+	TRUE	PC	TRUE	TRUE	100	99.9	61.5	56.4	100	644.76	CLN3_pos_KO09b	814.63062:83553880 815.63397:77777728 816.63733:37590400	71.07404:286969 81.07109:25433 83.08646:28059 86.0976:4531650 87.10012:19174 95.08597:28932 97.10213:18255 98.98489:195465 104.10744:402894 125.00108:2218390 146.98213:26608 184.04297:189036 184.07254:42174640 185.07588:133027 186.07719:82618 195.25391:19015 234.78926:26312 240.41879:19584 301.56305:30959 504.34851:27586 532.38489:19554 550.39349:27264 631.54865:23644 814.6214:1158231	615032128	680615296	325895904	574182784	414875456	374668512	432927232	308920640	559248064	541967104	525952608	525634080	639801024	630217792	619670464	592820928	676862912	423147776	629050816	517042112	538996480	535424704
4992	6.812	PC 40:5	-1.27814	0.122763	0.379686	[M+Na]+	+	adduct linked to 4783_[M+H]+	TRUE	PC	TRUE	TRUE	100	100	82.4	91	100	27.26	CLN3_pos_WT01b	858.5954:1055404 859.59875:1078824 860.60211:1180829	71.07345:18199 71.08631:10582 79.05499:6808 81.07036:16387 85.10207:10072 86.09688:147216 88.62604:5667 91.05452:13723 93.07029:12486 95.08602:16761 97.1022:5256 105.07076:6817 107.08672:6912 109.10129:10226 117.07038:9911 119.08672:5747 123.11595:5593 125.00114:6673 131.08658:8027 133.10083:4903 145.101:5538 146.98244:289031 160.25815:5660 184.07317:71030 185.07661:5316 207.99719:15803 452.53235…	2686353	1662203	2885416	3150316	3610958	3238415	789614	873059	2257952	3242171	2247234	4489092	4124608	2319075	2679028	3665100	3465954	4146648	1437061	1503448	4234836	1989444
4990	7.009	PC 40:5	-1.14672	0.124974	0.383357	[M+Na]+	+	adduct linked to 4784_[M+H]+	TRUE	PC	TRUE	TRUE	100	100	83.7	89.8	100	50.63	CLN3_pos_WT05	858.59558:1344043 859.59893:899416 860.60229:1220351	71.07366:54074 71.08667:39576 79.05519:34464 81.07064:49078 83.08569:16247 85.10229:34731 86.09705:495027 91.05487:50861 93.07059:40032 95.08631:49510 97.10116:21007 105.07132:30772 107.08671:10964 107.88338:6619 109.10155:30274 117.07037:13160 119.08532:24003 121.10122:11757 123.1174:15090 124.99963:9853 127.66228:6789 131.08496:20046 133.10081:14779 143.08463:7441 145.10098:12230 146.9825:71016…	4254325	4687138	5585614	4440824	3545132	5972122	6764326	4666361	3204474	3796806	4187829	4266789	4279594	8202720	6089892	6553409	3865013	5998370	3916236	4084587	6998614	4348064
4829	11.829	TG 49:1|TG 15:0_16:0_18:1	-1.2527	0.0402773	0.197218	[M+Na]+	+	adduct linked to 4786_[M+NH4]+; similar chromatogram in higher mz_5024; similar chromatogram in higher mz_5044	TRUE	TG	TRUE	TRUE	100	100	67.5	74.9	100	60.6	CLN3_pos_KO07b	841.7254:2611500 842.72875:2958942 843.73211:1183442	71.08624:41288 81.07044:37428 83.08643:29804 85.10219:32959 93.0703:6873 95.08614:65232 97.10184:26512 109.10217:31721 111.1179:9728 112.48457:5189 121.10267:11038 123.11742:18988 135.11803:11334 137.13313:6293 151.14891:6628 165.04961:6578 213.09637:6807 239.23485:7220 265.25244:8017 508.59454:6240 537.48529:29920 559.46924:32350 563.50214:30585 577.52881:24656 585.48828:43307 599.50421:29609 64…	18393772	13060830	19265312	14441990	16657065	17861012	18564696	19194170	14432489	13930884	3805322	16762621	17853290	20340804	18838618	19789148	20236498	19693106	22257160	18115014	18840134	19741064
4630	12.529	Unknown	-1.34952	0.0913044	0.320137	[M+H]+	+	adduct linked to 4787_[M+NH4]+; adduct linked to 4830_[M+Na]+; similar chromatogram in higher mz_6428	FALSE	null	FALSE	FALSE	null	null	null	null	null	5.6	CLN3_pos_WT09b	819.77686:168509 820.78021:234904 821.78357:0		62190	681514	158345	134273	370912	395268	314405	375542	452419	493374	403927	377229	591701	502306	583894	406224	218694	503239	418017	729792	222408	631564
4999	5.625	PE 44:11	-1.50954	0.000144166	0.00479728	[M+Na]+	+	adduct linked to 4798_[M+H]+	TRUE	PE	TRUE	TRUE	100	99.9	35.1	70	100	26.2	CLN3_pos_WT01	860.51538:1485420 861.51873:1305936 862.52209:627984	71.07344:9996 79.05495:36392 81.07047:43413 83.08649:5788 86.09761:67793 87.10017:14453 91.05463:48745 93.07043:35783 95.08606:42775 104.10743:6860 105.07076:23523 107.08671:18718 109.10249:13855 117.07037:18158 119.08675:74425 120.96692:175049 121.10122:11269 125.00113:18982 129.07047:13525 131.08656:22627 133.10246:10886 143.08647:7471 145.10098:15844 145.99821:12853 146.9826:48027 147.1181:980…	2150264	5600652	4414462	4041843	1659898	6266071	3052282	3650489	2652839	2765730	2400820	5092974	4812030	4788970	6115356	5621083	4404559	3561335	6032463	5496952	6455124	5971112
5001	4.942	PC 41:11	1.39947	0.0926679	0.322422	[M+Na]+	+	adduct linked to 4802_[M+H]+	TRUE	PC	TRUE	TRUE	82.4	99.9	22.3	71.5	100	19.12	CLN3_pos_KO03b	860.53613:864012 861.53948:1039020 862.54284:597498	71.07475:5736 71.39033:6120 73.51984:5343 77.41275:7046 86.09756:61830 88.11241:5126 112.29144:5022 146.98221:52406 184.07231:77546 196.8067:5634 219.79176:5725 252.118:6011 269.21017:5655 304.09186:5821 313.27148:7302 471.30463:55106 523.96802:5505 595.29681:65812 654.36786:70694 659.46252:6555 677.47656:27001 801.45306:16050 860.52338:11212	6882084	3623964	8296590	4596432	5025938	4087764	6826960	7068576	3837969	2145143	2360843	2908176	2655116	5724621	2374286	6638710	3274528	2271968	5093840	2293266	3811347	2077840
5000	5.202	PC 41:11	-1.04171	0.666953	0.852539	[M+Na]+	+	adduct linked to 4804_[M+H]+	TRUE	PC	TRUE	TRUE	85.4	100	33.5	77.2	100	9.3	CLN3_pos_WT01b	860.53564:384891 861.53899:379721 862.54235:289851	71.07345:6474 72.96807:6064 74.0088:5182 77.03032:5601 86.09753:82711 113.06049:9091 144.9735:5671 146.98224:130585 166.58528:5868 184.07294:32493 206.05627:10875 215.61629:5278 222.08667:5654 259.03384:96265 259.69299:5525 272.01038:5930 318.10666:93035 419.27777:7441 431.27979:17757 441.23645:12104 457.22916:6582 500.31226:5881 555.26282:21721 614.34344:19902 659.4696:45459 659.58972:6876 677.4…	3087534	1314678	2106550	2991136	1989672	911656	3282741	1889014	1654426	1710899	1498411	2078939	1396797	2553392	1789402	2887110	1780140	2512855	2394331	1507957	2659141	1812529
4609	7.984	PC 38:1	-1.01038	0.723267	0.881002	[M+H]+	+	adduct linked to 4807_[M+Na]+	TRUE	PC	TRUE	TRUE	87.1	99.9	66.1	57.6	100	222.83	CLN3_pos_KO02b	816.64398:71850928 817.64733:70688752 818.65069:27286262	71.07406:537880 86.09758:10173597 98.98489:482846 104.10753:1023839 125.00102:5120552 184.07246:112237592 552.409:86989 816.64581:4283570	396327680	570137920	375013472	439118784	281210208	294710624	301034496	359498528	421988864	402785728	379666144	349380704	422642016	442722816	422170112	383806240	469101824	250386208	378245728	375726816	404791328	366346752
5006	7.228	PC 40:4	-1.49439	0.00397875	0.0446955	[M+Na]+	+	adduct linked to 4808_[M+H]+	TRUE	PC	TRUE	TRUE	100	99.9	82.4	91.4	100	11.83	CLN3_pos_WT02	860.61157:588453 861.61492:605952 862.61828:55370968	71.07344:22377 71.08631:19943 79.05499:10038 81.07035:20059 83.0865:9125 85.10206:15082 86.09766:212568 91.05451:19252 93.07028:9392 95.08612:30071 97.10219:7333 105.07076:14229 109.10128:19424 119.08532:9576 121.10123:6924 123.11741:5339 124.99963:9768 131.08658:7464 146.98222:408639 184.07248:179852 213.96049:5471 222.90964:5303 517.27344:13946 655.57263:43275 677.54871:273758 801.52625:177850 …	2471042	3504886	1928641	3258570	1972432	2344677	2613122	1642557	2720098	2332491	2076850	4176217	3520396	2038725	4099185	4973822	3741570	2562089	2960321	4361060	3656959	4057076
5023	7.543	PC 40:3	-1.01804	0.429817	0.700273	[M+Na]+	+	adduct linked to 4822_[M+H]+	TRUE	PC	TRUE	TRUE	100	99.9	82.2	93.2	100	5.33	CLN3_pos_WT03	862.62622:810080 863.62957:847026 864.63293:511169	71.07345:21642 71.08631:7441 73.30444:5264 79.05499:8047 81.0706:48915 83.0865:20890 86.09763:196184 93.07028:10571 93.78277:5489 95.08606:48252 97.06625:5932 97.10219:19165 107.08553:6147 109.10128:21101 121.10123:11865 123.11741:13061 135.118:9164 137.96259:5465 146.9821:426277 184.07246:182805 222.15773:5916 366.479:6523 585.2309:5777 657.57599:60759 679.5611:196187 775.52704:5487 803.55164:15…	5073075	7523023	6024152	6119682	2927912	1057200	2082605	3725178	5757224	6894137	5474904	5977222	5341995	5269100	5664628	5222036	7080164	2245263	5638986	4692636	2134969	4341975
4861	10.386	TG 50:6|TG 16:0_14:1_20:5	1.13311	0.592583	0.808981	[M+Na]+	+	adduct linked to 4825_[M+NH4]+	TRUE	TG	TRUE	TRUE	100	99.9	69.5	74.8	100	1.09	CLN3_pos_WT02	845.65839:307017 846.66174:425829 847.6651:482536	71.08567:8968 73.34354:4774 79.05499:5426 81.07036:15022 83.08651:8423 85.10207:8799 93.07029:5066 95.08602:16704 109.10129:9522 173.59624:5823 226.95076:8321 313.27145:5698 543.43298:7579 567.32416:6457 589.41742:9094 619.47522:6685 845.65295:227528	1305858	1082033	1142621	650411	588567	843657	714993	537251	231691	1128148	686185	1051625	660623	1290061	169494	927423	392834	645378	1003018	472270	830005	421825
4860	10.244	TG 50:6|TG 14:0_16:1_20:5	-1.21102	0.10869	0.353962	[M+Na]+	+	adduct linked to 4826_[M+NH4]+	TRUE	TG	TRUE	TRUE	100	99.9	66.2	74.9	100	1.72	CLN3_pos_KO02	845.6582:326115 846.66155:457258 847.66491:160794	71.08632:5569 79.05499:5752 81.07037:10637 83.08651:9901 85.10207:5569 90.9781:6224 93.0703:5483 95.08603:11815 96.94114:5201 109.10252:6934 131.08659:5415 135.11801:5676 226.95078:6317 266.16837:5280 273.88855:4722 301.51266:10581 352.89825:5423 521.45361:12223 543.44666:14668 591.43488:10878 613.42914:6393 617.46094:9267 845.65295:222185	2292920	1476591	1119495	556010	494510	896432	1084946	776655	649793	776903	637154	903531	872231	1567481	1249854	1440480	853737	1358080	1191829	1132799	1252045	1210231
5032	8.581	SM 44:2;2O	1.13379	0.768125	0.90359	[M+Na]+	+	adduct linked to 4828_[M+H]+; similar chromatogram in higher mz_5611	TRUE	SM	TRUE	TRUE	100	99.9	87.3	94.6	100	3.41	CLN3_pos_WT09b	863.69434:385081 864.69769:239089 865.70105:177818	71.07345:7508 72.25803:5083 81.07114:6080 85.77602:5188 86.0969:85630 112.82598:5878 123.11742:6145 146.98238:81491 165.4281:6049 197.07964:13591 261.96295:5720 264.2674:6044 640.64166:14090 680.63184:194662 804.63385:150198 863.68286:103995	1744095	2937364	450834	2172804	599631	1892175	1348045	715894	2466590	2126182	2076433	868127	1819756	1863417	2003459	1303564	1939289	118730	1099264	1761241	1985305	1581321
4634	6.254	PC 39:6|PC 17:0_22:6	-1.25876	0.00110128	0.0199153	[M+H]+	+	adduct linked to 4833_[M+Na]+	TRUE	PC	TRUE	TRUE	100	100	60.6	55.1	100	1680.38	CLN3_pos_KO05	820.58417:100011304 821.58752:122847200 822.59088:46763896	71.07405:599814 71.80389:62751 73.19943:61255 86.09756:10829173 98.98484:512649 104.10745:1032788 109.3635:65792 114.3568:57731 125.00101:5478832 184.04301:616998 184.07245:100825256 373.43729:59788 480.13712:61558 492.34775:78453 510.35956:86686 820.59222:2659552	370359648	488762720	380639424	441858656	347777216	351487008	345252096	375126752	386012352	394763872	379111072	501130304	442538880	571474560	448712064	475375552	498421152	399395584	502521120	493752576	511258848	519180512
4632	6.166	PC 39:6|PC 17:0_22:6	-1.35075	5.40116e-06	0.000624516	[M+H]+	+	adduct linked to 4836_[M+Na]+	TRUE	PC	TRUE	TRUE	100	100	62.7	59.1	100	2224.17	CLN3_pos_WT07b	820.58417:174145824 821.58752:203274176 822.59088:75731008	71.07399:2115935 86.09754:38657752 98.98496:1598260 104.10741:3726586 125.00098:18458214 184.07239:359839328 196.07359:296911 234.84718:272616 492.34763:195393 510.35941:459367 550.33801:200573 568.32599:190023 637.51953:212850 820.59216:11197127	520003360	606440192	529776960	516303680	536059584	497579232	562690176	495753824	466534592	445582368	471006464	694858176	698439808	809367296	639654976	659028672	663556864	668624512	685216960	715563072	689927424	704426432
4633	5.611	PC 39:6	1.11727	0.522312	0.766712	[M+H]+	+	adduct linked to 4837_[M+Na]+	TRUE	PC	TRUE	TRUE	88.2	99.9	65.8	58.3	100	676.62	CLN3_pos_WT09b	820.58441:49979008 821.58776:63801772 822.59112:26487180	71.05027:175151 71.07397:649170 86.09753:12338180 95.08598:175685 98.98494:586074 104.10739:2197228 125.00096:6135128 184.07236:136271984 184.13148:363511 185.07652:297635 186.0779:147062 510.35953:262992 820.59149:5314118	135611120	259308752	160530880	226396400	159190352	234603200	173140256	163840288	184704992	180505312	177019920	142752992	191865296	179218432	170353728	133616216	189819584	111350568	141974448	189784432	193215456	195228400
5041	8.034	PC 40:2	-1.01158	0.616703	0.824345	[M+Na]+	+	adduct linked to 4839_[M+H]+; found in higher mz's MsMs_5619	TRUE	PC	TRUE	TRUE	100	99.9	87.4	93.9	100	12.58	CLN3_pos_WT02b	864.64209:1306993 865.64544:1215621 866.6488:637273	71.07409:21577 79.05499:7374 81.07111:48237 83.0865:37898 85.10207:9426 86.0975:255479 93.07028:9049 95.08691:48644 97.10204:37361 107.08672:8874 109.1024:28084 111.11789:18159 121.10125:29600 123.11741:14340 125.00114:5593 135.118:22194 146.98196:628334 149.13263:11284 164.99271:8892 184.07443:29448 193.87024:5689 211.87943:6706 421.6749:6453 467.25656:7925 492.73514:6220 532.38519:7107 640.5894…	5906047	8475259	5153696	5646618	3005872	2716005	2793676	3675464	6057214	6238865	5022253	5056599	6635588	7494324	6735540	3427562	6293534	3599899	4768743	4832812	2480845	3998614
4878	10.733	TG 50:5|TG 14:0_16:0_20:5	1.15786	0.0941633	0.324929	[M+Na]+	+	adduct linked to 4841_[M+NH4]+	TRUE	TG	TRUE	TRUE	100	100	68.3	74.7	100	14.93	CLN3_pos_KO09b	847.67523:910738 848.67858:434017 849.68194:459802	71.086:24090 79.05499:7681 81.07115:21527 83.08652:10105 85.10207:18036 86.71837:5895 91.05453:8658 93.07127:8829 95.08604:22043 97.1022:8212 109.10252:11649 119.08534:5769 123.11743:14321 131.08659:8243 226.95078:7030 285.24084:6248 313.27744:10277 325.21497:7328 523.47913:16152 545.45129:13480 591.4353:30678 619.47528:12689 847.6626:382597	6094391	4523946	5211112	4519882	2831434	3450683	3152692	4230865	4467766	3736158	3581770	3193822	2219602	2784814	4179460	3967432	3495494	4093438	4663189	3770764	3790596	3397695
4649	5.794	PC 39:5	1.04431	0.903781	0.964372	[M+H]+	+	adduct linked to 4852_[M+Na]+	TRUE	PC	TRUE	TRUE	87	99.9	57.7	56.3	100	65.3	CLN3_pos_KO02	822.60126:4745000 823.60461:6824797 824.60797:1876998	71.04963:17703 71.0741:86890 71.08636:54449 79.055:76366 81.07043:91813 83.08664:45197 85.10234:47300 86.09763:1405720 88.0405:24029 91.0546:76111 93.07039:53479 95.08604:88835 97.10216:39423 98.9851:70711 104.10758:225624 105.07073:37114 107.08549:32659 109.10124:41107 111.11785:14548 117.07034:35183 119.08669:39815 121.10119:21152 123.11737:24675 125.00115:653103 129.07043:12976 131.08615:54099…	23278358	38211360	20025412	26001312	19825452	31194566	19040264	20212470	19196708	18945096	19706256	19970090	26921592	23532842	25334726	23039200	21985798	18034066	9554984	23997556	27004012	25415088
5057	8.607	PC 40:1	-1.00416	0.964393	0.985645	[M+Na]+	+	adduct linked to 4855_[M+H]+	TRUE	PC	TRUE	TRUE	100	99.9	88.7	94.5	100	3	CLN3_pos_WT02b	866.65887:496058 867.66222:582976 868.66558:268921	71.07345:14058 71.08631:18785 79.45185:5574 81.07036:20280 83.08651:16320 85.10207:8271 86.09692:126747 87.15168:4802 94.06026:5457 95.08603:22464 97.10117:16811 104.98527:4984 109.10129:12162 111.11664:5892 112.69102:4830 116.18481:6739 121.10123:5956 123.11742:9580 135.11801:5832 146.98242:310519 147.13153:4939 184.07257:14257 285.6861:5724 294.03381:5644 661.61499:44821 683.59436:112685 807.58…	1351846	4038860	1298852	1985406	435940	1041905	641634	1048598	2359360	1840859	1584888	616776	1455848	1995184	2893678	857477	2474556	766782	1263067	2021053	1688846	1668142
4907	10.877	TG 50:4|TG 16:0_16:1_18:3	-2.07732	0.0042304	0.0466419	[M+Na]+	+	adduct linked to 4856_[M+NH4]+	TRUE	TG	TRUE	TRUE	100	100	69.1	74.9	100	54.46	CLN3_pos_WT02b	849.69165:2323681 850.695:2860482 851.69836:1390442	71.0863:30848 79.05486:25471 81.0704:72124 83.08656:47334 85.1021:27141 91.05545:8156 93.07037:35947 95.08618:75900 97.10222:31912 105.07076:7505 107.08553:19297 109.10137:42518 111.11789:8535 119.08672:10695 121.10112:38928 123.11741:23411 133.10246:8950 135.1179:36562 137.13312:13589 149.13263:10402 237.22183:9401 301.21497:12117 545.4649:8306 549.49164:50010 567.44019:17869 569.44788:10397 571…	14417492	9154313	14176362	2951107	9659620	6709584	7807114	12094422	6403800	1301883	5837250	19072084	13179091	21042138	15702461	23252894	18250786	16994378	23289632	14625216	13638468	8977386
4662	7.493	SM 43:4;2O	1.36068	0.141195	0.408753	[M+H]+	+	adduct linked to 4859_[M+Na]+	TRUE	SM	TRUE	TRUE	100	99.9	86.3	58.9	100	80.46	CLN3_pos_KO09b	823.66571:6010455 824.66906:6030067 825.67242:2380693	71.07408:93893 81.07111:23962 86.09751:1542341 95.08599:10654 98.98476:90054 104.10741:184906 109.10247:10677 125.00098:795354 146.98216:39035 167.98105:19897 184.04301:118576 184.07246:15101699 184.13417:19400 210.07014:9968 235.05602:9926 639.58093:10892 640.58917:27578 682.57495:47748 764.58533:37823 805.65839:18262 810.6153:10126 823.62189:19739 823.67261:54159	27773630	60875740	23119804	36774340	17359984	29259432	22700256	24336024	28523830	25583488	26372052	23306134	22717424	30365926	20839196	23511334	25493406	3365854	21248104	21938256	23126846	21232270
4826	10.258	TG 50:6|TG 14:0_16:1_20:5	1.43567	0.151597	0.424402	[M+NH4]+	+	adduct linked to 4860_[M+Na]+	TRUE	TG	TRUE	TRUE	100	99.9	30.4	79.7	100	3.27	CLN3_pos_WT05	840.70441:591220 841.70776:434115 842.71112:483178	71.08631:20401 71.19324:4778 79.05493:28180 81.07117:55220 83.08652:28408 84.0815:9433 85.10207:14005 91.05539:24096 93.07037:26305 95.08611:60869 97.1022:15096 105.07077:15997 107.08672:15915 107.56654:5224 109.10147:25898 111.08144:6336 111.1179:9801 117.07039:18127 119.08646:23968 121.10135:27907 123.11742:20632 129.07048:9056 131.08658:16855 133.10248:21478 135.11757:26357 137.13312:5356 143.…	7511754	4235913	6303909	1423816	3135025	3652543	1792198	3999743	3974703	3303264	2548357	2131154	2075591	2550011	1787379	3854809	2710268	3127986	2919283	2690528	1705347	3619557
4825	10.383	TG 50:6|TG 16:0_14:1_20:5	1.03364	0.993479	0.997837	[M+NH4]+	+	adduct linked to 4861_[M+Na]+	TRUE	TG	TRUE	TRUE	100	99.9	15.4	87.5	100	2.1	CLN3_pos_WT05	840.70404:664796 841.70739:413024 842.71075:1766620	71.08653:55227 79.05521:26917 81.07048:64704 83.0865:31964 85.10236:39089 91.05583:35087 93.07056:29732 95.08631:91653 97.06522:10009 97.1022:19502 105.07076:17719 107.08553:22631 109.10153:55127 111.1179:8782 117.07038:21416 119.08533:20843 121.10162:35229 123.11742:31827 129.07048:8337 131.08658:19792 133.10083:19407 135.11632:18165 137.13312:8667 143.08649:11137 143.89835:4999 145.101:13146 14…	4573926	3091043	4502777	2893420	2051162	2995904	1633336	3267655	3218759	1978187	2613989	2532103	2830424	4596468	2302892	2626816	2383094	2559442	3696688	2637196	3132786	2454073
4841	10.727	TG 50:5|TG 16:0_18:1_16:4	1.13881	0.630368	0.832458	[M+NH4]+	+	adduct linked to 4878_[M+Na]+	TRUE	TG	TRUE	TRUE	100	100	22.8	86	100	134.64	CLN3_pos_WT02	842.72235:4680106 843.7257:5423605 844.72906:2779932	71.08631:305869 79.05495:174050 81.07034:325077 83.04991:7908 83.08646:209003 85.06582:27165 85.10208:207367 91.05546:164860 93.0703:166865 95.05018:17230 95.08601:486133 97.0652:35868 97.10213:123020 99.08143:8077 99.11744:19820 105.0707:116782 107.08669:95955 109.10242:266280 111.08141:9216 111.11761:52796 117.07026:114818 119.08659:134576 121.1011:139867 123.08073:17254 123.11736:114407 125.09…	35354092	25834084	36818492	22603616	17386316	28028468	15019915	21747226	19954544	18192858	16929872	15241445	17581148	23424180	16384736	24861138	20190644	21169808	23525578	19791418	22701856	21566262
5086	12.759	DG 52:1	-1.14593	0.0146926	0.10665	[M+Na]+	+	adduct linked to 4880_[M+H]+	TRUE	DG	TRUE	TRUE	100	100	72.6	75	100	21.46	CLN3_pos_WT07b	869.79071:1042767 870.79406:1140760 871.79742:577350	71.0863:40281 81.07036:8593 83.0865:10376 85.10201:38777 88.98538:5485 95.08602:8561 97.10219:13793 109.10251:5883 111.11663:7230 119.08672:8610 145.38849:6818 157.32631:6045 159.11874:5424 165.04944:103902 166.0511:6301 195.71759:5448 563.54272:6528 869.78369:906501	2217319	3728766	1862903	3714597	2207481	6603114	2033210	1998605	1356554	2221099	1478623	2389950	2774403	3579232	2847157	2439486	4109848	1855744	2420052	3808793	4067540	3423684
5094	6.906	PC 41:6	1.07471	0.649392	0.842921	[M+Na]+	+	adduct linked to 4894_[M+H]+	TRUE	PC	TRUE	TRUE	100	100	82.9	89.2	100	34.14	CLN3_pos_WT02	870.59747:376578 871.60082:1378142 872.60418:673720	71.07345:11608 71.08631:14022 73.34151:4698 79.05499:13111 81.07036:14473 85.10207:12221 86.09686:114726 91.05452:7900 93.07029:9870 95.08602:16959 111.38115:5589 117.07038:5942 119.08672:10302 133.10083:5371 146.98248:204265 149.22064:5724 184.07256:18500 238.95702:6083 296.09589:5761 513.23077:7558 665.53961:19813 687.526:201911 811.51477:138051 812.52661:8265 870.5907:103144	2684612	2422182	3968652	3509346	2200236	3718222	1593645	3070914	4119264	3103888	2342595	4099418	1418699	984952	3390011	2152739	2635864	1838724	1785686	4814737	3178837	4158339
4948	11.62	TG 50:2|TG 16:0_16:1_18:1	-1.18353	0.024758	0.146108	[M+Na]+	+	adduct linked to 4901_[M+NH4]+	TRUE	TG	TRUE	TRUE	100	100	66.4	74.9	100	232.45	CLN3_pos_KO07b	853.72101:11136880 854.72436:12202999 855.72772:4765126	71.08646:45449 79.05499:8757 81.07108:72686 83.08644:50062 85.1022:25531 93.07126:15214 95.08607:86300 97.10197:38540 107.08672:11097 109.10228:46071 111.08144:11018 111.1179:12319 121.10119:36980 123.11671:29658 135.11809:30012 137.13312:13558 149.1346:17066 165.04961:10908 239.23882:10058 313.27145:20716 339.29254:11810 549.4928:37190 551.50439:15947 571.46674:48715 573.48071:13662 575.50592:41…	101595856	70563536	95695048	74167616	102330960	82441400	100550760	101821952	70907928	69895816	64166852	105254952	93209816	110210472	90279064	113513872	90975216	119224488	103891136	97730424	93193544	88094864
4700	8.255	SM 43:2;2O	1.16288	0.557832	0.787556	[M+H]+	+	adduct linked to 4905_[M+Na]+	TRUE	SM	TRUE	TRUE	100	99.9	81.7	63.4	100	12.41	CLN3_pos_WT08b	827.69592:2402234 828.69927:2509428 829.70263:906114	71.07345:6654 72.27254:5698 77.54305:5730 81.07114:5204 86.09684:109078 98.98518:5717 104.10744:14135 125.00092:58164 184.0726:1276502 202.10689:6880 210.07021:9690 334.9866:5974 353.46109:5208 809.67493:8253 827.67755:11032	10183837	17679626	6483707	13230984	6332299	12902556	7396754	7091944	11859930	11256377	10495193	7455326	9826228	9292012	10785288	10124998	10266155	2708978	7013427	10214254	11592900	9538040
4856	10.876	TG 50:4|TG 16:0_16:1_18:3	-1.71859	0.00566233	0.0570067	[M+NH4]+	+	adduct linked to 4907_[M+Na]+	TRUE	TG	TRUE	TRUE	100	100	45.2	92.2	100	344.72	CLN3_pos_WT05	844.7348:24511090 845.73815:15365771 846.74151:15175981	71.04964:68650 71.08644:784332 79.05508:672846 81.07048:2025736 83.08661:1149645 85.06582:72594 85.10221:615598 91.05556:275378 93.07043:1036607 95.05018:51829 95.08616:2112104 97.06535:129103 97.10228:616800 99.08152:107127 99.11744:30346 105.07088:251942 107.08684:649612 109.10141:1022260 111.08141:121155 111.11815:172277 113.0966:57254 117.07035:51246 119.08561:211526 121.10134:1216575 123.117…	159683888	83650024	152135904	65548632	88193584	53691332	74966632	93671000	77433784	60801352	61478888	150287440	131824136	175753968	128201304	201894768	126892904	147331008	214142064	124638808	134366688	133852056
4709	5.181	PC 40:9	-1.551	0.000580117	0.012384	[M+H]+	+	adduct linked to 4911_[M+Na]+	TRUE	PC	TRUE	TRUE	86.2	99.9	58.3	52.1	100	1160.54	CLN3_pos_WT01b	828.55273:59854076 829.55608:74260256 830.55944:34109048	71.07398:236324 79.08439:23868 84.87159:25345 86.09758:3549668 91.05449:27889 98.98501:150084 104.10751:345990 125.00115:1735960 146.98216:29859 184.07274:31787276 185.07924:23943 514.995:23166 518.32306:25818 645.47272:69272 706.78564:25895 828.55518:690681	260363232	288443104	242452112	218655792	175231904	161218912	181451760	211361856	192220176	188451712	178674928	326983488	303788160	379170016	306350336	391795680	341083968	294650496	374255328	274017216	302918496	269994336
4983	12.378	TG 50:0|TG 16:0_16:0_18:0	1.66405	0.0752863	0.286413	[M+Na]+	+	adduct linked to 4944_[M+NH4]+	TRUE	TG	TRUE	TRUE	100	100	65.8	75	100	27.24	CLN3_pos_KO08b	857.75165:1384983 858.755:1383467 859.75836:809240	71.08632:19540 71.40652:5835 74.52822:5439 77.71339:6643 81.07037:17592 83.08652:17684 84.08151:6914 85.10207:16892 95.08607:26841 97.1022:12886 106.12143:5450 108.20045:6220 109.10252:12955 123.11743:12963 165.04962:12943 165.09059:6046 183.58031:5153 226.95078:5659 551.50446:16871 573.49548:14377 579.52911:22566 601.52094:18333 857.76569:340326	2662410	1912080	5864044	7777226	5040000	6916096	13490865	6075970	7266956	8039928	6747366	3487973	7698886	1577448	3048116	5660742	2764384	4783823	1963384	3968938	3766400	4423284
4901	11.632	TG 50:2|TG 16:0_16:1_18:1	-1.4265	0.00472415	0.0503045	[M+NH4]+	+	adduct linked to 4948_[M+Na]+; similar chromatogram in higher mz_5083	TRUE	TG	TRUE	TRUE	100	100	68.8	89.5	100	11654	CLN3_pos_KO02b	848.76819:144533264 849.77154:163759200 850.7749:76247984	71.05028:362084 71.08179:254177 71.08636:7955404 79.05485:2133246 81.0712:14098102 83.0864:11047580 85.06596:839715 85.10195:5507741 91.05543:316026 93.07036:3596704 95.07704:494670 95.0861:16722411 97.06623:537322 97.1022:7650048 99.08249:639990 99.1185:431578 105.0719:286389 107.08679:2380644 109.09392:428448 109.10138:9213582 111.07387:243456 111.08266:689945 111.11798:3014096 113.09789:242157…	1642438016	972755456	1568428288	950138944	1309468544	1116468352	1168954368	1370840064	812914240	768995776	722945728	1484103552	1330867072	2048367360	1219023488	2048660864	1437232128	1871179264	2063073792	1414797568	1383972864	1393548928
4745	6.01	PC 40:7|PC 18:1_22:6	1.09806	0.284511	0.581571	[M+H]+	+	adduct linked to 4951_[M+Na]+	TRUE	PC	TRUE	TRUE	100	100	61.2	57.2	100	28600.8	CLN3_pos_KO05	832.58069:889249984 833.58404:1003090944 834.5874:369087872	71.07407:8935289 86.0975:145788960 98.98471:6585655 104.10733:12097394 125.00091:69652904 137.74188:887382 184.02158:2343234 184.07486:1256894080 187.23587:968260 206.95451:871155 393.70981:916015 522.36206:848153 550.32434:1091220 568.3407:1421732 832.58014:34919248	5138966016	5060099072	3371640832	4649191936	4378745856	3804660480	4364942848	4713495040	4358793216	4223512064	4385623040	2885229824	4658204160	572495232	4653024256	5338079232	5099449344	4883704832	3760080384	4596831232	2848671488	4827331584
5143	5.445	PC 42:10	-1.20955	0.173463	0.455108	[M+Na]+	+	adduct linked to 4952_[M+H]+; found in higher mz's MsMs_5245; found in higher mz's MsMs_5145	TRUE	PC	TRUE	TRUE	100	100	76	82.2	100	100.8	CLN3_pos_WT01	876.54663:2672729 877.54998:1567653 878.55334:4797912	71.07352:48122 79.05501:49143 81.07099:49625 86.0975:527613 91.05538:89833 93.07121:54154 95.08602:34092 97.06521:7478 98.39056:6341 105.0705:49020 107.08551:25714 109.10126:13662 117.0701:28034 119.08629:49364 121.10121:17110 124.99962:14628 129.07047:14356 131.08562:33933 133.10117:28118 135.1163:6643 143.08463:13305 145.10097:23080 146.98131:670925 147.11618:9533 157.09988:9359 159.11656:14228…	7168609	5020988	14438250	6329524	7466108	9631958	12999623	5220642	15529112	16231792	14465107	14452199	13624898	10591280	12148282	15305594	8038838	14119760	11824963	16590019	14892838	6907448
4767	6.573	PC 40:6|PC 18:0_22:6	-1.15999	0.0768273	0.289799	[M+H]+	+	adduct linked to 4968_[M+Na]+	TRUE	PC	TRUE	TRUE	100	100	61.9	56.5	100	16281.3	CLN3_pos_KO08b	834.60199:581921920 835.60534:652869952 836.6087:266111856	71.07405:721489 86.09755:13341492 98.98468:517879 104.10738:1077180 125.00095:6387798 184.07227:120580912 208.75919:224890 506.34866:136410 524.36719:166983 834.59637:3488233	2800655616	3082517760	2843405824	2803084032	2547027200	2281962240	2570394112	2809003520	2526624256	2388022528	2391715328	3470412800	2260031488	3839471872	2706595840	3359809792	2900162048	2872014336	3449881600	2939628288	2917148416	2976198656
5162	4.694	PC 42:9	-1.57103	0.405224	0.68314	[M+Na]+	+	adduct linked to 4971_[M+H]+	TRUE	PC	TRUE	TRUE	83.8	99.9	61	61.1	100	13.04	CLN3_pos_WT08b	878.58368:413337 879.58703:284007 880.59039:133606	71.07409:12632 74.61462:5416 79.05499:11022 81.07036:5944 86.09754:131934 93.07029:6444 109.10128:6229 115.34647:5472 120.96687:10788 125.00114:11016 146.98221:19145 164.00751:10616 184.07246:143648 185.0766:18266 186.07799:5545 208.72038:15130 233.65042:5677 248.61397:5183 301.55197:6976 375.24893:21852 415.27914:32987 667.53461:8724 693.4826:9866 695.52832:590717 737.50397:8611 809.22992:7057 8…	317731	1996870	691149	2101952	311431	749080	498876	478901	1442583	976152	897553	191189	3672111	577345	2562284	1051571	1143450	393083	573308	2287902	1489475	2494863
5013	10.963	TG 51:5|TG 15:0_16:0_20:5	1.32295	0.898924	0.962115	[M+Na]+	+	adduct linked to 4974_[M+NH4]+	TRUE	TG	TRUE	TRUE	100	100	67.4	75	100	4.3	CLN3_pos_KO01b	861.69141:155958 862.69476:542915 863.69812:0	71.08632:23494 79.05499:11731 81.07037:22763 81.11505:5916 83.08652:17477 85.10207:17254 91.05547:14882 93.07126:9806 95.08609:36741 97.1022:7196 109.10252:16590 111.1179:6104 117.07175:6885 119.08674:10245 123.11742:7885 131.08659:5693 213.09305:6564 299.26047:9651 313.27148:7579 325.21497:7978 537.48315:24673 559.47217:22353 583.47198:6552 605.45172:23487 619.47437:26544 861.68958:434911	2505268	300238	1445699	3118426	1731051	4141440	1748401	272839	2016250	2559700	1951462	1466502	2109413	1291998	1717930	1815700	1847242	1649944	1661883	293225	584146	2033418
1679	4.668	Unknown	-1.32006	0.0189744	0.123973	[M+H]2+	+	adduct linked to 4978_[M+H]+	TRUE	null	FALSE	FALSE	null	null	null	null	null	38	CLN3_pos_KO01	428.7782:747993 429.78155:355551 430.78491:6402	79.05499:5006 81.07037:8238 91.05546:4380 93.0703:5424 95.08603:7621 105.07077:4744 117.07175:4178 118.23479:3591 131.08659:5050 166.13612:4282 179.14455:7013 184.07265:15824 203.15347:6881 247.20612:3503 261.22266:7403 311.99567:3417 331.25995:7729 338.34189:5502 349.27567:14202 350.27985:4378 358.26956:24542 358.77042:9819 392.82257:3517 405.30618:4409	5882398	11553686	6667030	9491336	5806892	8418200	6562930	6299978	7299670	6790650	5962648	8197098	12089191	10336282	11104037	6230761	9426407	5979728	6796828	12177779	12501433	11736370
2279	0.837	w/o MS2:LPC 16:0	-2.32779	0.708541	0.873242	[M+H]+	+	adduct linked to 498_[M+H]2+	FALSE	LPC	TRUE	FALSE	99.7	99.9	null	null	null	67.02	CLN3_pos_WT05	518.32251:2805418 519.32586:3277738 520.32922:433312		1745592	1989938	1366182	1092706	1182881	543185	1220345	1536652	1037012	1086151	1017319	0	2909254	4249365	3381447	3924118	3169105	2786836	5009510	2565656	2297856	1872104
4944	12.391	TG 50:0|TG 16:0_16:0_18:0	1.43294	0.0412298	0.20052	[M+NH4]+	+	adduct linked to 4983_[M+Na]+; similar chromatogram in higher mz_5167; similar chromatogram in higher mz_5202; similar chromatogram in higher mz_5400	TRUE	TG	TRUE	TRUE	100	100	74.8	83.5	100	648.05	CLN3_pos_WT02	852.79926:11844240 853.80261:17332320 854.80597:8473216	71.08612:2811919 79.05496:61063 81.07083:1834382 83.08619:1390399 85.06497:72071 85.10173:2216722 93.07026:34546 95.08652:2926100 97.10162:1041111 99.08037:43010 99.11797:146370 109.10182:1679975 111.11714:379865 113.13275:63471 123.11792:826084 125.1337:131388 127.14819:59810 137.13358:391999 139.14954:41013 141.16399:29211 151.14928:161545 165.16341:89827 179.18051:39811 221.22702:130701 239.23…	89319600	121845224	116393888	126774024	137288832	134104136	171161152	133188008	128827304	120221600	121858568	46031276	127150760	26495944	133574696	24400072	114097120	83882848	85296464	119192408	91017216	126558688
4784	7.012	PC 40:5|PC 20:0_20:5	-1.03191	0.370211	0.65835	[M+H]+	+	adduct linked to 4990_[M+Na]+	TRUE	PC	TRUE	TRUE	100	100	61.2	56.8	100	352.83	CLN3_pos_KO01b	836.61115:25927772 837.6145:29242148 838.61786:14178801	71.07408:214123 71.08627:30427 79.05494:25734 81.07031:49561 86.0976:3425537 91.05447:31570 93.07024:22619 95.08598:36064 97.10111:20353 98.98512:149688 104.10744:340076 125.00105:1572051 146.9828:81073 184.07251:32672524 184.13414:37229 185.07574:89881 234.75066:28815 524.31543:24231 534.38165:23168 552.40887:35221 651.53516:122496 653.53955:32731 777.54761:18132 836.61987:892996	106045080	144759632	102966336	117019840	88452808	113685104	96719800	98224752	101155864	96204704	93804576	106566160	104468624	128267152	106221568	109441184	118941584	82915232	103401824	109757152	114928040	111110808
4783	6.784	PC 40:5|PC 18:0_22:5	-1.32075	0.000688138	0.0141167	[M+H]+	+	adduct linked to 4992_[M+Na]+	TRUE	PC	TRUE	TRUE	100	100	59.7	55.9	100	923.78	CLN3_pos_WT09b	836.61066:57552724 837.61401:32046218 838.61737:28527548	71.07403:958826 72.69648:97579 86.09754:14449224 98.98488:712431 104.1073:1456975 125.00089:6918268 128.78755:92475 184.07216:130106360 185.07652:119677 214.29341:113197 230.30898:105139 506.36078:122089 524.36707:125327 552.33929:98401 651.53552:167340 836.61835:3210447	218555648	272242368	202322400	206508208	200685792	188628864	193340528	195577088	166578896	164127552	161747888	287494624	228222608	316158432	236360976	289348224	223628000	241793200	282470848	250667984	257545456	252753568
4798	5.63	PE 44:11|PE 22:5_22:6	-1.02848	0.21577	0.50887	[M+H]+	+	adduct linked to 4999_[M+Na]+	TRUE	PE	TRUE	TRUE	100	99.9	47.8	69.3	100	981.79	CLN3_pos_KO03	838.53625:39628160 839.5396:46426608 840.54296:20430104	71.05027:102262 77.03972:81568 79.05498:3040589 81.07034:2209502 83.05:204552 83.08649:396445 85.06496:43749 91.05539:4467878 93.07024:3043260 95.05019:351432 95.08601:1797612 97.06596:166538 97.10215:105691 98.06136:54379 98.98515:70633 99.0815:181215 103.05499:59368 105.04529:80730 105.07068:2520892 107.0498:79676 107.08656:1483219 109.06577:122773 109.10237:635935 111.08139:43043 115.05535:147…	127386776	196063136	132218312	178183600	148425536	195523808	164340096	155639936	136051264	130902440	128652256	121109912	163490720	164236624	158340512	169573904	167349392	126887576	164076400	156770944	180284416	169489632
4804	5.201	w/o MS2:PS 38:2	1.13425	0.460724	0.724836	[M+H]+	+	adduct linked to 5000_[M+Na]+	TRUE	PS	TRUE	FALSE	99.9	99.9	null	null	null	72.98	CLN3_pos_KO02	838.55627:9485084 839.55962:11526027 840.56298:5388579	71.07393:180310 86.09744:3048867 98.98482:123184 104.10732:352235 125.00087:1381753 163.01541:64743 184.02156:51444 184.0535:219037 184.07225:23233838 203.76085:18535 222.08949:584806 224.104:65178 238.08302:21762 239.09181:44736 240.09846:289662 296.12738:188298 313.2713:26103 368.14893:38145 478.32397:61572 494.32385:28731 496.3356:34757 550.35205:18591 592.36285:437602 632.3844:23337 697.55817…	31823314	21454102	38093344	22004458	20042946	17299096	25742174	33047672	14090462	11123803	11144550	16506234	12595632	25982106	13799096	29589748	16814414	22573976	29404892	11673702	20030514	17794008
4802	4.946	w/o MS2:RIKEN P-VS1 ID-12930 from Mouse_Muscle_WT_N_Ctr	1.38169	0.191466	0.478749	[M+H]+	+	adduct linked to 5001_[M+Na]+	TRUE	Unknown	TRUE	FALSE	71.2	100	null	null	null	146.72	CLN3_pos_KO02	838.55591:12017447 839.55926:10987757 840.56262:6537882	71.07344:23502 71.08631:6777 86.09763:342273 98.98518:7520 104.10763:36758 125.00118:155674 146.98221:21125 184.0726:3108756 185.0766:8402 208.70094:15595 222.08992:30856 224.10406:8963 226.95441:7934 478.32413:12894 487.34369:14058 496.34763:7881 559.35846:6197 611.33051:8831 632.38385:47902 637.48535:8856 670.3949:7159 804.55511:24542 820.54132:11502 838.547:29658	47332408	27298200	53948324	22793434	29607936	28983264	45321760	53560464	24931290	14395812	12381020	21522878	12212118	34632780	18651862	17819944	22899646	28367806	37483720	17767130	23965182	25629162
4808	7.228	PC 40:4|PC 18:0_22:4	-1.39265	0.000187578	0.00578499	[M+H]+	+	adduct linked to 5006_[M+Na]+	TRUE	PC	TRUE	TRUE	100	99.9	59.8	55.3	100	38.44	CLN3_pos_WT03	838.62744:9538354 839.63079:10282592 840.63415:4460230	71.07352:123814 71.08627:11206 86.09758:2101000 95.08597:18569 98.98498:99284 104.10732:197597 124.93809:19626 125.00077:970436 167.98015:48613 184.07433:20272830 185.07651:16296 230.82382:11340 234.75838:15473 375.23312:17134 489.24298:12326 506.36072:11673 524.37988:22181 554.36469:17772 628.35779:11236 653.5575:14029 838.64935:477335	30847838	39207944	30394372	29886172	23551736	27303038	24251720	27818232	24857064	23258246	22739792	39660524	34079040	48523436	35730264	43121784	36343516	32604250	41062448	36961292	39241888	36199760
4974	10.966	TG 51:5|TG 15:0_16:0_20:5	1.24268	0.854607	0.946467	[M+NH4]+	+	adduct linked to 5013_[M+Na]+	TRUE	TG	TRUE	TRUE	100	100	34.7	78.1	100	107.22	CLN3_pos_KO01	856.73468:4140800 857.73803:4918052 858.74139:1981711	71.08645:194018 74.66584:5644 75.8091:6009 77.85477:6437 79.05508:83738 81.07052:218187 83.08659:106006 85.06583:14632 85.10226:155901 91.05466:100583 93.0705:81391 95.05019:8440 95.08617:275195 97.06522:19188 97.10236:51441 99.11745:6262 105.07101:83716 107.08669:54090 109.10152:131691 111.08017:7591 111.11788:17135 117.0704:88625 119.08549:83938 121.10149:56649 123.11754:73391 125.13326:15325 1…	19664306	25429468	16215195	22887154	16062571	38148272	16559341	15658405	12929573	13761845	12736180	12679800	13551001	14973706	15911821	13985978	14444988	11852207	15612825	17414526	19890876	18713352
5209	7.235	PC 42:6	-1.05694	0.544427	0.78001	[M+Na]+	+	adduct linked to 5020_[M+H]+	TRUE	PC	TRUE	TRUE	100	100	83.9	88.9	100	33.51	CLN3_pos_KO09b	884.61206:3664187 885.61541:4106670 886.61877:1742921	71.0735:85370 71.08642:71633 79.05516:61655 81.07035:66557 83.0865:25072 85.10226:50924 86.09763:756465 91.0554:85525 93.0704:54674 95.08613:80064 97.10189:29809 105.07073:47530 107.08671:19425 109.1023:35588 111.11788:15525 117.07045:38235 119.08666:37216 121.10122:13235 123.11741:16864 125.00114:10492 129.07047:12526 131.08644:49138 133.10246:16697 143.08647:14126 145.10098:24068 146.98212:1144…	14110784	20125084	11611598	17748842	12070923	15258619	12528618	13195317	17071278	15251027	14763362	15151924	17482340	19665190	18166228	14024400	17491684	10284242	10328847	16311694	17614692	16537327
5208	6.992	PC 42:6	-1.21443	0.308804	0.605537	[M+Na]+	+	adduct linked to 5021_[M+H]+	TRUE	PC	TRUE	TRUE	100	99.9	83	89.2	100	6.89	CLN3_pos_WT05	884.61243:472036 885.61578:1031638 886.61914:389363	71.07409:20204 71.08631:9697 73.49007:5893 79.05499:10744 81.07127:27611 83.0865:6275 86.09747:187525 91.05452:19642 93.07125:13759 95.08602:23506 97.10219:10446 105.07076:10489 109.10128:9553 109.99113:5553 113.91965:5547 117.07038:8872 119.08533:12046 121.10123:5942 131.08658:11805 133.10083:8465 146.98207:324904 184.07257:6094 202.61368:5909 222.62411:5760 325.60562:6479 446.82071:6374 487.216…	4211038	1140158	2124313	2842536	2801773	3302337	2280324	3846030	2936326	2751542	1771701	3981052	2748503	5906160	2940585	5065320	1436206	4427701	1508284	3116782	1885364	3426637
4822	7.534	PC 40:3|PC 20:1_20:2	1.00613	0.399049	0.679332	[M+H]+	+	adduct linked to 5023_[M+Na]+	TRUE	PC	TRUE	TRUE	100	99.9	62.4	56.4	100	18.49	CLN3_pos_KO08b	840.6449:6418121 841.64825:3801864 842.65161:2690458	71.07408:72434 81.07112:12325 86.09763:884395 95.086:14012 98.98516:29379 104.10755:95017 125.00108:426223 146.98218:22030 184.04303:53224 184.07254:9165158 185.07693:37963 207.99713:13544 213.09966:8902 530.37329:9181 550.39368:7990 657.57574:10510 840.63605:274075	46377784	60459532	44414176	48407936	26009020	20459652	27323966	39343704	48366536	43966904	41713800	37930140	43990024	42840388	41945964	42914000	50486440	30817032	45078024	35139824	38380088	34599152
4828	8.575	SM 44:2;2O|SM 18:1;2O/26:1	1.17405	0.443328	0.709604	[M+H]+	+	adduct linked to 5032_[M+Na]+	TRUE	SM	TRUE	TRUE	100	99.9	80.9	59.1	100	90.04	CLN3_pos_KO01b	841.71246:7600964 842.71581:7307102 843.71917:2875492	71.07344:24357 86.09766:387942 98.98518:16506 104.10742:45125 125.00121:186230 146.98238:44365 184.0726:4197516 210.07021:23992 264.2674:13306 782.57623:12239 823.67902:25755 841.68036:19504	28092896	40516864	15436934	38430852	17205380	32557588	23198398	18872386	35582108	34134616	33030132	17011884	30525326	23699850	30915146	24788834	33265470	7092568	19188450	26637728	29810068	27120088
4839	8.034	PC 40:2|PC 20:1_20:1	1.00595	0.421486	0.694909	[M+H]+	+	adduct linked to 5041_[M+Na]+	TRUE	PC	TRUE	TRUE	100	99.9	64.4	63.5	100	47.17	CLN3_pos_WT01	842.65704:11564114 843.66039:10732115 844.66375:4248482	71.07351:36453 81.07112:8538 86.09763:545949 95.086:8016 98.98516:21971 104.10753:54073 125.0011:237682 138.39496:7573 146.98218:15384 167.75693:6507 184.07257:5290364 522.34937:6911 550.39368:8411 659.58954:10291 842.65436:187410	86390248	114097672	79235712	79234464	49201784	39843848	49309880	71289776	84506024	80113536	75402016	56560656	83971184	85566864	84111152	76512448	93525736	54498656	75770736	63649088	67265840	62405764
4880	12.755	Unknown	-1.6237	0.00423351	0.0466419	[M+H]+	+	adduct linked to 5046_[M+NH4]+; adduct linked to 5086_[M+Na]+	FALSE	null	FALSE	FALSE	null	null	null	null	null	3.99	CLN3_pos_KO01b	847.80872:201662 848.81207:281613 849.81543:127971		277391	509737	54711	134072	45032	478198	76744	164489	193089	225639	241911	338684	349729	443993	407250	148704	497427	325896	410701	509536	170210	296397
5244	5.272	PC 43:11	-1.02202	0.685911	0.862247	[M+Na]+	+	adduct linked to 5055_[M+H]+	TRUE	PC	TRUE	TRUE	100	99.9	58.6	86	100	8.47	CLN3_pos_KO01	888.54614:361501 889.54949:914757 890.55285:677857	71.07345:16813 77.14584:6558 79.05499:13574 81.07036:13095 86.0976:169423 91.05452:33206 93.07029:16178 95.08602:10186 105.07077:13045 107.08672:9896 112.00713:5925 117.07038:14131 119.07696:6747 119.08665:57140 120.96687:5607 129.07048:6389 131.08658:15013 133.06458:7630 133.10248:10573 145.10287:7047 146.98232:255349 147.11621:5741 159.11659:9756 163.01547:5275 170.09489:6439 182.91989:5343 184…	779475	608435	370029	472146	501880	230811	280563	602039	208547	634521	411249	528460	464231	354791	339786	771371	258626	678911	493005	462786	286199	573839
4855	8.609	PC 40:1	1.09166	0.202902	0.493229	[M+H]+	+	adduct linked to 5057_[M+Na]+	TRUE	PC	TRUE	TRUE	87.1	99.9	64.7	56.6	100	14.21	CLN3_pos_KO02b	844.67596:6781412 845.67931:3931171 846.68267:3105992	71.07359:30084 86.09686:510814 98.98492:33747 104.10756:54226 124.99966:251791 184.05376:46320 184.07253:5977214 562.42419:7796 635.46857:7297 844.67542:204091	40007708	67594416	34971480	53460892	19220834	16229792	32391934	34915104	49583424	46445672	46433152	41394516	32224984	49017468	50596124	40507620	53690572	25999182	14971880	25130640	46770520	23899660
5100	10.413	TG 52:7|TG 14:0_16:1_22:6	1.39492	0.00570957	0.0573311	[M+Na]+	+	adduct linked to 5059_[M+NH4]+	TRUE	TG	TRUE	TRUE	100	99.9	67.3	74.8	100	4.95	CLN3_pos_WT03	871.67816:649237 872.68151:476356 873.68487:381150	71.08631:20461 79.05499:13674 81.07052:33183 83.0865:22025 85.10207:8060 91.05545:14717 93.07002:24083 95.08609:34060 97.10219:12282 105.07076:9158 107.08672:6769 109.10128:18552 117.07038:6130 119.08672:7493 121.10123:17507 123.11742:7801 135.11801:12611 351.23181:14591 521.45355:16957 543.42926:24504 569.44794:15055 595.46979:9270 617.4455:25947 643.47083:14109 871.68622:503891	6308770	3484325	6023536	3844902	3715997	1891426	2483545	5178490	3849705	3248105	3353140	4300662	2212690	3876846	2372204	2588721	2429571	3662833	3672284	2358774	2306135	1319195
5103	12.532	TG 51:0|TG 16:0_17:0_18:0	-1.18668	0.144875	0.415066	[M+Na]+	+	adduct linked to 5062_[M+NH4]+	TRUE	TG	TRUE	TRUE	100	100	65.9	74.9	100	12.57	CLN3_pos_KO04	871.76935:676038 872.7727:501930 873.77606:373988	71.08641:46429 81.0705:35718 83.08674:39202 85.10196:39570 95.08607:42138 97.10222:25605 109.10256:26103 111.11665:12713 123.11742:19716 151.14891:6128 165.04961:5826 551.50446:9210 565.51398:29109 573.49542:7939 579.54321:23060 587.50201:21592 593.56055:25444 601.51917:25018 615.53387:29281 871.76971:618757	2416181	3060279	1437006	4162164	4070449	4298238	4118896	2241968	4314958	2887105	4375612	2307494	2742236	3270569	5996400	4016115	5556716	3753758	3838283	5568782	4504091	2806890
5204	4.732	BMP 44:12|BMP 22:6_22:6	-3.147	1.02506e-06	0.000268702	[M+NH4]+	+	adduct linked to 5065_[M+H]+	TRUE	BMP	TRUE	TRUE	100	100	37.2	71.2	100	29.36	CLN3_pos_WT05	884.5412:3667825 885.54455:4508956 886.54791:2473398	71.05029:7607 79.05502:119852 81.0711:82742 83.0865:7683 86.09763:27698 91.0553:108006 93.0702:112168 95.0502:18071 95.08601:74416 99.01056:7031 105.07055:77471 107.08654:61155 109.06581:9746 109.1025:19254 117.0703:52009 119.08657:70970 121.10114:37539 129.05473:11786 129.07048:20689 131.0862:64961 133.10204:49985 135.08092:8960 135.118:17532 136.7392:6477 141.07045:10011 143.08647:23356 145.100…	4656283	4772108	3121021	4060930	3548838	3225878	3322565	4758392	4141096	4442298	4510240	12941459	13492806	15422867	14703307	13663932	14428409	7659783	13331218	11471755	13066984	10046525
5119	10.889	TG 52:6|TG 16:0_16:1_20:5	1.32762	0.0147243	0.106812	[M+Na]+	+	adduct linked to 5079_[M+NH4]+; found in higher mz's MsMs_5120	TRUE	TG	TRUE	TRUE	100	100	66.7	74.9	100	17.29	CLN3_pos_WT03b	873.69336:2077348 874.69671:2992970 875.70007:7138292	71.08631:24098 79.05499:19217 81.07039:52934 83.08643:43488 85.10207:24886 91.05545:18402 93.07125:23223 95.08602:63057 97.10219:17342 105.07076:13492 107.08672:13371 109.10244:26843 117.07038:11869 119.08672:12246 121.1011:34728 123.11741:20465 128.2075:5900 131.08658:11517 133.10081:6477 135.11813:24287 137.13312:7953 149.13263:7815 209.04445:10257 237.22183:7022 280.01819:6162 311.25748:16012 …	10827647	9702984	12629317	11913794	9732213	10635899	8794406	9953103	9377308	9365253	7576472	6840176	4810269	6498280	4383520	7124986	10113491	8619037	6528295	9687329	8829295	9803566
5045	12.209	TG 51:1|TG 16:0_17:0_18:1	-1.59797	3.65284e-05	0.00193584	[M+NH4]+	+	adduct linked to 5085_[M+Na]+	TRUE	TG	TRUE	TRUE	100	100	72.4	90.1	100	3507.89	CLN3_pos_WT02	864.79919:64782588 865.80254:75713920 866.8059:36541052	71.05027:135921 71.08633:4706232 79.05498:547241 81.07037:5873362 83.08651:5783466 85.06581:294242 85.10207:3438114 93.07032:747299 95.08601:8807070 97.06622:143824 97.10214:4350236 99.08144:269971 99.1174:279004 107.08675:495589 109.1024:5151812 111.08139:146341 111.11778:1555259 113.09658:76131 113.13274:111621 121.10113:1412186 123.11732:2662326 125.1329:445065 127.11279:62212 135.11784:136980…	282644896	306270080	299131808	198944624	191125328	333490112	162422736	256652560	192466176	173427648	171929136	345373760	288974688	520228224	252248096	479215232	451606752	400399744	361559616	337179712	338601120	329006880
4894	6.903	PC 41:6|PC 19:0_22:6	-1.11807	0.322999	0.619221	[M+H]+	+	adduct linked to 5094_[M+Na]+	TRUE	PC	TRUE	TRUE	100	99.9	59.2	54.5	100	115.56	CLN3_pos_WT08b	848.61566:18996238 849.61901:15820829 850.62237:14403510	71.07401:199489 71.08627:15714 80.97557:13088 86.09751:2892528 86.11209:27536 98.98487:122862 104.10735:237387 125.00092:1362700 146.39091:11206 163.01535:12702 184.02151:51885 184.07227:24102378 234.66183:16953 538.38208:33047 550.32416:21176 848.61609:577634	59579024	77969672	55409172	70314224	40445388	54143932	44562104	51993900	62741744	67451032	66123600	60842820	68161344	72898832	70427392	49281864	79149744	47855472	48085612	81546216	75089000	74225968
5291	8.634	PC 42:2	1.03146	0.872116	0.953734	[M+Na]+	+	adduct linked to 5097_[M+H]+	TRUE	PC	TRUE	TRUE	100	99.9	84.5	94.6	100	2.83	CLN3_pos_WT03b	892.67456:295019 893.67791:204966 894.68127:181654	71.07409:12001 81.07114:14955 83.08651:13562 85.10123:5963 86.09747:85920 88.91334:6512 95.08603:18562 97.1022:13627 103.34765:5106 104.22271:6191 109.10129:9249 112.90965:5192 121.10266:6165 123.11742:5597 126.64034:5528 129.6628:5189 146.98212:201293 184.07257:10250 250.84224:6613 300.66019:5658 644.57617:5444 687.62805:27681 709.60223:71881 721.61896:5860 721.76465:5515 833.59216:67500 892.670…	941134	1757731	632775	1013461	189607	294272	320392	324259	593388	780776	1111646	867435	509035	1039162	977426	413054	821071	469249	292827	703002	999098	625316
5059	10.416	TG 52:7|TG 14:0_16:1_22:6	1.37331	0.0496177	0.22494	[M+NH4]+	+	adduct linked to 5100_[M+Na]+	TRUE	TG	TRUE	TRUE	100	99.9	32.3	78.3	100	17.96	CLN3_pos_KO07b	866.7207:2248460 867.72405:1325558 868.72741:1226348	71.04965:9611 71.08647:137596 77.69647:6510 79.05518:125874 81.07056:319908 83.04993:11740 83.08672:147353 85.06583:15936 85.10227:90572 91.05471:123411 93.07052:159085 95.05019:14180 95.08625:332948 97.0657:31829 97.10241:104150 99.08145:8941 105.07099:71156 107.08588:84118 109.10156:175348 111.08143:20684 111.11792:45558 113.09662:8241 117.07059:65072 119.08569:85338 121.10152:173136 123.11777:…	22253772	12387144	21386964	12926973	12069439	15738131	10920654	14368795	12989548	10786223	10223896	9562897	9387932	14801682	7808464	15695405	9394250	4944324	14096847	8734759	8954671	10250505
5062	12.5	TG 51:0|TG 16:0_17:0_18:0	-1.51766	0.0293178	0.163154	[M+NH4]+	+	adduct linked to 5103_[M+Na]+	TRUE	TG	TRUE	TRUE	100	100	75.2	92.5	100	194.08	CLN3_pos_WT03b	866.81573:5147833 867.81908:3582174 868.82244:2733744	71.04963:13563 71.08631:816584 74.09702:12289 79.05496:25602 81.07034:645378 83.08646:545099 85.06581:24205 85.10204:606934 93.07122:11689 95.08598:967455 97.1021:463159 99.08143:19924 99.11738:36146 109.10239:547832 111.11777:180461 113.13275:17713 123.11719:296050 125.13326:53197 127.14973:10861 137.13292:137137 139.14954:16733 151.14873:64121 165.04955:13449 165.1626:32910 179.18051:19946 186.…	7466788	4291565	10239037	24834436	12468203	18599370	25477088	20350026	4172657	23755160	23269924	9148715	32207502	20411016	30744416	18276144	32993736	18312926	19141946	27502120	27195578	29541818
5156	11.294	TG 52:4|TG 16:1_18:1_18:2	-1.46088	0.00368705	0.0427982	[M+Na]+	+	adduct linked to 5113_[M+NH4]+	TRUE	TG	TRUE	TRUE	100	100	67.5	75	100	762.45	CLN3_pos_KO01	877.7251:10226878 878.72845:13619444 879.73181:6249598	71.0863:22931 74.09715:271710 75.10061:27514 79.05515:32254 81.0705:170363 83.08659:83868 85.10206:17054 91.05451:16556 93.0704:51230 95.08611:165638 96.0892:9251 97.10238:56464 99.08145:7315 105.07076:11998 107.08585:33537 109.10141:70763 111.08143:10515 111.11809:35286 119.08672:8983 121.10123:67537 123.11721:49030 133.10246:10393 135.11769:60958 137.1331:23726 147.1181:9943 149.13261:23211 153…	50360456	47794768	55317564	36794312	44695948	29434860	46322220	51364704	47596344	43983440	41036164	70745064	62906804	66757232	66032824	68871400	59590676	72254624	77247808	60623368	57154924	60514044
5157	11.524	TG 52:4|TG 16:0_18:1_18:3	-1.5761	0.000466971	0.0108647	[M+Na]+	+	adduct linked to 5114_[M+NH4]+	TRUE	TG	TRUE	TRUE	100	100	63.2	74.7	100	13.09	CLN3_pos_WT02	877.72516:1979281 878.72851:2179186 879.73187:615497	71.08639:48665 79.05498:22989 81.0705:73030 83.0866:52478 85.10217:32741 91.05545:19102 93.07007:35387 95.08609:82353 96.0892:7752 97.10201:27282 105.07076:12354 107.08671:15577 109.10123:44551 111.11788:9134 119.08672:12799 121.10146:26191 123.11741:18946 125.13326:7252 133.10246:10432 135.118:17566 137.1331:8127 149.13261:8988 151.14888:6464 239.23482:12176 265.25241:7565 305.85266:6430 313.271…	2636986	4225180	4326918	2380216	7778863	6503487	2025244	4251652	4139383	3720980	3535171	5655009	4736492	9565937	5470364	5335954	4656448	6527510	5853538	6621089	8302478	9025575
5079	10.886	TG 52:6|TG 16:0_16:1_20:5	1.24798	0.10292	0.342082	[M+NH4]+	+	adduct linked to 5119_[M+Na]+	TRUE	TG	TRUE	TRUE	100	100	17.2	89.8	100	161.66	CLN3_pos_KO03	868.73682:13701872 869.74017:18133928 870.74353:23936324	71.04963:28539 71.08646:1109202 79.05514:528533 81.07051:1311561 83.0499:34956 83.08661:627378 85.06581:47989 85.10219:825992 91.05464:567501 93.07042:562941 95.05017:68746 95.08615:1682966 97.06535:129686 97.10229:401306 99.08142:28569 99.11742:48345 105.07085:398473 107.08679:340512 109.06577:24407 109.10139:846651 111.08141:90502 111.11787:193700 115.05442:28761 117.07044:386992 119.08673:4110…	105921296	73280456	109638392	79933184	62452172	92338104	59833220	78846200	67287840	59605700	60211068	49255948	46258260	67387432	50437284	72955352	59382492	65264888	77831872	59804148	64150520	67848136
5173	11.674	TG 52:3|TG 16:0_18:1_18:2	-1.19621	0.00365694	0.0425849	[M+Na]+	+	adduct linked to 5133_[M+NH4]+; found in higher mz's MsMs_5745	TRUE	TG	TRUE	TRUE	100	100	67.3	74.9	100	607.23	CLN3_pos_KO05	879.73901:19175220 880.74236:12105470 881.74572:8979966	71.08644:333031 74.09705:79475 79.0552:132609 81.07051:778733 83.08659:464178 85.10214:191081 91.05451:52474 93.07051:211665 95.08618:808706 97.10233:288708 105.07076:46435 107.08656:125959 109.10131:396897 111.11794:132602 121.10124:233268 123.11742:227521 125.13326:32667 133.10246:44122 135.11765:217373 137.1331:96706 147.11812:35656 149.13261:85660 151.14888:49129 153.129:47921 163.1496:40163 …	140599904	124163872	136307664	119410608	132919848	105644240	127075592	134489568	120167032	115387312	111137760	148200624	147684944	152977264	142053920	161525872	149938896	160368592	151764944	144911440	142035328	134119280
4952	5.444	PC 42:10|PC 20:4_22:6	1.09277	0.0476649	0.219213	[M+H]+	+	adduct linked to 5143_[M+Na]+	TRUE	PC	TRUE	TRUE	100	99.9	57	54.3	100	3423.99	CLN3_pos_WT03b	854.56464:75191136 855.56799:96222776 856.57135:38253760	71.07349:1035722 79.05493:74295 86.09759:15579841 98.98489:664101 104.10744:1448659 105.07069:59016 125.00106:7538024 184.07253:136826592 184.10997:454813 208.48413:66787 208.50352:130005 234.69272:57671 526.33167:74865 544.33124:57605 550.32416:77295 568.34052:147405 854.56787:2711087	307221760	373010816	330326784	322719456	224787232	256972048	263732544	286596896	348214208	328400832	303731296	254781888	252794160	334744096	252917056	288618944	283510176	267570608	281211136	268905792	302338304	274284224
5312	8.295	w/o MS2:PC 42:1	-1.10668	0.556694	0.78692	[M+H]+	+	adduct linked to 5151_[M+H]+	FALSE	PC	TRUE	FALSE	91	99.9	null	null	null	2.59	CLN3_pos_KO01b	894.68787:248073 895.69122:114241 896.69458:79577		206917	1186270	826333	984703	388403	617009	561570	581495	845726	990481	230826	867908	805794	928408	703391	909560	1413870	264633	794754	727204	416546	379220
5114	11.527	TG 52:4|TG 16:0_18:1_18:3	-1.48011	0.000101441	0.00380719	[M+NH4]+	+	adduct linked to 5157_[M+Na]+	TRUE	TG	TRUE	TRUE	100	100	23.7	90.1	100	96.67	CLN3_pos_WT01b	872.76428:12108183 873.76763:14195108 874.77099:7725636	71.04964:12923 71.08626:425692 79.05485:227156 81.07101:723766 83.08641:434539 85.06582:40828 85.10192:316551 91.05527:228902 93.07108:321536 93.08569:11739 95.05018:15049 95.08588:821879 97.06521:61078 97.10201:255816 99.08143:28443 99.11743:14572 105.07052:172449 107.08652:235130 109.10229:452158 111.08141:40938 111.11761:102816 113.0966:27137 117.06979:58532 119.08654:202799 121.10242:345771 1…	54469652	51875276	59960304	61266988	54776900	87559504	42303876	56899232	32302886	30365980	30301106	58159748	59893740	108706088	61068740	78481240	60275508	78626784	85908448	76315664	81426752	83079720
4971	4.692	PE 45:9	-1.64547	0.0377835	0.19146	[M+H]+	+	adduct linked to 5162_[M+Na]+	TRUE	PE	TRUE	TRUE	81.7	99.8	15.1	73.6	100	68.5	CLN3_pos_WT03b	856.59955:2842110 857.6029:3053998 858.60626:1033919	71.07344:17611 71.0863:15411 79.05506:38117 81.0704:37706 86.09686:224878 91.05459:42250 93.07037:34389 95.08624:33636 97.06522:8597 98.98518:15341 99.08144:17278 104.10763:32239 105.07048:35849 107.08571:33902 109.10249:9403 117.07037:17862 119.08689:51579 121.10121:22802 123.08075:15575 124.99962:108395 129.07047:12697 131.08656:26274 133.10097:32426 135.0809:9705 135.118:12179 143.08647:11318 …	3323430	17881630	3324802	12623706	2498640	9189943	3270389	3577734	9744696	6871564	6750642	5568386	19992310	8622707	17548600	4307845	11661746	4879726	6506382	17479362	13955536	19563406
5202	12.396	TG 52:1|TG 16:0_18:0_18:1	1.04336	0.507664	0.757854	[M+Na]+	+	adduct linked to 5167_[M+NH4]+	TRUE	TG	TRUE	TRUE	100	100	68.1	74.9	100	303.07	CLN3_pos_WT07b	883.77191:13818854 884.77526:8792330 885.77862:7797461	71.08628:64567 79.05498:6895 81.07098:71677 83.08643:75771 85.10198:44057 93.07124:12311 95.08596:95814 95.14079:6342 97.10216:46219 107.08671:7883 109.10229:55959 111.11788:22762 121.10122:12705 123.11723:36263 125.13326:9932 135.118:17408 137.1331:17345 149.13261:9582 151.14888:7920 165.0473:8897 208.76569:12116 239.23878:12603 265.25241:13463 301.51822:6302 399.24362:7334 577.50995:51977 579.5…	75784896	68516608	75110120	68370856	70358928	76575464	67717136	73346520	60852084	56862680	56498868	86805824	20155244	22012318	86474080	84702344	45682508	57199612	54285032	93498264	79981528	88028192
5224	12.67	TG 52:0|TG 16:0_18:0_18:0	1.6538	0.0520277	0.230659	[M+Na]+	+	adduct linked to 5184_[M+NH4]+; found in higher mz's MsMs_5794	TRUE	TG	TRUE	TRUE	100	100	65.1	74.8	100	23.27	CLN3_pos_KO01	885.78662:264185 886.78997:952279 887.79333:316949	71.08637:28339 72.25145:4940 74.38683:5927 81.07037:23365 83.08651:13086 84.0815:9604 85.10207:20181 95.08611:29555 97.1022:13160 109.10252:11310 111.9995:5171 123.11742:15263 143.9243:5698 165.04733:14463 579.5282:19147 601.52087:24208 607.56818:15529 629.54346:17928 682.93988:6577 885.77942:305116	965284	3117506	3625101	4127624	4167614	2433833	6814812	2936794	6024636	5918063	6264961	195255	3331905	1389221	5017484	2250898	2538219	1031352	3583976	3820355	1239588	3656062
5390	5.085	PS 44:11	-1.27868	0.185526	0.470265	[M+Na]+	+	adduct linked to 5190_[M+H]+	TRUE	PS	TRUE	TRUE	100	100	66.3	84.7	100	22.19	CLN3_pos_WT01	904.5083:105082 905.51165:324441 906.51501:0	74.66862:5387 79.05499:13724 81.07036:9764 86.87373:5704 87.21809:5634 91.05452:13809 93.07028:10615 105.07076:7421 108.08334:5964 110.02209:22242 117.07038:6694 120.96703:80305 131.08658:8454 145.101:5677 145.99445:5178 184.07344:30067 191.11243:5672 207.99771:243422 228.70418:6126 285.67569:5469 697.51886:22250 702.3692:5731 719.50336:74514 741.75769:6272 817.4718:11883 904.49329:19170	1030772	2082110	185542	1369547	2186156	2991540	765724	1605460	1927555	1606363	1333259	341847	2745459	1836480	2248449	1489412	3026155	868224	1788691	3270770	1523121	2706348
5240	11.024	TG 53:6|TG 15:0_18:1_20:5	-1.11719	0.0369554	0.189498	[M+Na]+	+	adduct linked to 5197_[M+NH4]+	TRUE	TG	TRUE	TRUE	100	100	70	74.8	100	11.11	CLN3_pos_KO08b	887.70575:1009563 888.7091:616230 889.71246:835547	71.04517:5504 71.08632:11080 79.05499:7103 81.07037:17857 83.08652:12713 85.10207:12303 91.05547:9727 93.07127:9438 95.08588:26534 97.1022:9923 109.10252:11339 119.67342:5184 121.10124:9196 123.11743:7975 158.21341:5432 301.51266:10951 488.1532:7976 585.48944:14831 605.45172:11574 645.49066:9670 887.70642:346941	3321656	7145714	2594636	5725378	8390569	11821682	5368998	4365066	4787469	4616814	2477784	5486435	6593237	4717082	9063229	7999932	6208180	4443119	7473917	4807244	4925428	6001553
5167	12.396	TG 52:1|TG 16:0_18:0_18:1	-1.22859	0.0765717	0.289528	[M+NH4]+	+	adduct linked to 5202_[M+Na]+	TRUE	TG	TRUE	TRUE	100	100	75.1	90.3	100	23853.3	CLN3_pos_KO01b	878.81537:204253344 879.81872:127846040 880.82208:109174848	71.08623:13832733 79.0549:1598805 81.07095:15014077 83.0863:12771621 85.06499:899290 85.10187:11180545 91.05544:344762 93.07108:1885656 95.08665:20198468 97.06522:282045 97.10183:10122342 99.08038:568923 99.11639:786198 107.08646:1560246 109.10196:12084181 111.08142:431926 111.11736:4118522 113.13277:399979 121.10192:4562176 123.11803:5720334 125.13411:1079805 127.11283:384664 135.11707:4070812 1…	1101698944	1003563392	1119845760	998843520	934071296	1167912704	820111808	987374720	743882432	676623616	663214144	1121108096	751604544	476530720	1217536128	1216801664	1194701696	1145222528	1454899328	1392967296	1170448640	1410898816
5065	4.732	Unknown	-4.84162	1.91021e-06	0.000340525	[M+H]+	+	adduct linked to 5204_[M+NH4]+	FALSE	null	FALSE	FALSE	null	null	null	null	null	9.06	CLN3_pos_WT02	867.51471:528301 868.51806:445688 869.52142:359386		200898	442715	305044	128832	524744	200165	159234	270356	225184	153998	269648	1477295	1387360	1726115	1478163	852213	1243754	884829	965865	1312769	1356747	1262722
5021	6.993	PC 42:6|PC 21:3_21:3	-1.04677	0.67215	0.855375	[M+H]+	+	adduct linked to 5208_[M+Na]+	TRUE	PC	TRUE	TRUE	100	99.9	58.6	58.2	100	69.97	CLN3_pos_WT01b	862.62634:9808847 863.62969:10903151 864.63305:3984133	71.07412:170625 86.09753:2543282 98.98483:120694 104.10742:262848 125.00097:1315674 160.78204:18495 184.07233:22712124 185.07652:21203 293.58499:17035 330.08502:16990 560.39636:19224 679.5611:18809 862.64044:526732	66144944	84997000	65198396	64838812	47020156	54074832	51704448	56178872	67172216	60789884	59419828	68112752	61606668	80182392	59577400	68780464	69992600	54394416	68927152	59279108	59342432	59033012
5020	7.234	PC 42:6|PC 20:0_22:6	1.06414	0.128883	0.390711	[M+H]+	+	adduct linked to 5209_[M+Na]+	TRUE	PC	TRUE	TRUE	100	99.9	60.4	56.3	100	238.1	CLN3_pos_KO08b	862.62628:31772518 863.62963:37002008 864.63299:15069411	71.07404:730432 86.09758:9745438 98.98506:424664 104.10748:861524 125.00105:4895074 184.07246:92706832 210.26964:52786 234.89748:105305 534.39496:88810 550.32428:77095 552.39502:113278 562.99719:53489 695.82104:61211 862.64233:2382712	147735216	184969312	151100304	158520480	131673920	129698744	133410312	140408960	146967696	135463152	127705840	136453008	135161296	171017472	138537120	128797696	142983488	102713896	126790856	135993248	142581296	130925688
5261	11.431	TG 53:5|TG 16:0_17:0_20:5	-1.02934	0.722798	0.880884	[M+Na]+	+	adduct linked to 5217_[M+NH4]+	TRUE	TG	TRUE	TRUE	100	100	64.9	74.6	100	3.83	CLN3_pos_KO01b	889.72797:356673 890.73132:474140 891.73468:1459888	71.08632:12732 79.05499:8449 81.07033:24603 83.08652:9605 85.10207:10715 85.37833:5819 93.0703:9669 95.08621:27229 97.1022:7586 108.74741:5466 109.10252:9236 109.35864:5330 121.10124:11268 129.0705:6187 131.08659:6130 145.10101:7121 207.67236:19471 266.60709:5295 313.27744:7190 400.32486:6122 414.65317:6378 544.79553:5432 587.50201:6989 619.47528:6710 633.4787:14473 691.81934:5721 799.58093:6422 …	1582897	783959	2066241	1068700	938636	928840	1186828	203137	1787760	1434079	536997	279590	657181	2778260	1028850	438804	2815370	596095	331732	1299421	1956082	703961
5374	5.696	PI 38:5	1.28044	0.0685313	0.271359	[M+NH4]+	+	adduct linked to 5219_[M+H]+	TRUE	PI	TRUE	TRUE	100	100	40.7	73.4	100	407.6	CLN3_pos_WT04	902.57471:6287708 903.57806:9719558 904.58142:4214568	71.08649:192141 79.05515:138909 81.07053:197428 83.08656:86515 85.10216:153887 86.09756:20427 91.05469:193581 93.07044:146691 95.05019:16092 95.08615:285664 97.06522:30144 97.10246:81887 99.11745:11950 105.07078:118879 107.08558:70588 109.10134:130025 111.11816:41757 117.07039:113741 119.08678:111472 121.10136:58981 123.11768:56303 125.13326:14293 129.07071:38133 131.08659:132894 133.10245:57190 …	43429292	67839416	39682440	63140284	54366940	70408080	51482152	52334012	48729040	49607920	52071796	33292922	48684348	34269536	46029820	46995944	48004428	26691792	56094616	41772020	46336552	35022760
5184	12.67	TG 52:0|TG 16:0_18:0_18:0	1.32676	0.0436676	0.207546	[M+NH4]+	+	adduct linked to 5224_[M+Na]+; similar chromatogram in higher mz_5856	TRUE	TG	TRUE	TRUE	100	100	71.2	83.8	100	340.75	CLN3_pos_WT07b	880.83203:9637204 881.83538:14257329 882.83874:6627630	71.08614:1628623 74.3118:15693 79.05496:33908 81.0709:1047436 83.08624:833385 85.06581:45403 85.10181:1304645 88.07776:13468 93.07122:16658 95.08673:1570169 97.10188:695370 99.08142:25411 99.11726:100959 106.49437:14248 109.10214:935433 111.1176:323626 113.13404:35518 123.1171:496701 125.13315:91853 127.14973:23046 137.13271:215083 139.14954:25822 151.14844:97406 165.04955:31030 165.1657:50614 17…	24542024	45271456	36698676	43140896	42354820	39112288	55929028	39010676	56996636	55886812	54763204	11759941	45133676	24812760	45475776	25036468	47890040	29054092	28596308	39061312	35574992	39719912
5392	6.082	PI 38:4	1.16981	0.286435	0.58371	[M+NH4]+	+	adduct linked to 5235_[M+H]+	TRUE	PI	TRUE	TRUE	100	100	44.7	70	100	345.44	CLN3_pos_WT01	904.58728:6219738 905.59063:4221099 906.59399:2443307	71.08642:133547 79.05505:70675 81.07048:145042 83.08653:59500 85.10207:108707 91.0546:132935 93.07041:86594 95.08607:187743 97.06521:22387 97.1022:73636 99.11745:9672 105.07074:92187 107.08687:45658 109.10129:83979 111.11787:20174 117.07025:43190 119.08672:97529 121.10111:44406 123.08074:11902 123.11753:46159 125.09719:8055 129.07047:13298 131.08638:41348 133.10246:67679 135.11798:16239 135.60147…	30278784	49099988	22005680	39747672	26102578	40349800	28521640	36509564	32801398	38822796	39962032	20568344	31281628	28140308	26827732	25646572	33680348	18860040	29098776	38610340	40623824	35094312
5197	11.001	TG 53:6|TG 16:0_16:1_21:5	1.03241	0.761379	0.901281	[M+NH4]+	+	adduct linked to 5240_[M+Na]+	TRUE	TG	TRUE	TRUE	100	100	18.5	87.2	100	227.95	CLN3_pos_WT03	882.75067:10559942 883.75402:12924248 884.75738:6440552	71.05029:11565 71.08624:118552 71.36635:7216 79.05493:138969 81.07106:348305 83.04992:9003 83.0864:207037 85.06582:24465 85.10201:97921 91.05531:158641 93.07115:185269 95.05019:16474 95.08597:393302 97.06521:28055 97.10212:145253 99.08144:20545 99.11744:7446 102.57603:6066 105.07053:108481 107.08662:127095 109.10239:203744 111.08141:27510 111.1177:62547 113.0966:8369 117.07025:99328 119.08658:129…	85558104	79578896	88068176	82148128	67728968	96997848	56121972	65651904	49796300	55787440	56889908	63939484	69607496	36414464	66582420	83452232	75931872	69763840	89776408	55835236	74373856	74028152
5055	5.282	PC 43:11|PC 21:5_22:6	1.08378	0.0838956	0.306626	[M+H]+	+	adduct linked to 5244_[M+Na]+	TRUE	PC	TRUE	TRUE	100	99.9	53.5	50.8	100	113.22	CLN3_pos_WT05	866.56763:4299198 867.57098:3978887 868.57434:2772558	71.07409:159096 79.05493:11419 86.09756:2315046 87.10011:16100 91.05446:16280 93.07119:13995 98.98495:109363 104.10748:215708 125.00099:1152729 184.04295:136756 184.07236:18632096 184.13144:47183 185.07619:88608 186.07715:39294 196.07359:18735 222.09007:17438 538.32849:12975 556.34552:15304 568.34058:13391 683.49536:17252 740.47943:30791 832.58093:30188 866.57129:276913	9846814	8716713	10951946	8536671	7639604	7214886	8235980	8536004	10392479	9088615	10006249	7675958	8832775	7463944	6577218	7557727	8360875	11540490	10593885	8608857	8232210	6056294
5445	7.246	PC 44:7	1.14349	0.217287	0.510173	[M+Na]+	+	adduct linked to 5248_[M+H]+	TRUE	PC	TRUE	TRUE	100	99.9	84.4	89.5	100	46	CLN3_pos_WT04	910.62677:1312282 911.63012:901481 912.63348:464263	71.07358:37916 79.05522:29456 81.07035:36395 83.0865:20631 86.09684:320847 91.0546:31227 93.0704:26217 93.65907:5920 95.08621:43589 97.10219:17446 105.07076:18834 107.08553:8595 109.10128:18629 111.11789:9076 117.07037:12595 119.08672:10641 121.10123:14048 123.11741:6861 129.98035:6365 131.08658:11251 133.10246:10300 143.08647:8441 146.98219:477149 174.3228:6047 268.68457:6188 301.5126:11235 321.…	9266857	15754172	9719362	10465417	6412964	8266816	5926262	9344103	11090098	9227776	8545054	8127475	9076144	10323770	9681625	7482406	9811355	4725684	7557807	7126460	9210894	7842278
5300	9.79	TG 54:10|TG 14:0_20:5_20:5	1.22356	0.509152	0.758223	[M+Na]+	+	adduct linked to 5251_[M+NH4]+	TRUE	TG	TRUE	TRUE	100	99.9	65.4	73.8	100	3.63	CLN3_pos_KO01	893.66199:295437 894.66534:331241 895.6687:264050	71.08632:7790 77.83119:5402 79.05499:9101 81.07037:15398 81.2163:4745 85.10207:9491 91.05453:9001 93.0703:12220 95.08603:16936 96.46544:5406 105.07077:7208 109.10129:8411 117.07039:9121 119.08673:11533 121.10267:9022 131.08659:6320 153.43459:4891 226.95076:6951 285.24084:7210 301.51263:12540 325.21497:7189 569.46252:6422 591.43451:33963 665.44751:9184 893.66998:220845	921045	1059817	1279631	1050610	262429	944806	542170	546596	1074962	520000	963145	754715	390786	742138	395262	567970	412489	876923	1040984	659652	1108863	540832
5413	6.34	PI 38:3	1.41171	0.0843438	0.307523	[M+NH4]+	+	adduct linked to 5257_[M+H]+	TRUE	PI	TRUE	TRUE	100	100	60.2	70	100	37	CLN3_pos_KO09b	906.60596:1999759 907.60931:2336392 908.61267:1376329	71.08625:26636 79.05499:12486 81.07108:33702 83.08652:12091 85.10207:16871 91.05547:6974 93.07127:23082 94.04657:5381 95.08598:33670 97.1022:14594 107.08673:18756 109.10252:19307 121.10124:15606 123.11743:7156 163.1474:13203 183.00493:6022 184.07259:20546 301.56326:9143 341.30069:8407 629.54553:229343	7547292	3382706	9373728	1112008	6417759	1643190	6945116	8023656	4743091	5226702	7444361	3884548	4500236	6539164	941584	5849110	4017210	3081464	1763754	4859891	2781580	5600250
5217	11.423	TG 53:5|TG 16:0_17:0_20:5	-1.31274	0.000301503	0.00772104	[M+NH4]+	+	adduct linked to 5261_[M+Na]+	TRUE	TG	TRUE	TRUE	100	100	26.2	87.2	100	219.96	CLN3_pos_WT02	884.76746:6081300 885.77081:3700037 886.77417:7458258	71.05027:9129 71.0863:387120 79.05497:226326 81.07111:527677 83.08646:318517 85.0658:43987 85.10204:285330 88.91331:7430 91.05535:298643 93.07024:217927 95.05017:19436 95.086:693685 97.06509:40540 97.10208:263595 97.78883:7553 99.08142:15995 99.11742:17707 100.62373:8453 105.07067:198193 107.08659:158801 109.06577:9406 109.10242:357919 111.0814:24052 111.11786:82745 113.09658:8618 115.05442:13939…	20119018	31216836	20113566	28756226	18564312	37378320	17911488	17134864	15636375	17732384	17126618	20039412	26147500	30779762	27056304	28011696	29657242	26177060	29900966	28115132	40988732	30403184
5461	7.9	PC 44:6	-1.16117	0.698794	0.868253	[M+Na]+	+	adduct linked to 5270_[M+H]+	TRUE	PC	TRUE	TRUE	100	99.9	86.3	91	100	0.96	CLN3_pos_KO08b	912.64178:217825 913.64513:135883 914.64849:200130	71.07346:6464 85.10207:5771 86.0975:78234 91.5396:5727 95.08703:5887 99.55961:5533 107.08673:5744 118.97243:6866 127.3717:6085 146.98209:92246 349.95639:6260 513.2309:9068 707.59357:13169 729.57404:98021 853.58026:67271 912.6377:56942	501986	1448065	771582	1069399	829945	240336	346221	542941	1082535	549536	701163	129674	1403203	1787370	775461	850859	833110	492933	605012	1013777	1082425	412748
5319	9.972	TG 54:9|TG 16:1_18:3_20:5	-1.29887	0.28218	0.579081	[M+Na]+	+	adduct linked to 5272_[M+NH4]+	TRUE	TG	TRUE	TRUE	100	99.9	66.9	74.8	100	6.08	CLN3_pos_WT07b	895.67389:280655 896.67724:207703 897.6806:0	79.05499:9089 81.07036:16245 84.0815:6949 88.30093:5085 91.05546:5997 93.07029:11475 95.08603:11846 97.77952:5147 105.07077:5191 121.10266:12435 123.11742:8568 125.06718:5801 131.08658:7541 135.11801:8165 213.12976:7119 373.26706:5454 409.98871:5660 571.48096:7936 593.4472:14992 617.44446:11138 641.46057:6996 831.19061:6147 895.68097:237734	1545880	1406726	2165916	737939	389743	678726	1507920	1511803	1367233	833115	652541	2354664	1343340	1907950	1311876	1143872	955412	2217831	1848168	966159	1625121	948004
5097	8.635	PC 42:2|PC 18:1_24:1	1.03014	0.573435	0.797293	[M+H]+	+	adduct linked to 5291_[M+Na]+	TRUE	PC	TRUE	TRUE	100	99.9	63.4	57.3	100	28.31	CLN3_pos_KO03	870.69189:2688393 871.69524:1599873 872.6986:973827	71.07348:56780 81.07034:8277 86.09683:754942 98.98505:33177 104.10743:79010 124.99968:367303 159.85815:7774 184.07257:7779590 184.12347:36818 185.07657:8370 504.34869:7865 588.43536:8984 589.98602:7581 870.69299:254474	17809758	29527476	16920334	24355104	13909721	16193619	15059787	17194924	23801612	21588192	21700116	17615216	22854030	20346428	23581172	16307160	24454800	11887264	16029882	18779462	20566042	19259050
5334	10.44	TG 54:8|TG 16:1_18:2_20:5	-1.3463	0.00292997	0.0372246	[M+Na]+	+	adduct linked to 5294_[M+NH4]+	TRUE	TG	TRUE	TRUE	100	99.9	68.3	74.9	100	59.9	CLN3_pos_WT09b	897.69012:3263647 898.69347:4395890 899.69683:1906984	71.08631:6897 74.09705:11241 79.05499:21652 81.07043:52817 83.08649:25093 91.05455:26640 93.07056:31909 95.08604:47218 97.10219:17298 105.07076:13224 107.08553:13066 109.10128:19977 117.07038:9095 119.08672:13266 121.10123:23413 123.11741:11652 131.08658:11125 133.10248:6674 135.11801:15414 137.13312:12643 143.08649:6879 145.10287:6376 147.11621:6535 208.39059:12857 303.2341:7700 311.25748:10038 …	23240038	16483539	21569744	16425287	16991748	14042874	14335146	16244662	17021464	13009487	13018732	24300166	23437738	24005076	18333540	23411876	22203304	21519774	25436498	22158712	22060380	18674446
5338	12.546	TG 53:1|TG 17:0_18:0_18:1	-1.65119	1.75008e-05	0.0011779	[M+Na]+	+	adduct linked to 5297_[M+NH4]+	TRUE	TG	TRUE	TRUE	100	100	66.4	74.8	100	213.46	CLN3_pos_WT08b	897.78497:5896620 898.78832:5910624 899.79168:3214892	71.08632:138171 79.05497:12808 81.07033:153423 83.08641:132325 85.10195:100810 93.07027:13216 95.08594:220992 97.10209:103425 99.08144:8331 99.11745:10064 107.0867:18543 109.10244:103685 111.11746:42496 121.10077:29867 123.11713:59652 125.13325:17270 135.11798:24691 137.13309:22992 149.1326:15188 151.14886:14011 165.04958:13196 165.16344:8370 239.23877:12056 265.25238:15051 267.27182:11510 305.24…	19824640	21258050	20138172	19752858	18018490	14850351	16760890	18615616	16099539	16205656	15717391	24292482	29885484	33780064	28346330	32981150	28919762	25858096	29421840	32682896	28838304	30676746
5251	9.786	TG 54:10|TG 14:0_20:5_20:5	1.3806	0.0925878	0.322344	[M+NH4]+	+	adduct linked to 5300_[M+Na]+; similar chromatogram in higher mz_5600	TRUE	TG	TRUE	TRUE	100	99.9	18.9	72	100	9.51	CLN3_pos_WT07b	888.70789:303507 889.71124:402326 890.7146:410966	71.08631:15975 79.05519:36749 81.07059:41520 83.0865:17676 85.10207:11227 90.97716:5369 91.05471:42973 93.07039:35256 93.13393:5888 95.0861:51607 97.10117:10501 105.07093:29975 107.08553:21174 109.10146:25576 117.07034:29721 119.08681:33719 121.10175:24212 123.11742:6414 129.07048:13236 131.08676:44941 133.10083:22835 135.11801:9465 143.08649:9574 145.10101:26987 147.11621:10173 149.13263:10783 1…	2216620	3073277	2614626	2362260	1602102	3088535	1046276	1828565	2384960	2183661	2097974	1227313	1641495	2015857	1343542	1739556	1586435	1436126	1672715	1465396	1970215	1646489
5151	8.275	PC O-44:6	1.0421	0.684787	0.861502	[M+H]+	+	adduct linked to 5312_[M+H]+	TRUE	EtherPC	TRUE	TRUE	95.6	99.9	70.8	73.8	100	8.16	CLN3_pos_WT01b	876.67969:475874 877.68304:537140 878.6864:274120	71.07345:11269 71.08631:5347 78.76604:5517 86.09763:101952 104.10744:13014 125.00124:51107 179.0905:5351 184.07262:972531 274.13199:6070 327.93271:5530 560.99518:5581 727.31244:6500 774.41547:6113 876.67438:37901	1628164	3945067	1559822	2464350	1456588	1774812	1480367	1398570	2213889	2239598	1866433	2332100	1903345	3419030	1972430	1778985	2263921	755090	1444221	2018162	1759023	1491485
5347	10.915	TG 54:7|TG 16:0_16:1_22:6	-1.04478	0.229807	0.52317	[M+Na]+	+	adduct linked to 5314_[M+NH4]+	TRUE	TG	TRUE	TRUE	100	100	66.3	74.9	100	240.11	CLN3_pos_KO03	899.70825:10898570 900.7116:15566090 901.71496:7715198	71.08636:220607 79.05498:180554 81.07037:420870 83.08647:277585 85.10197:182049 91.05531:180837 93.07033:248769 95.086:485715 97.06521:35564 97.10217:179768 99.08144:26636 105.07086:125563 107.08663:127815 109.10252:245674 111.11794:58457 117.07025:74631 119.08667:100335 121.10104:157598 123.11723:146539 129.07047:27203 131.08656:103161 133.10245:52940 135.11772:138142 137.13287:64565 141.12801:1…	60757712	44400888	63363896	49580292	57530920	63789668	57620232	60772116	41746852	44160016	39650312	61776380	44597932	66649180	48719332	63590376	49219488	63157404	58055108	50836960	50402960	52490048
5348	10.809	TG 54:7|TG 16:0_18:2_20:5	-1.15193	0.00379424	0.0435552	[M+Na]+	+	adduct linked to 5316_[M+NH4]+	TRUE	TG	TRUE	TRUE	100	100	68.6	74.9	100	219.03	CLN3_pos_WT01	899.70758:9184137 900.71093:6718438 901.71429:5325694	71.08636:74548 79.05499:79903 81.07037:176627 83.08662:89485 85.10233:54374 91.05554:76229 93.07034:95026 95.05019:13265 95.08601:216574 97.06521:21807 97.10213:57039 105.07117:53452 107.08669:46920 109.10247:88546 111.11787:19486 117.07024:38415 119.08651:43611 121.10255:39733 123.11719:58380 129.07045:17800 131.08658:47693 133.10239:38470 135.11778:40956 137.13309:22579 143.08646:13233 145.1009…	49831040	47012988	50461480	43406124	42956852	46406540	41952484	42125072	42403552	36774772	38100256	48785428	49162944	58271056	50195200	57713596	48604156	46129928	57128856	43241880	50260508	45081344
5272	9.963	TG 54:9|TG 16:1_18:3_20:5	-1.38811	0.0168452	0.115994	[M+NH4]+	+	adduct linked to 5319_[M+Na]+	TRUE	TG	TRUE	TRUE	100	99.9	31.2	79.2	100	25.61	CLN3_pos_WT08b	890.71588:767311 891.71923:946423 892.72259:430262	71.04965:8481 71.08631:6243 71.32819:6421 79.05505:82141 79.42448:5898 81.07037:124154 83.08671:37163 85.06583:8249 85.10206:6530 91.0555:75472 93.07039:108507 95.0492:8585 95.08604:114537 97.06522:15371 97.1022:32243 105.07073:63621 107.08675:54734 109.10131:53716 111.11789:7077 114.55138:7234 115.05446:7779 117.07024:44080 119.08679:58733 121.10122:97670 123.11749:29859 129.07048:16828 131.0863…	4505580	4081459	2577769	3233931	2936000	3371204	2832876	3144626	2094986	1411716	1498521	3323490	4797262	4334378	3476017	5068670	4822300	3788931	4298384	1836937	4024385	4216746
5276	12.216	TG 53:2|TG 17:0_18:1_18:1	-1.64035	2.0586e-06	0.000351714	[M+NH4]+	+	adduct linked to 5321_[M+Na]+; similar chromatogram in higher mz_5296; similar chromatogram in higher mz_5321; similar chromatogram in higher mz_5509	TRUE	TG	TRUE	TRUE	100	100	66	84.2	100	2699.94	CLN3_pos_WT03	890.81512:54724360 891.81847:66513668 892.82183:41299148	71.05021:55223 71.08624:501961 79.05488:196768 81.07104:1521666 83.08638:1318728 85.066:82771 85.10191:365129 91.0554:27685 93.07108:293351 95.05015:16619 95.08587:1864118 97.06639:43322 97.10203:1120585 99.08102:61271 99.11741:21717 107.08651:261098 109.10226:1142795 111.08115:72614 111.11767:461744 113.0965:46451 121.10235:623701 123.11716:502242 125.09714:29580 125.13286:99660 127.11277:32036 …	266276768	317322432	277156736	260453168	230093536	256164976	186923488	233781136	206217840	180304880	181768496	315829824	384817088	446403616	368073376	401972992	415488960	345097824	412722400	386416896	392732480	389544832
5368	11.341	TG 54:6|TG 16:0_16:0_22:6	-1.20664	0.000495851	0.0112235	[M+Na]+	+	adduct linked to 5329_[M+NH4]+	TRUE	TG	TRUE	TRUE	100	100	58.6	74.4	100	141.67	CLN3_pos_KO07b	901.7243:8541645 902.72765:12275675 903.73101:13049227	70.07427:22409 71.0864:259048 79.05505:143839 80.05815:26846 81.0704:364020 82.07417:64677 83.08655:223270 84.08978:38383 85.10215:195805 86.10529:16436 91.05457:132092 93.07034:143434 94.07397:32904 95.08607:454179 96.08931:65880 97.10229:111136 98.10519:27641 105.07077:74113 107.08662:90326 108.08936:28812 109.10252:229554 110.10516:55024 111.11788:35728 117.07037:50971 119.08664:65305 120.0890…	50872716	46829300	53363636	57035380	58920396	71959344	58867584	53423856	38105004	39932860	36401804	61309012	54934504	66542248	55266120	67080368	52329768	64563488	64248224	66352924	65924364	64061744
5367	11.214	TG 54:6|TG 16:0_18:1_20:5	-1.25188	0.359192	0.651146	[M+Na]+	+	adduct linked to 5330_[M+NH4]+	TRUE	TG	TRUE	TRUE	100	100	68.7	74.9	100	180.57	CLN3_pos_KO01b	901.72467:16079873 902.72802:11118665 903.73138:10207236	71.08631:310654 79.05496:207915 81.07109:442202 83.0864:372101 85.10195:204537 91.05535:255928 93.07113:233039 95.08594:596696 97.06522:49816 97.10209:232340 105.07058:125393 107.08659:114741 109.10233:295894 111.11788:80525 117.07011:143323 119.08644:124140 121.10231:181750 123.11736:116479 129.07047:34764 131.08659:178266 133.10246:73271 135.11746:137594 137.1331:44117 143.08647:36036 145.10043…	38319880	90954776	88242344	82971032	85671672	103083096	90690480	15328271	75076744	74234208	68246864	98485712	95226744	107404816	102236024	104188824	9217771	103031480	102791936	103356040	96526776	95082376
5294	10.462	TG 54:8|TG 16:1_18:2_20:5	-1.31052	0.00471802	0.050286	[M+NH4]+	+	adduct linked to 5334_[M+Na]+	TRUE	TG	TRUE	TRUE	100	99.9	16	88.7	100	244.52	CLN3_pos_KO08b	892.73724:8196899 893.74059:5889908 894.74395:4867371	71.04964:22147 71.0863:310312 79.05499:462849 81.07114:1070671 83.04991:26864 83.08648:403066 85.06582:40892 85.102:230174 91.05539:477872 93.07027:555758 95.05018:44574 95.08602:1092683 97.06503:83447 97.10217:251867 99.08144:43699 99.11744:15614 105.07067:331134 107.08666:353490 109.10247:497203 111.08128:72678 111.11775:101000 113.0966:16415 115.05444:15898 117.07037:264296 119.08669:359580 12…	104065712	89174760	106435288	64841060	62003984	79199072	55106632	82244336	69602816	63826552	60243648	88401288	87750104	140502400	85385024	116731960	100199040	92658528	111871720	85148160	93900664	94017072
5297	12.545	TG 53:1|TG 17:0_18:0_18:1	-1.69215	8.75587e-07	0.000256029	[M+NH4]+	+	adduct linked to 5338_[M+Na]+	TRUE	TG	TRUE	TRUE	100	100	55.6	90	100	1103.24	CLN3_pos_WT04	892.83075:20629932 893.8341:26556632 894.83746:12567280	71.04962:19635 71.08633:734098 79.05489:92736 81.07037:1029378 83.08651:892015 85.06607:48889 85.10208:559363 93.07021:125935 95.08603:1400048 97.06519:15816 97.10216:760455 99.08188:39066 99.1175:40826 107.08652:76846 109.10247:795329 111.08139:18623 111.11782:317762 113.09658:19025 113.13274:15000 121.10122:247326 123.11729:407609 125.09566:13676 125.13303:77332 127.11279:17300 135.11781:206053…	82011136	123726960	87591800	102156576	82530720	111665320	67649192	81358040	79144896	74376752	69090688	100550600	156621376	162630528	139211712	142728608	166484480	118495072	138350800	162673536	167689984	171234112
5388	11.525	TG 54:5|TG 16:0_18:1_20:4	-1.73862	0.00153951	0.0247858	[M+Na]+	+	adduct linked to 5346_[M+NH4]+; found in higher mz's MsMs_5907	TRUE	TG	TRUE	TRUE	100	100	67.9	74.6	100	243.21	CLN3_pos_WT09b	903.7406:7897463 904.74395:10602206 905.74731:3970971	71.08632:192459 79.05506:90862 81.07037:236101 83.08648:161647 85.10214:142766 91.05458:122378 93.07037:101183 95.08598:295293 97.1023:76236 99.11745:14505 105.07066:71579 107.08654:53483 109.10239:156837 111.11787:28730 117.07037:39282 119.08667:73830 121.10127:68111 123.11765:78229 129.07047:13965 131.08667:77250 133.10263:43147 135.11798:40026 137.13309:19439 143.08646:15819 145.10097:22912 14…	34925876	10676222	33125392	32619134	31402444	41282536	14025492	3258288	21798824	17083600	21955120	39245412	34332584	51927468	33059858	31245722	37761020	50961280	49325944	41139572	43704572	43080944
5314	10.916	TG 54:7|TG 16:0_16:1_22:6	-1.05171	0.24131	0.53635	[M+NH4]+	+	adduct linked to 5347_[M+Na]+	TRUE	TG	TRUE	TRUE	100	100	38.5	83.1	100	2666.37	CLN3_pos_KO05	894.75262:73971000 895.75597:101599072 896.75933:48581128	71.04964:38598 71.08646:596369 71.34693:16943 79.05513:547662 81.07051:1193137 83.04991:32411 83.0866:787926 85.06582:50063 85.10223:491873 91.05466:511972 93.07044:647238 95.04919:52507 95.08616:1350203 97.06538:243001 97.10233:395491 99.08038:38699 99.11744:26481 105.07086:325799 107.08679:440187 109.06579:18721 109.10141:641389 111.08149:183150 111.11763:113657 115.05444:23969 117.07048:303640…	524571296	364005696	534895328	332297056	418606400	503212736	359442272	457399360	297736992	262909088	244476256	398680032	341246112	502396416	315748512	514940896	375200384	464222016	511040928	369774720	374982080	353631520
5316	10.818	TG 54:7|TG 16:0_18:2_20:5	-1.1429	0.0246632	0.146065	[M+NH4]+	+	adduct linked to 5348_[M+Na]+	TRUE	TG	TRUE	TRUE	100	100	32.3	78.9	100	1835	CLN3_pos_KO08b	894.75238:36375360 895.75573:48132488 896.75909:16876730	71.04964:94506 71.08646:1216430 77.03973:64172 79.05513:1811380 81.0705:4060468 83.04992:119231 83.08668:1469519 85.06582:197744 85.10219:805998 89.18122:58371 91.05468:2065843 93.07042:1860962 95.05019:168837 95.08616:4211961 97.06538:371032 97.10229:953051 99.08144:133038 105.07089:1316851 107.08682:1205992 109.10141:1960672 111.08141:180999 111.11783:254343 113.0966:53516 117.0705:1547943 119.…	284393920	289694848	300024544	260091888	238783920	292098528	212845776	217172304	217538320	189150064	184090592	238641568	257128320	332199328	254014624	358892288	291117856	254531504	326060384	235419760	260274912	261424096
5330	11.214	TG 54:6|TG 16:0_16:0_22:6	-1.30071	0.0151886	0.108668	[M+NH4]+	+	adduct linked to 5367_[M+Na]+	TRUE	TG	TRUE	TRUE	100	100	47.7	82.3	100	3209.42	CLN3_pos_KO05	896.76862:78247896 897.77197:113985816 898.77533:88330104	71.08647:22238686 79.05516:6951708 81.07053:20313438 83.0499:678261 83.08666:13380222 85.06589:998059 85.10222:17704064 91.0547:9774143 93.07049:8076854 95.04918:970662 95.0862:27971990 97.06519:741936 97.1023:7169970 99.08143:520920 99.11743:1023787 105.07091:6174522 107.08567:4409251 109.10146:14966863 111.11766:1592212 117.07059:5460480 119.08545:5978989 121.06544:604586 121.10143:3942298 123.…	932191168	1052479488	1025818112	844309632	865353216	1179580416	804749056	183738864	672600384	647743360	594812032	943296576	891347520	1245988992	902372352	1237181824	928580800	1068867392	1198898048	978181248	1009355840	1046592960
5329	11.346	TG 54:6|TG 16:0_16:0_22:6	-1.32246	0.000554681	0.0121172	[M+NH4]+	+	adduct linked to 5368_[M+Na]+	TRUE	TG	TRUE	TRUE	100	100	48.6	83	100	4119.19	CLN3_pos_KO02b	896.76758:195733520 897.77093:130651456 898.77429:130325792	71.0864:20094398 79.05503:6697952 81.07045:18875046 83.04992:700546 83.08657:11503374 85.1021:15062628 91.05545:7922670 93.07031:6177088 95.05019:755438 95.08611:24508628 97.0652:773996 97.10216:6287604 99.11744:999410 105.07076:5431003 107.08675:3980863 109.1013:12992404 111.1178:1727564 115.05576:362518 117.07032:5597222 119.08675:5646589 121.10132:3860706 123.11745:6738612 125.13324:825636 129…	1013459520	814801280	902015424	866560000	979238400	1140839040	909219264	892082880	578779904	543089536	535172864	995857216	942333888	1284624768	840838336	1304792576	1005067456	1160850432	1227549440	1112765696	1125976192	1133243264
5219	5.7	w/o MS2:PI 36:2	1.34304	0.239916	0.535334	[M+H]+	+	adduct linked to 5374_[M+NH4]+	TRUE	PI	TRUE	FALSE	100	100	null	null	null	11.44	CLN3_pos_KO01b	885.54669:3444960 886.55004:1973865 887.5534:1606073	71.08647:44719 78.50331:5494 79.05505:34036 81.07047:41548 83.08651:21747 85.10192:29103 86.09758:20028 88.25108:5813 91.05468:33202 93.0703:22672 95.05021:5586 95.0861:63887 97.06626:6554 97.1022:13724 105.07104:25166 107.08672:15395 109.10102:28272 111.1179:6963 114.56324:5324 117.0704:22105 119.08534:17945 121.10124:13335 123.11742:8449 131.08676:31382 133.10083:12415 135.11803:9490 143.0865:1…	4773078	9856263	3395394	9858905	7150043	10466780	9802792	5415564	5601313	12022067	4974155	2667644	8759346	1716786	8391065	5933246	6536266	1958775	9247277	1243459	6734666	8847062
5346	11.529	TG 54:5|TG 16:0_18:1_20:4	-1.61329	0.00016499	0.00523169	[M+NH4]+	+	adduct linked to 5388_[M+Na]+; similar chromatogram in higher mz_5789	TRUE	TG	TRUE	TRUE	100	100	35.7	91.9	100	1190.66	CLN3_pos_WT03b	898.78149:58974464 899.78484:79052288 900.7882:26267340	71.05027:90396 71.08627:1818901 72.51585:40529 79.05492:1125092 81.07106:3238868 83.08644:2058929 85.06581:126903 85.10198:1405275 91.05533:1223385 93.07116:1399375 95.05017:95328 95.08595:3764838 97.06565:180987 97.10208:1307784 99.08156:181927 99.11743:93020 105.07064:1015257 107.08654:953727 109.10234:2049238 111.08113:193547 111.11783:410393 113.09659:88449 113.13274:49130 115.05442:43965 117…	287746656	293247264	274850528	269647424	263395008	399558816	80943312	274856096	167813024	157330208	152771888	322042944	311474720	517916480	298302368	406785792	335731392	412318208	445081504	381588416	397356320	401704256
5190	5.089	PS 44:11	1.05132	0.936423	0.977319	[M+H]+	+	adduct linked to 5390_[M+Na]+	TRUE	PS	TRUE	TRUE	77.7	100	47	68.5	66.7	132.43	CLN3_pos_KO01b	882.52478:12126237 883.52813:14290535 884.53149:6211290	71.04963:25451 77.03972:19402 79.05498:873903 81.03429:17535 81.07037:633880 83.04996:61446 83.08646:92755 85.0658:13695 86.09729:35904 88.04056:152450 91.0554:1185690 92.05788:12615 93.07027:814937 95.05013:101899 95.08599:507177 97.06519:65070 97.10216:25412 98.9854:53153 99.0815:45912 103.05499:23671 105.04535:37458 105.07072:693183 106.05099:32779 106.07445:15982 107.04981:18592 107.08662:378…	35913724	54406552	19810080	55613808	45203096	63796880	40706884	44596788	40869784	39990136	39654644	24349544	50748372	42497212	49288688	41082904	32869796	16503642	36472224	50284184	55450020	57555576
5235	6.087	w/o MS2:RIKEN P-VS1 ID-14751 from Mouse_Feces_WT_ABX_Ctr	1.12497	0.151698	0.424465	[M+H]+	+	adduct linked to 5392_[M+NH4]+	TRUE	Unknown	TRUE	FALSE	99.8	99.8	null	null	null	31.49	CLN3_pos_KO05	887.56451:2168264 888.56786:892819 889.57122:908202	71.08646:122527 79.05526:71513 81.0705:144744 83.08665:59502 85.06584:8895 85.10217:93697 91.05472:112485 93.07056:87856 95.08616:166830 97.06522:25628 97.10246:56728 98.98518:19291 105.07093:77732 107.08565:35477 109.10146:73609 111.11827:28343 117.07059:31317 119.08692:86816 121.1014:39005 123.11741:40279 125.13327:7366 129.07205:11294 131.08664:36906 133.10107:70603 135.11801:15129 137.13312:1…	5611070	3218091	4660292	4958199	4653098	3808144	4475112	5955968	6564097	5237408	6658862	3616940	3980044	4719624	3917288	3400772	5690184	1921793	4458703	5887096	6904156	5104983
5257	6.339	w/o MS2:PI 36:0	1.45906	0.00385596	0.0438917	[M+H]+	+	adduct linked to 5413_[M+NH4]+	FALSE	PI	TRUE	FALSE	96.6	99.9	null	null	null	9.85	CLN3_pos_KO01	889.57507:683738 890.57842:0 891.58178:0		2196497	932896	1439080	1052677	1062115	251983	945012	1996638	1319225	1512563	1238759	438679	860524	1252360	601581	1043427	674235	823754	1113232	1224590	595400	931430
5456	12.67	TG 54:1|TG 18:0_18:0_18:1	-1.36998	3.30273e-07	0.000188274	[M+Na]+	+	adduct linked to 5419_[M+NH4]+; found in higher mz's MsMs_5958	TRUE	TG	TRUE	TRUE	100	100	65.9	74.9	100	389.64	CLN3_pos_KO03	911.80017:6747439 912.80352:9080833 913.80688:4302772	71.0864:160330 79.05498:14846 81.07042:153509 83.08663:136870 85.10201:118192 93.07028:12574 95.08607:208273 97.10231:103568 107.08671:17720 109.10248:107496 111.11777:52923 121.10114:35974 123.11729:64326 135.11763:32602 137.1331:27647 149.13261:18780 151.14888:8418 165.04958:16814 165.16573:8530 239.23878:23904 265.25238:20373 267.26715:11780 301.5632:12384 551.50433:10126 573.48059:13883 577.5…	31089402	28928092	32133834	29944678	27876396	31695438	25344856	27714540	26636804	25599540	24036184	32801596	36349720	42868944	36594300	44300824	36606388	37134976	41670604	40102540	38927896	38706820
5468	11.149	TG 55:7|TG 16:0_17:1_22:6	-1.11839	0.186834	0.472186	[M+Na]+	+	adduct linked to 5432_[M+NH4]+	TRUE	TG	TRUE	TRUE	100	100	66.7	74.9	100	30.27	CLN3_pos_WT03	913.72443:3304202 914.72778:3108905 915.73114:2587035	71.05029:10897 71.08624:72089 79.05499:49751 81.07049:122116 83.08641:81966 85.10206:48990 91.05548:62928 93.07021:53155 95.08604:143434 97.10214:72430 105.07076:26650 107.08642:28182 109.10233:64315 111.11788:24389 117.07037:24556 119.08667:37207 121.1009:43537 123.11731:34476 125.13326:8479 129.07047:15173 131.086:39357 133.10246:17806 135.118:38563 137.1331:15888 143.08647:8127 145.10286:17739…	19311690	19457154	21241720	18037188	19523178	22099052	17658094	27268028	18812230	14870839	15925932	25224302	21238774	28580706	13065006	18514796	27779316	21709616	27254630	18402582	18927736	18868214
5471	12.835	TG 54:0|TG 16:0_18:0_20:0	1.36707	0.187686	0.473669	[M+Na]+	+	adduct linked to 5434_[M+NH4]+; similar chromatogram in higher mz_5665; similar chromatogram in higher mz_5639; similar chromatogram in higher mz_5683; similar chromatogram in higher mz_6165	TRUE	TG	TRUE	TRUE	100	100	61.9	74.5	100	8.63	CLN3_pos_WT01b	913.8208:397846 914.82415:370977 915.82751:383152	71.08637:38871 72.51985:5278 81.0708:25415 83.08651:20668 85.10167:31596 89.13515:6350 95.08592:36583 97.1022:25504 109.10251:17475 111.1179:6049 119.08672:13784 123.11742:15532 133.10248:12115 135.13994:5305 137.04869:5183 165.04913:119708 166.0511:8904 190.54083:6258 213.11307:6413 226.95442:9581 274.52707:6007 469.60733:5849 573.48065:10688 601.52087:6312 607.56818:21631 629.5434:17052 635.606…	408390	858548	586145	719365	1030656	1132089	1539215	1526021	1519460	1428946	1706707	792983	1185296	376160	1179297	495384	783072	410202	1131111	1411679	470833	875088
5575	5.427	PI 40:7	1.2503	0.0233673	0.140782	[M+NH4]+	+	adduct linked to 5435_[M+H]+	TRUE	PI	TRUE	TRUE	100	100	52.1	70	100	75.08	CLN3_pos_WT01	926.56982:2696790 927.57317:1636429 928.57653:922251	71.0863:10625 79.05495:115740 81.07038:142962 81.38074:6221 83.04992:13609 83.08652:92109 91.0554:130257 93.07023:124154 95.05019:14401 95.08594:135369 97.06522:18097 97.10215:65164 100.78214:6016 103.05502:6511 105.07062:79871 107.08649:59879 109.10254:69440 111.11804:28931 115.05445:6881 117.07015:59665 119.08651:68620 121.10121:88499 123.1174:24772 125.0957:6440 129.0706:34452 131.08655:75330 …	17882484	22132694	16127486	17888704	18441938	19671414	16780254	17838910	15437411	17085832	14088927	10088855	14285926	13635868	14434035	13302264	17220250	8763869	16234252	14676713	16573283	15448846
5248	7.246	PC 44:7|PC 22:1_22:6	1.30608	0.000424332	0.0100984	[M+H]+	+	adduct linked to 5445_[M+Na]+	TRUE	PC	TRUE	TRUE	100	99.9	59.3	56.9	100	346.67	CLN3_pos_KO05	888.64331:18489356 889.64666:20206674 890.65002:8793468	71.07406:306943 86.09753:4459252 93.07121:20432 95.08598:35710 98.98498:217728 104.10733:370558 125.00093:2098562 184.07233:37425636 185.07651:32856 213.10628:20123 234.96703:20090 423.54926:21126 550.33813:24405 560.41058:40453 568.34064:23841 578.40631:42230 888.64429:920391	101128072	152687696	104737008	104003520	77662848	69622336	75353184	88774064	107242432	98346216	97376376	85416320	78256360	96153640	76618840	72502360	79723240	60939556	73255592	65921212	70624312	65142512
5483	11.485	TG 55:6|TG 16:0_17:0_22:6	-1.62359	0.000118042	0.00419635	[M+Na]+	+	adduct linked to 5449_[M+NH4]+	TRUE	TG	TRUE	TRUE	100	100	66.4	75	100	37.64	CLN3_pos_WT01	915.73676:2957910 916.74011:4223455 917.74347:2331634	71.05029:11803 71.08632:72761 79.05497:37441 81.07102:95703 83.0864:59610 85.10197:50124 91.0554:33145 93.07041:31631 95.08597:110536 96.0892:8605 97.10201:44777 105.07076:17640 107.08671:19509 109.1023:62646 110.10637:7835 111.11788:11435 117.07037:15046 119.08672:15293 121.10122:12845 123.1174:27045 131.08656:18765 133.10246:13400 135.118:14174 137.1331:9827 143.08647:9890 145.10098:8404 147.11…	3839147	6844114	3702026	10993767	5489244	17416300	9902931	6024880	8829155	3601893	3773288	16735141	10761638	15335613	12935021	8911313	11609845	7594156	8819149	14680835	13558830	9622363
5419	12.668	TG 54:1|TG 16:0_18:0_20:1	-1.40419	1.64353e-05	0.00113365	[M+NH4]+	+	adduct linked to 5456_[M+Na]+	TRUE	TG	TRUE	TRUE	100	100	42.9	89.4	100	1554.91	CLN3_pos_WT08b	906.84686:97288280 907.85021:145388448 908.85357:69121136	71.08638:160690 79.05498:18094 81.0704:227648 83.08651:196387 84.0815:10297 85.10208:122247 90.97808:14751 93.07028:22453 95.08604:303036 97.10222:158569 99.08144:9085 99.11745:8946 107.08671:25552 109.10126:169292 111.11782:69585 121.10136:45867 123.11734:94095 125.13326:25013 135.11627:39877 137.13338:34096 139.14957:6361 149.13261:22898 151.14888:14007 158.9632:31007 163.14735:13735 165.0473:1…	259437264	305789952	276471936	276617632	234184432	294890368	189928240	234073440	226579488	217145328	204971360	242948096	328806688	382823392	314238496	383030848	380781920	311191872	372814912	360369152	371669344	370847168
5432	11.148	TG 55:7|TG 16:0_17:1_22:6	-1.17874	0.040948	0.19963	[M+NH4]+	+	adduct linked to 5468_[M+Na]+	TRUE	TG	TRUE	TRUE	100	100	34.3	83.7	100	873.41	CLN3_pos_WT03b	908.76355:31984560 909.7669:19732502 910.77026:20147800	71.08634:277473 79.055:197638 81.07037:458718 83.04991:17723 83.08649:322158 85.06581:13742 85.10205:200679 91.05536:207460 93.07028:237147 95.05017:20375 95.08607:557548 97.06525:50487 97.10217:328964 99.08143:21415 99.11743:9019 103.05501:8556 105.07069:123003 107.08669:146035 109.06578:10064 109.10247:293102 111.08137:54119 111.11787:70529 115.05576:12154 117.0704:122888 119.0867:128480 121.10…	268223120	252968528	180370576	162309312	172044992	205522768	155412320	174696448	138446048	136770464	170703488	170491968	171776544	272199808	181873888	271395424	189721808	241332400	202090960	241563648	241962784	193653936
5434	12.832	TG 54:0|TG 16:0_18:0_20:0	1.24373	0.0671093	0.268213	[M+NH4]+	+	adduct linked to 5471_[M+Na]+	TRUE	TG	TRUE	TRUE	100	100	58.7	86.7	100	117.72	CLN3_pos_KO05	908.85913:2704804 909.86248:1876240 910.86584:1677735	71.08645:216674 81.07048:148393 83.08662:105354 85.065:7450 85.10217:161212 87.03041:5410 95.08611:231644 97.10223:91586 99.11746:11100 107.20101:5697 109.10139:126838 111.11794:41135 123.11752:73547 125.13327:15890 137.13326:34043 143.73912:5363 151.1489:13033 165.04961:15414 165.16347:6460 195.59714:7442 204.27708:5664 239.23485:25640 267.26718:18593 301.51263:8809 313.27145:10113 341.30743:994…	6029221	9673680	8898430	10021157	8469337	8545984	12241680	9086700	13390674	11833631	13228984	3428962	12038423	8397284	9793182	5792402	12319509	5998454	6617668	9378019	7880900	7940397
5514	9.974	TG 56:11|TG 14:0_20:5_22:6	1.72953	3.45158e-05	0.00185299	[M+Na]+	+	adduct linked to 5477_[M+NH4]+	TRUE	TG	TRUE	TRUE	100	99.9	63.9	74.5	100	8.44	CLN3_pos_KO02b	919.67542:1215284 920.67877:1713688 921.68213:699508	71.08629:28164 73.04776:14309 79.05499:43029 81.07041:47649 83.08651:11697 85.10207:23826 91.05458:46630 93.07033:29159 95.08597:52226 97.06523:6783 97.1022:9481 105.07051:27019 107.08672:18238 109.10114:26637 117.07039:25626 119.08673:22270 121.10124:16772 123.11742:11683 129.0705:7127 131.08618:29591 133.10248:15442 135.11801:11208 137.13313:6841 143.08649:12816 145.10101:14089 147.11813:7445 1…	5599586	5257404	5282652	5139691	2748088	4099008	3559360	4267012	5469856	3012826	4343730	2672602	2299983	2564615	2357859	2956033	2300657	2871954	2807502	2305353	2141943	2925220
5515	9.826	TG 56:11|TG 16:1_20:5_20:5	1.37866	0.0727583	0.280733	[M+Na]+	+	adduct linked to 5478_[M+NH4]+	TRUE	TG	TRUE	TRUE	100	99.9	67	74.2	100	5.18	CLN3_pos_WT05	919.67657:527531 920.67992:351622 921.68328:184067	70.80215:4900 79.05499:14999 81.07114:20011 83.08651:9735 91.05546:16312 93.07126:16172 95.08702:18356 95.77553:5616 97.06523:6698 105.07077:11016 111.69728:5930 115.85748:5534 117.07039:6521 119.08673:11205 121.10123:10880 129.07048:5535 133.10248:5373 135.11801:7179 147.11813:6048 149.13263:5733 226.95076:6744 230.32408:5631 311.25751:8409 595.46979:10693 617.46155:35416 665.46588:10813 919.691…	2731764	2964565	2016920	3302680	3029513	4355992	2608751	2589239	1951125	2589349	2358268	2970198	2044106	1915750	1376507	1966393	2506968	2064846	1618927	1668895	1952456	2036622
5449	11.491	TG 55:6|TG 16:0_17:0_22:6	-1.57251	1.81562e-05	0.00118439	[M+NH4]+	+	adduct linked to 5483_[M+Na]+	TRUE	TG	TRUE	TRUE	100	100	40.4	79.7	100	524.77	CLN3_pos_WT01b	910.78131:21093340 911.78466:26681320 912.78802:14106586	71.04963:44695 71.08643:1355239 77.03973:24439 79.05509:559629 81.07046:1700395 83.0499:40746 83.08658:963002 85.06581:50413 85.10215:963518 91.05461:747323 93.07039:660315 95.05017:67027 95.08612:2079486 97.06519:78894 97.10225:783898 99.08142:40680 99.11743:57180 103.055:27131 105.07079:490175 107.08684:334361 109.10134:1112834 111.0814:31545 111.11791:253332 113.13274:31492 115.05443:31018 117…	60878464	101447352	52112296	86974376	77322952	125127376	56146636	69116664	39650884	45861492	45811732	99357640	116344616	116286416	101811912	88675248	120188408	79234064	87890800	124743384	140499616	120786432
5670	7.869	PC 46:7	1.64793	0.044803	0.211054	[M+Na]+	+	adduct linked to 5488_[M+H]+	TRUE	PC	TRUE	TRUE	100	99.9	84.7	88.1	100	8.92	CLN3_pos_KO03b	938.6618:253920 939.66515:378907 940.66851:396673	71.07346:14655 78.1506:7097 79.05499:9494 81.07037:11559 86.09691:98675 91.05547:7899 93.07127:5931 95.08604:13410 107.08554:6900 146.98245:134897 201.44542:5694 207.69806:21220 733.60663:12065 755.59265:140960 879.59259:105121 938.66705:70625	1266551	3012370	1500362	1817648	665684	1290634	588557	1545254	2085610	1920413	981820	741951	1375014	1525167	813810	691374	1503415	501375	587168	811363	233067	1335006
5532	10.318	TG 56:10|TG 16:0_20:5_20:5	-1.01535	0.0657688	0.265191	[M+Na]+	+	adduct linked to 5491_[M+NH4]+	TRUE	TG	TRUE	TRUE	100	99.9	67.3	74.4	100	102.64	CLN3_pos_WT02b	921.69244:6162678 922.69579:8807910 923.69915:3521662	71.08633:42446 74.34415:7762 77.48664:6856 79.055:58928 81.07117:64662 83.0865:26599 85.10212:32793 91.05551:65142 93.07124:50712 95.08594:80288 97.06625:8441 97.10219:10109 105.07057:37216 107.08672:23156 109.10249:35203 117.07025:40599 119.08662:39058 121.10265:23276 123.11741:16777 129.07048:10581 131.08661:43482 133.10246:22295 135.11632:7040 143.08647:12774 145.101:23524 147.11812:13896 159.…	25599080	34813816	27128282	33531960	27111318	47490236	29830254	26624046	24473638	23601236	22303334	29242920	26373816	31940072	27751294	33037224	27624362	29520520	31762982	29049078	33091646	28062546
5531	10.154	TG 56:10|TG 16:1_18:3_22:6	-1.32854	0.184127	0.46817	[M+Na]+	+	adduct linked to 5492_[M+NH4]+	TRUE	TG	TRUE	TRUE	100	99.9	66.7	75	100	7.34	CLN3_pos_WT05	921.69275:1109651 922.6961:1408616 923.69946:517296	79.05491:44560 81.07027:53867 83.0865:21810 91.05529:39605 93.07014:50988 95.08604:51213 97.10219:12186 105.07076:21844 107.08672:22304 109.10251:25169 117.07038:11881 119.08672:19124 121.10229:29127 123.11742:10408 131.08658:16072 133.10248:13025 135.11801:23938 143.08649:7195 145.101:11462 147.11812:8314 149.13263:8733 159.11659:9008 185.13068:6475 210.28937:7686 238.9491:7648 351.23181:19453 5…	7479696	5913670	7738614	5623322	5524258	2947131	1458587	5510766	5701288	5087398	4779391	7795894	7267482	7916287	6216730	7951288	4462927	7559242	8766981	6157579	6974560	5673250
5536	12.254	TG 55:3|TG 18:1_18:1_19:1	-1.48237	0.00599107	0.0592738	[M+Na]+	+	adduct linked to 5494_[M+NH4]+	TRUE	TG	TRUE	TRUE	100	100	64.2	74.7	100	49.68	CLN3_pos_KO08b	921.78314:1263847 922.78649:1770199 923.78985:1128354	71.08632:9681 74.09702:563236 75.1003:37551 81.07107:46910 83.0864:51089 93.07126:10711 95.08594:54066 97.1021:30058 107.08672:9832 109.10128:27298 111.1179:10563 121.10267:14045 123.11742:17201 135.11801:20194 140.30379:5949 149.1346:8545 165.04961:8747 484.97336:7165 603.53723:8893 617.54333:23556 625.51044:16432 639.52655:43375 653.53998:8034 921.79077:652171	12812047	12681821	11392832	11006639	9095251	6283073	7801864	10013556	11120590	9541922	9586622	13431420	16552773	15327191	15738127	14919868	17176628	12863785	14058680	15676338	14177401	15119479
5552	12.55	TG 55:2|TG 17:0_18:1_20:1	-1.48573	3.64875e-05	0.00193584	[M+Na]+	+	adduct linked to 5510_[M+NH4]+	TRUE	TG	TRUE	TRUE	100	100	67.4	74.2	100	61.31	CLN3_pos_KO05	923.79883:2325308 924.80218:1643412 925.80554:1013334	71.08646:46260 74.09722:36073 79.05499:10091 81.07051:96842 83.08664:84165 85.10214:33967 93.07029:14330 95.08617:111486 97.10231:63803 107.08672:12708 109.10248:62993 111.11795:28718 121.1014:38906 123.11746:35469 135.11833:32406 137.13312:8674 149.13263:18868 158.96373:9861 202.1069:7795 208.70743:7024 208.72685:13268 226.95076:10670 265.25241:12381 301.55759:7456 362.92773:7012 577.52661:7496 …	13424689	14203754	13836276	12448494	10818750	10714585	9624989	12635306	11420179	10981232	10654381	14649701	18752792	18886400	18210046	17332012	19287700	14623128	16843798	18232774	19423586	18036610
5477	9.969	TG 56:11|TG 14:0_20:5_22:6	1.83111	0.000320868	0.00810701	[M+NH4]+	+	adduct linked to 5514_[M+Na]+	TRUE	TG	TRUE	TRUE	100	99.9	27.3	86.1	100	24.11	CLN3_pos_WT01	914.71796:1038454 915.72131:1405768 916.72467:647731	71.08643:49772 71.29457:6046 79.05504:107027 81.0705:136587 83.04993:7379 83.08666:31431 85.06583:11611 85.1022:37740 86.0967:6456 91.05466:140224 93.07046:115341 95.05019:11941 95.08616:137429 96.53767:5694 97.06522:20749 97.10213:28491 105.07077:88194 107.08677:65092 109.0658:6500 109.10132:71683 111.08142:9934 111.11662:13463 115.05445:9253 116.06255:5845 117.0706:93564 119.0868:87931 121.1013…	11773581	11815304	10951260	11668391	6946060	13066520	6838100	8297395	9018582	8878820	8150932	4216929	5327546	5178464	4332063	5874636	4713708	4744210	6264524	5832032	6068176	6103298
5478	9.826	TG 56:11|TG 16:1_20:5_20:5	1.11916	0.651249	0.844169	[M+NH4]+	+	adduct linked to 5515_[M+Na]+	TRUE	TG	TRUE	TRUE	100	99.9	17.8	78.5	100	10.08	CLN3_pos_WT03b	914.71844:771303 915.72179:493869 916.72515:461092	79.05498:86971 80.85452:6050 81.07039:112614 83.04993:8007 83.0865:37241 85.06583:11787 91.05537:121720 93.07027:100895 95.0502:7008 95.08599:88428 97.06522:15925 97.10184:29179 105.07083:72572 107.08661:55209 109.10253:46537 111.11789:9204 115.05446:8152 117.07031:72156 119.08666:88751 121.10129:61315 123.08076:7983 123.11741:24364 125.09721:10524 129.07045:41656 131.08647:101149 133.10233:45794…	3955278	5728891	4216409	6370502	4456626	8738080	4289910	4205886	3905062	3594689	3400092	4319737	4010967	5146703	3547856	4508927	4263044	3727352	5012112	3778246	4914983	4003258
5566	10.839	TG 56:8|TG 18:1_18:2_20:5	-1.23758	0.00181598	0.0273521	[M+Na]+	+	adduct linked to 5523_[M+NH4]+	TRUE	TG	TRUE	TRUE	100	100	68.5	75	100	90.09	CLN3_pos_WT03	925.7229:6051438 926.72625:8681176 927.72961:4631690	71.0863:17673 74.09749:62203 79.05482:118963 81.07087:273478 83.08619:119409 85.06583:12551 91.05526:121798 93.07085:150354 95.08665:278237 97.06521:24935 97.10172:75796 105.07034:74926 107.08632:95674 109.10204:121246 111.11787:26232 117.06997:52154 119.08641:61004 121.10202:105137 123.11687:50866 129.07045:17086 131.08577:64720 133.10193:54703 135.11755:76414 137.13309:20160 143.08646:11403 145…	26808568	31010022	28820184	27372250	21525906	25187596	23659626	24338528	29865434	25838852	29047142	29491484	36173212	36705296	35233300	32039406	36027204	31169326	37117976	28077802	32625542	28536080
5567	10.973	TG 56:8|TG 18:1_18:2_20:5	-1.11091	0.0102878	0.0854602	[M+Na]+	+	adduct linked to 5524_[M+NH4]+	TRUE	TG	TRUE	TRUE	100	100	67.3	75	100	251.59	CLN3_pos_KO08b	925.72333:13237297 926.72668:15956051 927.73004:8596971	71.08631:23195 74.09708:453071 75.10059:28806 79.05498:85747 81.0711:184955 83.08652:93143 85.10206:8984 91.05547:68049 93.0703:91127 95.08595:165916 97.06522:14108 97.10223:51188 99.08145:7144 105.07068:52546 107.08662:57709 109.10242:77015 111.11663:15498 117.07056:36751 119.08659:47948 121.10107:72290 123.11745:40129 129.07048:13426 131.08665:40003 133.1021:32107 135.11766:53151 137.1331:12802…	125062816	104179008	120601096	104354112	114632056	112947744	113127888	118744952	96129320	93803408	86672960	124409384	115019056	121943056	112415704	131544112	115673176	130585256	121677544	118714392	115266200	115017720
5492	10.153	TG 56:10|TG 16:1_18:3_22:6	-1.19034	0.0148846	0.107237	[M+NH4]+	+	adduct linked to 5531_[M+Na]+	TRUE	TG	TRUE	TRUE	100	99.9	28.9	81	100	40.22	CLN3_pos_WT05	916.73383:2519698 917.73718:3301272 918.74054:1221957	71.04964:15791 71.0863:26031 79.05505:289463 81.07043:433583 81.16602:7309 83.04991:20999 83.08658:152514 83.56905:7263 85.06582:25601 85.10205:10849 91.0555:269738 93.07037:358186 95.05018:28090 95.0861:424944 97.06541:31131 97.1023:103498 99.08144:18005 105.07082:185323 107.08671:226641 107.81964:6806 109.0658:15447 109.10136:189321 111.08141:29578 111.11787:36080 115.05444:9135 117.07042:13992…	17647174	17090732	17642788	14320225	12224969	15824764	10736384	13321114	11824655	10611134	10287435	15201200	15256697	21525612	14328644	18511464	17627840	15176792	18548912	13290701	15407190	15498544
5491	10.318	TG 56:10|TG 16:0_20:5_20:5	1.10051	0.448509	0.713004	[M+NH4]+	+	adduct linked to 5532_[M+Na]+	TRUE	TG	TRUE	TRUE	100	99.9	17.8	71.8	100	715.61	CLN3_pos_WT03	916.73395:23288922 917.7373:32449416 918.74066:11234825	71.08624:946219 77.03972:61967 79.05491:1945615 81.07103:2265770 83.0499:115765 83.08641:770613 85.06565:196205 85.1019:774964 91.05531:2838884 93.07109:1913279 95.05009:236141 95.08595:2573064 97.06532:370057 97.10203:446042 103.05499:47491 105.07059:1789558 107.08656:1087782 109.06577:71138 109.10232:1214913 111.0814:130296 111.11785:73260 115.05574:124445 116.06252:58693 117.07024:2044559 119.…	85101528	137172640	89001160	131418696	87325184	194751104	90902464	82942600	82184472	73649472	73388200	80651960	81443904	103716072	83105640	103098840	92861896	79377904	98939240	91293136	112897104	97441696
5494	12.234	TG 55:3|TG 18:1_18:1_19:1	-1.44672	0.00024739	0.00674255	[M+NH4]+	+	adduct linked to 5536_[M+Na]+	TRUE	TG	TRUE	TRUE	100	100	42	87.3	100	325.98	CLN3_pos_WT03	916.83008:10834570 917.83343:15360782 918.83679:14121300	71.05035:47887 71.08626:198568 74.09702:11814 79.0549:199246 81.07104:1023045 83.0864:845004 85.06573:58796 85.10197:148138 91.05516:46195 93.07111:287787 95.08589:1213555 97.06611:56218 97.10206:674708 99.08119:69206 105.07072:28462 107.08652:247731 109.10228:670747 111.08142:58013 111.1177:289644 113.09589:38307 119.08667:16682 121.10242:539331 123.11716:293144 125.09715:22289 125.13285:52501 1…	70398824	86935544	70726880	65959228	53255976	59761628	41968000	60670316	63853544	54107824	53099464	68332328	96455904	91611136	89217312	85986480	104524248	75380272	90589600	92745056	94497384	95499616
5585	11.37	TG 56:7|TG 16:0_18:1_22:6	-1.1359	0.00577336	0.0577185	[M+Na]+	+	adduct linked to 5542_[M+NH4]+	TRUE	TG	TRUE	TRUE	100	100	67	75	100	603.29	CLN3_pos_WT02b	927.73706:20806860 928.74041:14062655 929.74377:11894700	71.0864:317967 79.0551:268386 81.07043:577559 82.07392:46151 83.08659:412998 85.06499:35375 85.10203:263054 91.0554:237947 93.07024:294513 95.08607:769632 96.0892:50300 97.10211:236303 99.08144:27854 105.07074:146484 106.07447:23408 107.08679:144975 109.10249:364914 111.11787:90871 117.07068:110676 119.08685:107133 121.10135:247236 122.10596:30428 123.11736:142029 129.07047:30557 131.08641:107628…	142925008	135463984	82966032	135891776	136934448	144651024	139645696	138730416	125762024	120729488	117609256	145440176	144619984	158359040	135055664	152904768	143429920	148091856	148000080	143658416	145951680	148953872
5510	12.548	TG 55:2|TG 17:0_18:1_20:1	-1.49982	0.000127455	0.00440779	[M+NH4]+	+	adduct linked to 5552_[M+Na]+; similar chromatogram in higher mz_5526	TRUE	TG	TRUE	TRUE	100	100	60.4	91.1	100	506.43	CLN3_pos_WT07b	918.84479:14844924 919.84814:11127012 920.8515:10896460	71.04963:20083 71.08658:261086 74.09702:17322 79.05527:102301 81.07066:705279 83.086:605461 85.06546:35818 85.10229:178378 91.05449:9112 93.0706:150723 95.08634:891468 97.06519:19125 97.10149:515234 99.08037:22169 99.11743:8877 107.08579:109677 109.10158:510137 111.0814:26349 111.11698:207568 113.09659:20596 121.10153:271104 123.11771:231726 125.09567:13544 125.1337:44226 127.1128:11334 135.11662…	55246888	83297280	56547368	69266968	48721276	60567448	38545212	52459200	54171348	49239724	45903352	59266700	96436920	84553744	90630216	75900368	91336520	65374780	77286472	88282344	96864760	94905552
5598	11.528	TG 56:6|TG 16:0_18:1_22:5	-1.5697	0.00434284	0.047311	[M+Na]+	+	adduct linked to 5564_[M+NH4]+	TRUE	TG	TRUE	TRUE	100	100	67.7	74.8	100	295.02	CLN3_pos_WT04	929.75677:10226769 930.76012:13706148 931.76348:6756817	71.08644:197484 74.09717:135131 79.05505:157870 81.07047:358982 83.08666:263024 85.10212:140517 91.05549:193758 93.07036:150932 95.08607:477518 97.10229:150116 99.08144:23166 105.07057:107717 107.0857:111204 109.10141:235408 111.11778:66095 117.07037:64875 119.08695:95686 121.10112:179421 123.11713:109328 129.07047:24567 131.08635:104249 133.10245:54193 135.11801:125069 137.13309:45284 143.08646:…	58788240	30160812	46070276	44062836	49048676	53888344	16762297	5907851	29703070	25927580	33295234	36324972	53591320	67593096	53525100	64316680	53364460	61475984	65904096	55662268	51253496	54845368
5599	11.782	TG 56:6|TG 16:0_18:0_22:6	-1.33571	7.00124e-08	0.000112664	[M+Na]+	+	adduct linked to 5565_[M+NH4]+	TRUE	TG	TRUE	TRUE	100	100	65.3	74.9	100	441.34	CLN3_pos_KO03	929.75702:9349464 930.76037:14406983 931.76373:8391298	71.08637:410428 79.05494:155765 80.05815:18210 81.07037:393197 82.07393:31218 83.08651:244220 85.10213:302767 91.05547:185359 93.07036:175792 95.08604:491983 96.09021:50634 97.1022:178920 99.11745:23096 105.07079:142222 107.08683:76478 108.08936:23048 109.10242:263163 110.10513:19346 111.11788:54990 117.07065:74249 119.08643:79704 121.10123:82362 122.10452:33292 123.11747:116764 129.07047:41509 1…	43134268	46310188	46714552	46857844	43143776	59566096	45063420	44115048	38994380	37992924	34775104	59352264	51512972	68455584	52265764	63016348	53018116	59312376	61582120	57468148	61313352	62747444
5523	10.84	TG 56:8|TG 18:1_18:2_20:5	-1.18938	0.0245873	0.145905	[M+NH4]+	+	adduct linked to 5566_[M+Na]+	TRUE	TG	TRUE	TRUE	100	100	32	81.2	100	459.67	CLN3_pos_WT03	920.76855:46941716 921.7719:68009416 922.77526:50073356	71.04963:244866 71.08626:439444 79.05497:2799630 81.07036:6092706 83.0499:260190 83.08649:2389715 85.06602:426407 85.10204:314182 91.05539:3073186 93.07028:3203146 95.05017:241495 95.08602:5877934 97.06525:615029 97.10212:1587576 99.08142:225356 105.07072:2283627 107.08668:2337757 109.10244:3072658 111.08135:459637 111.11801:620644 113.09659:155476 115.05442:145065 117.07035:2024813 119.08664:247…	182315184	250031568	187232016	195087792	139300464	170665328	123145240	139925056	181067472	155244256	153963792	161020784	198756432	223812320	194412144	222379552	226095728	191143968	246474912	184167264	191069872	194301760
5524	10.976	TG 56:8|TG 16:0_18:2_22:6	-1.13398	0.0698698	0.273716	[M+NH4]+	+	adduct linked to 5567_[M+Na]+	TRUE	TG	TRUE	TRUE	100	100	39.9	79.6	100	1893.1	CLN3_pos_KO02b	920.76886:126477712 921.77221:178418144 922.77557:95462936	71.05029:261044 71.08644:4317865 77.03973:247126 79.05511:4936937 81.07052:13073106 83.04992:454693 83.08662:4768208 85.06582:347214 85.10219:3390934 91.05554:4939005 93.07043:5528578 95.05019:474279 95.08616:12470875 97.06548:816779 97.10229:2568537 99.08144:435618 99.11744:262035 105.07087:3554058 107.08685:3182823 109.10139:5920142 111.0815:713444 111.11798:775024 113.0966:188316 115.05576:164…	1048796800	811226688	1054854656	742092928	806056384	856612032	773213312	910301184	630678400	595271488	567587520	869753600	804472000	1054842752	724022912	1097628288	896400768	944360320	1065260544	823504384	835047296	860014016
5435	5.425	w/o MS2:PI 38:4	1.09705	0.769963	0.903999	[M+H]+	+	adduct linked to 5575_[M+NH4]+	TRUE	PI	TRUE	FALSE	98.8	100	null	null	null	40.33	CLN3_pos_KO03b	909.54352:1000596 910.54687:1251483 911.55023:701681	74.09705:5507 77.51082:5743 79.05502:74418 81.07041:95023 83.04994:7282 83.08664:57193 91.05547:97683 93.07026:84568 95.04922:9372 95.08606:85559 97.06523:6935 97.10212:27729 98.98519:8030 105.07071:49181 107.08666:43079 109.06583:7520 109.10165:36426 111.11665:11848 113.46291:5956 117.07043:53919 119.08656:45104 121.10148:47591 123.11742:8518 129.0705:18497 131.08653:58650 133.10236:27617 135.11…	3347590	568530	1601892	4205438	1225870	4048578	3169097	3688062	3644915	1208066	3483526	929179	3289416	2947110	882985	2751337	3555088	1972856	3062959	2609497	1861406	3658888
5614	11.935	TG 56:5|TG 16:0_18:0_22:5	-1.54322	4.72471e-06	0.000560435	[M+Na]+	+	adduct linked to 5582_[M+NH4]+	TRUE	TG	TRUE	TRUE	100	100	66.9	74.6	100	132.87	CLN3_pos_KO09b	931.77002:2492849 932.77337:2109994 933.77673:1832691	71.08633:85009 74.09705:12470 79.05499:41604 81.0711:102163 83.08646:65902 85.1021:65220 91.05531:55259 93.07021:46434 95.08604:139462 97.06625:12481 97.10217:53402 105.0705:29252 107.08672:18072 109.1024:70948 111.11789:15454 117.07038:16310 119.08632:34895 121.10266:21910 123.11754:38460 131.08658:27113 133.10083:14930 135.11801:15762 137.13312:12940 145.101:15048 157.10202:7910 161.13283:10821…	13313790	19906904	17505982	19338312	17452356	22249874	13946927	17672258	13084089	12480191	9010933	25339448	21443140	30981134	25120124	26407050	23634108	23325950	23183364	21098512	25920462	25094432
5542	11.364	TG 56:7|TG 16:0_18:1_22:6	-1.22656	0.00174459	0.0266983	[M+NH4]+	+	adduct linked to 5585_[M+Na]+; similar chromatogram in higher mz_5546	TRUE	TG	TRUE	TRUE	100	100	44.3	80.9	100	17708.9	CLN3_pos_WT07b	922.78168:429945984 923.78503:293096960 924.78839:290321632	71.04964:1347554 71.08643:24891694 79.05509:17666248 79.44118:729198 81.07047:41622912 83.04991:1407220 83.08659:29516242 85.06581:2167784 85.10221:17102042 91.05459:18584848 93.07036:21675758 95.05017:2155396 95.08613:48777236 97.06519:2706006 97.1022:17286808 99.08143:1453496 99.11743:1245275 105.07082:12179078 107.08673:12599759 109.10137:25570934 111.08141:1756098 111.11794:6954794 117.07034:…	2346703104	2009197312	2112479104	1884020352	2083606784	2110291712	1867912064	1943838976	1549473152	1414252544	1411859712	2167210496	2124969088	2715120640	1864586496	2642312704	2269930752	2393248512	2524028672	2184088576	2269475072	2276072960
5632	12.123	TG 56:4|TG 18:0_18:1_20:3	-1.2274	0.106453	0.349561	[M+Na]+	+	adduct linked to 5595_[M+NH4]+	TRUE	TG	TRUE	TRUE	100	100	68.9	74.9	100	275.83	CLN3_pos_KO04	933.78699:3423406 934.79034:2330827 935.7937:2327972	71.0864:60783 74.09718:231250 75.1006:12371 79.05503:42264 81.07048:139913 83.08658:79270 85.10226:44803 91.05452:14234 93.07042:59987 95.08611:143717 96.08921:8020 97.10229:69039 105.07076:15045 107.08663:42618 109.1013:81089 111.11789:23828 119.08672:16685 121.10247:55875 123.11726:42500 131.08658:8114 133.10248:10467 135.11757:47197 137.13312:11734 149.13263:20127 163.14961:15422 239.2388:7682…	29470708	23986984	27610468	23588264	23027856	15955621	16299366	28511696	27394798	13970936	17016456	29077294	27689704	28910548	29545796	27461002	28659430	29341484	26786556	27655846	23669234	24167008
5564	11.532	TG 56:6|TG 16:0_18:1_22:5	-1.4762	0.0223272	0.137962	[M+NH4]+	+	adduct linked to 5598_[M+Na]+	TRUE	TG	TRUE	TRUE	100	100	41.9	90.8	100	1236.45	CLN3_pos_KO01b	924.80127:68216272 925.80462:106022688 926.80798:73010896	71.05028:324600 71.08628:4206597 79.05493:3888296 81.07109:9195509 83.04991:324112 83.08646:6298376 85.06582:468977 85.10197:3181732 91.05534:4771044 93.07024:4671630 95.05018:358688 95.08598:11056186 97.06615:504601 97.10213:3936936 99.08146:621091 99.11743:173093 105.07067:2966456 107.08662:3371011 109.10241:5909766 111.08113:603091 111.11794:1442451 113.0966:338246 115.05576:139199 117.07033:2…	393227040	397659744	368068192	324933536	338896096	478032576	285371104	49026708	193358432	230510336	216857168	139072032	414072864	642404864	369440128	442691776	466314592	407018816	508782752	456666624	500709120	488779200
5565	11.782	TG 56:6|TG 16:0_18:0_22:6	-1.50966	3.60411e-06	0.000497063	[M+NH4]+	+	adduct linked to 5599_[M+Na]+; similar chromatogram in higher mz_5569; similar chromatogram in higher mz_5728; similar chromatogram in higher mz_5773	TRUE	TG	TRUE	TRUE	100	100	44.8	84.2	100	2763.36	CLN3_pos_KO03b	924.80115:149293536 925.8045:210922624 926.80786:135433440	71.08632:114092 77.62742:6507 79.05506:42094 81.07037:101659 83.08654:67654 85.10214:76360 91.0553:45268 93.07033:45215 95.08602:117547 97.10214:49050 105.0706:28581 107.08672:22030 109.10246:81503 111.1179:20520 117.0705:32951 119.08648:29431 121.10101:25637 123.11716:36127 129.0705:21255 131.08672:42062 133.10248:22860 135.11633:18386 137.13313:14817 143.08649:7112 145.10075:28068 147.11813:161…	513744032	517851488	563725312	498687328	481085856	656911232	409464544	466309216	363661696	348931296	314643392	637160064	593754560	927173312	546851840	827469568	641684864	712564672	704757056	695940480	729809088	734963328
5582	11.941	TG 56:5|TG 16:0_18:0_22:5	-1.55046	3.35742e-06	0.000480405	[M+NH4]+	+	adduct linked to 5614_[M+Na]+	TRUE	TG	TRUE	TRUE	100	100	32.7	92.1	100	474.51	CLN3_pos_WT07b	926.81219:36197060 927.81554:26735864 928.8189:25517470	71.05026:63489 71.08633:1747178 77.03971:32401 79.05497:852671 81.07035:2326580 83.04989:51503 83.08648:1326682 85.06575:166233 85.10207:1376691 91.05537:1150117 93.07025:1152107 95.05016:91235 95.086:2857252 97.06538:130363 97.10213:987864 99.08128:170543 99.11713:102948 103.05499:38791 105.07068:833032 107.0498:34240 107.0866:749224 109.06577:40497 109.1024:1579454 111.08138:91175 111.11782:381…	104605608	154953984	120451464	139548992	101144800	168659392	82179968	95146464	81664976	80981952	78329072	143085968	153306592	207389680	145987024	208593104	149657456	154700048	176037552	165592560	187671088	180418576
5659	10.774	TG 57:9|TG 17:1_18:2_22:6	-1.68428	0.102456	0.341331	[M+Na]+	+	adduct linked to 5622_[M+NH4]+	TRUE	TG	TRUE	TRUE	100	100	67.2	74.8	100	20.37	CLN3_pos_KO01b	937.72437:182856 938.72772:665873 939.73108:537344	71.08632:11174 74.09693:29483 79.05482:26992 81.07038:42234 83.08651:20377 85.10207:6296 91.05546:23630 93.0703:19036 95.08585:35620 97.1022:14326 105.07078:12799 107.08672:16365 109.10252:15190 117.07039:7428 119.08673:14380 121.10124:14563 131.08659:7983 135.11801:11985 140.71501:6655 145.10101:6153 149.13264:9539 200.10173:6449 301.56323:12156 337.27551:14036 351.23184:17647 587.50201:14043 60…	1672105	388443	2560049	1783828	1383403	1560271	1894557	1314941	2798846	3032707	912319	845099	2851793	1590574	1413175	1627016	6359501	3101584	2906798	2512885	6184422	3116180
5660	10.849	TG 57:9|TG 17:1_18:2_22:6	1.45438	0.904155	0.964425	[M+Na]+	+	adduct linked to 5622_[M+NH4]+	TRUE	TG	TRUE	TRUE	100	100	65.7	74.8	100	11.78	CLN3_pos_WT04	937.72705:327043 938.7304:862525 939.73376:247419	71.08631:10833 74.09705:14445 79.05513:27858 81.07037:52273 83.0865:22223 91.05545:26153 93.07024:27820 95.08604:48483 97.10219:24796 105.07076:18546 107.08672:19896 109.10251:23656 111.11789:8873 117.07038:7756 119.08672:19319 121.10266:18024 123.11742:11579 131.08658:10881 133.10248:8986 135.11801:15026 149.13263:8065 165.81935:7116 337.27548:13706 351.22864:28524 587.505:28107 609.48297:46635 …	643422	5095536	1071735	708605	1862135	1848815	254413	6484444	290765	746031	2065044	876779	991372	2689439	2650414	332115	969984	1226599	1170844	668070	1345360	1566936
5664	12.665	TG 56:2|TG 18:0_18:1_20:1	-1.25998	0.000135715	0.00458267	[M+Na]+	+	adduct linked to 5625_[M+NH4]+	TRUE	TG	TRUE	TRUE	100	100	66.1	74.7	100	251.3	CLN3_pos_KO01	937.81342:6586166 938.81677:4843582 939.82013:2788799	71.08649:154380 74.09725:54826 79.05498:30622 81.07053:265806 83.08663:245870 85.1022:115547 93.07027:60961 95.08614:326656 97.10239:176759 99.08144:13603 107.0867:37239 109.10144:161623 111.11781:77968 121.1014:109135 123.11763:88123 125.13325:17288 135.11798:83313 137.1331:31921 149.13283:48311 163.14735:19395 247.24362:17293 265.25238:37934 321.32172:12200 577.52722:65737 599.49902:80650 603.5…	29251830	27671042	29344306	24888480	24039970	24726496	20697376	25134732	23364386	21828632	21693516	29471726	31288602	34609868	30937192	32859686	32128192	27355476	33429328	29462858	30621446	31356954
5595	12.077	TG 56:4|TG 18:1_20:1_18:2	-1.16134	0.881292	0.957419	[M+NH4]+	+	adduct linked to 5632_[M+Na]+	TRUE	TG	TRUE	TRUE	100	100	56.9	90.5	100	1815.51	CLN3_pos_KO08b	928.82983:34428260 929.83318:40507424 930.83654:36235828	71.04964:154411 71.08639:739693 79.05496:1167334 81.07109:5696929 83.04991:80242 83.08646:3435932 85.06575:229514 85.1021:461812 91.05542:424888 93.07119:1776098 95.08596:5807680 97.06622:269236 97.10213:2469702 99.08132:264575 105.07076:378543 107.08661:1257442 109.10233:3147350 111.08124:338032 111.11771:1011097 113.0966:204749 119.08666:385092 121.10246:2353230 123.11718:1382680 125.09718:1780…	304588160	294590624	320805600	261601664	213674592	187570432	175373312	273862496	245700928	249655936	168218016	264758160	312124352	352098016	291362944	322081120	323929344	47855528	333328384	280313152	309571744	293145888
5679	11.161	TG 57:8|TG 17:1_18:1_22:6	-1.3845	0.1459	0.416518	[M+Na]+	+	adduct linked to 5636_[M+NH4]+	TRUE	TG	TRUE	TRUE	100	100	65.2	74.9	100	10.06	CLN3_pos_WT03	939.73688:1468502 940.74023:2047303 941.74359:1526597	71.08695:13295 74.09738:88799 79.05574:24200 81.07071:61506 83.08627:28089 85.10207:7885 91.05496:31479 93.07125:26868 95.0865:66295 97.10219:26394 105.07076:8507 107.08672:13878 109.10153:29201 119.08672:11273 119.45306:6174 121.10266:24166 123.11741:13775 131.08658:14926 133.10246:10201 135.11801:10895 149.13263:8768 167.8223:7029 188.94165:6130 213.10304:6016 342.5903:6148 351.23181:26561 371.…	6996148	5522091	7448884	8040424	5483636	4315658	6293200	5317434	5726089	6519064	4051931	9599446	7730729	9541212	5690272	4076570	10084459	15757363	7466358	5380830	8728706	6925860
5622	10.795	TG 57:9|TG 17:1_18:2_22:6	-1.13091	0.424865	0.697166	[M+NH4]+	+	adduct linked to 5659_[M+Na]+; adduct linked to 5660_[M+Na]+	TRUE	TG	TRUE	TRUE	100	100	27.2	79.7	100	144.76	CLN3_pos_WT07b	932.76953:3225356 933.77288:2264976 934.77624:2491186	71.05028:19833 71.08633:91759 74.09771:9266 77.03973:11049 79.05499:303027 81.07039:676606 83.04991:26925 83.0865:251956 85.06581:23740 85.10213:53595 91.05546:291785 93.07033:357271 95.05045:34790 95.08605:589170 97.06515:43087 97.10223:240571 99.08143:28644 105.07076:189105 107.08666:221335 109.06579:13585 109.1013:283367 111.08144:33719 111.11781:79706 113.0966:16060 115.05443:13448 117.07043:…	42845192	13436616	31654116	21800730	33150104	23346246	14587297	22567614	21395798	17538002	21200820	21724848	20822226	33294400	39558212	47344736	22846962	23580496	28418222	13483379	22003900	24943776
5625	12.666	TG 56:2|TG 18:0_18:1_20:1	-1.27705	0.00114454	0.0205032	[M+NH4]+	+	adduct linked to 5664_[M+Na]+	TRUE	TG	TRUE	TRUE	100	100	59.2	89.8	100	4655.56	CLN3_pos_KO04	932.86108:38648028 933.86443:30004606 934.86779:27378928	71.08621:27015 78.3036:5129 78.7683:5863 79.05499:8661 81.07041:62649 83.08658:61202 85.10207:26128 85.55389:7005 93.0703:16192 95.08605:91912 97.10228:50381 107.08673:10850 109.1025:42264 111.1179:22323 121.10088:26692 123.11742:24956 125.13328:8197 135.11803:17681 137.13313:7375 149.13264:13753 158.96375:8417 184.22816:5361 199.90439:5562 226.95078:6633 236.89275:6328 247.24367:7694 265.25244:1…	243706976	289808480	253736896	243809136	199963520	232762256	155751648	214822832	207342624	192536224	185371600	214008608	281575136	308395136	276383936	283273888	320696352	242774880	294311360	278016992	298065344	292469280
5488	7.863	PC 46:7	1.31758	0.00395185	0.0445244	[M+H]+	+	adduct linked to 5670_[M+Na]+	TRUE	PC	TRUE	TRUE	80.6	99.9	62.4	54.2	83.3	138.72	CLN3_pos_KO01b	916.67395:6846272 917.6773:7977339 918.68066:3365138	71.07349:27052 71.27778:5680 74.86849:5821 77.63182:7663 86.09766:360366 91.27878:6072 98.98518:17766 104.10742:29813 122.83634:6430 125.00114:178735 163.78453:5946 184.0726:2979480 188.2771:6304 201.90965:7054 202.76236:6674 206.39325:6667 209.94934:6479 301.5632:8707 309.28043:6485 916.67578:99130	23063010	37424296	23716280	26883762	17828960	20983336	18090684	21572854	26454546	23157258	22441496	19099916	19773508	23909452	18814128	16215938	21431664	12478613	15485907	16830580	17269696	17248470
5708	9.495	TG 58:13|TG 18:3_20:5_20:5	-1.57128	0.000981665	0.018183	[M+Na]+	+	adduct linked to 5672_[M+NH4]+	TRUE	TG	TRUE	TRUE	100	99.9	65.2	73.3	100	6.31	CLN3_pos_WT01b	943.6756:170711 944.67895:538582 945.68231:181792	74.90398:5947 79.05499:17836 81.07114:15341 91.05457:25317 93.07029:17579 95.08603:15194 100.64978:5202 105.07077:10620 107.08672:11256 109.10129:7124 117.07039:5561 119.08673:13924 121.10123:9776 124.74351:6425 131.08659:12141 135.11801:5801 145.101:8668 201.55594:5571 301.215:6603 325.21497:6668 432.96725:6642 461.2861:5738 641.4599:40429 665.44751:15731 943.68256:224262	451217	1297078	443966	1069772	627806	1318025	347681	739711	704065	720622	936394	1191917	635185	1189495	1220735	1441671	1308107	1167434	820738	1243278	1802444	1580548
5636	11.173	TG 57:8|TG 17:1_18:1_22:6	-1.26769	0.000104887	0.00389819	[M+NH4]+	+	adduct linked to 5679_[M+Na]+	TRUE	TG	TRUE	TRUE	100	100	27	74.5	100	1017.53	CLN3_pos_WT08b	934.78375:16931258 935.7871:22150928 936.79046:18872964	71.05017:70574 71.0863:322476 79.05496:664552 81.07111:1493152 83.0499:42641 83.08647:817634 85.06562:81012 85.10202:194413 91.05535:672338 93.07024:695816 95.05024:73340 95.08599:1635867 97.06523:116932 97.10213:637965 99.0815:56014 105.04528:22323 105.07067:419163 107.08659:508958 109.10239:843542 111.08154:79023 111.11784:226155 113.09657:38780 115.05441:35365 117.07027:343810 119.0866:439678 …	116414240	126096936	132872112	110146096	112628424	115275912	100995264	103474432	105399928	104249544	92144128	127684712	133549552	178381392	123584168	149602960	145606144	133803048	148203344	134907344	134799712	136076992
5726	10.015	TG 58:12|TG 16:1_20:5_22:6	1.13838	0.311855	0.609495	[M+Na]+	+	adduct linked to 5687_[M+NH4]+	TRUE	TG	TRUE	TRUE	100	99.9	68.8	74.5	100	20.27	CLN3_pos_KO08b	945.69177:1766191 946.69512:1242313 947.69848:1181785	74.09774:6839 79.05492:53474 81.07047:61761 83.08662:38972 91.05548:52857 93.07005:49986 95.0862:49191 97.1022:15734 107.08672:23957 109.10129:22651 117.07039:24810 119.08656:31975 121.10235:35888 123.11742:14832 129.0705:15668 131.08595:33249 133.10248:16022 135.11801:21957 145.10101:15466 147.11813:10898 173.13313:8441 311.25751:23894 317.24924:10449 325.21497:11583 351.23184:27429 595.46985:97…	13535374	11554259	13791672	12442662	14260943	15217580	13718723	13225610	10182832	9612969	9708139	13176364	9111543	14881140	8350328	14005257	9094624	12490001	12959748	8168368	9204191	9125110
5725	10.147	TG 58:12|TG 16:1_20:5_22:6	1.51318	5.25928e-05	0.00251895	[M+Na]+	+	adduct linked to 5688_[M+NH4]+	TRUE	TG	TRUE	TRUE	100	99.9	64.9	73.7	100	17.88	CLN3_pos_WT01	945.69171:1126822 946.69506:908884 947.69842:1677680	71.08631:16666 79.05499:50635 81.07039:47713 83.0865:15022 85.10206:14004 91.05528:51245 93.07007:43656 95.08607:44283 97.10219:8043 107.08671:21164 109.1025:20806 117.07037:24916 119.08532:21611 121.10265:18166 123.08075:6728 123.11741:8716 129.07047:11964 131.08607:30783 133.10246:15252 135.118:16683 143.08647:9568 145.10098:17516 147.11812:6944 159.11658:8524 161.13283:6612 289.21201:7282 331.…	8755701	7052370	10129511	8096588	6238440	8366361	6377854	8252939	8310536	7641434	7310368	4585344	4686384	5985632	4405330	6316470	4760764	5676586	5545076	4630320	5224357	5369393
5743	10.487	TG 58:11|TG 16:0_20:5_22:6	-1.10573	0.006082	0.0598379	[M+Na]+	+	adduct linked to 5704_[M+NH4]+; similar chromatogram in higher mz_5854; similar chromatogram in higher mz_5984	TRUE	TG	TRUE	TRUE	100	99.9	67.8	74.7	100	266.94	CLN3_pos_WT01b	947.70825:15684526 948.7116:10939554 949.71496:7985284	71.08633:160573 79.05489:260237 81.07108:279696 83.0863:93210 85.10202:123576 91.05536:289365 93.07029:207149 95.08591:275606 97.10218:40409 105.07072:183624 107.08636:104963 109.10228:132799 117.07015:146242 119.08674:143615 121.10122:63200 123.1174:58069 129.06984:75709 131.0865:196373 133.10246:66525 135.118:33034 137.1331:27610 143.08647:64189 145.10063:93845 147.1181:46596 155.08604:24481 15…	70675024	78687264	81019552	79674080	81080592	101380160	80220360	78539584	64167924	62366068	59114596	84272856	75106272	100506376	73617984	95503992	76528304	90144624	87491360	79351880	82184008	80708944
5672	9.492	TG 58:13|TG 18:3_20:5_20:5	-1.45703	0.0356612	0.184796	[M+NH4]+	+	adduct linked to 5708_[M+Na]+	TRUE	TG	TRUE	TRUE	100	99.9	21.9	53.5	100	5.9	CLN3_pos_WT08b	938.72021:544708 939.72356:733183 940.72692:293033	79.055:86954 81.07049:95603 83.04993:7855 83.0865:15628 91.0546:114250 93.07038:96502 95.0502:9380 95.08614:96248 97.06522:15529 97.10219:6302 105.07081:73291 107.08674:56978 109.10127:36428 117.07038:75710 119.0868:86595 121.10135:65532 123.11741:17610 129.07036:32400 131.08665:89860 133.10248:54570 135.11821:29100 141.07045:8911 143.08647:21280 145.10114:64775 147.11661:30277 149.13263:18640 15…	97645	1024103	704238	443600	468137	680526	747855	383374	415961	409367	304561	408684	400085	1002836	501319	743969	1006353	603543	626123	685325	1162887	1133861
5763	10.838	TG 58:10|TG 16:0_20:4_22:6	-1.26232	4.62371e-07	0.000203568	[M+Na]+	+	adduct linked to 5719_[M+NH4]+; found in higher mz's MsMs_6177	TRUE	TG	TRUE	TRUE	100	100	68.1	74.9	100	108.01	CLN3_pos_WT03	949.71613:3788561 950.71948:5398268 951.72284:3832928	71.08655:66892 79.05514:100364 81.0705:118626 82.07393:11140 83.08657:45814 85.1022:46851 91.0547:115749 93.07043:106195 94.07397:10060 95.08613:133098 96.0892:10781 97.06522:20263 97.10237:31763 105.07079:77742 107.08662:40787 108.08936:11024 109.10126:51608 117.07072:45277 119.08671:78453 120.09045:8915 121.10117:35140 122.10452:9528 123.1174:23370 129.07047:19506 131.08647:63144 133.10251:4644…	12442007	14110533	13618520	14998639	12820527	18724082	13030963	13446161	12175861	11154219	11228516	17466030	15176923	19811782	15439952	18297438	14727528	16827216	16965212	17350614	17404916	17039714
5688	10.146	TG 58:12|TG 16:1_20:5_22:6	1.84317	0.000225486	0.0064626	[M+NH4]+	+	adduct linked to 5725_[M+Na]+	TRUE	TG	TRUE	TRUE	100	99.9	23.8	77.7	100	11.06	CLN3_pos_WT01	940.73218:2172969 941.73553:1523729 942.73889:2103534	71.04964:8938 71.08639:105693 77.039:7288 77.64575:6296 79.05511:289024 81.03431:8468 81.07047:322271 83.04991:14237 83.08662:82296 85.06498:12225 85.10207:56259 91.0546:339096 93.07037:298408 95.05027:35028 95.08612:321806 97.06543:57534 97.10228:51702 105.04531:8830 105.07085:209273 107.08691:132854 109.06457:11901 109.10137:139454 111.08147:33860 111.11787:21463 113.09531:7762 115.05444:17612 …	19706424	17984358	21233874	19855194	14126876	21685542	13172604	16114237	17790528	12019572	15046549	7764933	7175863	13026143	6477738	11968211	9906845	9832927	9420674	9053153	8135938	9634944
5687	10.016	TG 58:12|TG 16:1_20:5_22:6	1.17657	0.496911	0.750453	[M+NH4]+	+	adduct linked to 5726_[M+Na]+	TRUE	TG	TRUE	TRUE	100	99.9	26	90.1	100	11.47	CLN3_pos_KO03b	940.73218:7016956 941.73553:9330472 942.73889:3803323	71.04963:23363 71.08629:32208 77.03899:16978 79.05508:717602 81.07047:830888 83.05019:39928 83.08659:386685 85.06594:38662 85.10204:22730 91.0546:857251 93.07037:715735 95.05042:74660 95.08612:662376 97.06547:110089 97.10231:170104 99.08171:40554 101.09672:9394 103.05499:19627 105.0453:21602 105.07081:513678 107.04981:18096 107.08676:351684 109.06577:20466 109.10142:281308 111.08156:55123 111.118…	25255510	27667618	26282996	28372268	26398594	37757132	25851054	25285362	21217178	18135484	16491113	22709506	18356652	28229776	16544836	24410412	20339446	21363032	24834634	17741710	21535430	20822546
5778	11.007	TG 58:9|TG 18:1_18:2_22:6	-1.1028	0.0266017	0.153097	[M+Na]+	+	adduct linked to 5736_[M+NH4]+	TRUE	TG	TRUE	TRUE	100	100	67.4	74.9	100	533.42	CLN3_pos_WT03b	951.73853:11683398 952.74188:8086600 953.74524:6092590	71.0863:52641 74.09698:104316 79.05494:281158 81.07105:524290 83.08636:203713 85.06583:26886 85.10205:44060 91.05535:235638 93.07108:294173 95.08597:507406 97.06521:32686 97.10202:152208 105.07066:139866 107.08639:153462 109.10229:249006 111.11787:57273 117.07037:59206 119.08649:125905 121.10242:164825 123.11731:90029 129.07047:21708 131.08614:118315 133.10257:81182 135.11763:155015 137.13309:383…	89586656	80542560	87937512	77935072	76900200	71014880	72489600	80801664	77506992	76530976	70694640	89321528	88277184	84093256	82945848	92049256	83169144	91737456	88778400	82058184	85838440	82280520
5704	10.49	TG 58:11|TG 16:0_20:5_22:6	-1.01954	0.15104	0.423763	[M+NH4]+	+	adduct linked to 5743_[M+Na]+	TRUE	TG	TRUE	TRUE	100	99.9	28.7	86.3	100	2544.74	CLN3_pos_KO03	942.74884:124356704 943.75219:93500176 944.75555:59855776	71.05029:9609 71.08624:223009 72.38743:8463 77.03973:11774 79.0549:389673 81.07104:408095 83.04992:29952 83.08642:159934 85.06583:25183 85.10192:175231 91.05531:544263 93.07113:371234 95.05019:36697 95.08593:456212 97.06532:73034 97.10212:86477 105.04647:16764 105.07057:320577 107.08659:197134 109.10232:237820 110.82799:10319 111.08141:19062 111.11787:17255 115.05576:26679 117.07023:327893 119.08…	485594816	587252800	549378880	564504064	521427712	813825664	465700896	489538144	364626272	345530272	338343456	467670080	426692480	664028608	397514688	624733568	468086112	506529056	575278336	472701952	508140928	522292768
5793	11.405	TG 58:8|TG 18:1_18:1_22:6	-1.02818	0.686908	0.862932	[M+Na]+	+	adduct linked to 5755_[M+NH4]+	TRUE	TG	TRUE	TRUE	100	100	66.9	74.5	100	209.99	CLN3_pos_WT08b	953.75079:11921720 954.75414:16321963 955.7575:6626518	71.08628:95576 74.09698:233487 79.05486:225865 81.07099:496610 83.0864:316354 85.06582:21015 85.10205:63673 91.0553:212689 91.23291:17099 93.07111:294768 95.05019:28898 95.0859:505074 97.06521:44612 97.10196:227919 105.07071:120571 107.0864:165418 109.10227:254030 111.08141:40608 111.11745:87736 117.07016:79844 119.08669:116934 121.10229:237755 122.10595:22801 123.11717:111831 129.07045:43263 131…	69792224	84115520	75127368	76724912	68266368	68721368	68042264	73817504	83254104	80447192	75142160	74739936	75816328	83333080	74444768	77685808	81744664	77288096	73377128	75075752	82079832	71069064
5796	12.89	TG 57:1|TG 16:0_23:0_18:1	-1.34298	0.0221387	0.13743	[M+Na]+	+	adduct linked to 5758_[M+NH4]+	TRUE	TG	TRUE	TRUE	100	99.9	66.1	74.6	100	9.54	CLN3_pos_WT03	953.84546:563638 954.84881:889288 955.85217:454902	71.08629:31339 71.43436:6243 77.78182:5258 81.07036:22447 83.08651:22069 85.10207:23639 93.07125:6668 95.08615:34977 97.1022:20294 99.51802:5411 109.0267:6261 109.10129:12908 111.11789:9679 135.11632:6531 165.05003:36506 170.73969:6642 190.81783:5539 200.31154:5760 209.00552:13631 319.28491:5886 381.23434:6309 420.29337:6757 577.52661:14976 599.4989:12701 649.61206:8114 669.57581:6912 671.58905:1…	1270976	1879171	1570762	2145174	1328117	1668492	1117802	1416179	1867568	1784060	1698784	1212834	2935606	2591916	1897305	2097200	2567198	1667598	1441342	2768337	2451201	2203460
5719	10.84	TG 58:10|TG 16:0_20:4_22:6	-1.24731	0.00049612	0.0112235	[M+NH4]+	+	adduct linked to 5763_[M+Na]+	TRUE	TG	TRUE	TRUE	100	100	24.3	85	100	500.22	CLN3_pos_WT07b	944.76392:24825280 945.76727:33586580 946.77063:23586384	71.05028:35764 71.08628:904611 74.50127:25336 77.03973:41147 79.05491:1336939 81.07106:1591185 83.0499:98384 83.0864:563874 85.0659:129190 85.10199:654859 87.72124:24985 91.05535:2114251 93.07114:1237130 95.05016:161376 95.08597:1686400 97.06518:216167 97.10197:318532 105.0453:45097 105.07066:1361853 107.08652:729376 109.06578:52195 109.10232:813259 111.0814:70063 111.11786:100799 115.05443:70098…	97564216	116909408	103210000	112520256	87194744	154180656	83435792	87556976	77773928	73070200	71627448	112965160	96797736	161432768	92187176	137384960	109702912	113831776	137642464	117510096	119516336	129464952
5808	11.791	TG 58:7|TG 18:0_18:1_22:6	-1.16942	8.14239e-07	0.000245279	[M+Na]+	+	adduct linked to 5773_[M+NH4]+	TRUE	TG	TRUE	TRUE	100	100	66.5	74.8	100	240.61	CLN3_pos_WT02	955.7699:13015076 956.77325:9223142 957.77661:7636614	71.08626:55776 74.09704:9170 79.05502:53250 81.0704:110341 83.08657:76022 85.10228:48858 91.05462:45270 93.07024:48163 95.08603:144435 96.0892:9488 97.10217:57384 105.07076:28186 107.04984:8725 107.08671:27503 109.10133:61919 111.11788:26653 117.07037:16030 119.08532:19329 121.10126:32734 123.1174:23272 125.13326:6901 131.08656:25376 133.10246:15511 135.11761:29263 137.1331:9220 143.08647:8142 14…	56831844	62190852	59260584	60469824	55778496	63225844	53716344	55777320	57941436	55658020	51185564	68618128	67639096	74683096	64770336	63301752	68443664	64828584	62659884	66122132	70198032	67848744
5807	11.539	TG 58:7|TG 18:1_18:1_22:5	-1.15187	0.0848742	0.30857	[M+Na]+	+	adduct linked to 5774_[M+NH4]+	TRUE	TG	TRUE	TRUE	100	100	68	74.7	100	74.98	CLN3_pos_WT03	955.76935:4073120 956.7727:3617152 957.77606:2865384	71.0863:20354 74.09708:227322 75.10059:11099 79.05489:51671 81.0704:112610 83.08648:76046 85.10206:20551 91.05547:54603 93.07027:70304 95.08601:125045 97.10207:40846 105.07076:26026 107.08664:45711 109.10248:60945 111.11788:17661 117.07037:23091 119.08671:27023 121.10114:60979 123.1174:19110 131.08658:40704 133.10246:21973 135.11789:50490 137.1331:12929 145.10098:18109 149.13261:19267 159.11658:9…	20795522	24759680	22904550	19709234	19476538	22831448	22684690	26849002	17657794	13225612	16493208	23545518	16010821	31335892	23250262	27330652	20810390	26500292	26577352	18679792	26595250	21283586
5736	10.997	TG 58:9|TG 16:0_20:3_22:6	-1.11446	0.215736	0.50887	[M+NH4]+	+	adduct linked to 5778_[M+Na]+	TRUE	TG	TRUE	TRUE	100	100	30.5	75.6	100	1097.57	CLN3_pos_KO02b	946.77814:83942296 947.78149:63496336 948.78485:97222680	71.04964:98999 71.08648:1210300 77.03973:71704 79.05515:2005401 81.07053:3747452 83.04991:123790 83.08669:1365473 85.06582:138857 85.10222:829591 91.05469:1891837 93.07046:2748022 95.05037:225327 95.08615:3862226 97.06503:222301 97.10236:855277 99.08143:141756 99.11744:54506 105.07087:1363805 107.08681:1587268 109.06579:95919 109.10146:1792007 111.08141:211566 111.11803:266164 113.0966:82056 115.…	737160448	540923200	743406208	556361728	525757920	547156608	489786848	608616896	535177120	485976704	446628064	572905984	435455040	796937984	502259200	741215040	681707008	649351808	732834624	577303680	598686400	639908224
5819	12.178	TG 58:6|TG 18:0_18:0_22:6	-1.49982	8.64524e-09	9.89621e-05	[M+Na]+	+	adduct linked to 5788_[M+NH4]+	TRUE	TG	TRUE	TRUE	100	100	66.2	74.9	100	130.22	CLN3_pos_KO03b	957.78687:3839203 958.79022:2857470 959.79358:2562782	71.08644:185005 79.05507:62991 81.07044:154684 82.07393:11707 83.08652:90359 85.10221:121424 91.05473:77123 93.0704:57961 95.08616:196166 96.09022:12481 97.10216:68253 99.11852:8758 105.07053:47014 107.08662:31431 109.10129:99816 111.11777:30170 117.07052:30565 119.08705:33472 121.10123:20214 123.11718:50425 125.13326:9662 129.07048:11316 131.08635:42480 133.10081:17728 135.11801:15064 137.13312:…	13097764	16326199	14275313	14715796	12188400	17101486	12267267	12427410	13137045	12639437	12512752	21103374	17344476	25101128	18593372	22484128	19504918	19237906	20305186	20676082	21898744	19757206
5755	11.384	TG 58:8|TG 18:1_18:1_22:6	-1.13918	0.00479125	0.050853	[M+NH4]+	+	adduct linked to 5793_[M+Na]+	TRUE	TG	TRUE	TRUE	100	100	44.8	82.3	100	1876.09	CLN3_pos_KO01	948.7981:184156560 949.80145:241601216 950.80481:180882336	71.04963:834147 71.08635:2968214 79.05505:9183408 81.07046:22139662 83.0499:696140 83.08659:14227511 85.0658:1171325 85.10204:2074991 91.05457:8542093 93.07035:11771553 95.05017:924902 95.08607:23173270 97.06519:1723795 97.10217:10186397 99.08143:813089 105.07071:4757712 107.04982:410780 107.08663:7877917 109.06578:562860 109.10127:11805311 111.08141:968394 111.11784:4237384 113.09659:445767 117.…	1089578752	1041461824	1003142720	955452672	880318080	946063296	797320960	882863040	897776896	823715648	817738496	963304128	1045653056	1189788800	917008000	1149692928	1111600256	1008420352	1100528128	979019584	1054863872	1026211392
5758	12.888	TG 57:1|TG 16:0_23:0_18:1	-1.53343	0.000813611	0.0160773	[M+NH4]+	+	adduct linked to 5796_[M+Na]+	TRUE	TG	TRUE	TRUE	100	99.9	47.7	89.9	100	205.66	CLN3_pos_WT02	948.89209:4488624 949.89544:6816451 950.8988:3366864	71.04963:14806 71.0863:710676 74.09703:56424 79.05499:77888 81.07113:675634 83.08649:605493 85.06606:38354 85.10205:525444 91.05542:9196 93.07037:108012 95.08598:938363 97.06519:17972 97.10213:507109 99.08169:34043 99.11752:43449 107.08654:78146 109.10239:528488 111.08145:35287 111.11777:213257 113.09658:13046 121.10252:193462 123.11732:256865 123.24211:8459 125.09717:18416 125.13307:70389 127.14…	6301824	14716273	6186194	12772452	8608971	11555326	6820508	8827847	10918074	10908296	10714354	10245346	18939876	15825219	16681854	11785623	19473734	10769782	12638689	16799926	17402178	15554880
5827	10.405	TG 59:12|TG 15:0_22:6_22:6	1.38073	0.0018118	0.0273422	[M+Na]+	+	adduct linked to 5800_[M+NH4]+	TRUE	TG	TRUE	TRUE	100	99.9	65.5	73.6	100	21.49	CLN3_pos_WT05	959.70703:803362 960.71038:536223 961.71374:634160	71.08633:31470 79.05499:33429 81.07067:35560 83.08651:10984 85.10207:12078 91.05536:45039 93.0703:25774 95.08578:41034 105.07077:20584 107.08553:9058 109.10251:16953 117.07038:18091 119.08672:19761 121.10266:10655 122.15379:5958 129.07048:7527 131.08658:23011 132.0912:6306 133.10248:14036 135.11632:9182 145.101:12806 159.11659:6356 180.11366:7184 225.22105:5848 351.23111:27640 609.48505:24337 631…	3343227	4194936	4714690	4173830	3698340	4550416	4005699	4209446	3896168	3418186	3609248	2525975	2276496	3790350	2110430	3368690	2975678	2316275	2936780	2832387	3208378	3391146
5826	10.301	TG 59:12|TG 17:1_20:5_22:6	1.28065	0.268589	0.565262	[M+Na]+	+	adduct linked to 5801_[M+NH4]+	TRUE	TG	TRUE	TRUE	100	99.9	66.1	74.6	100	10.92	CLN3_pos_KO03	959.70679:584743 960.71014:529339 961.7135:308777	71.08632:8028 75.28889:5359 79.05499:15763 81.07121:29789 83.08651:10129 91.05546:21449 93.07126:25449 95.08627:28465 97.1022:5729 105.07078:15525 107.08672:11403 117.0704:9464 119.08673:12362 121.10124:12175 123.11742:6796 129.0705:6259 129.92154:5765 131.08659:12164 133.10083:8208 135.11803:7659 149.1346:5851 201.16335:6489 208.85965:5678 260.83334:5850 325.27164:8201 351.23184:8292 631.46558:3…	3649998	3575175	2454087	4817574	3677218	4320992	2325333	2325874	2210112	2103289	2298246	1545374	3174012	2361912	3516458	2175984	1879450	2017158	3765961	1180400	3302567	1440688
5830	12.314	TG 58:5|TG 18:0_18:0_22:5	-1.78572	1.12673e-06	0.000268702	[M+Na]+	+	adduct linked to 5804_[M+NH4]+	TRUE	TG	TRUE	TRUE	100	100	67.5	74.8	100	27.85	CLN3_pos_KO03	959.80316:810172 960.80651:1028300 961.80987:640195	71.08632:15107 73.3577:5639 77.78625:6025 79.05424:7544 81.07037:16538 83.08652:10479 85.10207:13212 88.92955:5802 91.05547:10527 93.07126:7881 95.08604:20864 97.1022:11773 97.97286:5422 105.07078:5532 109.1013:11659 119.08674:6431 123.11742:7500 145.33018:6215 161.97487:5537 203.49893:6140 232.51595:5890 353.24722:8590 607.56824:7380 629.54346:10008 653.55792:11637 655.55328:7745 675.52899:16218…	2249319	5879135	3118798	3710158	3049834	5525998	2941548	2856727	2890960	3134854	3937124	5174084	5461034	7901914	4839199	7814738	6370970	5078012	6066677	6341592	7042941	8077876
5774	11.543	TG 58:7|TG 18:1_18:1_22:5	-1.40663	0.396037	0.676951	[M+NH4]+	+	adduct linked to 5807_[M+Na]+	TRUE	TG	TRUE	TRUE	100	100	41.1	87.4	100	318.27	CLN3_pos_WT01b	950.81525:10172062 951.8186:29614996 952.82196:48666088	71.05028:141687 71.08625:628573 77.03973:77220 79.05486:1938766 81.07102:4444498 83.0499:105544 83.08641:3194346 85.06581:222682 85.10188:467212 91.05528:2189610 93.07113:2562111 95.05017:194753 95.08591:5170638 97.06602:277164 97.10207:2032926 99.08133:412761 105.07066:1461924 107.08651:1853565 109.06578:82891 109.10233:2537603 111.08147:279516 111.11794:805029 113.09659:166269 115.05443:83691 1…	110163240	198511344	172108112	76663240	151149632	172882704	130585336	161504864	98326448	106467160	106901688	211628736	19688026	368353440	154117504	161317104	218188704	141083856	341758336	185336608	90857312	196889008
5843	10.627	TG 59:11|TG 16:0_21:5_22:6	-1.32772	0.680958	0.859513	[M+Na]+	+	adduct linked to 5811_[M+NH4]+	TRUE	TG	TRUE	TRUE	100	99.9	65.6	74.5	100	8.07	CLN3_pos_KO04	961.72247:142261 962.72582:493562 963.72918:463496	71.08632:11516 75.54481:6134 79.05499:18048 81.07037:22109 83.08651:9398 85.10207:8950 91.0553:30536 93.0703:20437 95.08622:27997 97.1022:9576 105.07078:16592 107.08673:8502 109.1013:13439 115.33186:6543 117.0704:9736 119.08674:12463 121.10124:9536 123.11742:7892 131.08659:15572 133.10249:9396 145.10289:10685 157.10204:6713 159.11876:7881 159.78012:6679 189.66861:6653 213.12643:7048 290.409:6155 …	381325	1421731	1549292	879446	1010020	964888	283899	1044376	3563276	1534155	3065046	963175	4574722	233957	1116596	1914346	1045889	3966605	3970206	514625	1183816	1357878
5788	12.179	TG 58:6|TG 18:0_18:0_22:6	-1.65443	3.7647e-07	0.000188274	[M+NH4]+	+	adduct linked to 5819_[M+Na]+; similar chromatogram in higher mz_5924; similar chromatogram in higher mz_5954; similar chromatogram in higher mz_5981	TRUE	TG	TRUE	TRUE	100	100	43.3	85.2	100	608.08	CLN3_pos_WT01	952.82666:27192124 953.83001:21011546 954.83337:17145958	71.08637:439222 79.05499:160714 81.07038:451901 83.04991:17996 83.08651:229288 85.06582:20912 85.10207:365752 91.05546:251412 93.07024:180903 95.05018:27309 95.08604:529578 97.0652:18031 97.1022:221255 99.11744:24692 105.07076:163475 107.08666:106786 109.10253:307396 111.11795:87126 115.05444:13701 117.07026:144916 119.08675:147138 121.10127:104809 123.11726:147289 125.13323:22220 128.06268:11076…	82104624	110937160	88220312	104577264	73648680	112947296	62328284	78012808	74978168	69315856	67714712	122450880	116511632	185714960	113489224	155602224	135440512	122856248	141054112	142909328	149561488	144399792
5801	10.294	TG 59:12|TG 17:1_20:5_22:6	1.29457	0.0813659	0.301618	[M+NH4]+	+	adduct linked to 5826_[M+Na]+	TRUE	TG	TRUE	TRUE	100	99.9	27.5	79.3	100	46.58	CLN3_pos_KO03b	954.74707:3139665 955.75042:4070802 956.75378:2357019	71.08632:12292 72.8271:5927 79.05499:81054 81.07112:120680 83.08638:47260 85.06584:6051 85.10207:6944 89.10174:6965 89.2853:5315 91.05534:111437 93.07123:90740 95.05021:8753 95.08601:116653 97.06626:15579 97.1022:28004 105.07059:68188 107.08656:50327 109.10251:47412 111.1179:16664 117.07022:63851 119.08671:87597 121.10258:59580 123.11742:16157 129.05632:7039 129.0705:40009 131.0864:86081 133.1023…	10755785	14792535	10612413	15690559	10668306	16453137	11583350	10362160	12788776	9491406	8310757	7317188	9411357	12186856	8420520	10335140	9768184	9115751	8698000	7685860	10196917	8449371
5800	10.405	TG 59:12|TG 15:0_22:6_22:6	1.60919	0.000948694	0.0178028	[M+NH4]+	+	adduct linked to 5827_[M+Na]+	TRUE	TG	TRUE	TRUE	100	99.9	25.5	74	100	52.08	CLN3_pos_KO03b	954.74683:3720905 955.75018:5317479 956.75354:1768140	71.04964:15577 71.08649:281333 77.039:15627 79.05515:450659 81.03431:14298 81.07053:512776 83.05004:36912 83.08665:151193 85.06582:19232 85.10223:198076 86.09669:11356 91.05468:634004 93.07046:457587 95.05034:61048 95.08619:586125 97.0653:45160 97.10244:70152 99.08144:11165 99.11744:12206 103.05501:17622 105.04531:15745 105.0709:351874 107.04983:18508 107.08687:207815 109.06579:18028 109.10142:29…	13478993	14894676	13827537	11524012	10285261	16961388	9735163	11896008	10450163	10298865	9618693	6682156	6603944	8999854	7077763	8653563	7365140	6939670	8029508	6929656	7429572	7921499
5804	12.322	TG 58:5|TG 16:0_18:0_24:5	-1.58334	6.15037e-06	0.000670507	[M+NH4]+	+	adduct linked to 5830_[M+Na]+	TRUE	TG	TRUE	TRUE	100	100	23.6	86.1	100	64.52	CLN3_pos_KO02b	954.84198:4957688 955.84533:6805192 956.84869:2754046	71.05029:11717 71.08634:337683 79.055:147760 81.07039:429503 83.08653:225101 85.06583:18492 85.10211:244055 91.05546:199660 93.07034:167164 95.05019:17219 95.08606:494751 97.06522:24890 97.10227:199521 99.08144:25647 99.11851:12398 105.07076:150555 107.08676:112294 109.10251:271828 111.08142:15008 111.11797:79020 113.09661:11029 117.07042:99628 119.08666:153062 121.10114:140412 123.1175:138109 12…	13523400	29674742	16088782	22436358	14796067	29639548	10619378	14912996	14971396	14741692	14291577	22702724	25903910	33155388	24332936	30428988	29153662	23420218	24946510	30124470	31944092	33739776
5873	12.823	TG 58:2|TG 16:0_18:1_24:1	-1.27124	0.000699895	0.0142811	[M+Na]+	+	adduct linked to 5838_[M+NH4]+	TRUE	TG	TRUE	TRUE	100	100	68.9	74.9	100	109.09	CLN3_pos_KO05	965.84784:4004390 966.85119:5524746 967.85455:1582815	71.08626:43349 79.05499:8529 81.07104:71987 83.08646:83688 85.10224:32473 93.07126:14591 95.08585:108101 97.10215:65580 109.10242:53409 111.11731:29956 121.10267:17189 123.11777:29095 125.13327:8369 135.11801:18988 137.13312:7935 149.13263:14234 165.04733:11041 226.95076:8432 239.23882:9054 265.25244:13978 349.34576:11860 577.52612:46872 599.49603:67441 605.54767:11722 627.53052:9549 633.58136:89…	14926977	15313388	15781763	13738920	12643710	14233896	11059628	14671749	11440389	11387748	9039344	17109820	16144651	19239892	15760702	18369536	17434850	14283169	17870844	16243752	16915182	13988688
5811	10.648	TG 59:11|TG 17:0_20:5_22:6	-3.63922	0.0119738	0.0931778	[M+NH4]+	+	adduct linked to 5843_[M+Na]+	TRUE	TG	TRUE	TRUE	100	99.9	25.5	87.6	100	95.46	CLN3_pos_WT02b	956.76331:1512659 957.76666:3346130 958.77002:4170764	71.08648:122061 77.57897:6842 79.05522:200964 79.81188:6481 81.07052:254084 83.04992:13450 83.08669:81091 85.06583:14399 85.10228:86431 86.0967:13134 91.0547:287460 93.07048:211672 95.05019:25402 95.08621:265696 97.06521:29593 97.10226:68761 99.08038:7736 103.05502:8029 105.071:189730 107.04984:8473 107.08575:116064 109.0658:9968 109.10163:123144 111.08016:8641 111.11787:12733 115.05444:18524 117…	6462013	8085809	13846438	2864976	5418818	6881856	7387896	13474704	7474231	4770492	2198914	28754730	6912492	39681048	2917163	30920576	44980364	38920904	30832638	43875596	3499268	15716720
5882	9.355	TG 60:15|TG 18:4_20:5_22:6	1.24309	0.791341	0.915831	[M+Na]+	+	adduct linked to 5848_[M+NH4]+	TRUE	TG	TRUE	TRUE	100	99.9	63	72.5	100	17.21	CLN3_pos_WT02	967.672:406437 968.67535:374715 969.67871:214405	79.05488:30121 80.14204:5469 81.07114:15917 91.05541:36856 93.07029:24741 93.62114:6083 95.08602:16910 100.05195:6292 105.07076:19668 107.08672:6351 117.07038:9629 119.08672:17907 121.10266:7173 131.08658:17676 133.10248:13586 145.101:8700 150.43729:5969 159.11659:8630 170.43832:5875 173.13312:7263 201.16333:6589 226.95074:6416 247.02678:6171 412.76523:5956 473.24423:6014 520.49622:6225 639.44232…	1457019	3949392	1606084	2110691	1737836	4562099	1549935	1774859	2441782	2322066	2283206	2153816	2028490	1100863	1529378	1087654	2058365	1736654	2002410	1866273	3271660	1915154
5894	9.686	TG 60:14|TG 18:3_20:5_22:6	-1.18215	0.00437229	0.0474853	[M+Na]+	+	adduct linked to 5859_[M+NH4]+	TRUE	TG	TRUE	TRUE	100	99.9	66.1	74.6	100	12.33	CLN3_pos_KO09b	969.69336:871694 970.69671:1209143 971.70007:463551	75.42091:5608 76.50397:5563 77.659:5586 79.05508:50754 81.07052:41888 83.08733:6769 90.9781:8287 91.05557:43331 93.07049:43602 95.05021:8205 95.08641:39525 95.82687:5999 102.91145:5823 105.07078:26154 107.08673:22086 109.10252:13422 110.00972:5740 116.58512:6256 117.0704:20336 119.08674:21435 121.10268:24558 129.0705:8383 131.08659:23341 133.10085:11930 135.11803:13856 143.0865:5919 145.10101:157…	5379501	7882124	5777948	5436174	4299647	7821509	4052392	5250464	5592076	4059435	4466494	7195174	6619327	5023900	6935814	6780056	6738152	5079076	5501708	6658908	7533104	6884995
5838	12.825	TG 58:2|TG 16:0_18:1_24:1	-1.31096	0.000154869	0.00499377	[M+NH4]+	+	adduct linked to 5873_[M+Na]+	TRUE	TG	TRUE	TRUE	100	100	55.4	91.1	100	909.39	CLN3_pos_KO02b	960.8891:23566992 961.89245:18100656 962.89581:16442580	71.05023:69387 71.08633:1621162 74.09698:21492 79.05496:367314 81.07037:2646104 83.04986:19511 83.0865:2613279 85.06579:147857 85.10207:1209764 91.05537:34280 93.07029:490248 95.08602:3503238 97.06526:89602 97.10216:2134704 99.0814:116977 99.11739:62107 101.09666:16462 105.07067:14511 107.08662:385657 109.10247:1900937 111.08149:97422 111.11781:826590 113.09667:82358 113.13268:20329 119.08662:147…	95761952	122863480	105419672	85635728	84994192	112260136	67016244	92394576	82950440	80157304	64107516	100571872	118527704	148852112	108965240	117172288	132247760	102588424	120026808	113713344	121803960	118054408
5848	9.354	TG 60:15|TG 18:4_20:5_22:6	1.13869	0.471857	0.732187	[M+NH4]+	+	adduct linked to 5882_[M+Na]+	TRUE	TG	TRUE	TRUE	100	99.9	16.9	73.6	100	16.64	CLN3_pos_WT01	962.72113:490835 963.72448:385143 964.72784:325419	72.09019:6817 79.05492:90664 81.07106:70493 83.0865:6680 85.06583:6828 91.05529:134961 93.07027:89635 95.05019:10422 95.08595:69177 97.06522:13402 105.07063:85196 107.08648:43256 109.1025:22794 117.07034:84844 119.08653:82777 121.10129:36167 123.08075:7247 123.11741:10223 129.07021:42650 131.06885:6976 131.0865:107204 133.10268:50111 135.08092:7062 135.118:23264 141.07045:10559 143.08647:27737 14…	1035935	3767115	1450774	3825896	1468151	5204108	1580535	1306489	2206458	2166800	1848233	1839655	1919858	832898	1993488	2237917	2439357	1888879	2086394	2322290	2755210	2394876
5922	10.515	TG 60:12|TG 18:1_20:5_22:6	-1.23452	0.0101468	0.0847193	[M+Na]+	+	adduct linked to 5889_[M+NH4]+	TRUE	TG	TRUE	TRUE	100	99.9	66.9	74.4	100	202.85	CLN3_pos_KO04	973.71851:5946660 974.72186:6718925 975.72522:4295522	71.08631:13752 79.05497:159378 81.07109:140425 83.08643:84523 85.10206:13600 91.0553:173239 93.0711:133932 95.05019:23704 95.08595:162471 97.06522:17363 97.10207:45600 105.07066:96628 107.08662:71670 109.10228:68431 111.11789:17957 117.07017:78696 119.08663:81343 121.10249:72359 123.11741:15753 129.07013:34948 131.0864:94556 133.10229:45605 135.11768:59706 143.08647:27897 145.10077:55942 147.1181…	43993684	52095176	45734644	52782776	42776696	53817900	17904282	48007980	45814316	44513700	46367752	58029240	55904280	64214060	53418544	56761372	55408856	53379296	54164496	48267256	56516472	53554828
5921	10.651	TG 60:12|TG 16:0_22:6_22:6	1.02932	0.671483	0.855099	[M+Na]+	+	adduct linked to 5890_[M+NH4]+	TRUE	TG	TRUE	TRUE	100	99.9	57.6	73	100	334.66	CLN3_pos_WT02	973.71881:5127524 974.72216:13780298 975.72552:10144170	70.07427:12557 71.08623:91858 79.05495:207310 80.05814:21160 81.07106:235529 82.07392:36298 83.04992:20983 83.08641:80220 84.08977:14950 85.1022:57645 91.05534:250136 92.05886:27564 93.07114:192112 94.07396:31298 95.05019:19727 95.08591:198796 96.09021:31341 97.10218:57236 98.10518:14411 105.07056:127948 106.07448:22578 107.08661:95476 108.08936:20117 109.10236:108375 117.07035:126962 118.07346:2…	75746744	61679476	80897984	69881936	74662752	79626048	73867664	75481008	56945856	53417024	53442884	76373656	63681976	9937141	60988192	84273112	66303968	79854992	80037648	71647944	71037776	69988128
5859	9.693	TG 60:14|TG 18:3_20:5_22:6	-1.25829	0.00224319	0.0311624	[M+NH4]+	+	adduct linked to 5894_[M+Na]+	TRUE	TG	TRUE	TRUE	100	99.9	25.4	88.7	100	34.55	CLN3_pos_KO05	964.73706:1448881 965.74041:2015720 966.74377:998504	71.05029:8251 77.03974:7591 79.05497:257050 81.07037:274934 82.45599:7030 83.04993:18710 83.08667:36338 85.06583:14232 91.05543:303558 93.0703:304440 95.05019:28950 95.08604:246453 97.06523:35135 97.10219:19470 105.07072:202092 107.08669:174217 109.06581:13145 109.10248:105258 111.08143:14725 115.05446:12280 117.07035:191999 119.08667:198715 121.10123:171616 123.08076:13773 123.11748:34062 128.06…	9263733	15272498	9694029	8036332	6980586	16736359	7608342	7738050	5128766	8249030	4703288	11377225	8720232	13083984	10916656	12289316	12557775	8331913	12606000	10315614	13037460	11851270
5890	10.659	TG 60:12|TG 16:0_22:6_22:6	-1.10168	0.596854	0.811495	[M+NH4]+	+	adduct linked to 5921_[M+Na]+	TRUE	TG	TRUE	TRUE	100	99.9	29.3	69	100	2422.02	CLN3_pos_WT02b	968.76404:26524004 969.76739:131638304 970.77075:74724400	71.05028:332090 71.08633:5500854 77.039:231657 79.05497:7835268 81.07033:8949626 83.04986:713568 83.08652:2994593 85.10202:3815994 91.05537:11510782 93.07027:7696673 95.05026:1151954 95.086:10018094 97.06519:751195 97.10214:1869873 99.11743:203692 103.055:326791 105.0707:6791435 107.04981:368252 107.08661:4040466 109.06578:391195 109.10239:4931967 111.08141:372149 111.11786:347973 115.05575:39676…	617521536	579034304	586775936	144159104	556129728	606166976	511852160	576104704	105667776	334078144	99790696	562286464	118201392	717544896	51151540	658562368	457231072	511498560	680662080	486730656	438995040	514089216
5889	10.509	TG 60:12|TG 18:1_20:5_22:6	-1.06966	0.0479986	0.220206	[M+NH4]+	+	adduct linked to 5922_[M+Na]+; similar chromatogram in higher mz_5984; similar chromatogram in higher mz_6062	TRUE	TG	TRUE	TRUE	100	99.9	25.5	85.9	100	1297.11	CLN3_pos_KO07b	968.76245:53137972 969.7658:62815760 970.76916:51997592	71.04963:241620 71.08655:396486 77.039:195259 79.05503:5450008 81.07042:6048227 83.05003:358791 83.08656:2627584 85.06596:356155 85.10204:246130 91.05547:6926796 93.07034:5502002 95.05016:619188 95.08607:5802482 97.06525:816179 97.1022:1689902 99.08142:170752 103.055:144706 105.0453:219802 105.07079:3964072 107.04981:141365 107.08672:3233525 109.06578:299480 109.10131:2608109 111.0816:330832 111.…	280813280	386692768	311522080	346426336	256939904	411625952	219119952	267867024	247494368	234381408	242756112	281593280	290306240	386872704	260798336	355117920	317023968	280274368	324393472	291293184	323951552	317316800
5959	12.885	TG 59:2|TG 16:0_18:1_25:1	-1.37652	0.0232335	0.140494	[M+Na]+	+	adduct linked to 5934_[M+NH4]+	TRUE	TG	TRUE	TRUE	100	99.9	68.8	74.4	100	2357.71	CLN3_pos_KO05	979.86249:436623 980.86584:451235 981.8692:323515	71.08632:15179 74.09706:7929 80.30325:6105 81.07104:29345 81.18332:5869 81.48963:6140 83.0865:27822 85.10207:10204 85.95026:5834 95.08601:33665 95.34135:6212 97.1022:24147 109.10252:17192 111.11665:7945 121.10268:5989 122.80713:6134 123.11743:10393 135.11803:9181 149.13264:5906 165.04733:8224 430.32956:5638 599.49896:11321 675.62323:11594 697.61786:14008 723.62085:7008 979.85547:411165	1717515	1184442	1644360	1597796	1449277	2217984	1104258	1571176	1657799	706494	1744393	2078922	2143968	2987855	1724413	1406428	2822051	1440862	819679	2314750	2740038	2365116
5968	11.787	TG 60:8|TG 18:1_20:1_22:6	2.03304	0.000119495	0.00422178	[M+Na]+	+	adduct linked to 5941_[M+NH4]+	TRUE	TG	TRUE	TRUE	100	100	66.1	74.9	100	68.33	CLN3_pos_WT01b	981.7851:1622526 982.78845:1173283 983.79181:1969499	71.08631:15348 74.09703:382280 75.10059:28089 79.05505:42713 81.07107:87201 83.08641:61064 85.10207:16094 91.05554:44693 93.07024:40078 95.08595:86716 97.10209:48143 105.07076:20484 107.08685:29909 111.11789:24261 117.07038:15448 119.08672:16534 121.10133:43353 123.11741:22482 131.08658:19329 133.10246:10276 135.11742:42035 145.101:9780 149.13458:10804 157.10201:8430 163.1496:12524 173.13312:7316…	14656057	15642357	15916472	14801568	13538016	13262331	12951152	12417166	16309581	18065564	16356475	8585295	3746458	7003488	9150764	11332735	7447421	2391870	5928558	10257436	6558704	8223527
5970	12.99	TG 59:1|TG 16:0_25:0_18:1	-1.22736	0.261934	0.558492	[M+Na]+	+	adduct linked to 5942_[M+NH4]+	TRUE	TG	TRUE	TRUE	100	99.9	63.4	74.1	100	14.05	CLN3_pos_WT03b	981.87512:102967 982.87847:477019 983.88183:168485	71.08631:24909 81.07036:19371 83.08651:14477 85.10207:8938 90.97716:6108 95.08634:27078 97.1022:18023 111.1179:10507 123.11742:10137 165.04979:40987 180.00732:6044 216.92389:5914 223.32106:6537 226.95076:12446 247.9756:7204 341.25327:6738 442.35291:6398 480.20508:6032 510.85519:6771 577.52661:7698 599.4989:6782 677.64478:8817 697.59802:6982 699.61981:6110 725.63092:6001 981.86719:319598	414002	642229	520907	455327	172238	388414	375896	516244	510319	316653	641786	627956	869786	663450	765210	523413	285892	455344	426383	443830	378793	640306
5934	12.886	TG 59:2|TG 16:0_18:1_25:1	-1.40646	0.00127086	0.021876	[M+NH4]+	+	adduct linked to 5959_[M+Na]+	TRUE	TG	TRUE	TRUE	100	99.9	34.1	86.3	100	166.53	CLN3_pos_KO03b	974.90869:3945379 975.91204:6054468 976.9154:4282892	71.05028:25726 71.08634:484510 74.09711:79663 79.05495:120164 81.07039:760880 83.08652:701738 85.06596:37409 85.10207:356247 91.05543:15442 93.07038:164953 95.08604:984155 97.06622:25513 97.10217:622419 99.08143:30385 99.11744:22585 107.0867:124008 109.10244:519334 111.08154:42812 111.11786:268372 113.0966:27551 113.13276:11970 121.1012:297229 123.11736:265796 125.09718:18993 125.1333:75700 127.1…	7988948	17425610	9460357	15192107	9647146	14221015	5305730	9926930	11739030	10337430	9943596	11831136	17739186	17917516	16324024	12518105	18102774	12012263	14451235	15365966	17010328	17173698
5990	10.434	TG 61:13|TG 17:1_22:6_22:6	1.54973	0.0335474	0.17751	[M+Na]+	+	adduct linked to 5963_[M+NH4]+	TRUE	TG	TRUE	TRUE	100	99.9	63.2	73.2	100	17.92	CLN3_pos_WT03b	985.70874:89458 986.71209:447636 987.71545:248263	72.43242:5303 75.96523:5565 79.05499:23776 79.3774:6032 81.07056:28650 82.65569:5629 83.08651:13647 83.3914:6590 84.56276:5418 91.05546:22267 93.07036:26847 95.08603:25809 97.1022:14172 105.07077:19424 109.10251:8832 117.07039:10335 119.08672:13574 121.10123:13927 131.08658:17684 135.11632:6075 175.14598:7876 188.63814:5432 301.55759:11761 301.61945:6232 322.45001:6396 331.26642:7141 351.23181:13…	2311866	1610476	2169414	2086006	2081711	1810623	1912916	2193073	1987030	1659484	1627130	2177969	436544	1991992	157422	817695	176052	1852819	2006289	1635990	1755285	832912
5941	11.784	TG 60:8|TG 18:1_20:1_22:6	-1.02768	0.491059	0.747394	[M+NH4]+	+	adduct linked to 5968_[M+Na]+	TRUE	TG	TRUE	TRUE	100	100	40	80.9	100	484.64	CLN3_pos_KO07b	976.8316:27067238 977.83495:22183176 978.83831:59252424	71.05024:99243 71.0863:362096 79.05495:1191879 81.07112:2685744 83.0499:88825 83.08647:1937110 85.06566:112944 85.10186:232632 91.0554:1162334 93.07024:1382240 95.05038:127192 95.08598:2841126 97.06502:181609 97.10212:1601970 99.08132:131005 105.0453:38714 105.07066:656693 107.08661:905315 109.06577:50870 109.10239:1548436 111.08125:133976 111.1178:555165 113.09647:111393 115.05442:71827 117.0702…	154600416	182075696	168280960	164164512	127434744	156389072	106764304	148548464	150562720	143225968	130886272	130721408	170678432	167479920	145788128	138103520	180731808	132222392	134562640	150187952	161747744	165915536
5942	12.988	TG 59:1|TG 16:0_25:0_18:1	-1.40083	0.0363009	0.187118	[M+NH4]+	+	adduct linked to 5970_[M+Na]+; similar chromatogram in higher mz_6340	TRUE	TG	TRUE	TRUE	100	99.9	43.7	89.1	100	43.94	CLN3_pos_WT03	976.92169:1297113 977.92504:1163371 978.9284:969267	71.08643:208512 74.09772:12051 79.05498:29019 81.07049:214150 81.1731:6482 83.08665:173650 85.10218:185018 93.07059:31224 95.0862:283962 97.10233:158640 99.08145:12458 99.11745:13987 107.08671:21383 109.10141:156073 111.08143:7738 111.1179:69101 113.09662:7224 113.13277:7649 121.10114:50077 123.11761:77898 125.0972:10350 125.13326:20780 135.11783:53608 137.1331:28277 149.13261:25800 151.14888:170…	2928254	5379300	2628423	5019204	3159865	2776582	2881154	2906050	3759738	3294690	4613724	3148413	6824768	3941866	5638880	4189854	6712608	3593947	4352636	4940659	6327689	5447000
6004	10.805	TG 61:12|TG 17:0_22:6_22:6	-1.73315	0.0187501	0.123179	[M+Na]+	+	adduct linked to 5973_[M+NH4]+	TRUE	TG	TRUE	TRUE	100	100	64.5	73	100	12.81	CLN3_pos_WT01b	987.73932:333536 988.74267:969610 989.74603:242069	71.08631:14660 74.25134:6908 79.05499:27388 79.42829:6337 81.07056:34164 81.79608:7019 83.08651:11876 85.10207:7237 91.05559:35571 93.07021:29670 95.08602:29881 97.1022:9442 105.07077:25286 107.08553:14322 109.10129:15065 117.07039:19395 119.08672:13261 121.10123:9922 131.08658:19266 143.08649:11721 145.101:14022 157.10202:6963 159.11659:7033 170.36192:6213 239.87164:7307 258.23019:6552 301.55759…	2422193	1006316	1901347	1546276	1518367	1092195	1232811	329387	1716203	838463	1709876	2519304	1063660	2298578	2202596	2322039	2641610	1512261	2616014	2897258	4265364	2201776
6005	10.878	TG 61:12|TG 17:0_22:6_22:6	-1.0011	0.984598	0.99345	[M+Na]+	+	adduct linked to 5973_[M+NH4]+	TRUE	TG	TRUE	TRUE	100	100	65.9	73.4	100	8.95	CLN3_pos_WT08b	987.74097:146210 988.74432:547769 989.74768:299004	71.08631:13778 79.05516:30760 81.07031:31006 83.0865:11422 85.10207:9418 91.05576:40745 93.07029:23700 95.08617:34700 105.07076:19962 107.08672:10591 109.10128:14764 117.07038:17366 119.08672:18216 123.11742:9996 129.07048:6868 131.08498:19767 133.10083:7242 143.08649:8736 145.101:12055 351.23181:16553 478.8299:6911 518.93182:6205 561.02368:8370 637.51996:7905 659.49713:77600 717.4751:23365 987.7…	1178634	2251614	622756	1144026	1546628	1912543	1631820	2204965	1660764	804198	407087	1742048	2279033	989001	1082520	788612	286598	2474424	2217928	1303861	300883	1917067
6014	12.693	TG 60:4|TG 18:1_24:1_18:2	-1.51553	0.267354	0.564545	[M+Na]+	+	adduct linked to 5985_[M+NH4]+	TRUE	TG	TRUE	TRUE	100	100	64.6	74.8	100	1646.53	CLN3_pos_KO02b	989.85034:322004 990.85369:366721 991.85705:237002	74.09713:410337 75.10056:38011 79.05499:6297 81.07047:43169 83.08662:32262 84.56277:6700 85.10207:13813 87.30824:5866 93.07126:10444 95.08607:38681 97.1022:20284 100.11322:18344 109.10252:21286 121.10267:14132 123.11742:13516 124.85277:5491 135.11803:10129 139.75594:5804 149.1346:7323 165.04733:8584 208.9342:7587 265.25244:7068 435.96136:6467 601.52094:14581 623.50006:22530 685.61078:9090 707.593…	3087116	1758934	748844	820628	3030260	1533204	627228	3124818	2066218	1698282	1354053	4068444	3207364	3798794	2826942	2831257	3079785	3065648	1014160	2843894	3073096	273243
5963	10.461	TG 61:13|TG 17:1_22:6_22:6	1.09556	0.17328	0.454989	[M+NH4]+	+	adduct linked to 5990_[M+Na]+	TRUE	TG	TRUE	TRUE	100	99.9	30.1	74.8	100	90.81	CLN3_pos_KO08b	980.76758:2220912 981.77093:1775106 982.77429:1548765	79.05495:102342 81.07113:123542 83.0864:52336 85.06584:6723 91.05527:132930 93.07118:103649 95.05021:12645 95.08595:107836 97.06523:13159 97.10212:41342 105.07072:75586 107.08674:61529 109.10221:49445 111.1179:12706 113.09663:6879 117.07029:74387 119.0866:71616 121.10251:62259 123.11742:26033 129.07059:36676 131.08661:100456 133.10237:50686 135.08093:8214 135.11766:55136 137.09692:8316 137.13312:…	11422608	16179765	17555030	15677889	15183891	13425685	14381760	13781033	15421740	11137391	12281064	12338845	11289935	17420802	9779757	16357323	12766553	12189983	14043619	10744556	12315899	13555049
6029	12.823	TG 60:3|TG 18:1_18:1_24:1	-1.18425	0.00313044	0.0389079	[M+Na]+	+	adduct linked to 6001_[M+NH4]+	TRUE	TG	TRUE	TRUE	100	99.9	67.8	74.9	100	236.97	CLN3_pos_KO02b	991.86652:1294333 992.86987:977401 993.87323:986279	71.08632:24058 74.09704:174694 79.05499:18727 81.07118:80169 81.2847:7751 83.08652:90161 85.06584:9526 85.10207:15696 93.07126:18219 95.08601:102794 97.10215:66273 107.08672:19731 109.10225:46774 111.1179:20619 121.1015:32475 123.11742:23943 125.13327:8373 135.11746:30105 149.13263:13136 151.1489:10803 165.04961:15294 179.18315:7762 208.33896:20642 226.95076:12519 265.25244:19000 349.34576:7351 4…	5594684	5919687	5860454	5380230	5030158	5905370	4548710	6431096	5595056	5729937	5506640	6312671	7060261	8001454	5090457	6575016	7592790	5708162	7231251	6561168	6179034	6521362
5973	10.817	TG 61:12|TG 17:0_22:6_22:6	-1.29103	0.000674134	0.0139293	[M+NH4]+	+	adduct linked to 6005_[M+Na]+; adduct linked to 6004_[M+Na]+	TRUE	TG	TRUE	TRUE	100	100	27.1	71.9	100	95.61	CLN3_pos_WT08b	982.78198:4052383 983.78533:3587367 984.78869:3500628	71.04963:20026 71.0863:151318 77.039:10274 79.05498:414653 81.07111:475909 83.04991:30545 83.08646:188341 85.10207:102149 91.05538:564428 93.07023:386114 95.05015:49841 95.08598:509650 97.06518:41834 97.10214:172571 99.08143:11884 103.055:13223 105.07066:319007 107.04982:16029 107.0866:184522 109.06578:19688 109.10242:299172 111.11798:43800 115.05576:30787 116.06387:10923 117.07024:316645 119.086…	13826236	18140662	13711170	14570459	13564741	21762102	14166329	12018084	10368208	9876607	9464333	16871190	17001266	23964584	16636219	20134608	16589613	11035181	17250680	19127292	18672634	18267376
6038	9.547	TG 62:16|TG 20:5_20:5_22:6	1.07131	0.636951	0.836983	[M+Na]+	+	adduct linked to 6007_[M+NH4]+	TRUE	TG	TRUE	TRUE	100	99.9	65	72.2	100	118.15	CLN3_pos_WT03	993.68799:3948042 994.69134:2832502 995.6947:2687444	79.05496:245640 81.07114:140818 91.05532:295504 93.07115:191007 95.05027:33472 95.08595:128776 97.06521:25142 103.05502:10373 105.07067:152094 107.08679:75927 109.10249:29874 115.05444:11783 117.07034:141029 119.08656:144258 121.10255:59302 123.11739:10891 128.0627:11928 129.07047:57961 131.0863:152298 133.10233:60961 135.11798:28676 141.07043:9718 143.08636:44126 145.10245:80118 147.11798:37176 …	12288588	18544220	13064127	18364700	13325466	23401404	13560189	13051717	13887112	13782771	12902967	13993912	12404386	15662954	11711748	16279151	12351787	13936024	14959873	13472331	16517787	13822870
5985	12.682	TG 60:4|TG 18:1_24:1_18:2	-1.20843	0.0147409	0.106865	[M+NH4]+	+	adduct linked to 6014_[M+Na]+	TRUE	TG	TRUE	TRUE	100	100	50.6	91.4	100	200.91	CLN3_pos_WT03	984.89392:5958277 985.89727:9026033 986.90063:7183690	71.05028:17419 71.08639:117805 79.05505:149981 81.0704:775044 83.04991:14634 83.08653:438179 85.0658:36016 85.10204:76104 91.0555:64399 93.07035:192973 95.05018:14940 95.08608:780508 96.09019:11671 97.06519:39167 97.1022:359354 99.08143:29692 105.07089:64403 107.08678:166669 109.10252:415903 111.08141:31640 111.1178:128805 113.0966:27170 117.07171:11833 119.08654:54018 121.10126:289664 123.11746:…	26694348	34434984	27448012	30178086	22420230	25043694	17064908	19743428	25853468	23133486	22936896	24721882	31436436	34956624	30161228	29455542	35184080	25691898	32614936	29051282	31462800	27523852
6054	13.033	TG 60:1|TG 16:0_26:0_18:1	-1.3906	0.0855044	0.309933	[M+Na]+	+	adduct linked to 6023_[M+NH4]+	TRUE	TG	TRUE	TRUE	100	99.9	67.6	74.6	100	12.76	CLN3_pos_KO02	995.89392:269081 996.89727:397587 997.90063:205319	71.08632:14961 81.07037:20265 83.08651:11401 85.10207:17085 95.08633:31140 97.1022:15254 109.10252:13662 111.11665:7947 125.76222:6272 165.0497:50511 199.15105:6364 351.51465:5762 451.21255:6104 599.4989:6942 605.54767:6004 713.63287:8348 739.65869:8760 995.88666:280171	840701	892418	747384	866355	204028	432437	730988	833221	764919	845742	922152	1028653	835771	1018926	1160268	993595	981175	1040920	1045950	1180202	898601	1052442
6001	12.824	TG 60:3|TG 18:1_18:1_24:1	-1.18102	0.0160359	0.112722	[M+NH4]+	+	adduct linked to 6029_[M+Na]+	TRUE	TG	TRUE	TRUE	100	99.9	53	84.9	100	12840	CLN3_pos_WT07b	986.90509:12201429 987.90844:8954286 988.9118:8890318	71.04973:52637 71.08627:418667 79.05493:335044 81.07035:1855998 83.04987:20772 83.08647:1629686 85.06583:96912 85.10203:254881 91.05531:62233 93.07026:436449 95.05014:18179 95.08599:2136409 97.06522:98620 97.10211:1393084 99.08141:85602 101.09669:20520 105.07069:29819 107.08656:370730 109.10119:1159168 111.08121:108969 111.11771:572428 113.0963:75120 119.08664:34280 121.10112:854510 123.11724:523…	43667356	63796032	47764020	51161928	34992076	48578496	30330152	42832596	43511800	41919352	34439776	43340280	54927768	62718936	49443208	50047240	60912948	43729948	53177528	48329632	52963564	50832992
6159	7.552	PC 52:11	1.21535	0.338144	0.632661	[M+Na]+	+	adduct linked to 6031_[M+H]+	TRUE	PC	TRUE	TRUE	100	99.9	78.3	84.4	100	19.09	CLN3_pos_WT03b	1014.68646:396184 1015.68981:660394 1016.69317:410683	71.07409:15173 72.15529:6102 74.21221:7335 79.05499:21933 81.07036:19782 86.09759:138138 91.05546:24344 93.07029:20189 95.08603:18868 105.07077:18304 107.08672:6457 119.08672:7614 121.10123:7127 125.81825:7536 131.08658:12334 133.10083:10625 138.59796:6584 146.98225:204960 211.77353:8586 406.98434:6803 487.22824:11129 809.65021:10882 831.63385:213770 955.62775:90779 1014.6767:78308	904169	3143222	1656368	3002678	938352	1947176	1884714	1857301	2021455	2005627	1823302	893637	1619424	1013707	1730753	1778378	1201738	749716	1714868	2139286	2494097	2095102
6007	9.547	TG 62:16|TG 20:5_20:5_22:6	1.08165	0.339475	0.633719	[M+NH4]+	+	adduct linked to 6038_[M+Na]+; similar chromatogram in higher mz_6133; similar chromatogram in higher mz_6167; similar chromatogram in higher mz_6173; similar chromatogram in higher mz_6182; similar chromatogram in higher mz_6262	TRUE	TG	TRUE	TRUE	100	99.9	16.7	87.2	100	209.16	CLN3_pos_WT01b	988.737:4836710 989.74035:3726328 990.74371:3640735	71.05026:19162 74.09702:16920 77.03972:22302 79.055:816911 81.07036:605293 83.05014:43529 83.08641:82739 85.06581:43685 91.0554:1232334 93.07027:746678 95.0502:109798 95.08602:559204 97.06509:111221 97.10215:33651 103.05499:26901 105.04529:36356 105.07067:708986 107.08661:414917 109.06577:31206 109.10237:211862 111.08139:26416 115.05453:64740 116.06252:17257 117.07026:715455 119.08656:688576 121.…	15517915	29783504	17402426	32514722	18104458	44701356	18074636	17125534	19647158	19527792	17609522	17798880	19056328	22061530	17528106	20180078	20598538	18208688	21156602	21614260	28819914	24114404
6072	10.683	TG 62:13|TG 18:1_22:6_22:6	-1.06863	0.119643	0.373786	[M+Na]+	+	adduct linked to 6047_[M+NH4]+; similar chromatogram in higher mz_6211	TRUE	TG	TRUE	TRUE	100	99.9	65.2	73	100	213.84	CLN3_pos_WT02b	999.73395:8437897 1000.7373:6325374 1001.74066:5886873	79.05511:158713 81.07045:137475 83.04993:13689 83.08655:79099 91.05463:171141 93.0703:146173 95.05019:15108 95.0862:130366 97.06522:14811 97.10206:40570 105.07088:87510 107.08675:78041 109.10245:58446 111.11788:16681 117.07035:80494 119.08692:66188 121.10137:70199 123.1174:18051 128.0627:10733 129.07047:37696 131.08662:97168 133.1031:41298 135.11809:53179 141.07043:10244 143.08644:32485 145.10112…	50488444	45868480	53510540	49650680	43565520	45658628	44267704	50481560	44876072	41427292	42358504	51510104	46801864	59902384	44616668	53026048	47852216	51107568	50120996	47940324	46899216	47526372
6023	13.035	TG 60:1|TG 16:0_26:0_18:1	-1.1295	0.503532	0.755232	[M+NH4]+	+	adduct linked to 6054_[M+Na]+	TRUE	TG	TRUE	TRUE	100	99.9	54.1	93.9	100	2282.58	CLN3_pos_WT08b	990.93573:2613560 991.93908:3864005 992.94244:2008622	70.91548:6142 71.0863:51790 76.98606:6031 81.07108:57633 83.08636:57286 85.10203:44043 85.43932:6275 92.00295:6696 93.07125:9849 95.08592:82869 97.10228:47520 109.10197:41332 111.11789:20162 121.10266:14974 123.11742:23410 130.52451:5854 133.7643:5852 135.11801:20972 137.13139:9240 149.13263:9317 151.1469:6131 162.96187:5888 165.04951:50190 166.0511:6626 209.03796:14448 265.25241:15965 549.48016:…	5385814	9481590	5503504	7805268	5888018	4593326	5086210	5636032	7049308	7136766	7371092	5641824	6945244	10038651	6014314	6521522	7773249	6375735	6278344	7761356	7926388	8846625
6088	11.122	TG 62:12|TG 18:0_22:6_22:6	-1.43011	0.000458298	0.0107283	[M+Na]+	+	adduct linked to 6060_[M+NH4]+	TRUE	TG	TRUE	TRUE	100	100	65.3	72.9	100	60.75	CLN3_pos_WT02	1001.75537:4066219 1002.75872:5853863 1003.76208:4245666	71.08625:63377 79.05498:100448 81.07037:113135 82.07393:9097 83.08641:31665 85.10196:43414 91.05544:142298 93.07016:96758 95.05019:8213 95.08599:105946 96.0892:9436 97.10218:29812 105.04533:9125 105.07073:70493 106.07448:8875 107.08686:40619 109.10222:45221 117.07026:65701 119.08667:58908 121.10122:24563 123.1174:16290 129.07047:28074 131.08661:71828 133.1022:34255 135.118:17742 137.13483:9507 14…	11638864	10064536	12013660	6642463	8438891	10629854	9419325	10693713	8932446	6468461	7653334	15770767	9842632	18641468	10810316	14090320	11186133	14212143	13328691	13552738	13899694	11387838
6089	10.856	TG 62:12|TG 18:1_22:5_22:6	1.06099	0.683109	0.860471	[M+Na]+	+	adduct linked to 6061_[M+NH4]+	TRUE	TG	TRUE	TRUE	100	99.9	67.1	74.5	100	38.5	CLN3_pos_WT02b	1001.75592:2466362 1002.75927:3990044 1003.76263:2096428	74.09703:34187 79.05513:36110 81.07045:46124 83.0865:23853 91.05535:47377 93.07128:37567 95.08623:37474 97.10219:14819 105.07076:27749 107.08672:23696 109.10251:16695 117.07038:20784 119.08672:23247 121.10266:18395 129.07048:9472 131.08658:24418 133.10083:17274 135.11801:21484 145.101:19158 159.11659:9424 208.76894:10666 208.78838:11322 209.24574:8038 305.24496:7389 351.23181:24100 649.52319:1480…	13201814	15015878	12999054	14474502	12868848	17731124	12223986	13190681	10782681	10576501	10125649	14148602	10966665	17898760	12342936	5654670	13318285	3071123	14591038	14118036	14180301	14668713
6100	11.284	TG 62:11|TG 18:0_22:5_22:6	-1.54487	0.0371406	0.189799	[M+Na]+	+	adduct linked to 6071_[M+NH4]+	TRUE	TG	TRUE	TRUE	100	100	63.8	74.8	100	9.9	CLN3_pos_KO02	1003.77002:263845 1004.77337:429507 1005.77673:425386	71.08632:14842 79.05505:31403 81.07037:45009 83.04993:8580 83.08651:14515 85.10207:13243 91.05538:41630 93.07014:27686 95.08603:32782 97.1022:6744 101.79985:6639 105.07077:26250 107.08672:13280 109.10252:16228 117.07039:10864 119.08673:13767 121.10123:10433 123.11742:7392 129.0705:10483 131.08659:21930 133.10083:13350 141.07227:6083 145.10101:13130 147.9588:6173 230.42168:6230 301.51263:14990 351…	1963463	1278761	747878	2743476	1390271	4201578	1545228	1373970	1423280	1602181	1059902	2520208	410575	2904702	3513207	4283194	1023459	2400142	3050394	3737088	3776697	2242725
6047	10.678	TG 62:13|TG 18:1_22:6_22:6	1.00181	0.815794	0.927432	[M+NH4]+	+	adduct linked to 6072_[M+Na]+; similar chromatogram in higher mz_6186; similar chromatogram in higher mz_6211	TRUE	TG	TRUE	TRUE	100	99.9	26.7	71.7	100	919.56	CLN3_pos_KO09b	994.78131:59597776 995.78466:52434548 996.78802:63637168	71.05019:397884 71.08627:477255 77.03971:260446 79.05492:6560824 81.03428:174702 81.07105:7496012 83.05002:530649 83.08642:3395262 85.06579:347502 85.10179:345056 91.05532:7851804 93.07113:6776794 95.05013:801277 95.08591:6775026 97.0661:791630 97.10207:2194092 99.08141:139820 103.05498:218653 105.04528:263758 105.07059:4670027 107.04979:249781 107.08652:3617681 109.06561:371139 109.10229:3282905…	419778496	397287712	468879552	366183168	337919648	395186400	309272512	403625632	269421248	278627968	266099120	367275520	273884576	479857824	252246496	427523872	366234112	357535232	426615040	315117856	287208896	351705856
6060	11.123	TG 62:12|TG 18:0_22:6_22:6	-1.27256	0.00289062	0.0369708	[M+NH4]+	+	adduct linked to 6088_[M+Na]+	TRUE	TG	TRUE	TRUE	100	100	30.5	73.2	100	269.74	CLN3_pos_WT08b	996.79645:29164164 997.7998:42889104 998.80316:29241226	71.05028:30801 71.08638:458171 79.05503:741261 81.07039:821342 83.04991:71696 83.08646:245025 85.06582:22537 85.10207:328709 91.05545:1008457 93.0703:728752 95.05018:90488 95.08602:833649 97.0652:66265 97.10215:244656 99.08143:20695 99.11743:18949 103.05501:24280 105.0453:41423 105.07075:630035 107.04982:25897 107.08665:389145 109.06579:40956 109.10247:416912 111.08141:22439 111.11796:86010 115.0…	122737760	108167360	123515984	107332064	93186376	113406584	86133368	99960040	89399352	88242504	79053496	131918504	103947632	178823088	92108072	152529040	110190848	129571696	138621056	121015480	125403360	129851576
6061	10.854	TG 62:12|TG 18:1_22:5_22:6	-1.04263	0.0859057	0.310503	[M+NH4]+	+	adduct linked to 6089_[M+Na]+	TRUE	TG	TRUE	TRUE	100	99.9	31.6	84.5	100	187.72	CLN3_pos_KO01	996.79633:18554628 997.79968:31441288 998.80304:35988896	71.0498:119656 71.0864:133025 77.03899:57725 79.05512:1948684 81.07049:2579097 83.05005:131580 83.08663:1141232 85.06573:100966 85.10202:89500 91.05463:2537670 93.07041:2067842 95.05032:244611 95.08614:2382730 97.06538:192425 97.10226:685978 99.08147:166143 103.05499:35054 105.04528:56426 105.07085:1490022 107.0498:52150 107.0868:1256930 109.06576:73170 109.10138:1156026 111.08124:143570 111.1178…	96514464	118353752	102523104	102002784	88739416	142072288	78797208	85292720	64573340	62377656	64767764	83226232	86583112	101132512	79010728	116924840	97790104	87270536	107443304	92545992	94212648	102763992
6071	11.289	TG 62:11|TG 18:0_22:5_22:6	-1.25482	0.00317018	0.0393129	[M+NH4]+	+	adduct linked to 6100_[M+Na]+	TRUE	TG	TRUE	TRUE	100	100	28.9	84.9	100	98.11	CLN3_pos_KO08b	998.81:4757478 999.81335:3186174 1000.81671:4451034	71.05029:14244 71.08627:202632 71.42722:9419 77.03973:12877 77.86803:8750 79.05492:342402 81.07104:499857 83.04992:25346 83.0864:173257 85.06582:19658 85.102:135381 91.05534:543707 93.07112:381263 95.04996:42428 95.08592:440461 97.06554:42655 97.10207:138556 99.08144:26699 99.1185:8317 103.05502:14614 105.04531:13848 105.07059:359583 107.08656:253303 109.0658:10732 109.10238:236260 111.08141:1806…	27759366	45991496	29243042	37262024	23702544	42836516	21417198	29521516	23822904	20585828	23043068	33656444	30717678	46382460	28147388	42704988	28825052	37383776	39772588	36709712	40062568	43685780
6137	12.163	TG 62:8|TG 18:1_22:1_22:6	1.24914	0.00850141	0.0747135	[M+Na]+	+	adduct linked to 6104_[M+NH4]+	TRUE	TG	TRUE	TRUE	100	100	65.5	74.9	100	18.55	CLN3_pos_WT03b	1009.81085:943781 1010.8142:2102388 1011.81756:450987	71.08631:8693 74.09709:253517 75.1006:15316 79.05499:16112 81.07036:48183 83.08649:35443 91.05545:14474 93.07029:18391 95.08588:42596 97.10219:18835 105.07076:8637 107.08672:13799 109.10128:20837 111.11789:10139 117.07038:7385 119.08672:6951 121.10266:19384 131.08658:7979 135.11801:14778 321.31558:6706 351.23181:22578 374.27545:6603 659.58972:19308 671.49561:25518 681.5799:33108 699.54034:7275 72…	5111477	6346048	4606608	4120011	4002065	4830862	4007446	5180090	5927490	5077728	5161680	3415843	5241846	4408854	5098048	3552276	4011410	4012790	3792329	3043646	3531244	3418996
6156	12.741	TG 62:6|TG 16:0_24:0_22:6	-1.46925	0.0912875	0.320137	[M+Na]+	+	adduct linked to 6131_[M+NH4]+	TRUE	TG	TRUE	TRUE	100	100	63.6	74.8	100	14.88	CLN3_pos_WT03b	1013.84644:149880 1014.84979:721234 1015.85315:781308	71.08637:31167 77.73766:6606 79.05499:15198 81.07038:42296 83.08651:19405 85.10207:27622 91.05452:9946 93.07029:17723 95.08614:42158 97.1022:22520 100.85713:6437 105.07192:8118 107.08672:9776 109.10251:22553 109.70318:6701 111.11664:7068 119.08672:9494 121.10123:9069 123.11742:9770 131.08658:9114 135.11801:9516 137.13312:6378 145.10287:7702 250.8593:6571 302.41385:6374 351.23181:21686 380.57199:6…	1057854	1322242	1179190	951954	615067	1180008	923682	134927	1205409	709148	1146372	1474715	1330021	2594140	1383637	1309860	291255	1356549	1294728	1295150	1594016	1394144
6104	12.166	TG 62:8|TG 18:1_22:1_22:6	1.14548	0.284228	0.581303	[M+NH4]+	+	adduct linked to 6137_[M+Na]+	TRUE	TG	TRUE	TRUE	100	100	38.2	77.9	100	112.5	CLN3_pos_KO08b	1004.86029:6307410 1005.86364:4465538 1006.867:10816636	71.04991:40894 71.08649:144252 77.03973:13314 79.0551:402190 81.07048:936729 83.0499:31087 83.08659:693582 85.0659:40055 85.10201:94207 91.05463:392579 93.0704:437609 95.05048:53203 95.08612:1005404 97.06542:58928 97.10225:502358 99.08143:31710 103.055:11308 105.07077:229908 107.0868:292207 109.06578:19083 109.10135:513386 111.08162:50738 111.11794:192451 113.09659:19150 115.05443:18571 117.07039…	36800724	55701816	38023096	43639100	29466900	41101740	24269912	32787572	34484412	33634300	33917472	27362898	33932500	38533524	32061338	28616962	39785184	24159430	32167538	30670150	32411894	32838646
6131	12.737	TG 62:6|TG 16:0_24:0_22:6	-1.49621	0.000402053	0.00964804	[M+NH4]+	+	adduct linked to 6156_[M+Na]+	TRUE	TG	TRUE	TRUE	100	100	37.5	73.6	100	40	CLN3_pos_KO03b	1008.89008:2325275 1009.89343:3792032 1010.89679:2271364	71.08641:391752 79.05508:146037 81.07043:379617 83.04993:12097 83.08657:204602 85.06583:18125 85.1021:313512 91.05454:195198 93.07036:143502 95.05019:22361 95.08608:459668 97.10216:190476 99.11745:18106 105.07079:120865 107.08678:77631 109.10129:247499 111.1179:81469 113.13277:13597 117.07054:117152 119.08659:121624 121.10114:76015 123.11732:127185 125.13326:31342 129.07028:62284 131.08649:155162…	4532313	10211027	5361665	8567306	4844400	8052294	3809395	4110537	5972486	5696834	5148126	9255913	8386187	14698207	8671763	7585958	10424722	6903828	8433393	8118163	8404281	8325794
6031	7.548	PC 52:11|PC 20:5_32:6	1.22771	0.0539721	0.235809	[M+H]+	+	adduct linked to 6159_[M+Na]+	TRUE	PC	TRUE	TRUE	100	99.9	53.4	49.8	100	70.47	CLN3_pos_KO08b	992.70496:3508055 993.70831:2555079 994.71167:1886257	71.07406:113680 86.09752:1673987 94.12588:8660 98.9849:91913 104.10748:140735 105.53123:9176 125.00098:803930 146.98409:9464 147.45963:9458 172.93515:10394 184.07249:12254927 213.40384:9155 234.95161:8849 524.31555:9363 543.86823:8253 690.49268:12677 992.6958:208093	13105957	22764116	13813164	21387992	12663558	17673196	15764857	14537454	16545917	15144474	15005998	10498011	14696128	13206807	14174996	12620618	14741863	9051837	11766214	14077304	15790057	14692252
6191	9.74	TG 64:17|TG 20:5_22:6_22:6	1.02883	0.593591	0.809777	[M+Na]+	+	adduct linked to 6162_[M+NH4]+	TRUE	TG	TRUE	TRUE	100	99.9	63.5	71.1	100	292.53	CLN3_pos_KO07b	1019.70941:4823319 1020.71276:7580531 1021.71612:3675137	79.05507:328415 81.07042:186030 83.04993:26537 85.06583:11067 91.05549:434446 93.07036:313606 95.04999:55554 95.08607:163836 97.06522:25046 105.0708:234589 107.08694:107904 109.10262:42539 115.05578:20464 117.07044:209421 119.08657:176292 121.10125:76044 123.08075:19430 128.0627:13374 129.07053:90638 131.08655:236643 133.10229:95348 135.118:30592 141.07043:27724 142.07945:12415 143.08629:63908 14…	24650864	31781630	28530756	10081728	24303866	36237972	26782584	28426138	20032170	21189874	23715406	27808460	22072308	33326152	21263066	30092122	22614698	27360276	13320036	22500720	24794032	22854388
6205	9.949	TG 64:16|TG 20:5_22:5_22:6	-1.06371	0.062599	0.25864	[M+Na]+	+	adduct linked to 6171_[M+NH4]+; similar chromatogram in higher mz_6275; similar chromatogram in higher mz_6308	TRUE	TG	TRUE	TRUE	100	99.9	66.7	73.9	100	48.93	CLN3_pos_WT01b	1021.72253:1285904 1022.72588:911706 1023.72924:711069	79.05504:64557 81.07124:42495 83.0865:8804 85.03889:6462 89.78184:7904 91.05533:93427 93.07031:70439 95.04921:8992 95.0859:39909 105.07038:46319 107.08672:16077 109.10128:13208 115.05447:7781 117.07027:43602 119.08654:36508 121.10266:17542 129.07048:16391 131.08618:49926 133.10248:25038 145.10258:33394 147.11812:9619 157.10202:8921 159.11659:16234 171.1163:8773 173.13312:8209 201.16333:9118 276.0…	6620868	7406550	7152905	7869613	6782450	11007158	6765851	7069498	4650455	3448532	4116450	7019062	6044407	7905870	5915211	8608453	6315788	6660216	8009830	6974860	7407962	6672327
6204	10.117	TG 64:16|TG 20:4_22:6_22:6	-1.04751	0.393576	0.675451	[M+Na]+	+	adduct linked to 6172_[M+NH4]+	TRUE	TG	TRUE	TRUE	100	99.9	64.1	72.4	100	48.51	CLN3_pos_WT04	1021.72217:1358144 1022.72552:1099517 1023.72888:851873	79.0549:43795 81.07037:33368 82.25622:6477 91.05544:77400 93.07021:49366 95.0502:7065 95.08586:36096 105.07086:31743 107.08672:20554 109.10251:9891 117.07038:26467 119.08699:36284 121.10266:17325 129.07048:10652 131.08669:33686 133.10248:15368 143.08649:7412 145.101:14564 147.11812:7451 159.11659:8377 210.86998:8673 314.66888:6354 351.23181:10465 671.51428:11842 693.48151:110314 717.47388:49687 9…	5655748	5695838	5637920	5692227	4442267	6286918	4262546	5063912	5057443	4522480	4686488	3506154	4617012	8191733	4195726	6254234	5130438	5677174	5472316	5587330	5226032	5853734
6284	7.779	PC 54:12	-1.005	0.996935	0.999014	[M+Na]+	+	adduct linked to 6187_[M+H]+; found in higher mz's MsMs_6463	TRUE	PC	TRUE	TRUE	100	99.9	78	84.7	100	772.96	CLN3_pos_WT03	1040.70337:6248609 1041.70672:4939912 1042.71008:4237029	71.07409:265973 79.05501:294140 81.07033:217966 83.08648:30856 86.09756:1993167 91.05541:359832 93.07028:243384 95.05017:32393 95.08598:185908 97.06622:18738 105.07074:205343 107.08656:90247 117.0703:143226 119.08659:158607 121.10242:74578 123.11737:13054 125.0011:18106 128.06267:11599 129.07043:74154 131.08644:192846 133.10196:82691 135.11832:40093 141.0704:14075 143.08617:61776 145.10089:120919…	27733810	38878112	25567414	42388744	27223194	34263396	30069092	26135908	35964464	34589252	32931278	25804484	37395048	38663156	36658384	25996976	40514460	18788602	21311836	34983224	40361032	37046176
6215	10.351	TG 64:15|TG 20:4_22:5_22:6	-1.09374	0.736209	0.888498	[M+Na]+	+	adduct linked to 6188_[M+NH4]+	TRUE	TG	TRUE	TRUE	100	99.9	60.7	73.2	100	12.82	CLN3_pos_KO02	1023.74036:837243 1024.74371:1275723 1025.74707:890384	74.09703:118657 75.10061:9220 78.15208:7515 79.05499:26062 81.07114:18938 91.05537:28071 93.0703:19381 93.48031:6264 95.08603:15189 105.0705:29386 107.08672:14885 117.07039:13051 119.08533:14259 121.10267:12479 129.0705:8253 131.08659:21069 133.10248:11469 135.11801:5998 140.19147:6031 142.991:7243 145.10289:8937 152.13513:7160 281.86829:6344 351.23184:14703 622.74872:8130 673.51678:7598 693.4826…	6802558	4094586	4744039	479985	5238814	2744499	4678214	4456416	4972275	2686822	4290450	5545910	2397707	7121546	1903683	5959951	1824290	5656051	5420912	4466230	4289024	4839405
6162	9.739	TG 64:17|TG 20:5_22:6_22:6	1.05961	0.354171	0.646396	[M+NH4]+	+	adduct linked to 6191_[M+Na]+	TRUE	TG	TRUE	TRUE	100	99.9	20.5	83.5	100	568.36	CLN3_pos_KO08b	1014.75409:8828054 1015.75744:9546588 1016.7608:7022880	71.05026:68777 74.09769:23619 77.03971:70544 79.05489:2261248 81.03429:68129 81.07101:1733574 83.04972:187226 83.08642:172475 85.0658:77911 91.05531:3403354 93.07109:2269400 95.05001:350087 95.08685:1355732 97.06611:247557 97.10227:98217 103.05499:81867 105.04582:88000 105.07059:1923980 107.0498:75839 107.08655:1188204 109.06557:86613 109.10233:559209 111.08138:67476 115.05542:180924 116.06252:60…	48469092	77923216	60746860	22099900	53500640	104020880	56191568	56750696	39011432	24605232	45416016	52970192	43262852	69308800	41084784	60948004	48871232	50202100	27955352	49708656	57057668	54245440
6172	10.115	TG 64:16|TG 20:4_22:6_22:6	1.00766	0.406065	0.683563	[M+NH4]+	+	adduct linked to 6204_[M+Na]+; similar chromatogram in higher mz_6274; similar chromatogram in higher mz_6391	TRUE	TG	TRUE	TRUE	100	99.9	22.3	82.3	100	49.52	CLN3_pos_WT04	1016.76208:2626629 1017.76543:2103062 1018.76879:2114930	70.97835:6740 75.58993:7754 77.32727:6157 79.05511:122599 81.07046:100966 83.0865:10877 85.06583:6586 87.01994:6817 91.05463:189085 93.07043:111946 95.0502:12164 95.08622:91749 97.06522:13743 105.07091:118508 107.08686:62769 109.10149:34814 117.07042:87680 119.08691:114979 120.15123:8081 121.1014:41138 123.11741:15969 129.07086:43566 131.08678:96962 133.10101:89567 135.118:26582 141.07045:16140 1…	12403791	15850539	12074659	15190966	10157832	17440298	9223621	10802629	11524300	10152858	9248297	11978139	9774095	16115340	8961508	13262040	11524501	9853416	12317479	11894453	12894932	14475220
6171	9.944	TG 64:16|TG 20:5_22:5_22:6	1.08939	0.464872	0.728297	[M+NH4]+	+	adduct linked to 6205_[M+Na]+	TRUE	TG	TRUE	TRUE	100	99.9	21.5	87.2	100	50.82	CLN3_pos_WT01	1016.76196:2490736 1017.76531:2124574 1018.76867:3175610	74.09704:11795 77.03901:7987 77.67147:8716 79.05513:230630 81.07054:206221 83.04992:12997 83.08649:19202 85.06583:11835 91.05468:305566 93.07049:249156 95.05019:27257 95.08621:160658 97.06521:28891 105.04532:9239 105.07089:193364 107.08569:117746 109.0658:7622 109.10148:67544 115.05444:19336 117.07041:198173 119.08548:192830 121.10143:105680 123.08074:21208 123.11739:22522 128.0627:14998 129.0705…	14765353	22395550	15861185	20227398	14450356	30469382	13425799	14151010	12382678	11297547	10054499	12302997	12790827	18019440	11785898	18199154	13891365	12827673	16468629	14278070	17204080	16985072
6188	10.347	TG 64:15|TG 20:4_22:5_22:6	1.11526	0.398973	0.679316	[M+NH4]+	+	adduct linked to 6215_[M+Na]+	TRUE	TG	TRUE	TRUE	100	99.9	19.5	85.6	100	25.5	CLN3_pos_WT02	1018.78314:3868225 1019.78649:3315742 1020.78985:3129326	71.08631:7957 71.53297:7893 74.09705:14113 79.05515:96109 81.07048:102324 83.04993:10528 83.08569:21192 91.05473:155060 93.0705:93101 95.08633:74782 97.06522:11682 105.07099:97600 107.08572:58953 109.10144:38094 111.08143:8022 117.07055:78505 119.08566:109317 121.10145:60477 123.11741:13186 127.39792:5811 129.07048:28261 131.08687:98883 133.10124:68219 135.118:23387 137.09691:6907 137.1331:8420 1…	20856542	15695683	20787436	18010738	15530753	20312590	15218548	16764149	16279100	12910452	13482659	13970173	12200939	20566188	11395527	19606568	13322048	14551309	17888662	12778369	14831645	15529931
6278	12.495	TG 64:8|TG 18:1_24:1_22:6	-1.15575	0.329147	0.624938	[M+Na]+	+	adduct linked to 6255_[M+NH4]+	TRUE	TG	TRUE	TRUE	100	100	67.9	75	100	786.6	CLN3_pos_KO02b	1037.84521:772007 1038.84856:1053174 1039.85192:894071	74.09715:61184 79.05499:8022 81.07108:43075 83.08652:28493 91.05547:11648 93.0703:19669 95.08605:41613 97.1022:19423 105.07078:10306 109.1013:16625 111.11665:10250 117.0704:9114 119.08674:12225 121.10268:20792 131.08499:8067 135.11633:11514 145.10289:8183 213.31696:7951 223.65103:6737 313.43225:6979 351.23184:12401 671.49573:24199 687.61932:17115 709.61841:28449 755.58795:19965 1037.85413:450435	3875790	1354522	3798782	2111075	3373844	2274675	2431814	4070105	3597396	3433158	3295946	3991850	3356137	3814923	2984158	4260397	3518068	3166855	4244617	3367865	2422955	3725157
6255	12.495	TG 64:8|TG 18:1_24:1_22:6	1.03241	0.697097	0.867355	[M+NH4]+	+	adduct linked to 6278_[M+Na]+	TRUE	TG	TRUE	TRUE	100	100	42.2	81.2	100	220.2	CLN3_pos_WT02	1032.89062:5417071 1033.89398:4253894 1034.89734:4156931	71.05026:27400 71.0863:175688 79.05493:380697 81.0711:890155 83.0499:26626 83.08647:657842 85.0658:36641 85.10197:117573 91.05535:380916 93.07114:380933 95.04995:49596 95.08595:905532 97.06527:60294 97.10207:546599 99.08141:32451 103.05499:11455 105.07066:248769 107.0866:275440 109.06577:14758 109.10236:517247 111.08139:37947 111.11777:228432 113.09657:23248 115.05441:24508 116.06252:11912 117.07…	17370234	26502412	19876436	23500820	17876634	25041852	14694707	17445230	17720166	17724934	16943490	16376220	20284704	25243620	16906088	18182938	20879486	15920048	18730468	17879014	18925690	18628530
6187	7.781	PC 54:12|PC 22:6_32:6	1.09488	0.305693	0.60426	[M+H]+	+	adduct linked to 6284_[M+Na]+	TRUE	PC	TRUE	TRUE	100	99.9	56.2	53.2	100	3410.66	CLN3_pos_KO09b	1018.72223:79821384 1019.72558:64383656 1020.72894:45246416	71.07409:2898388 86.09757:36034172 91.0554:145692 98.98502:2402956 102.99997:156398 104.10744:3185466 125.00101:20002116 184.07246:296472832 235.08691:179227 550.33807:178514 690.49249:177422 708.48291:341497 1018.70795:6378246	276603904	396919936	285855808	427050176	314252672	362619296	340592832	323475776	371340960	352642144	349782944	261624128	363834880	348304832	369581888	259300256	399061088	213727936	201400432	302868736	382172864	369862976
6310	9.922	TG 66:18|TG 22:6_22:6_22:6	1.1845	0.198769	0.48795	[M+Na]+	+	adduct linked to 6285_[M+NH4]+	TRUE	TG	TRUE	TRUE	100	99.9	61.9	69.7	100	163.31	CLN3_pos_KO08b	1045.7229:2823382 1046.72625:5461992 1047.72961:2250874	79.05503:229157 81.03432:9414 81.07123:119081 83.04993:23433 91.05546:313776 93.07032:188012 95.05023:34633 95.08611:80814 103.05503:10571 105.07078:173120 107.08682:68855 109.06581:9716 109.1025:27970 115.05446:17121 117.07024:147143 119.08664:123994 121.10268:38688 123.11741:10855 128.06271:13544 129.07031:71563 131.08641:164286 133.10258:66939 135.118:22628 141.07045:16264 143.08624:51192 145.…	22466736	16994142	21999958	17351186	17885716	18083356	18400912	20419012	16569547	8506032	14350644	15794656	11762265	20911290	10846424	18920640	11734307	16520025	15578185	13509137	13625222	13759389
6318	10.117	TG 66:17|TG 22:5_22:6_22:6	1.16516	0.526741	0.768693	[M+Na]+	+	adduct linked to 6299_[M+NH4]+	TRUE	TG	TRUE	TRUE	100	99.9	65.7	72.8	100	74.59	CLN3_pos_WT09b	1047.73962:1213798 1048.74297:1109428 1049.74633:1265800	74.84972:8079 74.89701:6554 79.05499:81513 81.07048:44232 83.04993:9356 91.05539:110503 93.07041:67640 95.0502:16384 95.08598:41354 103.5996:6918 105.07063:62523 107.08672:27516 109.10128:9954 115.05446:8407 117.07037:56419 119.08661:55624 121.10123:10431 129.07048:20267 131.08627:57211 133.10246:23837 135.11632:8992 141.65863:6398 143.08647:15498 145.10056:32659 145.74858:7371 147.11812:9053 155…	6581154	6146900	6910188	6273856	5627518	8602531	5537320	5981326	4388558	4476200	3879472	5758382	4202745	7465562	3728114	5952624	4563748	5573014	5192042	3276596	4071496	5491142
6285	9.923	TG 66:18|TG 22:6_22:6_22:6	1.3167	0.0268545	0.154241	[M+NH4]+	+	adduct linked to 6310_[M+Na]+	TRUE	TG	TRUE	TRUE	100	99.9	26.2	75.3	100	404.73	CLN3_pos_WT01b	1040.76636:6552320 1041.76971:5673368 1042.77307:5753570	71.05026:39413 74.0977:15928 77.03971:35291 79.05498:1152067 81.03429:22920 81.07111:834060 83.04987:103541 83.08635:64648 85.0658:19416 91.0554:1691715 93.07025:1041206 95.0502:169506 95.08601:595002 97.06519:98336 97.10214:29758 99.08141:13660 103.05499:47383 105.04529:57316 105.07067:975129 107.0498:46694 107.08662:497118 109.06583:58952 109.10243:277587 111.08138:20282 115.05433:85644 116.062…	51523152	45792136	52185432	46244016	39952700	51716304	39078956	44239284	38741108	33834092	30712206	28766950	25591900	47776920	21898384	42091048	27743794	31347674	34600140	31564350	32848708	35775008
6381	8.36	PC 56:12	-1.39944	0.058342	0.247349	[M+Na]+	+	adduct linked to 6314_[M+H]+	TRUE	PC	TRUE	TRUE	100	99.9	78.3	85.1	100	26.58	CLN3_pos_KO05	1068.73596:280107 1069.73931:214804 1070.74267:147441	71.07346:13450 79.05499:16703 81.07037:19602 86.09698:115119 87.36518:6364 88.72375:6224 91.05453:29223 93.0703:10850 95.08604:7476 96.91963:6422 105.07078:10634 119.08674:12441 131.08499:10496 146.98254:165372 147.02815:6487 269.11536:7409 353.83951:7157 477.23679:8099 513.23083:10655 690.78522:7987 863.67535:14124 885.67444:190302 1009.6676:97201 1068.72009:64161	881554	1065531	999663	317504	162410	1000076	1021573	1084077	627088	596119	234503	385271	945549	1559324	1403424	1021828	1107778	616630	548859	1166864	1331749	1094419
6299	10.116	TG 66:17|TG 22:5_22:6_22:6	1.21127	0.566858	0.793547	[M+NH4]+	+	adduct linked to 6318_[M+Na]+; similar chromatogram in higher mz_6386; similar chromatogram in higher mz_6391	TRUE	TG	TRUE	TRUE	100	99.9	20.4	80.1	100	39.35	CLN3_pos_WT02b	1042.77856:2137790 1043.78191:1951875 1044.78527:2057234	71.04964:17577 76.0285:9463 79.05509:372201 81.07047:306631 83.04992:27510 83.08659:44118 90.97714:12559 91.05463:589876 93.07038:382820 95.05019:57193 95.08612:239544 97.06538:36698 99.08144:14432 103.05502:9720 105.04647:9096 105.07082:317547 107.0857:171564 109.0658:12953 109.10139:93979 111.08016:13711 115.05444:30483 116.06255:8856 117.07043:311946 119.08678:288072 119.73946:7524 121.06545:1…	16147330	19824740	16702707	18247974	14491910	25098642	13129605	14812818	10557748	11063233	10327908	10939207	10230666	17339264	9144169	15842921	11917246	11986125	14170866	11844335	13353798	13914531
6389	10.526	TG 68:17|TG 24:5_22:6_22:6	1.18192	0.382719	0.667368	[M+NH4]+	+	adduct linked to 6323_[M+H]+	TRUE	TG	TRUE	TRUE	100	99.9	28	73.5	100	20.02	CLN3_pos_KO02b	1070.81299:217559 1071.81634:574703 1072.8197:341479	79.05515:92063 81.07037:75056 83.04994:9069 83.08651:10495 86.91809:7798 91.05559:130841 93.07038:90133 95.05021:13463 95.0861:66722 97.06523:8769 98.1981:6832 102.09156:7557 103.5815:8171 105.07078:59632 107.08673:45186 109.10248:30441 109.97504:6345 117.07047:57988 119.08685:66713 121.10149:34121 123.11742:6578 123.40535:6987 128.06273:10542 129.0708:32289 131.08664:67311 133.10104:38175 135.11…	404604	515824	1448968	502679	1567702	1038856	550961	874534	762759	971559	757974	155630	865833	755524	793252	249861	863879	219315	1340062	1183458	208257	1315048
6314	8.361	PC 56:12|PC 22:6_34:6	-1.09358	0.506437	0.757161	[M+H]+	+	adduct linked to 6381_[M+Na]+	TRUE	PC	TRUE	TRUE	100	99.9	55.4	52.8	100	230.23	CLN3_pos_KO05	1046.75708:4772904 1047.76043:3741304 1048.76379:3658297	71.07406:245918 74.57516:10371 81.07031:12885 86.09756:3175407 91.05447:10458 95.08597:13693 98.98502:210419 104.10744:275549 109.76604:11120 119.08386:10439 125.001:1730930 131.08488:10758 143.01109:11574 184.05362:180955 184.07239:23854190 184.10999:84084 234.82402:15091 275.21667:10653 550.32422:12949 593.07452:11160 718.50726:14132 736.53699:23466 740.17676:10653 1046.74158:512056	20451062	23329508	19888020	22490698	15414338	21403540	18844686	21264926	22844816	20219406	15152490	10541734	25153928	26858708	26171104	19509608	26604358	14272477	18273480	23543812	25584136	25500660
6323	10.55	w/o MS2:HexCer 21:3;3O/38:6;(2OH)	1.67087	0.0166099	0.115141	[M+H]+	+	adduct linked to 6389_[M+NH4]+	TRUE	HexCer_AP	TRUE	FALSE	96.6	100	null	null	null	9.96	CLN3_pos_KO05	1048.823:348804 1049.82635:340980 1050.82971:430092	73.62417:6607 79.055:7962 81.42413:7719 88.84229:6217 131.08499:7490 151.28865:5825 186.05894:14068 190.20532:5977 204.57832:6052 209.87428:10635 220.96826:6348 297.38541:6369 301.65884:6258 303.23413:8645 361.09412:6957 943.71393:8106	1367206	1554614	1491470	655427	604382	209304	853640	1344357	1550958	1551255	341297	769104	99732	1060535	631468	773775	139849	796846	1458578	914968	124283	127799
963	4.721	13-Docosenamide	1.02465	0.807751	0.923432	[M+H]+	+	adduct linked to 852_[M+H]+; found in higher mz's MsMs_3411; found in higher mz's MsMs_1313	TRUE	Others	TRUE	TRUE	79.6	99.9	65.8	74.3	70.6	599.48	CLN3_pos_WT02	338.34128:55005544 339.34463:65063316 340.34799:7155294	71.08645:35993 72.08165:6749 79.05499:5472 81.07055:51065 83.08652:91793 84.76094:5643 85.10201:24575 86.06071:12452 93.07028:20579 95.08604:59215 97.06522:19798 97.1023:97374 100.07677:31656 107.08672:20022 109.10139:37114 111.08144:22289 111.11781:43126 114.09233:33804 121.10132:30008 123.11741:19633 125.09721:15142 125.13326:19949 128.10783:19710 135.11801:34825 137.13312:12991 139.11258:13643…	184709968	159388176	144764032	52219704	493585920	110019800	287867008	129979920	84358904	148764368	153924624	298893792	79947352	173757936	75488728	215559072	192142880	152609808	272838976	97777504	290509888	53154448
852	4.72	Unknown	1.04258	0.769897	0.903999	[M+H]+	+	adduct linked to 963_[M+H]+; found in higher mz's MsMs_963; found in higher mz's MsMs_3411	TRUE	null	FALSE	FALSE	null	null	null	null	null	40.35	CLN3_pos_KO01	321.31497:844880 322.31832:910226 323.32168:0	71.08631:9823 79.05499:5314 81.07062:40932 83.08659:57213 85.10207:9300 93.07029:7000 95.08624:50180 97.10233:54577 99.08146:3861 107.08553:7853 109.10132:31271 111.08018:7776 111.11794:22324 121.10181:18843 123.11763:19465 125.13327:9076 135.11821:20653 137.13312:9767 149.13263:13933 163.14737:7669 165.16347:4267 165.71626:3663 177.16377:3640 182.33176:3484 303.30145:31284 321.31561:140107	2366898	2054807	1784861	666719	6767756	1341504	3869049	1642328	978313	1904523	1720464	3951430	934002	2147335	962230	2870862	2332127	1860211	3356658	1102920	3926358	628155
884	0.474	Unknown	-2.35976	0.0402238	0.197218	[M+H]+	+	found in higher mz's MsMs_1015	TRUE	null	FALSE	FALSE	null	null	null	null	null	7.86	CLN3_pos_WT03	327.20041:2890156 328.20376:1609159 329.20712:0	70.51396:4120 73.06585:11240 86.09756:12522 87.04517:34131 87.10017:4997 89.06023:1166624 91.05451:6620 91.07597:5687 92.05791:5039 107.07124:14993 115.0571:12969 116.05988:8088 120.72443:4008 130.08699:5859 131.07047:8849 133.08603:594813 144.33662:4176 151.09703:4669 159.08211:4218 171.91441:3759 177.11319:112249 185.88194:4626 195.12227:10366 204.11105:6173 221.13756:12255 239.14745:16059 262.…	1014795	1209900	793238	1162269	913424	2602897	819711	942310	561196	780237	1149519	2789933	1082727	1082470	1001112	13660025	1151539	759472	864736	1551337	3323977	930672
801	3.239	Unknown	1.54349	0.361706	0.653378	[M-H]-	-	found in higher mz's MsMs_1024; found in higher mz's MsMs_1316; found in higher mz's MsMs_2529; found in higher mz's MsMs_1616	FALSE	null	FALSE	FALSE	null	null	null	null	null	7.33	CLN3_neg_KO04	283.24313:365550 284.24648:232138 285.24984:0		469261	58006	468311	46189	577536	36033	1151926	604876	37277	40715	38813	418459	27495	505040	15801	397404	34057	204640	511907	107170	27883	36480
903	0.714	Unknown	1.10248	0.684109	0.861116	[M+H]+	+	found in higher mz's MsMs_1031	FALSE	null	FALSE	FALSE	null	null	null	null	null	33.35	CLN3_pos_KO01b	331.14774:1466601 332.15109:1584855 333.15445:337484		1879334	4910782	411851	2403808	370703	1457451	1702327	532051	1438581	1353234	1493146	329049	5330559	313556	1619346	625498	579760	872147	1091656	1445796	1384179	2692854
918	2.963	Unknown	-1.08858	0.986909	0.994817	[M+H]+	+	found in higher mz's MsMs_1044	TRUE	null	FALSE	FALSE	null	null	null	null	null	2.44	CLN3_pos_KO02	333.29944:335195 334.30279:160337 335.30615:0	71.08662:18460 77.30319:3586 85.10207:10381 89.0604:77766 91.05453:8077 107.07127:3530 133.086:10008 151.09755:24738 310.1171:3609 331.31174:3070 333.33456:23923	481508	704432	1407546	674448	472365	362028	380369	230212	410230	1070287	302400	567486	1924815	335970	486906	814239	389464	219731	756418	419075	627105	530026
933	2.578	Unknown	1.32284	0.244403	0.539299	[M+H]+	+	found in higher mz's MsMs_1058; found in higher mz's MsMs_1411; found in higher mz's MsMs_1404	TRUE	null	FALSE	FALSE	null	null	null	null	null	10.05	CLN3_pos_KO01	335.29401:301280 336.29736:234160 337.30072:0	71.08632:11165 79.05499:7150 81.07031:74618 83.08651:15288 93.07126:8618 95.08597:71412 97.1022:9349 107.08553:7618 109.10236:35954 119.08533:5243 121.10123:11879 123.11718:28376 133.10248:3329 135.11801:8258 137.13312:10125 141.12804:4806 147.11621:5704 151.1489:6891 161.13284:8347 213.15984:3564 317.28561:9820 335.29666:58827	1442682	2072387	995725	1488483	6535776	1096612	1231548	1479319	858370	1638319	1571620	1097711	853940	652420	1754147	1180144	3035490	1186221	1180993	714125	1339739	2434597
623	0.805	Unknown	-1.05037	0.151506	0.424402	[M-H]-	-	found in higher mz's MsMs_1059; similar chromatogram in higher mz_3249; similar chromatogram in higher mz_2792	FALSE	null	FALSE	FALSE	null	null	null	null	null	62.14	CLN3_neg_WT02	240.16005:962145 241.1634:284987 242.16676:0		1537345	1407112	1471784	1383637	1529525	1387186	1435844	1460982	1467697	1470094	1242586	1663409	1401017	1550683	1498871	1554791	1558210	1543809	1563122	1347138	1448491	1459844
839	3.357	Unknown	1.39725	0.127734	0.388448	[M+H]+	+	found in higher mz's MsMs_1075; found in higher mz's MsMs_1436; found in higher mz's MsMs_945	FALSE	null	FALSE	FALSE	null	null	null	null	null	1.83	CLN3_pos_KO03	319.29977:160943 320.30312:87814 321.30648:0		368199	701643	318431	154843	593522	115415	288118	232444	138533	142144	157395	289444	123297	159273	134300	239988	288230	191633	264270	121481	212613	273339
948	3.284	Unknown	1.18298	0.403296	0.682211	[M+H]+	+	found in higher mz's MsMs_1078	TRUE	null	FALSE	FALSE	null	null	null	null	null	4.52	CLN3_pos_KO01	336.32617:417125 337.32952:333684 338.33288:45090	80.92169:3414 81.07046:17673 83.08685:16345 93.07029:5051 95.08644:22080 97.1022:13765 105.06962:4004 107.08672:4868 109.10129:14643 114.09214:5087 119.08673:6502 121.10267:6384 123.11742:8019 128.10785:4679 133.10083:6987 135.11633:5592 137.13312:4152 151.09705:3276 161.13284:3617 209.22952:6844 301.28796:8832 304.11462:3585 319.29684:27126 336.32764:15333	1435581	1591465	1455263	548905	5634881	759306	1653652	1263659	1120074	1655196	1588282	1907570	744436	1376337	887484	1996748	2892894	1414355	1625810	970091	1221210	775899
282	11.368	Unknown	-1.14375	0.100648	0.337081	[M-H]-	-	found in higher mz's MsMs_1079	FALSE	null	FALSE	FALSE	null	null	null	null	null	7.55	CLN3_neg_WT02	184.04317:274333 185.04652:0 186.04988:0		1351614	1219035	724834	1317828	1173312	1316090	906374	1216317	833094	892590	1184950	1122681	1314300	1529401	838372	1585273	1449980	956841	967255	1192574	1344860	1579018
1069	4.909	Unknown	1.22802	0.184543	0.468892	[M-H]-	-	found in higher mz's MsMs_1087; similar chromatogram in higher mz_4481	FALSE	null	FALSE	FALSE	null	null	null	null	null	3.26	CLN3_neg_KO02b	343.9942:97121 344.99755:0 346.00091:0		685423	281128	514585	337504	217504	280209	242811	226965	304861	270886	340646	486527	227551	216106	268683	156978	253547	317663	476770	219524	264953	126742
267	1.29	Unknown	-1.28499	1.3096e-06	0.000283093	[M+H]+	+	found in higher mz's MsMs_1106; similar chromatogram in higher mz_2755	TRUE	null	FALSE	FALSE	null	null	null	null	null	51.01	CLN3_pos_KO01	205.08618:1831777 206.08953:442400 207.09289:0	77.72589:3349 88.94845:3027 110.55923:3365 121.02974:11437 149.02324:485589 157.30725:3286 163.03336:3580 164.04106:32745 167.03394:3279 182.73149:3102 196.14743:2917 205.07867:28613	7153463	6716624	6919203	6524587	6596862	6961544	6612216	7083838	6473604	6232066	5977066	10019254	8145872	9321438	9051582	8866166	7535983	8186388	8443187	8189628	8525416	7841868
986	0.544	Unknown	1.11283	0.799353	0.920567	[M-H]-	-	found in higher mz's MsMs_1112	FALSE	null	FALSE	FALSE	null	null	null	null	null	1.93	CLN3_neg_WT01	318.02301:107537 319.02636:0 320.02972:0		48146	286348	205668	73860	186256	287530	120843	163985	77676	155772	138874	276316	161127	94551	107151	90683	174151	134052	97584	85603	279144	67673
56	0.467	NAE 5:0	1.12033	0.695036	0.866327	[M+H]+	+	found in higher mz's MsMs_1117	TRUE	NAE	TRUE	TRUE	100	100	26.1	75	100	892.21	CLN3_pos_WT01	146.11786:2966792 147.12121:546873 148.12457:455596	81.28863:3273 86.09698:38511 87.04459:26187 95.15573:3211 101.00298:2914 146.09676:4935 146.11731:13395 146.15364:4028	8481766	90470968	6599198	107443768	5452119	102163224	10173891	4642297	107427528	96689192	96160400	9668612	80621856	11368679	87774384	9600341	86533272	4653051	6616128	91419352	101141720	78028640
109	0.509	Unknown	1.34789	0.0579288	0.246326	[M-H]-	-	found in higher mz's MsMs_112; found in higher mz's MsMs_466; similar chromatogram in higher mz_292; similar chromatogram in higher mz_327; similar chromatogram in higher mz_1658; found in higher mz's MsMs_377	FALSE	null	FALSE	FALSE	null	null	null	null	null	26.7	CLN3_neg_KO05	157.8627:488288 158.86605:0 159.86941:403306		667098	911210	1256371	383118	1148922	765243	1237850	1472469	711458	776229	926100	481569	855438	791884	771076	578207	620703	569498	859366	809890	719791	551584
1117	0.5	Unknown	1.11727	0.525185	0.768311	[M+H]+	+	found in higher mz's MsMs_1123	TRUE	null	FALSE	FALSE	null	null	null	null	null	66.39	CLN3_pos_KO01	360.23856:2399881 361.24191:1757851 362.24527:353008	71.37542:4150 74.4861:4412 76.07621:4220 81.07035:11936 83.08649:4565 84.0815:12663 85.06499:6724 88.07689:8668 91.05544:484335 99.0444:7342 102.09262:88851 106.08738:9106 115.03988:7221 116.10814:47227 123.117:40293 125.04015:4455 128.10783:7928 136.11313:4855 146.09863:9615 146.11734:50956 159.06454:38514 184.1691:5701 209.25223:10010 216.12355:4935 220.11699:46482 260.15088:98660 268.30121:281…	10251545	20670896	10083364	15561231	8622010	13913132	9804920	11286715	15030126	11766559	10840315	8954799	13798721	9420710	11605243	8837148	10979705	8100830	14304429	12433681	10946817	13981863
25	0.467	Unknown	-1.07502	0.898205	0.962115	[M+H]+	+	found in higher mz's MsMs_114; similar chromatogram in higher mz_531; similar chromatogram in higher mz_831	TRUE	null	FALSE	FALSE	null	null	null	null	null	84.29	CLN3_pos_KO05	132.08122:3419504 133.08457:5836206 134.08793:3575361	71.12752:3327 87.65782:3215 90.05552:6177 102.42012:2740 109.2029:2654 117.05802:28645 121.37064:2740 130.06621:25873 131.06081:34409 132.06841:40205 132.08144:77817 132.10263:8773	4716000	11730549	7009474	8342364	4831804	7366141	8877799	10014185	3747019	7661139	3860821	2894311	5369724	25356952	5292696	4417756	6249094	11174031	3753744	7495067	5913078	6103917
1164	0.727	Unknown	-1.0615	0.484442	0.741315	[M+H]+	+	found in higher mz's MsMs_1168	FALSE	null	FALSE	FALSE	null	null	null	null	null	20.85	CLN3_pos_KO01b	366.18481:258904 367.18816:208490 368.19152:0		336336	631770	330107	473907	293907	398009	401860	463439	398619	325062	355774	347692	548329	497252	371668	434562	341245	331597	576591	428153	367726	435110
856	0.773	Unknown	1.30117	0.0467343	0.216674	[M-H]-	-	found in higher mz's MsMs_1178	TRUE	null	FALSE	FALSE	null	null	null	null	null	21.99	CLN3_neg_KO01	297.15262:1350790 298.15597:1323148 299.15933:456902	74.659:3015 82.605:3456 88.30909:3059 163.03313:8000 183.01236:89182 209.81493:5788 226.47005:3379 246.70111:3253 268.23972:3844 293.14157:4200 297.1528:1432703	3621749	1563001	1869240	1803418	2489218	1301997	1219452	1819660	1594044	1137835	1298064	1893532	1382798	1287308	1350611	950998	1412056	1006990	2018946	1110059	1455155	1285393
304	11.124	Unknown	1.11604	0.0947744	0.326379	[M+H]+	+	found in higher mz's MsMs_1204	TRUE	null	FALSE	FALSE	null	null	null	null	null	37.65	CLN3_pos_KO01b	215.17912:2302566 216.18247:0 217.18583:61529	74.09721:36494 79.05499:7317 81.07081:17264 83.08652:9044 88.72465:3290 91.05453:9070 93.0703:7910 95.08638:14779 105.07076:17635 107.08673:13204 109.1013:7742 116.05318:7505 119.08702:14944 121.1014:15653 131.08498:7702 133.10106:30209 135.11633:4734 145.10065:15610 147.11623:10438 159.11649:28256 173.13313:13656 187.14798:6235 202.19948:3389 210.8963:4018 215.05321:4317 215.09047:11375 215.1785…	6593381	9211973	5181876	8491330	6089485	6509434	6761654	7725426	7590059	6986726	6896752	4661512	5605206	6051530	6596556	7198146	5844498	6755127	6018764	6132052	7598856	7462106
35	11.125	Unknown	1.03586	0.671528	0.855099	[M+H]+	+	found in higher mz's MsMs_1204; found in higher mz's MsMs_3596; found in higher mz's MsMs_3736; found in higher mz's MsMs_4386; found in higher mz's MsMs_4750; found in higher mz's MsMs_4995; found in higher mz's MsMs_5196; found in higher mz's MsMs_5216; found in higher mz's MsMs_5432; found in higher mz's MsMs_6209; found in higher mz's MsMs_432; similar chromatogram in higher mz_6232; similar …	TRUE	null	FALSE	FALSE	null	null	null	null	null	93.75	CLN3_pos_KO01b	135.11746:4055016 136.12081:0 137.12417:0	79.05505:19432 81.07115:8722 91.05453:3789 93.0704:29684 107.08672:18473 135.11821:38251	11885760	17343364	14057138	16474272	12693212	14672924	12362987	14204530	13438616	13026175	13407372	9148303	13135625	14384979	12309874	13984902	14833606	14264259	13479225	12647724	15324082	14737251
75	11.126	Unknown	1.02496	0.836696	0.937895	[M+H]+	+	found in higher mz's MsMs_1204; found in higher mz's MsMs_3596; found in higher mz's MsMs_3736; found in higher mz's MsMs_4750; found in higher mz's MsMs_4995; found in higher mz's MsMs_5196; found in higher mz's MsMs_5216; found in higher mz's MsMs_5432; found in higher mz's MsMs_6209; found in higher mz's MsMs_491	FALSE	null	FALSE	FALSE	null	null	null	null	null	26.52	CLN3_pos_KO01b	149.13287:3523486 150.13622:0 151.13958:0		9250432	14507516	9229751	12705030	9052771	10388202	8043722	10292817	10864436	9363208	9495032	6988229	10299312	9982155	9392782	10792046	11793843	10141421	8998032	10700280	11044177	10304331
60	11.126	Unknown	1.10711	0.377479	0.663749	[M+H]+	+	found in higher mz's MsMs_1204; found in higher mz's MsMs_3596; found in higher mz's MsMs_3736; found in higher mz's MsMs_4750; found in higher mz's MsMs_4995; found in higher mz's MsMs_5196; found in higher mz's MsMs_5216; found in higher mz's MsMs_6060; found in higher mz's MsMs_6209; found in higher mz's MsMs_3962; found in higher mz's MsMs_5432; found in higher mz's MsMs_491; found in higher …	TRUE	null	FALSE	FALSE	null	null	null	null	null	207.15	CLN3_pos_KO01	147.11711:6077330 148.12046:0 149.12382:0	79.05499:6400 81.07037:4213 83.88406:2973 91.0554:19758 93.0703:5018 101.88811:2654 105.07076:44480 112.44231:2774 119.0867:30572 145.10101:4526 147.09108:20772 147.11792:40559	24778410	38649588	28754896	38625216	28084370	35911664	24842566	27580406	31373232	28900700	29727906	19393790	25162484	27575504	28913346	29196268	27615396	27590282	27051244	31952476	29739664	30411894
104	11.125	Unknown	1.1205	0.106414	0.349533	[M+H]+	+	found in higher mz's MsMs_1204; found in higher mz's MsMs_3596; found in higher mz's MsMs_3736; found in higher mz's MsMs_4995; found in higher mz's MsMs_5196; found in higher mz's MsMs_5216; found in higher mz's MsMs_6060; found in higher mz's MsMs_6209; found in higher mz's MsMs_5432; found in higher mz's MsMs_491; found in higher mz's MsMs_432; found in higher mz's MsMs_4750	TRUE	null	FALSE	FALSE	null	null	null	null	null	169.8	CLN3_pos_KO01	161.13271:5295856 162.13606:1680126 163.13942:0	72.08166:2986 77.73693:2878 79.05499:11709 81.07056:33608 89.08188:3253 91.05468:43020 93.07046:32106 95.08603:13553 98.20437:3051 105.07085:104957 107.08672:8941 117.07039:4242 119.08678:129221 133.10246:70820 159.11659:3623 161.13283:303150	22427636	37383308	26331872	32352040	25003218	28502482	24031030	25504938	27090332	28699292	25083572	19767246	23476660	27255816	23491422	25722934	26125288	22728542	23656218	25610326	26179424	25873790
150	11.126	Unknown	1.13825	0.0900283	0.31777	[M+H]+	+	found in higher mz's MsMs_1204; found in higher mz's MsMs_3596; found in higher mz's MsMs_3736; found in higher mz's MsMs_5216; found in higher mz's MsMs_491	TRUE	null	FALSE	FALSE	null	null	null	null	null	96.55	CLN3_pos_KO01b	175.1483:4591606 176.15165:0 177.15501:0	79.05499:11834 81.07054:66245 83.0857:5273 88.02191:4424 89.10355:3076 91.05476:29278 93.07051:40516 95.08614:47944 105.07092:93264 107.08672:32603 109.10129:6092 119.08682:149644 121.10123:5293 131.08659:5365 133.10248:107274 146.10814:4616 147.11816:49589 148.35176:3413 161.67654:3274 175.1485:441989	14074316	20298190	13638461	18149054	14370729	17937530	13769469	16124608	15869802	16029858	16591476	11070775	13199311	13984555	12855817	14836113	14535078	14186429	14278743	14812301	16312483	15301715
62	10.949	Unknown	1.147	0.892898	0.960801	[M+H]+	+	found in higher mz's MsMs_1205; found in higher mz's MsMs_3522; similar chromatogram in higher mz_3753; found in higher mz's MsMs_5099; found in higher mz's MsMs_5331; found in higher mz's MsMs_6210; found in higher mz's MsMs_5901	FALSE	null	FALSE	FALSE	null	null	null	null	null	17.01	CLN3_pos_KO01b	147.11745:988198 148.1208:0 149.12416:0		356166	3804538	1279269	2582959	1672072	2592088	1702867	634244	2135197	2164974	2227202	528636	1928966	1049355	2361880	1295032	2435975	1595512	1111220	2015757	2419859	1698594
64	12.519	Unknown	-1.20639	0.214543	0.507727	[M+H]+	+	found in higher mz's MsMs_1206; found in higher mz's MsMs_3590; found in higher mz's MsMs_6119; found in higher mz's MsMs_6263; found in higher mz's MsMs_6355	FALSE	null	FALSE	FALSE	null	null	null	null	null	16.63	CLN3_pos_KO01b	147.11748:1033594 148.12083:0 149.12419:0		1241999	3953720	1159229	2485596	1585914	2115961	1730322	1259624	2321264	1692808	1935186	1056429	2572138	1442958	2820590	1844112	3048820	1541527	2222488	3155640	3072898	3137646
148	12.52	Unknown	-1.23688	0.265161	0.562161	[M+H]+	+	found in higher mz's MsMs_1206; found in higher mz's MsMs_3590; found in higher mz's MsMs_6263	FALSE	null	FALSE	FALSE	null	null	null	null	null	9.08	CLN3_pos_KO01b	175.14824:637934 176.15159:0 177.15495:0		681166	2522740	687013	1402930	1027698	1157592	965936	900039	1410113	1426759	1295480	591644	1566307	981596	1798705	1243789	2052726	1140507	1201332	1635076	2686797	1771485
106	12.519	Unknown	-1.18154	0.319456	0.615779	[M+H]+	+	found in higher mz's MsMs_1206; found in higher mz's MsMs_3590; found in higher mz's MsMs_6362; found in higher mz's MsMs_6263	FALSE	null	FALSE	FALSE	null	null	null	null	null	14.99	CLN3_pos_KO01b	161.13271:1006321 162.13606:228646 163.13942:211822		875458	3677460	1074388	2501975	1594528	1884594	1377966	1012542	2132732	1931214	2197740	951708	2697550	1078844	2544409	1738758	3263438	1626340	1749426	2556678	3027209	2704370
77	12.52	Unknown	-1.15339	0.400743	0.681013	[M+H]+	+	found in higher mz's MsMs_1206; found in higher mz's MsMs_6119; found in higher mz's MsMs_6263; found in higher mz's MsMs_6362; found in higher mz's MsMs_3590; similar chromatogram in higher mz_3847; similar chromatogram in higher mz_4552	FALSE	null	FALSE	FALSE	null	null	null	null	null	15.94	CLN3_pos_KO01b	149.13293:553304 150.13628:0 151.13964:0		492108	2030966	594959	1323922	878510	780139	651868	415146	1067520	1008339	723105	406613	1295434	578143	1182813	939488	1392714	847184	995375	1160470	1315918	1381230
210	12.091	Unknown	1.17928	0.493765	0.749185	[M+H]+	+	found in higher mz's MsMs_1209	FALSE	null	FALSE	FALSE	null	null	null	null	null	30.92	CLN3_pos_KO01b	189.16391:1595465 190.16726:0 191.17062:0		1279194	5496115	1354472	4367678	2313853	3047684	1771208	1991909	3149721	5886622	4380556	1054800	3386296	980462	4581807	1551571	3900826	1258257	1073848	4052952	3410983	4460370
303	12.089	Unknown	1.17347	0.605225	0.817501	[M+H]+	+	found in higher mz's MsMs_1209	FALSE	null	FALSE	FALSE	null	null	null	null	null	23.29	CLN3_pos_WT09b	215.17908:1480081 216.18243:0 217.18579:108944		1835750	5734932	1350579	5274729	2100388	4037743	1993090	2024626	4249875	4537260	4936951	1403789	3268962	1237130	3835000	1390087	4215840	2033698	1179066	4339940	4349203	5194664
433	12.09	Unknown	1.11122	0.611962	0.820946	[M+H]+	+	found in higher mz's MsMs_1209	TRUE	null	FALSE	FALSE	null	null	null	null	null	30.36	CLN3_pos_KO01b	243.21088:2271998 244.21423:0 245.21759:0	74.52339:2960 79.05499:3700 81.07037:11015 93.0703:6386 95.08631:17719 102.38118:3418 105.07078:6919 106.06512:6506 107.06889:6813 107.08673:11542 107.96765:3113 109.10167:14613 119.08674:6587 121.10268:12523 133.10234:18641 134.05875:3267 135.11809:27264 147.11832:32684 149.13309:18006 159.11661:7200 160.31262:3403 161.13309:23954 173.13313:6714 174.71385:3612 187.14844:15681 201.16336:5763 243.…	1977652	9186955	2107194	8456516	3743962	6403586	3945270	2857488	6587520	7457764	7012148	2497149	6252846	3032810	7996358	3141753	7610454	3418405	2788490	8337096	8340183	341616
107	12.087	Unknown	1.04481	0.993455	0.997837	[M+H]+	+	found in higher mz's MsMs_1209; found in higher mz's MsMs_3360; found in higher mz's MsMs_3412; found in higher mz's MsMs_3575; found in higher mz's MsMs_433; found in higher mz's MsMs_1345	TRUE	null	FALSE	FALSE	null	null	null	null	null	95.07	CLN3_pos_KO01	161.13268:1890370 162.13603:0 163.13939:0	77.61861:3285 81.07114:7135 83.24038:2749 91.05546:9392 93.0703:4868 93.75841:3131 105.07063:18228 115.71706:2726 119.0868:20030 119.66779:2833 133.10083:12648 160.58971:2689 161.13298:54865	6895638	21664280	6969854	20963588	10140989	16527310	9875583	8023606	14766332	18154372	18262718	5378951	17150204	7642796	17924964	8859214	17263414	8205404	8390469	17966278	17848626	19084368
61	12.086	Unknown	-1.03511	0.753423	0.89798	[M+H]+	+	found in higher mz's MsMs_1209; found in higher mz's MsMs_3360; found in higher mz's MsMs_3412; found in higher mz's MsMs_3575; found in higher mz's MsMs_5583; found in higher mz's MsMs_1345; found in higher mz's MsMs_433	TRUE	null	FALSE	FALSE	null	null	null	null	null	94.57	CLN3_pos_KO01b	147.11705:5422376 148.1204:0 149.12376:0	74.65685:2741 91.05547:10376 105.07047:20315 113.43567:2810 119.08674:14682 126.05645:3136 147.09279:17804 147.1179:18486	7257320	22320270	6694418	19786988	11205772	16193834	7670406	7817801	15719694	19036420	19391992	5576418	19199818	8324197	19545700	8959416	21249124	7344402	9655891	19356276	18370676	20887940
74	12.089	Unknown	1.01987	0.914286	0.967804	[M+H]+	+	found in higher mz's MsMs_1209; found in higher mz's MsMs_3412; found in higher mz's MsMs_5595; found in higher mz's MsMs_3360; found in higher mz's MsMs_3575; found in higher mz's MsMs_433; found in higher mz's MsMs_1345	FALSE	null	FALSE	FALSE	null	null	null	null	null	38.95	CLN3_pos_WT09b	149.13243:2380173 150.13578:0 151.13914:0		2250983	7263462	2244322	7784272	3824415	6048004	3574821	3023679	5247072	7779438	7404770	1439512	6296454	1894272	7330210	3141804	7795250	2934713	2605767	6199954	6583506	9123941
29	12.088	Unknown	1.03585	0.810832	0.924738	[M+H]+	+	found in higher mz's MsMs_1209; similar chromatogram in higher mz_3396; found in higher mz's MsMs_5583; found in higher mz's MsMs_107; found in higher mz's MsMs_151; found in higher mz's MsMs_433; similar chromatogram in higher mz_34; similar chromatogram in higher mz_61; similar chromatogram in higher mz_107; similar chromatogram in higher mz_151; similar chromatogram in higher mz_210; similar c…	FALSE	null	FALSE	FALSE	null	null	null	null	null	22.28	CLN3_pos_KO09b	133.10149:1903248 134.10484:0 135.1082:0		1235763	6803137	1119008	6248000	3347242	4829074	2289638	2252563	5225949	6516338	6582535	829511	6427209	449310	5696372	2095727	6406760	1762504	2654632	6806970	5514710	6197966
605	11.37	Unknown	-1.12324	0.189238	0.47591	[M-H]-	-	found in higher mz's MsMs_1211; found in higher mz's MsMs_1507; found in higher mz's MsMs_1867	TRUE	null	FALSE	FALSE	null	null	null	null	null	27.75	CLN3_neg_KO01	238.93129:1697093 239.93464:85477 240.938:916633	74.18279:3131 80.81797:2860 89.05406:2992 90.60309:2801 102.95653:89826 112.9858:5773 154.06267:7742 158.28581:3253 184.4319:3029 195.13974:20232 223.02335:3488 239.19832:4096	7280778	8390805	9576924	8703598	9096994	10027714	8073678	8002387	6564920	5145976	6168800	6865428	9008838	12041101	5350175	8518325	10051406	10241170	11504824	9528338	9350867	5297768
931	1.437	Unknown	-1.65069	0.136229	0.400568	[M+H]+	+	found in higher mz's MsMs_1218	TRUE	null	FALSE	FALSE	null	null	null	null	null	5.56	CLN3_pos_WT01	335.27911:628698 336.28246:286704 337.28582:26150	71.08639:23811 85.10202:25950 89.0603:98639 93.39111:3315 102.96861:3548 107.07125:4158 133.08614:27631 162.36725:2994 175.03406:3944 177.11314:7194 195.12228:15140 208.59743:5911 208.61682:5702 301.83884:3603	370261	3009557	674796	454622	480577	261219	351874	502992	708430	282505	357892	2196390	2155603	854763	645918	357352	1083892	1968013	586128	1242032	637796	577547
1076	1.564	w/o MS2:Cer 12:0;2O/10:0	1.24585	0.280269	0.577126	[M+H]+	+	found in higher mz's MsMs_1243	FALSE	Cer_NDS	TRUE	FALSE	99.8	99.8	null	null	null	1.75	CLN3_pos_WT01	354.33612:188603 355.33947:159909 356.34283:135655		458322	320673	1586464	570675	1085019	251269	363230	405216	246039	683530	672616	826042	353909	424516	337197	262592	566667	421536	696082	447276	513164	483151
1247	4.166	Unknown	2.55207	0.013803	0.102703	[M-H]-	-	found in higher mz's MsMs_1251	TRUE	null	FALSE	FALSE	null	null	null	null	null	15.1	CLN3_neg_KO03	381.17358:837569 382.17693:892765 383.18029:67550	99.92559:59329 100.93345:8296 110.61052:3287 115.92053:31569 116.92798:106672 133.27734:3691 143.75194:3515 149.09721:36543 205.16071:31165 208.95628:8817 231.17741:7212 241.01952:3436 337.18066:5426 369.17252:8107 381.17603:142696 381.27979:89331	868714	382426	1100830	272616	2044964	266741	1416300	1247015	281768	319973	151760	360301	139345	521560	140489	528096	213771	325693	535218	167686	192522	148385
1258	0.71	Unknown	-1.10044	0.204675	0.496025	[M+H]+	+	found in higher mz's MsMs_1260	TRUE	null	FALSE	FALSE	null	null	null	null	null	33.31	CLN3_pos_KO07b	374.91306:534667 375.91641:0 376.91977:0	71.9747:3479 81.07037:12845 84.08151:12295 91.05547:9804 102.09267:5044 115.21096:3446 123.11736:27346 140.14339:6474 143.09569:3386 145.05037:8749 159.06491:3506 171.12622:22479 171.62688:5631 184.13426:4203 195.32436:3167 202.1075:33044 216.1236:13195 230.88045:3108 240.23898:3913 258.16788:9083 284.18369:4447 284.68317:5438 285.1788:4004 292.28271:3693 303.20581:10575 303.54047:3672 309.81247:…	1410920	1779861	1387079	2178589	1037316	2034197	1002709	1435322	2018976	1739065	1805363	1534263	1676780	1598377	2095122	1249406	1999474	1227122	1840670	1503293	2297379	2598208
131	3.157	Unknown	-1.38938	0.118142	0.370816	[M+H]+	+	found in higher mz's MsMs_1267; found in higher mz's MsMs_1114; similar chromatogram in higher mz_1472	TRUE	null	FALSE	FALSE	null	null	null	null	null	15.19	CLN3_pos_KO01	171.1497:2337475 172.15305:329845 173.15641:0	72.04549:83709 72.25935:2935 73.029:11962 83.08652:20593 89.07186:138373 100.11321:4619 101.06076:4400 116.04513:2779 171.09949:8784 171.14996:158993	7273262	11491181	13291859	19468618	5376374	11751067	5479014	4910874	13253650	10778090	10560959	11791589	19032446	13075344	26446066	5578196	17960620	4946668	16120301	13519548	15846619	13564636
456	2.779	Unknown	-1.24796	0.981762	0.9919	[M+H]+	+	found in higher mz's MsMs_1288; similar chromatogram in higher mz_619; similar chromatogram in higher mz_1437	FALSE	null	FALSE	FALSE	null	null	null	null	null	3.41	CLN3_pos_KO01	250.08562:255726 251.08897:191731 252.09233:0		595767	33884	31088	49321	27582	13549	96957	13580	48713	313058	177046	181929	71039	296885	36947	62781	32127	49499	42969	21483	866659	85507
1149	2.378	Unknown	1.06739	0.546461	0.780508	[M+H]+	+	found in higher mz's MsMs_1297; found in higher mz's MsMs_1498	TRUE	null	FALSE	FALSE	null	null	null	null	null	5.83	CLN3_pos_KO01b	363.30966:384119 364.31301:166573 365.31637:0	71.08632:34469 74.47852:3511 75.15093:3587 85.10223:24617 89.0602:151019 90.97717:5207 97.1022:3417 107.07127:6913 122.78522:3528 133.08591:49869 151.09706:6156 151.81738:4001 177.11317:7988 195.1225:28346 205.04399:3579 208.1293:5549 226.95078:3678 229.27332:3444 314.72885:3425 354.65546:3779 363.30658:9281 363.37347:3563	754844	1885821	1687092	2108739	1012310	1034393	1449980	614224	965801	946220	910024	1941152	2062154	684873	922290	504526	653199	463128	1517564	964571	1332347	1479567
130	0.591	Unknown	1.35694	0.377629	0.663808	[M+H]+	+	found in higher mz's MsMs_133	FALSE	null	FALSE	FALSE	null	null	null	null	null	6.6	CLN3_pos_KO01b	171.09209:386898 172.09544:0 173.0988:45238288		359188	1031630	288769	766706	309402	781532	500592	247722	712002	368472	539609	252787	628987	340752	490437	367043	258312	250748	195863	658798	243691	664746
87	0.519	Unknown	-1.3842	0.108854	0.354311	[M+H]+	+	found in higher mz's MsMs_134	FALSE	null	FALSE	FALSE	null	null	null	null	null	19.87	CLN3_pos_WT02	155.10721:1422640 156.11056:0 157.11392:0		3727020	1043365	2786377	602182	2849615	1867381	2991935	2784305	3140646	4136184	3416906	3669693	2026320	5125033	3790580	3548689	4803174	3144545	3420010	3567786	2925119	4599580
1359	0.715	Unknown	-1.18633	0.0401528	0.197218	[M+H]+	+	found in higher mz's MsMs_1362	TRUE	null	FALSE	FALSE	null	null	null	null	null	24.63	CLN3_pos_KO01	389.25281:2039091 390.25616:564019 391.25952:0	81.07101:42696 83.0865:5935 84.08141:35926 85.06583:11487 95.08701:9527 99.04441:5085 102.09261:74483 103.2586:3711 114.56586:5817 115.03989:9254 123.07929:3884 123.11733:115656 124.12068:5575 128.10783:4018 140.14336:3632 143.09549:68658 143.59677:8898 145.05035:15679 156.10275:8986 159.06471:20957 162.07669:6195 164.68373:3659 166.1591:7322 176.09282:4064 184.13379:44336 184.17178:15246 184.636…	10428659	8079435	10238211	12083813	5685826	9726927	6708334	10111647	8749044	7243115	7827680	9603071	10526575	12279864	10409104	9348373	10481725	6943910	14037528	9851805	10472948	10980122
860	6.489	w/o MS2:Cer 12:2;2O/8:0	-1.11737	0.971853	0.988402	[M+2H]2+	+	found in higher mz's MsMs_1380	FALSE	Cer_NS	TRUE	FALSE	82.1	100	null	null	null	2.82	CLN3_pos_KO01b	322.26782:291319 323.27117:0 324.27453:0		467760	1214365	282356	884728	1097236	1136292	335132	1373204	364439	571540	357282	167372	1854680	492130	563010	245047	457132	801185	169636	1258628	2577677	446656
1201	4.047	w/o MS2:FAHFA 5:0/18:5;O	1.27376	0.162125	0.438526	[M-H]-	-	found in higher mz's MsMs_1401	FALSE	FAHFA	TRUE	FALSE	87.4	100	null	null	null	3.81	CLN3_neg_WT02	373.23917:33681 374.24252:0 375.24588:0		71790	54205	64495	45368	54812	46888	62386	69912	45804	172690	141943	65463	45777	84956	96125	74971	48806	54803	77074	39755	33462	30652
1058	2.576	NAE 20:2	1.45693	0.229222	0.52297	[M+H]+	+	found in higher mz's MsMs_1411	TRUE	NAE	TRUE	TRUE	100	99.9	9.5	75	100	103.98	CLN3_pos_KO02b	352.32025:1232085 353.3236:1100793 354.32696:124657	78.86896:3185 81.07057:21689 83.0857:6562 88.22973:3158 93.0703:6107 95.08633:33540 95.63483:3498 98.52168:3569 107.08673:3498 109.1013:14756 123.11743:12587 127.11132:3707 127.92594:3901 134.03709:3552 137.13313:5201 142.15952:7060 166.36165:3057 265.21536:3386 335.29752:27170 352.30127:10102	28052360	35199324	19740104	7079355	109787488	19035388	24924082	28690974	15127193	32656008	32500734	23751214	14895533	13763868	9834958	24850780	55254016	22572740	24799520	12552686	27478440	12393714
292	3.359	Unknown	1.10899	0.722653	0.880884	[M+H]+	+	found in higher mz's MsMs_1436	FALSE	null	FALSE	FALSE	null	null	null	null	null	5.45	CLN3_pos_KO03	212.20065:658578 213.204:218842 214.20736:0		1347958	630863	1212843	374267	2282462	523849	1014393	952661	713339	481169	378546	962396	537818	825171	518706	1111373	1274947	772041	1056452	671613	788643	419007
1075	3.356	NAE 20:1	1.14313	0.446459	0.712383	[M+H]+	+	found in higher mz's MsMs_1436	TRUE	NAE	TRUE	TRUE	100	99.9	26.6	75	100	18.12	CLN3_pos_WT03b	354.33621:1763618 355.33956:1435093 356.34292:158568	71.08632:4106 78.1113:3763 81.07114:5669 83.08651:6517 94.85256:3542 95.08702:5232 97.1022:8878 102.29561:3296 105.66988:3119 111.1179:7519 120.68601:3622 209.17105:4265 209.19054:4121 319.29718:5835 328.2836:3321 354.3187:15357	6352008	3531399	5761146	1819398	10408681	2394093	4960998	4337326	2252624	2851056	2733739	5058510	2545012	3568704	2593152	4614298	6411288	3738446	5366108	2169099	3938089	1464628
945	3.357	Unknown	1.12694	0.500927	0.7532	[M+H]+	+	found in higher mz's MsMs_1436; found in higher mz's MsMs_1075	TRUE	null	FALSE	FALSE	null	null	null	null	null	5.95	CLN3_pos_KO02b	336.32608:260749 337.32943:261945 338.33279:33279	81.07037:12510 83.08652:13203 93.06451:3643 93.0703:3961 95.0864:16871 97.1022:10149 109.1013:10510 111.1179:5841 114.09215:3162 117.61346:3169 119.28928:3487 121.10125:5684 123.11743:6544 133.10249:6323 135.11803:7670 147.11815:3726 149.1346:3747 178.16025:3369 196.17104:3152 198.89787:3235 213.12645:3821 301.28799:8675 319.29764:19309 336.26712:15069 336.32672:14846	3452210	1932114	3117660	1022191	6276648	1306159	2691200	2446559	1240626	1539335	1610175	2881284	1422378	2184101	1460940	2627238	3773970	2111247	2959525	1217051	2144411	852496
617	0.782	Unknown	1.04032	0.786487	0.91326	[M-H]-	-	found in higher mz's MsMs_1452	TRUE	null	FALSE	FALSE	null	null	null	null	null	26.54	CLN3_neg_KO01	239.1286:830380 240.13195:251929 241.13531:5115	101.06094:6163 102.95647:3400 109.0647:5405 115.13805:3374 132.1776:3088 150.62943:2975 154.0629:32084 167.14262:12321 179.10817:4128 182.0594:4061 195.13968:138322 204.46153:3995 208.13837:9714 239.06732:3209 239.12685:9453	2028972	2018875	1478510	1943374	1237910	2350026	1728888	2008907	1840688	1584524	2197633	2042416	1703055	1770896	1707731	1630402	1472112	1600161	2152224	1722000	1811452	2014507
157	0.764	Unknown	1.34164	0.648574	0.842513	[M-H]-	-	found in higher mz's MsMs_1452; found in higher mz's MsMs_1037	TRUE	null	FALSE	FALSE	null	null	null	null	null	6.71	CLN3_neg_KO01b	163.03322:728324 164.03657:60326 165.03993:56810	75.00266:15984 81.68671:2797 94.8448:3249 116.78543:3202 118.9932:49412 162.83893:80257 162.89465:3019 162.98172:9383 163.03302:90756 163.07558:4740	395493	2308866	361423	1255627	275738	826484	366787	288318	1008091	951327	1847359	306843	1203295	370754	1072926	440096	377630	484077	287060	673314	768141	1384106
1485	2.369	Unknown	1.36003	0.463861	0.727871	[M-H]-	-	found in higher mz's MsMs_1486	FALSE	null	FALSE	FALSE	null	null	null	null	null	13.32	CLN3_neg_KO01b	437.19028:290245 438.19363:259692 439.19699:38698		200396	1035397	226938	525878	114371	302729	124521	175867	577464	234504	393469	157659	393752	183475	209138	156002	116690	234561	213327	242502	224253	744707
938	7.156	w/o MS2:Cer 12:2;2O/9:0	1.06788	0.88747	0.959345	[M+2H]2+	+	found in higher mz's MsMs_1486	FALSE	Cer_NS	TRUE	FALSE	80	100	null	null	null	2.83	CLN3_pos_KO01b	336.28302:322975 337.28637:0 338.28973:0		1756042	1584137	1038627	1039499	245358	792575	324946	1344083	1126307	541039	642567	623013	1004406	1760999	1154581	524528	874888	183659	670522	1220631	957585	797064
459	3.695	Unknown	-1.54174	0.133613	0.397174	[M+H]+	+	found in higher mz's MsMs_1496	TRUE	null	FALSE	FALSE	null	null	null	null	null	24.49	CLN3_pos_KO01	250.17784:1093688 251.18119:503411 252.18455:0	70.05162:3082 75.70647:3028 93.16482:2934 99.7775:3465 108.76688:2789 143.68549:3237 145.04474:3192 220.64772:3619 232.07507:3480 232.6073:3014 250.1783:195052	4057934	2822622	2772922	1500005	5200000	1643999	3168008	2339440	2647191	3051988	2248754	4838666	3659312	5207419	4498646	5785502	9151152	3230764	4652655	2922476	2600369	1945049
460	3.862	Unknown	-1.47499	0.131173	0.394105	[M+H]+	+	found in higher mz's MsMs_1497	TRUE	null	FALSE	FALSE	null	null	null	null	null	24.43	CLN3_pos_KO01	250.17787:1119647 251.18122:461383 252.18458:0	87.55131:2993 136.24451:3159 211.4035:3545 250.1783:227576	3664077	2466716	3039522	1597183	6162432	1931931	3046133	2039305	2345988	2317108	1805369	4537343	3341760	5201534	3946986	4098233	9390747	2012913	4633468	2720862	2617544	2361620
1369	3.549	Unknown	-1.19705	0.323178	0.619356	[M+H]+	+	found in higher mz's MsMs_1499	TRUE	null	FALSE	FALSE	null	null	null	null	null	3.46	CLN3_pos_KO02b	391.34064:231327 392.34399:117382 393.34735:0	71.08629:43557 78.8186:3773 85.10194:20506 89.06017:88697 91.05547:4840 92.05793:6905 93.3214:3572 100.19069:3142 103.75941:3425 107.07127:4218 109.50488:4002 121.60782:3166 133.08591:34926 149.02301:230628 151.09706:6257 165.04961:3784 167.03391:19535 177.11317:6733 180.83199:3449 195.12167:17454 208.05197:3678 208.77544:7708 391.23944:7364 391.33914:7926 391.40564:20425	371191	714124	672578	825729	472735	565834	654896	282663	428429	419965	454970	762822	832101	350408	429151	333662	1131753	978438	581475	456557	611634	550438
197	11.372	Unknown	-1.16471	0.0437959	0.207935	[M-H]-	-	found in higher mz's MsMs_1507; found in higher mz's MsMs_1867; found in higher mz's MsMs_1211; similar chromatogram in higher mz_908; similar chromatogram in higher mz_1650	FALSE	null	FALSE	FALSE	null	null	null	null	null	9.27	CLN3_neg_WT05	170.94414:401604 171.94749:0 172.95085:136238		2198133	1992467	2218852	1944572	1945346	2114368	2758427	1964225	1272615	1619687	1369296	2525878	1969085	2723112	2136456	2566602	2378199	2462254	1709952	1920955	2180685	2349378
967	4.803	Unknown	-1.64671	0.00208024	0.0298029	[M+2H]2+	+	found in higher mz's MsMs_1509	FALSE	null	FALSE	FALSE	null	null	null	null	null	2.23	CLN3_pos_WT08b	339.27216:181014 340.27551:158872 341.27887:0		457191	331781	505455	410154	541941	616138	461652	482942	351894	392977	344047	503431	564523	694754	512857	1584683	710424	1140818	365949	627969	746997	610169
1448	4.668	Unknown	-1.02153	0.756241	0.89977	[M-H]-	-	found in higher mz's MsMs_1520; found in higher mz's MsMs_1722	FALSE	null	FALSE	FALSE	null	null	null	null	null	2.47	CLN3_neg_KO01b	427.21594:89604 428.21929:135288 429.22265:0		122903	173484	183902	245883	124776	91832	170755	96353	100056	77093	93336	142312	178776	99975	110050	96622	162678	53283	227388	85308	142278	213571
1156	4.67	Unknown	1.1157	0.416881	0.692403	[M-H]-	-	found in higher mz's MsMs_1520; found in higher mz's MsMs_1722; similar chromatogram in higher mz_1892	FALSE	null	FALSE	FALSE	null	null	null	null	null	9.49	CLN3_neg_KO01b	359.15256:118224 360.15591:85005 361.15927:68945		283239	423763	256221	336289	175234	272946	245989	195771	274196	204299	322120	205551	274390	254286	256142	216442	226759	105347	370137	261675	224517	284741
988	0.808	Unknown	1.01828	0.499918	0.752473	[M+H]+	+	found in higher mz's MsMs_1564	TRUE	null	FALSE	FALSE	null	null	null	null	null	3364.84	CLN3_pos_KO01	341.27988:205560128 342.28323:178175952 343.28659:22450648	81.07036:21823 83.08662:97053 86.09756:10154 91.05452:8571 95.08602:16063 97.10219:17326 100.11338:480124 107.08553:11380 109.10128:9497 121.06547:30312 121.10123:16100 140.10774:10320 149.09569:103833 163.14737:28118 181.15869:8678 190.88858:9553 196.16806:26763 197.20145:11950 198.18626:1038422 208.43259:15665 216.19542:1454075 224.16531:15373 233.16428:10411 241.1931:18562 242.17319:23533 301.…	496541760	482886912	516704128	496763936	479613728	516000736	481043360	497357760	500878752	512626496	497441856	524438976	476006816	476246336	467185664	497748384	472940928	478813440	489853248	502761088	470962656	522544608
27	0.788	Unknown	1.27761	0.703394	0.871112	[M+H]+	+	found in higher mz's MsMs_1564; found in higher mz's MsMs_693	TRUE	null	FALSE	FALSE	null	null	null	null	null	49.43	CLN3_pos_KO01	133.06525:2587190 134.0686:0 135.07196:1309262	74.32214:2811 105.07077:3811 133.07614:114068	7967326	48540628	6792226	23916550	6336196	14588535	8889026	7734891	14735827	12181331	10083272	9607010	18548900	7926186	12345975	5855270	7052377	7342567	7764942	11079721	14241280	24851582
645	5.155	Unknown	1.60807	0.138983	0.405954	[M-H]-	-	found in higher mz's MsMs_1565; found in higher mz's MsMs_1912	TRUE	null	FALSE	FALSE	null	null	null	null	null	1.77	CLN3_neg_KO01b	248.96021:623285 249.96356:53772 250.96692:0	86.58083:2672 112.98597:56998 121.60065:2819 138.33899:2992 149.09724:3363 177.12796:5021 205.16:10521 210.86609:4220 221.11948:37111 234.41057:3464 249.11455:7509 249.14832:41799	6408032	3324335	2079432	2039074	1660985	3361151	2445966	1656954	2124966	9367028	5935998	4741105	3178084	2626576	3616265	1706040	871746	1229813	1301274	1958797	946709	2949309
651	11.783	Unknown	1.29787	0.899898	0.962115	[M-H]-	-	found in higher mz's MsMs_1566	TRUE	null	FALSE	FALSE	null	null	null	null	null	9.04	CLN3_neg_KO02b	248.96025:3482551 249.9636:373177 250.96696:120843	80.8008:3396 112.98578:579225 144.03726:3281 145.81834:3644 177.12794:4132 180.97264:5823 205.16013:21442 210.86607:4423 221.11874:41276 228.64766:3456 234.73451:3255 248.98373:4094 249.11453:12741 249.14761:93022	13760682	13857900	8626982	10943430	8055322	28543308	11318543	15749963	7333625	6652035	50395048	8037949	17968400	11252899	12725225	9870935	19399734	12488203	15000211	15263082	8022903	4989108
656	10.504	Unknown	-1.2664	0.482443	0.739888	[M-H]-	-	found in higher mz's MsMs_1569; found in higher mz's MsMs_1932; found in higher mz's MsMs_2229; found in higher mz's MsMs_2556; found in higher mz's MsMs_3440; found in higher mz's MsMs_3912; found in higher mz's MsMs_4327	TRUE	null	FALSE	FALSE	null	null	null	null	null	5.61	CLN3_neg_KO01b	248.96028:2441646 249.96363:234603 250.96699:114663	84.33046:3361 89.75003:3155 112.9857:416975 120.51685:3254 130.00734:3207 149.09723:3776 174.42377:3510 177.13048:3626 180.97264:6307 205.15958:19036 210.87265:5236 212.96225:3594 221.11862:34660 247.61873:3769 249.11453:11140 249.14795:89380	5415780	12485127	11300593	15854499	9352358	7975356	19118354	8844658	8580576	9621802	2568052	14856045	7383577	3753737	31948312	7107898	13602842	10492671	18206568	12307362	8880726	12179319
646	5.252	Unknown	-1.11984	0.90688	0.965124	[M-H]-	-	found in higher mz's MsMs_1570	TRUE	null	FALSE	FALSE	null	null	null	null	null	2.79	CLN3_neg_KO04	248.96033:604350 249.96368:0 250.96704:0	105.03507:3274 105.71085:3074 112.98609:22622 116.77596:3812 128.96352:2963 156.96657:3451 160.03601:3133 177.12796:3636 205.16002:6399 221.11943:39236 249.11456:9380 249.14833:35035	2529498	1005603	2313455	1387972	1500138	1247760	1866807	1833173	2100626	6453430	1856471	3491236	2171095	1014622	1691251	2081356	1654151	1951766	1205629	6378270	3185592	2157550
657	7.677	Unknown	1.0926	0.5431	0.778964	[M-H]-	-	found in higher mz's MsMs_1572; found in higher mz's MsMs_1922; found in higher mz's MsMs_2231; found in higher mz's MsMs_2545; found in higher mz's MsMs_2960	TRUE	null	FALSE	FALSE	null	null	null	null	null	2.18	CLN3_neg_KO01	248.96039:1318743 249.96374:151169 250.9671:54259	112.98593:197710 150.60561:3091 177.12799:4372 205.16003:10458 221.11949:30590 249.11458:8081 249.14836:51744	10231982	13474534	2255991	5265418	5468422	4844586	2461014	19413768	1428127	8792842	3524706	2367189	1660343	11210595	7205277	5168782	2284218	2051524	26394856	3263954	1450946	7564372
659	12.036	Unknown	-1.77402	0.0630938	0.259657	[M-H]-	-	found in higher mz's MsMs_1575; found in higher mz's MsMs_2543	TRUE	null	FALSE	FALSE	null	null	null	null	null	38.46	CLN3_neg_KO01b	248.96037:7143376 249.96372:921833 250.96708:323693	112.98577:1244140 146.85973:4841 180.97264:13137 205.16:10301 221.11861:57196 249.11453:14040 249.1483:81056	24525624	68354256	42692220	83585288	32000816	56937484	18510330	54896424	69045864	14451388	21818692	55121756	40363748	89162096	35422152	31901022	40100804	51469040	39697812	205492768	72135312	202760704
267	12.04	Unknown	-1.27394	0.0150904	0.108233	[M-H]-	-	found in higher mz's MsMs_1575; found in higher mz's MsMs_2543	TRUE	null	FALSE	FALSE	null	null	null	null	null	47.56	CLN3_neg_KO01	180.97311:4384895 181.97646:169408 182.97982:0	70.94376:2931 75.00785:2731 84.99023:3006 86.98524:2796 92.99341:6920 112.98607:365085 136.98315:23558 142.06116:3105 177.36356:3277 180.81075:4051 181.0511:4221	32232258	32545046	31154928	28601696	29342772	30483050	24364120	29250232	27096072	14849467	25863306	30678404	34905840	40365332	34205928	39569376	36399652	37616308	40896988	36801360	19600856	38507752
663	4.053	Unknown	-1.16347	0.660961	0.849637	[M-H]-	-	found in higher mz's MsMs_1576; found in higher mz's MsMs_1918; found in higher mz's MsMs_2233	TRUE	null	FALSE	FALSE	null	null	null	null	null	2.25	CLN3_neg_KO01b	248.96045:1084732 249.9638:81771 250.96716:0	73.35304:2619 74.3993:3756 103.27004:3155 105.29555:3257 112.98574:139280 166.01404:3081 190.12323:3237 205.16:7647 210.56401:3245 221.11876:18048 249.11876:6438 249.14832:27199	2947851	5036498	4301178	4331772	2676676	4263844	2294283	3275453	2953400	2938452	2483601	2346117	3463317	1852404	12716332	2599377	2962943	3638124	3608058	4253114	2265176	3928502
652	11.356	Unknown	1.54048	0.0807218	0.299844	[M-H]-	-	found in higher mz's MsMs_1577	TRUE	null	FALSE	FALSE	null	null	null	null	null	22.78	CLN3_neg_KO01b	248.96033:5045610 249.96368:767623 250.96704:273239	112.98578:944042 149.09723:6026 177.12794:5034 180.97264:11546 205.15967:16215 209.34589:6360 221.1188:46972 249.11453:12067 249.14746:89082	132875848	19421618	132271248	102669296	28015246	31074498	102840384	118689576	103135976	25181596	90890064	21274936	35475000	15147350	39291864	38641308	29669764	55756444	147721504	123440600	51744576	17674926
268	11.371	Unknown	-1.19168	0.000778166	0.0156001	[M-H]-	-	found in higher mz's MsMs_1577; found in higher mz's MsMs_1275; similar chromatogram in higher mz_888; similar chromatogram in higher mz_1045; similar chromatogram in higher mz_548; similar chromatogram in higher mz_701	TRUE	null	FALSE	FALSE	null	null	null	null	null	33.67	CLN3_neg_KO01	180.97314:3684322 181.97649:201107 182.97985:57141	92.92029:5991 92.99341:5648 112.98591:260998 131.98042:3517 136.90921:4880 136.98303:20636 180.81335:10951 181.0511:4464	25125776	24037270	24890948	21075770	22143614	23219766	18497086	21419626	17160646	19696262	17953804	23865508	24700340	28893076	22652744	27042214	24866202	26640174	28050162	24004826	24345400	25247908
1577	4.359	Unknown	-1.62468	0.0354184	0.183704	[M+H]+	+	found in higher mz's MsMs_1578	TRUE	null	FALSE	FALSE	null	null	null	null	null	14.97	CLN3_pos_KO01b	416.42569:566711 417.42904:506885 418.4324:0	81.07115:4796 86.09758:7442 91.05521:95485 95.08604:6215 111.04501:5900 119.08674:6952 123.11743:3484 125.00116:4087 129.05634:5366 135.88843:3517 184.07236:42578 203.65796:3294 213.17654:3608 246.61888:4234 297.28635:3345 324.29147:4408 324.36084:46938 416.28036:5471 416.38977:11495 416.42624:201435	2583240	6158371	6754920	6711808	5666738	7512855	6673395	2463795	2493176	6647732	5983272	16502919	2738950	6484735	6671643	9590824	7046002	7516593	6884933	20905960	6514032	6054514
660	13.475	Unknown	1.53641	0.323753	0.620167	[M-H]-	-	found in higher mz's MsMs_1578; found in higher mz's MsMs_1926; found in higher mz's MsMs_2227; found in higher mz's MsMs_2542; found in higher mz's MsMs_2958; found in higher mz's MsMs_3434; found in higher mz's MsMs_3913; found in higher mz's MsMs_4320; found in higher mz's MsMs_3199; found in higher mz's MsMs_3664; found in higher mz's MsMs_4147; found in higher mz's MsMs_4862; found in higher…	TRUE	null	FALSE	FALSE	null	null	null	null	null	17.32	CLN3_neg_KO01	248.9603:6177405 249.96365:500929 250.96701:161162	70.58591:3504 112.98579:701164 126.57918:3939 180.97528:7495 205.16003:7209 215.74139:3471 221.11879:26890 240.2262:3431 249.11879:6125 249.14761:35578	80528512	38392252	23296686	34274004	66928728	29274980	6921876	68567488	11623744	8429695	14296525	10927449	10122962	49411692	43504724	50955936	8335152	36001592	7270104	13851819	8905983	9692397
260	13.471	Unknown	1.24694	0.112173	0.359851	[M-H]-	-	found in higher mz's MsMs_1578; found in higher mz's MsMs_1926; found in higher mz's MsMs_2227; similar chromatogram in higher mz_972; found in higher mz's MsMs_4890; found in higher mz's MsMs_4862; found in higher mz's MsMs_4809; found in higher mz's MsMs_4755; found in higher mz's MsMs_4320; found in higher mz's MsMs_4147; found in higher mz's MsMs_3664; found in higher mz's MsMs_3434; found in…	TRUE	null	FALSE	FALSE	null	null	null	null	null	24.34	CLN3_neg_KO01	180.97313:2784257 181.97648:126330 182.97984:5733	82.0549:3021 112.98576:134656 127.09748:3153 128.73901:3227 180.81337:8748	35169640	22563710	23792504	15322341	37281796	16443000	35309568	20698608	36232548	19052598	39182320	22309238	4142195	37053852	4297924	15935664	19281702	36265072	36949920	19956580	22714474	22522460
649	11.674	Unknown	-1.29366	0.415699	0.691343	[M-H]-	-	found in higher mz's MsMs_1580; found in higher mz's MsMs_1924	TRUE	null	FALSE	FALSE	null	null	null	null	null	13.34	CLN3_neg_KO02	248.96039:4588261 249.96374:635823 250.9671:285566	71.853:3372 112.98579:675705 115.67438:2931 126.73219:3553 136.79062:3837 149.09726:5020 176.99646:5538 177.13051:3554 180.97266:7409 204.98979:3965 205.15961:19743 210.84639:3686 220.98517:4504 221.11911:41939 249.11456:9883 249.14796:86354	13563475	7283054	20732518	26982324	7987807	7818852	21199590	37645300	33126048	29715410	5072958	24646634	23148198	20067090	18910446	24674230	18745358	31042310	24209948	57474376	20784490	9424028
272	12.402	Unknown	-1.19798	0.0112394	0.0900331	[M-H]-	-	found in higher mz's MsMs_1582; found in higher mz's MsMs_1927; found in higher mz's MsMs_2221; found in higher mz's MsMs_2553; found in higher mz's MsMs_2963; found in higher mz's MsMs_3915; found in higher mz's MsMs_4323	TRUE	null	FALSE	FALSE	null	null	null	null	null	15.91	CLN3_neg_KO01	180.9731:2066934 181.97645:124701 182.97981:11051	81.59091:3631 85.62287:2648 92.99341:5170 101.24659:3028 112.98588:115403 128.24026:3816 136.98318:13106 180.81299:13639	12645409	13731836	13135922	13786634	11512278	13207744	9983815	11793615	10989833	6272344	10664103	12925201	14672753	16311949	11606704	16393398	13915925	13172789	13546666	12251393	13671188	14542636
658	5.025	Unknown	-1.40822	0.241679	0.536871	[M-H]-	-	found in higher mz's MsMs_1584; found in higher mz's MsMs_2226	TRUE	null	FALSE	FALSE	null	null	null	null	null	2.22	CLN3_neg_KO01	248.96036:681574 249.96371:56666 250.96707:25367	72.31947:3129 100.73889:3167 112.98587:116625 149.09726:3903 186.83737:3069 205.16005:10472 210.88255:6103 221.11963:34799 249.11459:7215 249.14854:62958	679744	6175460	1941344	931622	3978114	4300263	6788210	752898	1630916	2044314	2482390	1049944	2689242	3578818	14828678	4058394	4168548	1260280	4260017	838387	4555412	3360422
148	0.499	Unknown	-1.29426	0.0414674	0.200967	[M-H]-	-	found in higher mz's MsMs_159	TRUE	null	FALSE	FALSE	null	null	null	null	null	182.65	CLN3_neg_KO04	162.83876:8915843 163.84211:618841 164.84547:5137176	75.00296:5907 95.90463:3404 97.82851:3590 118.99334:22156 130.96095:2925 162.83887:394281 163.04205:4326 163.07558:3147	24163168	19611952	29841686	13149305	29346936	20516084	26074394	28356788	19166786	16401630	20708206	31259878	30978142	35330048	27448730	34438048	27676330	32587510	36564052	23716342	18312334	21806864
291	0.541	Unknown	1.14333	0.718807	0.879592	[M+H]+	+	found in higher mz's MsMs_1592; found in higher mz's MsMs_1136; similar chromatogram in higher mz_1055	TRUE	null	FALSE	FALSE	null	null	null	null	null	31.69	CLN3_pos_KO01	212.16493:1144564 213.16828:0 214.17164:75743	70.06609:4327 72.08166:10357 79.05499:3818 81.07068:14986 83.08651:8148 84.0815:7909 91.05452:4544 91.41561:3186 93.07029:9557 95.08603:10130 96.08112:4467 97.06522:6800 107.08553:8118 109.10129:3753 111.08144:6359 114.12878:4038 121.10123:6036 123.11742:5441 135.11632:4564 149.13264:24925 152.11499:3189 156.13837:3648 159.11659:3764 166.15987:22614 167.14291:4570 179.0262:10749 180.03145:100443 …	4065270	5338190	4538366	4733041	23970486	4240112	5080692	4708174	3328847	4394561	4173423	3698144	4487030	3159900	6063164	4984933	13348351	2602309	7008137	5909714	4628721	4084638
133	0.582	Unknown	-1.18436	0.226351	0.520038	[M+H]+	+	found in higher mz's MsMs_1592; similar chromatogram in higher mz_394	TRUE	null	FALSE	FALSE	null	null	null	null	null	15.3	CLN3_pos_KO01	171.14972:5235264 172.15307:991198 173.15643:1380847	72.0455:117165 72.08166:5240 83.08646:30001 88.95385:6859 89.07191:181661 98.888:2954 100.11321:4923 111.08144:12221 112.02367:3081 165.4281:3493 171.08986:32189 171.14999:238952	32192944	20419018	22810218	16298000	20586132	17497970	26391042	20591754	23540016	29703122	31199414	37400748	24385334	29782168	25418242	33566336	26366216	28707440	28717930	20033106	25591502	29420048
1609	3.235	Unknown	1.28117	0.310853	0.608569	[M-H]-	-	found in higher mz's MsMs_1611	FALSE	null	FALSE	FALSE	null	null	null	null	null	3.86	CLN3_neg_KO02	461.0994:48169 462.10275:0 463.10611:129469		69683	22741	163851	36659	175534	18711	102736	130880	88016	19658	64078	116473	50231	46493	65435	70479	65680	101913	100563	25568	27482	26349
1279	2.956	Unknown	-1.15977	0.718509	0.879373	[M+H]+	+	found in higher mz's MsMs_1615	TRUE	null	FALSE	FALSE	null	null	null	null	null	1.87	CLN3_pos_KO02	377.32477:264457 378.32812:141534 379.33148:0	71.0864:28929 71.43048:3388 79.00145:3674 85.10207:14669 89.06042:114998 102.05392:3369 107.07126:6780 123.33327:3794 133.08609:42662 151.09705:4633 177.11063:8084 195.12263:31573 213.15649:3443 368.71085:4667 377.35684:14068	368790	844822	1239914	678849	438778	411425	322143	1050461	437986	1152401	253123	491686	1774453	1315392	463475	807128	321283	667801	976255	405080	559796	566503
1614	3.241	Unknown	1.40314	0.398584	0.678957	[M-H]-	-	found in higher mz's MsMs_1616	FALSE	null	FALSE	FALSE	null	null	null	null	null	5.16	CLN3_neg_KO04	463.09583:65346 464.09918:0 465.10254:103458		114641	42860	151544	46175	134996	43698	275749	239767	31067	26746	23627	86063	27899	129279	28231	157757	38465	89824	156720	27744	34748	29226
536	3.862	Unknown	-1.37098	0.104522	0.345014	[M+H]+	+	found in higher mz's MsMs_1630	TRUE	null	FALSE	FALSE	null	null	null	null	null	6.97	CLN3_pos_KO02	266.17264:233261 267.17599:150461 268.17935:0	98.16051:3499 109.98619:3125 117.29371:3262 129.98833:8275 172.84737:3270 220.1665:3908 249.19571:3787 266.17358:63587 266.21967:4490	1006791	705433	755302	466318	1574084	724495	996427	698584	806394	497891	583173	1638591	698746	1263983	958179	1156322	2142474	668417	1159938	657176	974351	766842
1492	2.375	Unknown	1.16429	0.358169	0.650479	[M+H]+	+	found in higher mz's MsMs_1634	FALSE	null	FALSE	FALSE	null	null	null	null	null	3.01	CLN3_pos_KO02b	407.33661:197782 408.33996:115902 409.34332:0		234062	544405	582295	775348	260218	310261	492539	161969	318456	261593	274747	601989	614825	186489	140894	143527	175127	113904	498943	274702	426217	444377
1491	1.995	Unknown	-1.23021	0.321892	0.61841	[M+H]+	+	found in higher mz's MsMs_1635	FALSE	null	FALSE	FALSE	null	null	null	null	null	1.27	CLN3_pos_KO01b	407.33597:113382 408.33932:64483 409.34268:0		33333	697818	252324	310130	65309	210648	172930	107925	172632	177768	107958	113135	461748	101530	215364	295357	151003	126719	181415	109345	481396	603256
1298	3.56	NAE 22:2	-1.01418	0.941662	0.979216	[M+H]+	+	found in higher mz's MsMs_1642; similar chromatogram in higher mz_1369	TRUE	NAE	TRUE	TRUE	100	99.9	6.5	75	100	1.28	CLN3_pos_KO03	380.3522:382988 381.35555:342068 382.35891:0	70.43777:3956 71.08632:4252 72.66924:3293 79.05499:3749 79.97288:3444 81.0711:37288 83.08651:12735 89.06113:4190 95.08597:31636 97.06523:4342 97.1022:7353 105.04073:3370 107.08673:3817 109.10223:25808 111.1179:3513 121.10124:6898 123.11742:13748 137.13313:3641 141.12804:3725 154.73422:3251 178.05309:3426 213.11642:3657 345.31564:6653 363.32935:40633 380.34897:9058	439610	506988	315596	400088	1712407	307834	428919	430987	229940	492826	445094	390356	206344	861899	587696	348503	763963	388373	446887	656354	416615	724270
1658	1.337	Unknown	-1.17585	0.025274	0.148137	[M+H]+	+	found in higher mz's MsMs_1667	TRUE	null	FALSE	FALSE	null	null	null	null	null	15.8	CLN3_pos_KO09b	427.26477:465906 428.26812:151179 429.27148:0	74.09706:3607 81.07024:31385 84.08161:25368 95.08604:4559 99.04443:12956 102.09156:10937 114.56587:3867 115.0399:15151 123.11738:57517 140.14337:4096 143.09373:37229 143.5968:3784 145.05037:13701 156.10278:6987 159.06474:22566 159.16402:3399 166.15913:4178 184.13335:19743 202.10689:54917 203.10995:4671 216.12386:68232 217.12639:4861 245.14958:6427 250.15282:14295 250.65472:4016 284.18369:11475 28…	4018200	4301438	4291285	4419637	3143989	3779896	3640583	4848548	4144576	3479780	3137352	4721076	4421382	5770612	4271678	4831580	3828724	4195612	5419436	3916688	4798412	4627904
1667	1.339	Unknown	-1.1437	0.0645461	0.262752	[M+H]+	+	found in higher mz's MsMs_1669	TRUE	null	FALSE	FALSE	null	null	null	null	null	20.53	CLN3_pos_KO01	427.59869:477238 428.60204:0 429.6054:0	81.07128:23603 84.08137:23460 89.06112:3599 93.45896:3544 99.04547:7098 102.09155:6501 114.56586:4589 115.03989:8804 123.11726:67308 124.12069:6113 124.71061:3357 143.0956:48008 143.59679:7553 145.05035:10390 159.06522:24180 162.07671:4511 184.134:20640 184.63414:7889 200.62843:4319 202.10657:58639 216.12361:78898 217.12637:9212 227.13805:6594 240.5871:3475 245.14957:5686 250.15314:35169 250.6589…	3155356	3073576	3173088	3396984	2329958	2826570	2763497	3544577	3179124	2577916	2582139	3296584	3183837	4272256	3176066	3685496	2914153	2861718	4077594	2908991	3301072	3610182
121	5.405	Unknown	1.15726	0.599735	0.813224	[M+H]+	+	found in higher mz's MsMs_1685; similar chromatogram in higher mz_4667; similar chromatogram in higher mz_2903; similar chromatogram in higher mz_4130	FALSE	null	FALSE	FALSE	null	null	null	null	null	3.27	CLN3_pos_KO03b	165.09146:289331 166.09481:0 167.09817:0		429990	421248	551618	436626	1040156	826321	798841	450056	456155	630544	562165	301364	492690	453389	685732	531207	996462	576556	336350	308997	547686	475908
97	0.536	Unknown	-1.13725	0.133961	0.397626	[M+H]+	+	found in higher mz's MsMs_1692; found in higher mz's MsMs_1801; found in higher mz's MsMs_726; found in higher mz's MsMs_2809; found in higher mz's MsMs_1592; found in higher mz's MsMs_596; found in higher mz's MsMs_1939; found in higher mz's MsMs_763; found in higher mz's MsMs_2261; found in higher mz's MsMs_1239; found in higher mz's MsMs_2260; found in higher mz's MsMs_710; found in higher mz'…	FALSE	null	FALSE	FALSE	null	null	null	null	null	11	CLN3_pos_KO01b	159.06583:1101027 160.06918:0 161.07254:0		1547242	3355638	1517932	2468214	1415442	2866482	1719024	2271038	2299926	1334487	1516196	1512386	2408242	2066262	3394456	1913405	2073990	1656632	2883448	3499125	1585394	2380640
371	3.862	Unknown	-1.22958	0.374945	0.662038	[M+H]+	+	found in higher mz's MsMs_1720; found in higher mz's MsMs_559	TRUE	null	FALSE	FALSE	null	null	null	null	null	61.95	CLN3_pos_KO01	228.19604:12654551 229.19939:2997359 230.20275:187169	77.82529:3319 81.07092:27318 83.08644:30799 91.05453:4677 93.07126:7399 95.08591:67227 97.06625:5885 97.10201:20921 106.06628:6286 107.08672:3841 109.10227:46603 111.08144:3347 119.08673:10978 121.10266:3521 123.11742:8388 133.10248:11759 137.09692:3495 147.11813:8637 149.13263:5392 151.1489:6776 175.14804:37885 185.04959:4028 186.05891:12463 193.15948:16178 204.19562:3879 208.65565:10172 210.184…	37612240	22523222	27478324	12427246	63833156	16049363	25626182	17349422	16868282	16871212	15239207	33995508	23173364	37662860	24500298	35388124	67403936	16469949	30196420	21153000	22639498	21711948
1520	4.669	Unknown	1.134	0.245579	0.540122	[M-H]-	-	found in higher mz's MsMs_1722	TRUE	null	FALSE	FALSE	null	null	null	null	null	839.51	CLN3_neg_KO01b	443.24704:7313676 444.25039:8654868 445.25375:2301896	87.45654:8194 102.95644:13109 103.98001:8610 115.04789:8679 119.90563:8029 159.08455:50782 185.85428:8975 205.02441:9585 232.01729:7768 359.15521:3444246 377.16556:20417 427.07712:9346 427.21912:1787627 443.24991:280367	17411656	26743500	16109928	21501466	11070424	17181896	15186343	18889686	16871838	13669450	20268574	13699378	16100830	15964947	15219451	13387428	13982044	11618837	23828548	16043946	14217772	17811050
78	3.691	Unknown	-1.19119	0.2739	0.570666	[M+H]+	+	found in higher mz's MsMs_1723; found in higher mz's MsMs_346; found in higher mz's MsMs_279; found in higher mz's MsMs_225; found in higher mz's MsMs_275	FALSE	null	FALSE	FALSE	null	null	null	null	null	10.07	CLN3_pos_KO03	149.13293:368825 150.13628:0 151.13964:0		731131	444034	628660	147751	1241833	381960	724721	364359	406294	356379	322899	592366	571204	779527	587236	710362	1085550	386420	683428	512954	518684	421628
346	3.693	Unknown	-1.20761	0.51712	0.763233	[M+H]+	+	found in higher mz's MsMs_1723; found in higher mz's MsMs_435	TRUE	null	FALSE	FALSE	null	null	null	null	null	34.78	CLN3_pos_KO01	226.17987:2324392 227.18322:727725 228.18658:1799758	70.32874:3103 79.05499:6824 81.07102:30982 83.08651:13971 91.05546:6085 93.07126:12837 95.08602:22885 97.06625:4566 97.1022:4904 107.0866:21258 108.6367:3000 109.10251:3003 111.08144:3357 121.10123:8816 131.08659:11456 139.75417:2829 147.11813:4534 149.13263:5277 153.2715:2758 163.14935:14496 173.13271:29528 180.17596:15193 181.15872:3366 181.63603:3000 191.14365:6072 196.21527:3119 208.16797:407…	8102462	5059231	7177960	2750694	15527678	3206370	6653344	3767620	4745634	4017260	3862364	7669232	5307047	8904698	5955884	8814703	15580111	3690620	7110746	4732155	5657160	4916031
1627	7.354	Unknown	-1.25401	0.847141	0.943301	[M-H]-	-	found in higher mz's MsMs_1759	FALSE	null	FALSE	FALSE	null	null	null	null	null	4.06	CLN3_neg_KO07b	465.24786:143247 466.25121:98751 467.25457:163500		430059	263145	195900	447595	402616	556050	1172964	534626	1121496	686085	514538	476473	424880	154526	2730024	462214	272126	382163	1356525	530223	393139	749426
1626	5.767	Unknown	1.43166	0.467105	0.729619	[M-H]-	-	found in higher mz's MsMs_1762	FALSE	null	FALSE	FALSE	null	null	null	null	null	3.95	CLN3_neg_WT04	465.24771:127152 466.25106:66448 467.25442:194208		496957	529097	548368	495391	554007	1674235	317243	491431	322156	667911	265488	68274	536835	155440	1267756	203855	276703	471259	369656	415376	343139	335708
1625	0.547	Unknown	1.28036	0.466344	0.729619	[M-H]-	-	found in higher mz's MsMs_1781	FALSE	null	FALSE	FALSE	null	null	null	null	null	1.75	CLN3_neg_WT01	465.24765:46031 466.251:52839 467.25436:0		119526	56256	117111	136363	127705	166634	104777	118998	61942	66691	267464	123432	136518	27427	97454	78473	140878	67229	79196	148799	47956	101923
1248	3.24	Unknown	1.28253	0.366948	0.656599	[M+H]+	+	found in higher mz's MsMs_1790	TRUE	null	FALSE	FALSE	null	null	null	null	null	19.86	CLN3_pos_KO01	373.2103:704142 374.21365:555747 375.21701:92237	77.27547:3953 100.42578:3394 168.73149:3331 188.96117:4299 208.97633:9034 259.41919:3842 373.21286:350131	2433173	453310	2465116	427196	2496344	359367	4051461	2863029	382279	371608	368146	2247218	301749	3040723	302277	2291414	354396	1336204	2196322	310892	305107	312241
1681	5.638	Unknown	-1.03102	0.657452	0.847696	[M-H]-	-	found in higher mz's MsMs_1824	FALSE	null	FALSE	FALSE	null	null	null	null	null	14.25	CLN3_neg_WT04	475.30246:143530 476.30581:125406 477.30917:74816		367255	276900	349035	315873	268790	223209	322604	258084	375380	381933	332660	424714	316230	350670	293326	265086	297844	442424	315146	305444	286352	282171
1392	5.639	Unknown	-1.16076	0.0196555	0.126758	[M-H]-	-	found in higher mz's MsMs_1824	FALSE	null	FALSE	FALSE	null	null	null	null	null	5.02	CLN3_neg_WT02b	413.32449:48135 414.32784:0 415.3312:14821		117787	120413	142880	128654	133942	111345	108610	91929	118453	140084	109799	142153	144949	142714	158201	137361	125767	136148	118153	155032	141657	134597
1685	5.415	w/o MS2:NAOrn 19:0;O	1.43559	0.0001854	0.00575142	[M+H]+	+	found in higher mz's MsMs_1852	TRUE	NAOrn	TRUE	FALSE	94.3	100	null	null	null	128.04	CLN3_pos_KO05	429.37213:16249157 430.37548:21120046 431.37884:3974030	71.08636:473940 81.0704:215042 83.08637:146591 85.10213:331357 91.05545:31758 95.0861:262637 97.1023:104492 107.08553:28975 109.10139:175138 111.11789:67895 121.10123:46608 123.11741:86744 125.13326:29060 133.10246:32308 135.08092:70603 135.118:38218 137.09694:113166 137.13312:32933 139.07561:81978 145.101:40529 149.09735:451799 151.0751:67203 151.1489:31473 159.11662:96932 161.0955:29224 163.111…	50551160	61717876	67830272	73174216	48562124	55386156	65698192	70978328	55718052	49694712	46978604	33649784	36165896	51352588	33357592	40141748	44355460	33602452	48226072	37384420	46160064	45795188
892	7.854	Unknown	-1.36202	0.196078	0.484669	[M-H]-	-	found in higher mz's MsMs_1853; found in higher mz's MsMs_2160	FALSE	null	FALSE	FALSE	null	null	null	null	null	2.03	CLN3_neg_WT04	306.91879:200341 307.92214:20584 308.9255:199974		685349	791394	804246	343944	730597	1293883	1411455	1496926	691015	652504	691968	1435071	794566	824524	1391706	1647438	1268449	247722	2672651	706234	1397085	680758
607	7.877	Unknown	-1.2197	0.0653241	0.264415	[M-H]-	-	found in higher mz's MsMs_1853; found in higher mz's MsMs_2160	FALSE	null	FALSE	FALSE	null	null	null	null	null	3.25	CLN3_neg_WT04	238.93129:255006 239.93464:20172 240.938:142155		833341	545666	526134	627889	656080	935624	933404	715972	842103	674690	892526	656815	986691	1661570	803822	830926	704408	784017	676772	1326901	788424	760985
602	12.042	Unknown	1.19131	0.325651	0.621833	[M-H]-	-	found in higher mz's MsMs_1868	TRUE	null	FALSE	FALSE	null	null	null	null	null	36.66	CLN3_neg_KO01	238.93127:1749854 239.93462:178511 240.93798:1002553	87.21037:3083 102.9567:107894 112.9858:8513 141.44525:3471 154.06267:4631 166.51807:3635 195.13943:24158 223.02692:3086 239.06732:3438 239.12685:3912	13156934	13846791	9347673	5757413	12644669	10011540	5559118	12750727	10154123	7223326	6691412	5599877	14436938	5327394	7496180	9804367	7205630	7572302	9515559	8500295	10099641	4379430
1709	5.99	Unknown	1.49863	0.00284427	0.0365413	[M-H]-	-	found in higher mz's MsMs_1889	FALSE	null	FALSE	FALSE	null	null	null	null	null	29.32	CLN3_neg_KO03b	485.27225:277341 486.2756:716573 487.27896:576089		411882	688466	537437	737553	673428	803781	705749	473599	664466	702019	587555	401894	506375	327685	420361	374396	483811	449981	339097	404707	465534	487718
12	0.814	Unknown	-1.1061	0.442625	0.709223	[M-H]-	-	found in higher mz's MsMs_189	FALSE	null	FALSE	FALSE	null	null	null	null	null	7.73	CLN3_neg_KO03	126.88076:380842 127.88411:0 128.88747:301885		1034622	778910	906334	691909	1241277	859826	486272	813036	945456	824179	851782	1451581	580184	849251	1145604	1197637	937174	853095	737965	853588	652188	1176264
1025	1.358	FA 22:6	-2.3824	0.00304983	0.0381545	[M-H]-	-	found in higher mz's MsMs_1895	TRUE	FA	TRUE	TRUE	100	99.9	34.6	75	100	4.48	CLN3_neg_WT02	327.23215:270958 328.2355:190732 329.23886:43582	74.76506:3032 77.80254:2967 92.33652:3375 116.89797:2874 146.9381:3568 202.39973:3210 209.46301:4096 229.19424:3801 236.10329:3331 283.24454:18013 327.23117:25937	352539	164138	970611	179524	133450	165946	294887	164131	204861	192891	445147	786004	439606	1495478	718758	1018514	821591	496057	471382	452159	642111	444317
11	0.508	Unknown	-1.04634	0.541225	0.777731	[M-H]-	-	found in higher mz's MsMs_191	FALSE	null	FALSE	FALSE	null	null	null	null	null	42.98	CLN3_neg_KO03	126.88072:1059353 127.88407:0 128.88743:866823		3256715	2490332	3913688	2663888	4387572	3293227	3256676	3837756	2988238	2784690	3360299	3639785	3104960	4576606	2813794	3839709	3876424	3036566	3496853	3865344	2680017	2981966
269	7.133	Unknown	-1.15578	0.63399	0.834938	[M-H]-	-	found in higher mz's MsMs_1914	FALSE	null	FALSE	FALSE	null	null	null	null	null	2.42	CLN3_neg_WT04	180.97311:487351 181.97646:30949 182.97982:10899		700322	1625757	1821300	2104828	1650101	1966994	2682748	1969132	670916	1880443	1843234	1178442	743201	2714095	2577961	778270	825080	2034749	2322982	1888333	3854605	2944691
270	5.377	Unknown	-1.09047	0.666304	0.852123	[M-H]-	-	found in higher mz's MsMs_1923; found in higher mz's MsMs_1281	FALSE	null	FALSE	FALSE	null	null	null	null	null	6.02	CLN3_neg_WT04	180.97311:499524 181.97646:0 182.97982:7290		1434821	1481372	2116732	1461390	831757	1360525	1380958	1163855	1403649	1896027	1006655	1567162	2302282	2626975	1105997	2081601	1433378	1395211	1314955	1083229	972388	1060193
662	5.375	Unknown	-1.69514	0.00135284	0.0228069	[M-H]-	-	found in higher mz's MsMs_1923; similar chromatogram in higher mz_4882	TRUE	null	FALSE	FALSE	null	null	null	null	null	3.38	CLN3_neg_KO01	248.96036:558745 249.96371:93497 250.96707:0	77.64146:2715 112.98604:68609 149.09726:3667 170.87601:3129 205.16005:7893 210.87598:3128 221.11954:34064 249.11459:6199 249.14932:43092	1327748	765899	1003745	1097553	625277	2453682	1305045	1238486	905562	2362815	1800766	1865444	1090107	2612398	2633727	2489358	1863597	3189802	957395	2532973	2491170	3508794
263	11.672	Unknown	-1.25978	0.0341242	0.179266	[M-H]-	-	found in higher mz's MsMs_1924; found in higher mz's MsMs_1269	TRUE	null	FALSE	FALSE	null	null	null	null	null	19.01	CLN3_neg_KO01	180.97311:3046884 181.97646:146501 182.97982:63527	92.99341:6952 112.98578:210948 127.02368:3100 136.98286:16103 138.7697:3106 180.81335:13742 181.0511:4134 181.0851:3217	20940812	17483994	23461408	14242446	18077542	15546774	15757094	19607196	18296908	12048579	11238789	17995874	16870418	25068698	22170284	26039044	17915334	23011860	28117680	20362128	20658894	16992466
726	0.521	Unknown	1.00306	0.547989	0.781175	[M+2H]2+	+	found in higher mz's MsMs_1957	TRUE	null	FALSE	FALSE	null	null	null	null	null	99.69	CLN3_pos_KO01	300.19855:11243460 301.2019:2972098 302.20526:1153877	72.04487:11012 81.07056:91868 84.08155:54606 85.06609:40096 86.09792:19692 89.06041:48210 94.06612:4508 95.08601:15270 96.0892:3936 99.04451:42815 100.83972:4232 102.09174:310681 103.09546:8177 106.06509:5500 114.56623:18119 115.0401:34761 115.0571:12428 116.05315:6774 116.10686:5794 122.06139:33057 123.11761:250941 124.12067:14132 126.0549:10290 128.10805:17513 133.08614:24576 140.14398:19588 14…	35578216	66623052	30067874	51893244	25065178	49855660	28090602	32389172	50291780	38223560	40994624	34210824	48122788	29773838	42106888	41566404	39772972	28182824	45842312	44971088	42747484	50406988
193	0.637	Unknown	-1.3003	0.0538287	0.235452	[M+H]+	+	found in higher mz's MsMs_199	TRUE	null	FALSE	FALSE	null	null	null	null	null	4.15	CLN3_pos_KO01	186.05806:7846622 187.06141:998375 188.06477:611812	78.98636:3550 80.36198:3386 84.96099:15897 85.10206:4446 93.0585:27858 95.86916:3819 106.06628:152919 108.3153:3503 168.0488:51310 168.08163:3777 186.0589:1792198 186.18701:7721 186.22214:20598	72955216	46146684	48608900	35614356	29540126	75951472	55960224	70201632	55766260	25689504	46210972	99001464	62619404	42059780	61436940	100085064	92280544	42318984	93347008	36084920	46233664	56140068
337	12.407	Unknown	-1.49345	0.0092104	0.0787978	[M-H]-	-	found in higher mz's MsMs_2008	FALSE	null	FALSE	FALSE	null	null	null	null	null	5.1	CLN3_neg_WT02	197.9632:207438 198.96655:0 199.96991:0		700249	1464667	846597	1112500	699397	755896	658967	557866	523190	517330	227510	792030	1522398	1383923	1012136	1155457	801812	996132	1234981	1025013	1154154	965385
1698	1.65	Unknown	-1.31714	0.177557	0.460696	[M-H]-	-	found in higher mz's MsMs_2024; similar chromatogram in higher mz_2022; similar chromatogram in higher mz_2354; similar chromatogram in higher mz_2276; similar chromatogram in higher mz_3532	TRUE	null	FALSE	FALSE	null	null	null	null	null	24.5	CLN3_neg_KO01	480.30838:291664 481.31173:245658 482.31509:0	78.95854:43549 152.99669:15595 168.04437:21495 213.17929:4559 222.56284:4694 224.071:99508 242.08057:21993 255.23119:1170944 452.91177:5111 480.31458:212754	1168723	978086	875949	744353	588468	543492	1428025	1055419	668542	641702	580120	1180745	830955	1635221	837662	1458705	1089537	666041	1541033	1000322	985704	987720
1825	5.992	Unknown	-1.00281	0.668209	0.853491	[M-H]-	-	found in higher mz's MsMs_2041	FALSE	null	FALSE	FALSE	null	null	null	null	null	12.88	CLN3_neg_KO05	503.35519:116802 504.35854:220254 505.3619:642203		217628	295145	210881	266420	212217	359405	293439	288202	210649	195865	251067	398303	253647	214184	183750	179488	288575	160158	281415	209195	254272	385798
994	2.769	Unknown	1.64646	0.146021	0.416518	[M+H]+	+	found in higher mz's MsMs_2072; found in higher mz's MsMs_2191; similar chromatogram in higher mz_2007	FALSE	null	FALSE	FALSE	null	null	null	null	null	1.09	CLN3_pos_WT02	341.30518:105898 342.30853:59980 343.31189:0		326705	1107327	223787	377880	112788	161026	270717	238552	1168272	751063	950360	303815	314650	395802	300494	387958	230791	334614	308145	293068	325800	259841
176	1.161	w/o MS2:Phosphocholine	-1.52642	0.0221314	0.13743	[M+H]+	+	found in higher mz's MsMs_2073; found in higher mz's MsMs_2133; found in higher mz's MsMs_2604; found in higher mz's MsMs_3016	TRUE	Others	TRUE	FALSE	99.9	100	null	null	null	6.33	CLN3_pos_WT01	184.07368:1372416 185.07703:156785 186.08039:0	72.08165:5923 74.64368:3040 86.09763:76111 101.44793:3105 102.09156:65763 113.10824:5809 114.4856:3099 124.99973:53155 131.53885:3109 139.1227:15914 160.97705:3180 184.0726:176357 184.16682:14678	4505513	4617250	3793916	2731688	2441181	1872818	2019626	3213958	2606728	2580522	2477836	5725269	3928823	6324244	3994280	5555778	4140075	3795250	5784584	3969343	3645666	3296588
1892	4.668	Unknown	1.21702	0.385002	0.668859	[M-H]-	-	found in higher mz's MsMs_2073; similar chromatogram in higher mz_3260; similar chromatogram in higher mz_4004; similar chromatogram in higher mz_2106; similar chromatogram in higher mz_2119	FALSE	null	FALSE	FALSE	null	null	null	null	null	6.91	CLN3_neg_KO02b	515.24811:57738 516.25146:62667 517.25482:0		113537	148433	74381	148255	43979	130069	48732	77934	125602	100451	75960	30906	111052	31881	121160	42635	98025	26457	145801	111257	41629	132633
740	0.478	Unknown	1.23278	0.695104	0.866327	[M+H]+	+	found in higher mz's MsMs_2087	FALSE	null	FALSE	FALSE	null	null	null	null	null	4.87	CLN3_pos_KO01b	302.19629:466257 303.19964:280481 304.203:0		3826691	1834213	1125770	2987270	3668916	3928048	1478270	4658120	2229856	2990358	1332048	1591416	2937644	1994235	1188919	1377663	3696811	3023528	3008334	2002158	2311414	1251366
1791	0.766	Unknown	-1.73433	0.0313352	0.169756	[M+H]+	+	found in higher mz's MsMs_2088	FALSE	null	FALSE	FALSE	null	null	null	null	null	21.12	CLN3_pos_WT03	441.20856:571548 442.21191:922101 443.21527:0		943982	984705	1395751	1571849	644991	1011708	208297	1237789	2604020	1091040	939836	1562826	1554169	1368179	1860315	1815475	1166322	3960406	1527334	1284750	1447852	4363838
1840	1.683	w/o MS2:LPE 20:1	1.06099	0.317378	0.613999	[M-H]-	-	found in higher mz's MsMs_2103	FALSE	LPE	TRUE	FALSE	92.9	99.9	null	null	null	3.15	CLN3_neg_WT02	506.32574:71984 507.32909:45406 508.33245:0		136918	123678	82465	133722	73560	325790	84644	59657	101437	70484	53195	106020	66055	128912	76988	117512	153995	85468	190202	93763	32829	122205
1839	1.861	w/o MS2:LPE 20:1	-1.50204	0.376422	0.663215	[M-H]-	-	found in higher mz's MsMs_2104; similar chromatogram in higher mz_2794	FALSE	LPE	TRUE	FALSE	99.6	99.9	null	null	null	3.45	CLN3_neg_WT03	506.32532:79922 507.32867:57819 508.33203:0		51436	122471	154950	70806	51629	27794	83295	157152	65679	77779	129334	162256	105388	224521	81489	251033	66825	102738	157206	67167	146417	125473
1847	2.701	w/o MS2:PE O-12:0_8:0	-1.84012	0.00198543	0.0288783	[M-H]-	-	found in higher mz's MsMs_2110; similar chromatogram in higher mz_2809; similar chromatogram in higher mz_2201; similar chromatogram in higher mz_3218	FALSE	EtherPE	TRUE	FALSE	88.2	99.9	null	null	null	6.24	CLN3_neg_WT02	508.34018:124941 509.34353:44822 510.34689:34966		201497	253733	57968	62190	125744	257368	134966	121186	112188	96113	38784	343130	207722	265997	204670	371571	323943	117522	301851	251885	79377	222106
847	12.402	Unknown	-1.22596	0.0172752	0.117235	[M-H]-	-	found in higher mz's MsMs_2118; found in higher mz's MsMs_1808	FALSE	null	FALSE	FALSE	null	null	null	null	null	6.5	CLN3_neg_WT02	296.89014:157435 297.89349:0 298.89685:248880		690990	599581	682610	604595	540280	630423	506747	551390	520976	578985	327210	641044	721095	855084	419381	749013	688264	670950	760900	668086	713772	754810
551	12.405	Unknown	-1.29547	0.14585	0.416518	[M-H]-	-	found in higher mz's MsMs_2118; found in higher mz's MsMs_1808	FALSE	null	FALSE	FALSE	null	null	null	null	null	5.2	CLN3_neg_WT02	228.90279:164986 229.90614:0 230.9095:156614		562236	549765	591131	685423	188084	364918	834744	538618	465509	315033	249361	411518	593830	842969	528514	720288	350660	638538	754783	703871	625100	753973
1674	5.989	Unknown	1.08197	0.933624	0.976089	[M-H]-	-	found in higher mz's MsMs_2142	FALSE	null	FALSE	FALSE	null	null	null	null	null	4.49	CLN3_neg_KO03b	473.34509:163440 474.34844:20456 475.3518:5638304		226588	252973	143813	337416	289273	376264	311017	187533	307395	272208	240639	191147	213750	239548	302792	169827	228764	246117	332006	248027	243372	306659
169	1.677	w/o MS2:Phosphocholine	-1.58536	0.00247256	0.03322	[M+H]+	+	found in higher mz's MsMs_2142; found in higher mz's MsMs_2307; similar chromatogram in higher mz_2307; found in higher mz's MsMs_2350; found in higher mz's MsMs_2470; found in higher mz's MsMs_2252; found in higher mz's MsMs_2780	TRUE	Others	TRUE	FALSE	100	100	null	null	null	9.25	CLN3_pos_WT02	184.07309:1661942 185.07644:220972 186.0798:0	86.09689:87129 101.0673:3030 102.09158:58500 104.10858:4543 113.10825:4391 124.99973:54137 128.69666:2944 130.05675:2957 139.12315:11089 160.97705:3957 178.47206:3547 184.0726:191127 184.16911:12037	4000685	4539012	3095996	3414494	2836915	2550286	3282755	3342656	2649215	2598099	2543680	5286262	4580166	7528901	4206227	5810351	5256436	2963706	6187702	4545960	4566670	4323394
886	11.135	Unknown	-1.01032	0.527962	0.769534	[M-H]-	-	found in higher mz's MsMs_2154; found in higher mz's MsMs_3357; found in higher mz's MsMs_2476; found in higher mz's MsMs_1856	TRUE	null	FALSE	FALSE	null	null	null	null	null	8.03	CLN3_neg_KO01	306.91879:678682 307.92214:116841 308.9255:749247	71.88766:3144 96.47173:3142 102.95638:206142 112.98551:30167 116.57169:3984 149.21068:3455 170.94368:14559 187.84756:3454 209.84756:6357 238.93246:6114	3557597	3948770	3896566	3809453	3169082	3834789	2976680	3857834	3431646	3485108	3657972	3390625	3359467	3651568	3130023	4004874	3737910	3556162	3933848	3818186	3641525	3810250
897	10.503	Unknown	-1.05217	0.254994	0.551392	[M-H]-	-	found in higher mz's MsMs_2162; found in higher mz's MsMs_2482; found in higher mz's MsMs_2880; found in higher mz's MsMs_1855	TRUE	null	FALSE	FALSE	null	null	null	null	null	2.56	CLN3_neg_KO01	306.91879:369773 307.92214:47141 308.9255:463820	74.98694:3285 77.36972:2974 80.94212:3681 81.19363:3158 102.95647:88619 110.33755:4115 112.98574:15558 118.86945:3003 167.62614:3127 170.94316:6391 172.66672:3499 209.83452:6238 214.92743:4547 251.25981:3369	2714327	2770247	2480641	2261057	1844576	2577652	2556508	2287448	990898	1055914	1529292	2439132	1892094	2501406	1911966	2089997	1759612	2290992	2662687	1996568	2339987	2387706
900	12.405	Unknown	-1.23592	4.99053e-05	0.00244131	[M-H]-	-	found in higher mz's MsMs_2164; found in higher mz's MsMs_2481; found in higher mz's MsMs_1866	TRUE	null	FALSE	FALSE	null	null	null	null	null	9.52	CLN3_neg_KO01	306.91885:810305 307.9222:139603 308.92556:1028942	79.25694:4469 102.95648:112324 112.9856:18045 170.94316:5717 174.70108:3697 180.15744:3463 209.85083:6573 275.39215:3460 280.63666:3593 290.98767:3088	4792636	4390086	5053240	4459551	4180260	4723552	4120744	4170678	3530069	3456195	4345777	4639740	5245428	5834242	5120191	5737539	5184077	5152895	5870168	4959271	5077556	5542454
898	12.048	Unknown	1.01761	0.818932	0.928807	[M-H]-	-	found in higher mz's MsMs_2167	TRUE	null	FALSE	FALSE	null	null	null	null	null	19.42	CLN3_neg_KO01	306.91879:1350655 307.92214:245665 308.9255:1281814	102.95649:148629 112.98618:22129 170.94556:7708 190.21053:3548 209.85083:5722 214.92741:4963	10794616	6397126	11234872	10618003	10027365	10528287	9047252	10192113	9506506	5350166	5075030	10526387	5981352	7825852	11487375	11958458	7324078	11949181	7124519	7609231	7030032	8245449
196	12.038	Unknown	-1.01979	0.408451	0.685261	[M-H]-	-	found in higher mz's MsMs_2167	FALSE	null	FALSE	FALSE	null	null	null	null	null	12.36	CLN3_neg_WT03	170.94402:494212 171.94737:0 172.95073:208347		3082425	1950620	3084357	1346086	2786531	3061074	1713804	1881128	620416	1634725	1261514	1519732	1774046	1879403	2123332	3409988	3669436	1616914	1901774	2130794	1209104	1631870
596	10.67	Unknown	-1.08448	0.426138	0.697744	[M-H]-	-	found in higher mz's MsMs_2168; found in higher mz's MsMs_1508	TRUE	null	FALSE	FALSE	null	null	null	null	null	5.69	CLN3_neg_KO01	238.9312:625384 239.93455:0 240.93791:246093	85.31075:2875 91.59148:3054 95.4846:3132 99.82159:3012 102.95656:78072 103.49686:3194 112.98581:5886 151.19861:3160 154.06473:6081 170.94316:3522 195.14003:23910 210.06964:5019 222.12863:3260 223.02692:3482 239.03558:3171 239.07129:4820 239.12685:3171	2476684	1814866	2027925	1844190	2018946	2428521	2539205	3367687	1690569	899941	1170143	3316168	1557266	2855144	2774206	2334472	2127196	1108731	1358271	2082400	1795281	2851641
891	10.671	Unknown	-1.03992	0.554076	0.785155	[M-H]-	-	found in higher mz's MsMs_2168; found in higher mz's MsMs_1859	TRUE	null	FALSE	FALSE	null	null	null	null	null	3.19	CLN3_neg_KO01	306.91879:462369 307.92214:67022 308.9255:553360	73.5321:3422 75.63942:3157 84.14043:3002 102.9566:94729 104.86888:3132 112.98581:13075 121.72311:2969 170.94316:7907 209.83778:6345 214.92743:5616 260.93179:3518 295.87576:3566	3026402	2770608	2850819	2204908	2515252	2998424	2266155	2632319	2569506	1016744	1713187	2861142	2912397	1350584	1492351	3270995	1948295	2560164	3448064	2144819	2564062	3071805
213	0.518	Unknown	-1.0466	0.614044	0.82287	[M-H]-	-	found in higher mz's MsMs_218	TRUE	null	FALSE	FALSE	null	null	null	null	null	101.52	CLN3_neg_KO01	174.82846:1484393 175.83181:61986 176.83517:586355	71.4448:3547 110.8344:2912 118.96574:28703 130.87415:9648 146.96112:170855 167.39807:2797 174.82761:186432 174.95668:12412	8851924	5976840	8650860	6424862	8899491	6743095	8169123	8515193	7207802	6328028	7005352	7959327	7392072	8698287	7324537	9063574	7788865	7832632	9313709	7309420	6994490	6953006
1998	6.819	Cer 34:1;2O|Cer 18:1;2O/16:0	1.18476	0.362965	0.654045	[M-H]-	-	found in higher mz's MsMs_2193; similar chromatogram in higher mz_2722; similar chromatogram in higher mz_3135; similar chromatogram in higher mz_2130; similar chromatogram in higher mz_2137; similar chromatogram in higher mz_2193; similar chromatogram in higher mz_2246; similar chromatogram in higher mz_2284; similar chromatogram in higher mz_2330; similar chromatogram in higher mz_2378; similar…	TRUE	Cer_NS	TRUE	TRUE	100	100	88	94.1	100	762.94	CLN3_neg_KO03b	536.50488:486482 537.50823:523119 538.51159:116822	74.12519:3980 83.37924:4587 99.81943:4385 146.46695:4028 195.21248:3918 237.22127:270344 239.23798:6284 250.2538:7118 253.25533:14139 254.24922:94120 255.23132:60848 263.23627:77727 266.24554:27024 268.26324:13559 280.2637:478790 294.24347:7114 296.25916:67488 298.27213:7128 305.04886:4298 478.9837:4870 488.48422:49090 504.47879:47252 506.49203:66208 536.5058:433869	1308080	1095721	1045420	1455076	1147151	1532348	628772	1188282	898766	1271798	1281598	563040	1161660	1266217	506971	1080369	1287189	505023	843649	1219425	1171857	1243227
130	6.136	Unknown	1.16189	0.41927	0.694054	[M-H]-	-	found in higher mz's MsMs_2200; found in higher mz's MsMs_2411	TRUE	null	FALSE	FALSE	null	null	null	null	null	4.79	CLN3_neg_KO01b	159.08441:1275760 160.08776:0 161.09112:0	74.99041:7167 93.0011:3602 100.93344:5969 115.92049:50884 116.92918:2809 130.98347:4174 131.01405:4073 159.0842:77053	1878313	5297942	2418044	3740388	1881029	3276946	2481228	3068410	3883397	2687659	3827830	2403145	2987579	1835441	3076963	1898458	2505905	1976966	3654208	3614332	2473556	3215789
2216	2.581	w/o MS2:RIKEN P-VS1 ID-4341 from Mouse_Brain_WT_N_F1	1.01446	0.794765	0.918014	[M+H]+	+	found in higher mz's MsMs_2222	TRUE	Unknown	TRUE	FALSE	99.3	99.9	null	null	null	73.33	CLN3_pos_KO09b	508.1879:9207672 509.19125:13308042 510.19461:9169787	73.04777:12509 74.28914:7227 86.09758:11506 91.05827:10368 104.10748:72284 126.17048:6938 130.20656:8004 167.05481:26492 183.48155:7140 183.70052:7775 184.07259:15835 209.38231:17019 223.06372:94590 225.0434:33355 277.90759:9777 285.0083:15417 297.0838:35361 299.0607:113389 355.07166:29001 359.02588:8763 371.10126:24817 508.37302:20939	3254433	1565964	1474680	3442645	1571167	3906464	3644982	1317360	2221536	3331289	40018920	35970968	1860768	3633850	1017988	3133410	4139983	3119664	1118010	4972836	2877318	2967382
968	10.67	Unknown	1.01635	0.992685	0.997565	[M-H]-	-	found in higher mz's MsMs_2228	TRUE	null	FALSE	FALSE	null	null	null	null	null	4.64	CLN3_neg_KO01	316.94708:2151024 317.95043:443063 318.95379:166042	70.47273:3217 78.76389:3161 92.92029:3232 101.03912:3312 112.98579:472194 149.90572:3598 180.97267:23403 209.70079:4528 249.14835:7246 301.5224:3539	15875696	17138574	16362606	11948358	13339706	16429904	13690850	12788053	12274694	12807903	9032679	14511334	12314561	13284729	5505031	17189522	14484622	13651634	17192970	11714743	14095539	15303933
975	8.131	Unknown	1.08406	0.673189	0.855462	[M-H]-	-	found in higher mz's MsMs_2237; found in higher mz's MsMs_2554; found in higher mz's MsMs_3436; found in higher mz's MsMs_2882	TRUE	null	FALSE	FALSE	null	null	null	null	null	2.11	CLN3_neg_KO01	316.9472:1149822 317.95055:205308 318.95391:78404	71.50707:3513 112.98575:300175 171.75456:3494 180.97267:14674 209.67146:5653 221.11925:3305	7288528	10605265	6638286	4396440	9460672	8050100	8217466	7025072	4826012	16572553	6087198	6540539	6071464	11932508	8315062	5704196	10404245	8183749	5127174	3030928	5011558	11932275
223	0.522	Unknown	-1.09478	0.342683	0.636491	[M-H]-	-	found in higher mz's MsMs_225	FALSE	null	FALSE	FALSE	null	null	null	null	null	13.25	CLN3_neg_WT02	176.82597:514744 177.82932:0 178.83268:0		1627885	1332039	1098110	999310	2380768	1971237	1695604	2178664	1786641	1697076	951096	803985	1236209	2199177	1801927	2322649	1707775	1657971	2476174	1975714	1567492	1648792
[truncated: 10,898 more rows]

## Sheet: significant high FC lipid
Alignment ID	Average Rt(min)	Metabolite name	FC	FC	p-value	Corrected p-value	Adduct type	Ionization Mode	Post curation result	MS/MS assigned	Ontology	m/z matched	MS/MS matched	Total score	RT similarity	Dot product	Reverse dot product	Fragment presence %	S/N average	Spectrum reference file name	MS1 isotopic spectrum	MS/MS spectrum	CLN3_neg_KO01	CLN3_neg_KO01b	CLN3_neg_KO02	CLN3_neg_KO02b	CLN3_neg_KO03	CLN3_neg_KO03b	CLN3_neg_KO04	CLN3_neg_KO05	CLN3_neg_KO07b	CLN3_neg_KO08b	CLN3_neg_KO09b	CLN3_neg_WT01	CLN3_neg_WT01b	CLN3_neg_WT02	CLN3_neg_WT02b	CLN3_neg_WT03	CLN3_neg_WT03b	CLN3_neg_WT04	CLN3_neg_WT05	CLN3_neg_WT07b	CLN3_neg_WT08b	CLN3_neg_WT09b
[truncated: 1,901 more rows]
