# Supplementary material for: CLN3 deficiency leads to neurological and metabolic perturbations during early development
Source: Life Sci Alliance. 2024 Jan 9;7(3):e202302057. doi: 10.26508/lsa.202302057 (PMC10776888; doi:10.26508/lsa.202302057)
Supplement: Supplementary file 11 [file LSA-2023-02057_TableS7.xlsx]

## Sheet: ZF_HILIC_NegPos_batchAB_Compoun
Compound	Compound ID	Adducts	Formula	Score	Fragmentation Score	Mass Error (ppm)	Link	Description	m/z	Retention time (min)
1.62_760.5848m/z	CSID24608158	M+H	C42H82NO8P	43.5	36.2	-0.334532	http://nonlinear.com/redirect/outbound?p=chemspider&param=24608158	2-[(4Z)-4-Octadecenoyloxy]-3-(palmitoyloxy)propyl 2-(trimethylammonio)ethyl phosphate	760.585	1.61822
1.62_760.5848m/z	CSID24608261	M+H	C42H82NO8P	40.6	21.8	-0.334532	http://nonlinear.com/redirect/outbound?p=chemspider&param=24608261	(14Z)-27-Amino-24-hydroxy-24-oxido-18-oxo-19,23,25-trioxa-24lambda~5~-phosphaheptacos-14-en-21-yl nonadecanoate	760.585	1.61822
1.62_760.5848m/z	CSID24766555	M+H	C42H82NO8P	39.8	17.9	-0.334532	http://nonlinear.com/redirect/outbound?p=chemspider&param=24766555	PC(14:0/20:1(11Z))	760.585	1.61822
1.62_760.5848m/z	CSID24766587	M+H	C42H82NO8P	39.8	17.9	-0.334532	http://nonlinear.com/redirect/outbound?p=chemspider&param=24766587	PC(14:1(9Z)/20:0)	760.585	1.61822
1.62_760.5848m/z	CSID24766644	M+H	C42H82NO8P	43.5	36.2	-0.334532	http://nonlinear.com/redirect/outbound?p=chemspider&param=24766644	1-palmitoyl-2-(11Z-octadecenoyl)-sn-glycero-3-phosphocholine	760.585	1.61822
1.62_760.5848m/z	CSID24766672	M+H	C42H82NO8P	39.8	17.9	-0.334532	http://nonlinear.com/redirect/outbound?p=chemspider&param=24766672	PC(16:1(9Z)/18:0)	760.585	1.61822
1.62_760.5848m/z	CSID24766702	M+H	C42H82NO8P	39.8	17.9	-0.334532	http://nonlinear.com/redirect/outbound?p=chemspider&param=24766702	1-octadecanoyl-2-[(9Z)-hexadecenoyl]-sn-glycero-3-phosphocholine	760.585	1.61822
1.62_760.5848m/z	CSID24766731	M+H	C42H82NO8P	43.5	36.2	-0.334532	http://nonlinear.com/redirect/outbound?p=chemspider&param=24766731	PC(18:1(11Z)/16:0)	760.585	1.61822
1.62_760.5848m/z	CSID24766764	M+H	C42H82NO8P	43.5	36.2	-0.334532	http://nonlinear.com/redirect/outbound?p=chemspider&param=24766764	1-Oleoyl-2-palmitoyl-sn-glycero-3-phosphocholine	760.585	1.61822
1.62_760.5848m/z	CSID24766925	M+H	C42H82NO8P	39.8	17.9	-0.334532	http://nonlinear.com/redirect/outbound?p=chemspider&param=24766925	PC(20:0/14:1(9Z))	760.585	1.61822
1.62_760.5848m/z	CSID24766956	M+H	C42H82NO8P	39.8	17.9	-0.334532	http://nonlinear.com/redirect/outbound?p=chemspider&param=24766956	PC(20:1(11Z)/14:0)	760.585	1.61822
1.62_760.5848m/z	CSID24768410	M+H	C42H82NO8P	39.9	18.3	-0.334532	http://nonlinear.com/redirect/outbound?p=chemspider&param=24768410	(18R)-24-Amino-21-hydroxy-21-oxido-15-oxo-16,20,22-trioxa-21lambda~5~-phosphatetracosan-18-yl (13Z)-13-docosenoate	760.585	1.61822
1.62_760.5848m/z	CSID24768960	M+H	C42H82NO8P	38.4	10.9	-0.334532	http://nonlinear.com/redirect/outbound?p=chemspider&param=24768960	(2R)-3-{[(2-Aminoethoxy)(hydroxy)phosphoryl]oxy}-2-(pentadecanoyloxy)propyl (13Z)-13-docosenoate	760.585	1.61822
1.62_760.5848m/z	CSID24822341	M+H	C42H82NO8P	43.5	36.2	-0.334532	http://nonlinear.com/redirect/outbound?p=chemspider&param=24822341	(2R)-2-[(11E)-11-Octadecenoyloxy]-3-(palmitoyloxy)propyl 2-(trimethylammonio)ethyl phosphate	760.585	1.61822
1.62_760.5848m/z	CSID4593686	M+H	C42H82NO8P	43.5	36.2	-0.334532	http://nonlinear.com/redirect/outbound?p=chemspider&param=4593686	1-palmitoyl-2-oleoyl-sn-glycero-3-phosphocholine	760.585	1.61822
1.62_760.5848m/z	CSID4797903	M+H	C42H82NO8P	36.3	0	-0.334532	http://nonlinear.com/redirect/outbound?p=chemspider&param=4797903	2-[(9E)-9-Octadecenoyloxy]-3-(palmitoyloxy)propyl 2-(trimethylammonio)ethyl phosphate	760.585	1.61822
1.62_760.5848m/z	CSID5005738	M+H	C42H82NO8P	36.3	0	-0.334532	http://nonlinear.com/redirect/outbound?p=chemspider&param=5005738	POPC	760.585	1.61822
1.62_760.5848m/z	CSID59694881	M+H	C42H82NO8P	39.8	17.9	-0.334532	http://nonlinear.com/redirect/outbound?p=chemspider&param=59694881	(2R)-2-[(11E)-11-Icosenoyloxy]-3-(tetradecanoyloxy)propyl 2-(trimethylammonio)ethyl phosphate	760.585	1.61822
1.62_760.5848m/z	CSID59694898	M+H	C42H82NO8P	39.8	17.9	-0.334532	http://nonlinear.com/redirect/outbound?p=chemspider&param=59694898	(2R)-2-(Icosanoyloxy)-3-[(9E)-9-tetradecenoyloxy]propyl 2-(trimethylammonio)ethyl phosphate	760.585	1.61822
1.62_760.5848m/z	CSID59694927	M+H	C42H82NO8P	39.8	17.9	-0.334532	http://nonlinear.com/redirect/outbound?p=chemspider&param=59694927	(2R)-3-[(9E)-9-Hexadecenoyloxy]-2-(stearoyloxy)propyl 2-(trimethylammonio)ethyl phosphate	760.585	1.61822
1.62_760.5848m/z	CSID59694950	M+H	C42H82NO8P	39.8	17.9	-0.334532	http://nonlinear.com/redirect/outbound?p=chemspider&param=59694950	(2R)-2-[(9E)-9-Hexadecenoyloxy]-3-(stearoyloxy)propyl 2-(trimethylammonio)ethyl phosphate	760.585	1.61822
1.62_760.5848m/z	CSID59694969	M+H	C42H82NO8P	43.5	36.2	-0.334532	http://nonlinear.com/redirect/outbound?p=chemspider&param=59694969	(2R)-3-[(11E)-11-Octadecenoyloxy]-2-(palmitoyloxy)propyl 2-(trimethylammonio)ethyl phosphate	760.585	1.61822
1.62_760.5848m/z	CSID59694993	M+H	C42H82NO8P	43.5	36.2	-0.334532	http://nonlinear.com/redirect/outbound?p=chemspider&param=59694993	(2R)-3-[(9E)-9-Octadecenoyloxy]-2-(palmitoyloxy)propyl 2-(trimethylammonio)ethyl phosphate	760.585	1.61822
1.62_760.5848m/z	CSID59695095	M+H	C42H82NO8P	39.8	17.9	-0.334532	http://nonlinear.com/redirect/outbound?p=chemspider&param=59695095	(2R)-3-(Icosanoyloxy)-2-[(9E)-9-tetradecenoyloxy]propyl 2-(trimethylammonio)ethyl phosphate	760.585	1.61822
1.62_760.5848m/z	CSID59695109	M+H	C42H82NO8P	39.8	17.9	-0.334532	http://nonlinear.com/redirect/outbound?p=chemspider&param=59695109	(2R)-3-[(11E)-11-Icosenoyloxy]-2-(tetradecanoyloxy)propyl 2-(trimethylammonio)ethyl phosphate	760.585	1.61822
1.62_760.5848m/z	CSID74849844	M+H	C42H82NO8P	38.5	10.9	-0.334532	http://nonlinear.com/redirect/outbound?p=chemspider&param=74849844	6-Hydroxy-6-oxido-12-oxo-5,7,11-trioxa-2-aza-6lambda~5~-phosphanonacosan-9-yl (9Z)-9-octadecenoate	760.585	1.61822
1.62_760.5848m/z	CSID74849845	M+H	C42H82NO8P	38.5	10.9	-0.334532	http://nonlinear.com/redirect/outbound?p=chemspider&param=74849845	6-Hydroxy-6-oxido-12-oxo-5,7,11-trioxa-2-aza-6lambda~5~-phosphanonacosan-9-yl (11Z)-11-octadecenoate	760.585	1.61822
1.62_760.5848m/z	CSID74849846	M+H	C42H82NO8P	36.3	0.0137	-0.334532	http://nonlinear.com/redirect/outbound?p=chemspider&param=74849846	(20Z)-6-Hydroxy-6-oxido-12-oxo-5,7,11-trioxa-2-aza-6lambda~5~-phosphapentacos-20-en-9-yl docosanoate	760.585	1.61822
1.62_760.5848m/z	CSID74849847	M+H	C42H82NO8P	37.8	7.43	-0.334532	http://nonlinear.com/redirect/outbound?p=chemspider&param=74849847	6-Hydroxy-6-oxido-12-oxo-5,7,11-trioxa-2-aza-6lambda~5~-phosphaheptacosan-9-yl (11Z)-11-icosenoate	760.585	1.61822
1.62_760.5848m/z	CSID74849848	M+H	C42H82NO8P	36.3	0.0137	-0.334532	http://nonlinear.com/redirect/outbound?p=chemspider&param=74849848	(20Z)-6-Hydroxy-6-oxido-12-oxo-5,7,11-trioxa-2-aza-6lambda~5~-phosphaheptacos-20-en-9-yl icosanoate	760.585	1.61822
1.62_760.5848m/z	CSID74849864	M+H	C42H82NO8P	36.3	0.0137	-0.334532	http://nonlinear.com/redirect/outbound?p=chemspider&param=74849864	6-Hydroxy-6-oxido-12-oxo-5,7,11-trioxa-2-aza-6lambda~5~-phosphapentacosan-9-yl (13Z)-13-docosenoate	760.585	1.61822
1.62_760.5848m/z	CSID74849988	M+H	C42H82NO8P	38.5	10.9	-0.334532	http://nonlinear.com/redirect/outbound?p=chemspider&param=74849988	6-Hydroxy-6-oxido-9-(stearoyloxy)-5,7-dioxa-2-aza-6lambda~5~-phosphadecan-10-yl (11Z)-11-octadecenoate	760.585	1.61822
1.62_760.5848m/z	CSID74850015	M+H	C42H82NO8P	38.5	10.9	-0.334532	http://nonlinear.com/redirect/outbound?p=chemspider&param=74850015	6-Hydroxy-6-oxido-9-(stearoyloxy)-5,7-dioxa-2-aza-6lambda~5~-phosphadecan-10-yl (9Z)-9-octadecenoate	760.585	1.61822
1.62_760.5848m/z	CSID74850155	M+H	C42H82NO8P	36.3	0.0137	-0.334532	http://nonlinear.com/redirect/outbound?p=chemspider&param=74850155	9-[(9Z)-9-Hexadecenoyloxy]-6-hydroxy-6-oxido-5,7-dioxa-2-aza-6lambda~5~-phosphadecan-10-yl icosanoate	760.585	1.61822
1.62_760.5848m/z	CSID74850182	M+H	C42H82NO8P	37.8	7.43	-0.334532	http://nonlinear.com/redirect/outbound?p=chemspider&param=74850182	6-Hydroxy-6-oxido-9-(palmitoyloxy)-5,7-dioxa-2-aza-6lambda~5~-phosphadecan-10-yl (11Z)-11-icosenoate	760.585	1.61822
1.62_760.5848m/z	CSID74850380	M+H	C42H82NO8P	36.3	0.0137	-0.334532	http://nonlinear.com/redirect/outbound?p=chemspider&param=74850380	6-Hydroxy-6-oxido-9-[(9Z)-9-tetradecenoyloxy]-5,7-dioxa-2-aza-6lambda~5~-phosphadecan-10-yl docosanoate	760.585	1.61822
1.62_760.5848m/z	CSID74850406	M+H	C42H82NO8P	36.3	0.0137	-0.334532	http://nonlinear.com/redirect/outbound?p=chemspider&param=74850406	6-Hydroxy-6-oxido-9-(tetradecanoyloxy)-5,7-dioxa-2-aza-6lambda~5~-phosphadecan-10-yl (13Z)-13-docosenoate	760.585	1.61822
1.62_760.5848m/z	CSID74850653	M+H	C42H82NO8P	41.3	25.1	-0.334532	http://nonlinear.com/redirect/outbound?p=chemspider&param=74850653	6-Hydroxy-2-methyl-6-oxido-12-oxo-5,7,11-trioxa-2-aza-6lambda~5~-phosphahexacosan-9-yl (11Z)-11-icosenoate	760.585	1.61822
1.62_760.5848m/z	CSID74850999	M+H	C42H82NO8P	39.8	17.7	-0.334532	http://nonlinear.com/redirect/outbound?p=chemspider&param=74850999	6-Hydroxy-2-methyl-6-oxido-9-(pentadecanoyloxy)-5,7-dioxa-2-aza-6lambda~5~-phosphadecan-10-yl (11Z)-11-icosenoate	760.585	1.61822
1.64_313.0785m/z	CSID171803	M-H	C12H18N4O2S2	42.1	20.3	-4.43897	http://nonlinear.com/redirect/outbound?p=chemspider&param=171803	N,N'-Bis(3-methyl-2-thiazolidinylidene)succinamide	313.078	1.63635
1.64_313.0785m/z	CSID19955627	M-H	C11H22O6S2-2	37.8	0	-3.66212	http://nonlinear.com/redirect/outbound?p=chemspider&param=19955627	1,11-Undecanedisulfonate	313.078	1.63635
1.64_313.0785m/z	CSID4724516	M-H	C22H15Cl	35.1	0	-1.62129	http://nonlinear.com/redirect/outbound?p=chemspider&param=4724516	9-[(2E)-3-(2-Chlorophenyl)-2-propen-1-ylidene]-9H-fluorene	313.078	1.63635
1.64_91.0219m/z	CSID108141	M-H	C3H8OS	37.9	0	-4.26882	http://nonlinear.com/redirect/outbound?p=chemspider&param=108141	(Methylsulfinyl)ethane	91.0219	1.63635
1.64_91.0219m/z	CSID13396	M-H	C2H8O2Si	44.7	33.5	-1.78049	http://nonlinear.com/redirect/outbound?p=chemspider&param=13396	Dimethylsilanediol	91.0219	1.63635
1.64_91.0219m/z	CSID14217976	M-H	C2H6O2Si	44.6	32.7	-1.78049	http://nonlinear.com/redirect/outbound?p=chemspider&param=14217976	Ethoxysilanol	91.0219	1.63635
1.64_91.0219m/z	CSID25947238	M-H	C3H8OS	44.5	33	-4.26882	http://nonlinear.com/redirect/outbound?p=chemspider&param=25947238	Cibulins	91.0219	1.63635
1.64_91.0219m/z	CSID71259	M-H	C3H8OS	44.6	33.6	-4.26882	http://nonlinear.com/redirect/outbound?p=chemspider&param=71259	2-(Methylthio)ethanol	91.0219	1.63635
1.64_91.0219m/z	CSID71528	M-H	C2H8O2Si	44.5	32.5	-1.78049	http://nonlinear.com/redirect/outbound?p=chemspider&param=71528	Dimethoxysilane	91.0219	1.63635
1.64_91.0219m/z	CSID79578	M-H	C3H8OS	37.9	0	-4.26882	http://nonlinear.com/redirect/outbound?p=chemspider&param=79578	1731082	91.0219	1.63635
1.64_91.0219m/z	CSID92620	M-H	C3H8OS	37.9	0	-4.26882	http://nonlinear.com/redirect/outbound?p=chemspider&param=92620	MFCD00004878	91.0219	1.63635
1.64_91.0219m/z	CSID92975	M-H	C3H8OS	37.9	0	-4.26882	http://nonlinear.com/redirect/outbound?p=chemspider&param=92975	2-mercaptopropanol	91.0219	1.63635
1.65_267.1716m/z	CSID108647	M+H	C14H22N2O3	37.8	0	4.86017	http://nonlinear.com/redirect/outbound?p=chemspider&param=108647	Ethyl 1-ethyl-6-methyl-4-oxo-1,6,7,8,9,9a-hexahydro-4H-pyrido[1,2-a]pyrimidine-3-carboxylate	267.172	1.65305
1.65_267.1716m/z	CSID113046	M+H	C14H22N2O3	37.8	0	4.86017	http://nonlinear.com/redirect/outbound?p=chemspider&param=113046	1-Allyl-5-ethyl-5-(2-pentanyl)-2,4,6(1H,3H,5H)-pyrimidinetrione	267.172	1.65305
1.65_267.1716m/z	CSID152937	M+H	C14H22N2O3	38.2	2.19	4.86017	http://nonlinear.com/redirect/outbound?p=chemspider&param=152937	Esatenolol	267.172	1.65305
1.65_267.1716m/z	CSID174689	M+H	C14H22N2O3	37.8	0	4.86017	http://nonlinear.com/redirect/outbound?p=chemspider&param=174689	N-[2-(Diethylamino)ethyl]-2-(4-hydroxyphenoxy)acetamide	267.172	1.65305
1.65_267.1716m/z	CSID19853	M+H	C14H22N2O3	40.8	15.1	4.86017	http://nonlinear.com/redirect/outbound?p=chemspider&param=19853	Trimetazidine	267.172	1.65305
1.65_267.1716m/z	CSID2162	M+H	C14H22N2O3	38.2	2.19	4.86017	http://nonlinear.com/redirect/outbound?p=chemspider&param=2162	Atenolol	267.172	1.65305
1.65_267.1716m/z	CSID2367	M+H	C14H22N2O3	41	16	4.86017	http://nonlinear.com/redirect/outbound?p=chemspider&param=2367	Bucolome	267.172	1.65305
1.65_267.1716m/z	CSID29088	M+H	C12H27O4P	41.7	13.2	-1.33152	http://nonlinear.com/redirect/outbound?p=chemspider&param=29088	Triisobutyl phosphate	267.172	1.65305
1.65_267.1716m/z	CSID29090	M+H	C12H27O4P	42.2	15.5	-1.33152	http://nonlinear.com/redirect/outbound?p=chemspider&param=29090	Tributyl phosphate	267.172	1.65305
1.65_267.1716m/z	CSID391603	M+H	C14H22N2O3	37.8	0	4.86017	http://nonlinear.com/redirect/outbound?p=chemspider&param=391603	(S)-practolol	267.172	1.65305
1.65_267.1716m/z	CSID4715	M+H	C14H22N2O3	37.8	0	4.86017	http://nonlinear.com/redirect/outbound?p=chemspider&param=4715	Practolol	267.172	1.65305
1.65_267.1716m/z	CSID493388	M+H	C12H27O4P	41.7	13.2	-1.33152	http://nonlinear.com/redirect/outbound?p=chemspider&param=493388	t-Butyl phosphate	267.172	1.65305
1.65_267.1716m/z	CSID6332743	M+H	C14H22N2O3	37.8	0	4.86017	http://nonlinear.com/redirect/outbound?p=chemspider&param=6332743	3-Methoxy-4-[3-(4-morpholinyl)propoxy]aniline	267.172	1.65305
1.65_267.1716m/z	CSID673512	M+H	C14H22N2O3	37.8	0	4.86017	http://nonlinear.com/redirect/outbound?p=chemspider&param=673512	1-(2,4,5-Trimethoxybenzyl)piperazine	267.172	1.65305
1.65_267.1716m/z	CSID68325	M+H	C12H27O4P	46.1	35.2	-1.33152	http://nonlinear.com/redirect/outbound?p=chemspider&param=68325	Dodecylphosphate	267.172	1.65305
1.65_267.1716m/z	CSID69912	M+H	C12H27O4P	42.2	15.5	-1.33152	http://nonlinear.com/redirect/outbound?p=chemspider&param=69912	DIHEXYL PHOSPHATE	267.172	1.65305
1.65_267.1716m/z	CSID74854106	M+H	C14H22N2O3	38.3	2.42	4.86017	http://nonlinear.com/redirect/outbound?p=chemspider&param=74854106	N-(4-Aminobutyl)-3-(4-hydroxy-3-methoxyphenyl)propanamide	267.172	1.65305
1.65_339.1997m/z	CSID105024	M-H	C19H32O3S	38.2	0	-0.636598	http://nonlinear.com/redirect/outbound?p=chemspider&param=105024	Tridecyl benzenesulfonate	339.2	1.65368
1.65_339.1997m/z	CSID24607768	M-H	C18H34SSi2	36.4	4.45	-1.80353	http://nonlinear.com/redirect/outbound?p=chemspider&param=24607768	2,5-Thienediylbis[hexyl(methyl)silane]	339.2	1.65368
1.65_339.1997m/z	CSID9431340	M-H	C18H32O4Si	38	0	-0.0105086	http://nonlinear.com/redirect/outbound?p=chemspider&param=9431340	Dimethyl (4Z)-3-methyl-4-[1-(triethylsilyl)ethylidene]-1,1-cyclopentanedicarboxylate	339.2	1.65368
1.65_339.1997m/z	CSID9946877	M-H	C19H32O3S	38.2	0	-0.636598	http://nonlinear.com/redirect/outbound?p=chemspider&param=9946877	Dodecyl phenylmethanesulfonate	339.2	1.65368
1.65_787.6687m/z	CSID24608391	M+H	C45H91N2O6P	47.1	39.3	-0.106943	http://nonlinear.com/redirect/outbound?p=chemspider&param=24608391	(2R,3S,4E)-2-(Docosanoylamino)-3-hydroxy-4-octadecen-1-yl 2-(trimethylammonio)ethyl phosphate	787.669	1.64713
1.65_787.6687m/z	CSID24846873	M+H	C45H91N2O6P	47.1	39.3	-0.106943	http://nonlinear.com/redirect/outbound?p=chemspider&param=24846873	SM(d18:1/22:0)	787.669	1.64713
1.65_787.6687m/z	CSID35032399	M+H	C45H91N2O6P	47.2	39.7	-0.106943	http://nonlinear.com/redirect/outbound?p=chemspider&param=35032399	(2S,3R)-2-[(13Z)-13-Docosenoylamino]-3-hydroxyoctadecyl 2-(trimethylammonio)ethyl phosphate	787.669	1.64713
1.65_98.9842m/z	CSID29104	M+H	C2H3KO2	38.1	0	-0.410832	http://nonlinear.com/redirect/outbound?p=chemspider&param=29104	Potassium acetate	98.9842	1.64713
1.65_98.9842m/z	CSID979	M+H	H3O4P	39.6	0	0.762914	http://nonlinear.com/redirect/outbound?p=chemspider&param=979	Hydrogen phosphate	98.9842	1.64713
1.66_399.2504m/z	CSID15212936	M+H	C18H39O7P	45.8	37.3	-0.524441	http://nonlinear.com/redirect/outbound?p=chemspider&param=15212936	Butoxyethyl phosphate	399.25	1.66068
1.66_399.2504m/z	CSID6292	M+H	C18H39O7P	45.8	37.3	-0.524441	http://nonlinear.com/redirect/outbound?p=chemspider&param=6292	KJ9800000	399.25	1.66068
1.66_399.2504m/z	CSID8425755	M+H	C20H34N2O6	37.2	0	3.61375	http://nonlinear.com/redirect/outbound?p=chemspider&param=8425755	N-[3-Hydroxy-1-({1-[2-(hydroxymethyl)-2-oxiranyl]-4-methyl-1-oxo-4-penten-2-yl}amino)-1-oxo-2-propanyl]-6-methylheptanamide	399.25	1.66068
1.67_291.2525m/z	CSID6297	M+H	C16H34O4	38.7	1.61	-1.46274	http://nonlinear.com/redirect/outbound?p=chemspider&param=6297	2,5-Bis(tert-butylperoxy)-2,5-dimethylhexane	291.253	1.67065
1.67_325.1842m/z	CSID117468	M-H	C19H23FN4	38.4	0	2.57226	http://nonlinear.com/redirect/outbound?p=chemspider&param=117468	5-Fluoro-3-(1-(2-(1-methyl-1H-pyrazol-4-yl)ethyl)-4-piperidinyl)-1H-indole	325.184	1.66893
1.67_325.1842m/z	CSID15111	M-H	C18H30O3S	39	0	-0.140878	http://nonlinear.com/redirect/outbound?p=chemspider&param=15111	Dodecyl benzenesulfonate	325.184	1.66893
1.67_325.1842m/z	CSID23761	M-H	C18H30O3S	39	0	-0.140878	http://nonlinear.com/redirect/outbound?p=chemspider&param=23761	2-Dodecylbenzenesulfonic acid	325.184	1.66893
1.67_325.1842m/z	CSID24607084	M-H	C17H30O4Si	38.5	0	0.515178	http://nonlinear.com/redirect/outbound?p=chemspider&param=24607084	(2S,3S)-2-(Benzyloxy)-4-{[dimethyl(2-methyl-2-propanyl)silyl]oxy}-1,3-butanediol	325.184	1.66893
1.67_325.1842m/z	CSID27202	M-H	C18H30O3S	39	0	-0.140878	http://nonlinear.com/redirect/outbound?p=chemspider&param=27202	4-(3-Dodecanyl)benzenesulfonic acid	325.184	1.66893
1.67_325.1842m/z	CSID34501339	M-H	C18H30O3S	39	0	-0.140878	http://nonlinear.com/redirect/outbound?p=chemspider&param=34501339	4-(4-Dodecanyl)benzenesulfonic acid	325.184	1.66893
1.67_325.1842m/z	CSID8172	M-H	C18H30O3S	39	0	-0.140878	http://nonlinear.com/redirect/outbound?p=chemspider&param=8172	4-Dodecylbenzenesulfonic acid	325.184	1.66893
1.67_813.6841m/z	CSID24608396	M+H	C47H93N2O6P	55.8	91.1	-0.343593	http://nonlinear.com/redirect/outbound?p=chemspider&param=24608396	(2R,3S,4E)-3-Hydroxy-2-[(4Z)-4-tetracosenoylamino]-4-octadecen-1-yl 2-(trimethylammonio)ethyl phosphate	813.684	1.67065
1.67_813.6841m/z	CSID24846874	M+H	C47H93N2O6P	56.2	93.1	-0.343593	http://nonlinear.com/redirect/outbound?p=chemspider&param=24846874	SM(d18:1/24:1(15Z))	813.684	1.67065
1.68_107.0703m/z	CSID10606230	M+H	C4H10O3	39.4	0	0.392839	http://nonlinear.com/redirect/outbound?p=chemspider&param=10606230	4-Hydroperoxy-1-butanol	107.07	1.68058
1.68_107.0703m/z	CSID10606779	M+H	C4H10O3	39.4	0	0.392839	http://nonlinear.com/redirect/outbound?p=chemspider&param=10606779	1,1'-Oxydiethanol	107.07	1.68058
1.68_107.0703m/z	CSID10634467	M+H	C4H10O3	39.4	0	0.392839	http://nonlinear.com/redirect/outbound?p=chemspider&param=10634467	1,4-Dioxane hydrate (1:1)	107.07	1.68058
1.68_107.0703m/z	CSID10756861	M+H	C4H10O3	39.4	0	0.392839	http://nonlinear.com/redirect/outbound?p=chemspider&param=10756861	Methanol - 1,3-dioxolane (1:1)	107.07	1.68058
1.68_107.0703m/z	CSID11856	M+H	C4H10O3	39.4	0	0.392839	http://nonlinear.com/redirect/outbound?p=chemspider&param=11856	BIS(METHOXYMETHYL)ETHER	107.07	1.68058
1.68_107.0703m/z	CSID13835180	M+H	C4H10O3	39.4	0	0.392839	http://nonlinear.com/redirect/outbound?p=chemspider&param=13835180	Diethylene glycol	107.07	1.68058
1.68_107.0703m/z	CSID17287	M+H	C4H10O3	39.4	0	0.392839	http://nonlinear.com/redirect/outbound?p=chemspider&param=17287	1,2,4-Butanetriol	107.07	1.68058
1.68_107.0703m/z	CSID19304	M+H	C4H10O3	39.4	0	0.392839	http://nonlinear.com/redirect/outbound?p=chemspider&param=19304	(2R*,3R*)-1,2,3-Butanetriol	107.07	1.68058
1.68_107.0703m/z	CSID19985446	M+H	C4H10O3	39.4	0	0.392839	http://nonlinear.com/redirect/outbound?p=chemspider&param=19985446	diethyl ether peroxide	107.07	1.68058
1.68_107.0703m/z	CSID306797	M+H	C4H10O3	39.4	0	0.392839	http://nonlinear.com/redirect/outbound?p=chemspider&param=306797	2-Methyl-1,2,3-propanetriol	107.07	1.68058
1.68_107.0703m/z	CSID472323	M+H	C4H10O3	39.4	0	0.392839	http://nonlinear.com/redirect/outbound?p=chemspider&param=472323	2,2-Dimethoxyethanol	107.07	1.68058
1.68_107.0703m/z	CSID70801	M+H	C4H10O3	39.4	0	0.392839	http://nonlinear.com/redirect/outbound?p=chemspider&param=70801	1733340	107.07	1.68058
1.68_107.0703m/z	CSID83791	M+H	C4H10O3	39.4	0	0.392839	http://nonlinear.com/redirect/outbound?p=chemspider&param=83791	TY8170000	107.07	1.68058
1.68_107.0703m/z	CSID8655	M+H	C4H10O3	39.4	0	0.392839	http://nonlinear.com/redirect/outbound?p=chemspider&param=8655	Trimethyl orthoformate	107.07	1.68058
1.68_107.0703m/z	CSID9291137	M+H	C4H10O3	39.4	0	0.392839	http://nonlinear.com/redirect/outbound?p=chemspider&param=9291137	1-(2-Methyl-2-propanyl)trioxidane	107.07	1.68058
1.68_107.0703m/z	CSID9346024	M+H	C4H10O3	39.4	0	0.392839	http://nonlinear.com/redirect/outbound?p=chemspider&param=9346024	2-Methoxy-2-propanyl hydroperoxide	107.07	1.68058
1.68_201.1121m/z	CSID107932	M+H	C10H16O4	44.9	29.7	-0.418962	http://nonlinear.com/redirect/outbound?p=chemspider&param=107932	4-(Cyclohexyloxy)-4-oxobutanoic acid	201.112	1.68058
1.68_201.1121m/z	CSID11630160	M+H	C10H16O4	45.3	31.5	-0.418962	http://nonlinear.com/redirect/outbound?p=chemspider&param=11630160	(3E)-3-Decenedioic acid	201.112	1.68058
1.68_201.1121m/z	CSID120897	M+H	C10H16O4	39	0	-0.418962	http://nonlinear.com/redirect/outbound?p=chemspider&param=120897	1,2-Cyclohexanediyl diacetate	201.112	1.68058
1.68_201.1121m/z	CSID12520	M+H	C10H16O4	46.2	36.2	-0.418962	http://nonlinear.com/redirect/outbound?p=chemspider&param=12520	1,6-Dioxacyclododecane-7,12-dione	201.112	1.68058
1.68_201.1121m/z	CSID1363661	M+H	C10H16O4	41.4	12	-0.418962	http://nonlinear.com/redirect/outbound?p=chemspider&param=1363661	Diethyl (2E)-3-methyl-2-pentenedioate	201.112	1.68058
1.68_201.1121m/z	CSID20198	M+H	C10H16O4	39	0	-0.418962	http://nonlinear.com/redirect/outbound?p=chemspider&param=20198	(±)-Camphoric acid	201.112	1.68058
1.68_201.1121m/z	CSID29272947	M+H	C10H16O4	44.3	26.6	-0.418962	http://nonlinear.com/redirect/outbound?p=chemspider&param=29272947	Dimethyl (3E)-4-methyl-3-heptenedioate	201.112	1.68058
1.68_201.1121m/z	CSID29273009	M+H	C9H20OSi2	35.9	0	-2.47788	http://nonlinear.com/redirect/outbound?p=chemspider&param=29273009	2-(Pentamethyldisilanyl)-1-buten-1-one	201.112	1.68058
1.68_201.1121m/z	CSID35013300	M+H	C10H16O4	44.3	26.4	-0.418962	http://nonlinear.com/redirect/outbound?p=chemspider&param=35013300	2-Oxo-5-pentyltetrahydro-3-furancarboxylic acid	201.112	1.68058
1.68_201.1121m/z	CSID35013301	M+H	C10H16O4	44.5	27.5	-0.418962	http://nonlinear.com/redirect/outbound?p=chemspider&param=35013301	6-Butyl-2-oxotetrahydro-2H-pyran-3-carboxylic acid	201.112	1.68058
1.68_201.1121m/z	CSID35013806	M+H	C10H16O4	44.4	27.1	-0.418962	http://nonlinear.com/redirect/outbound?p=chemspider&param=35013806	2-(1-Carboxyethyl)-5-methylcyclopentanecarboxylic acid	201.112	1.68058
1.68_201.1121m/z	CSID4896199	M+H	C10H16O4	44.7	28.6	-0.418962	http://nonlinear.com/redirect/outbound?p=chemspider&param=4896199	(5E)-5-Decenedioic acid	201.112	1.68058
1.68_201.1121m/z	CSID4896369	M+H	C10H16O4	44.9	29.6	-0.418962	http://nonlinear.com/redirect/outbound?p=chemspider&param=4896369	(4E)-4-Decenedioic acid	201.112	1.68058
1.68_201.1121m/z	CSID4946681	M+H	C10H16O4	45.3	31.5	-0.418962	http://nonlinear.com/redirect/outbound?p=chemspider&param=4946681	Decenedioic acid	201.112	1.68058
1.68_201.1121m/z	CSID5307312	M+H	C10H16O4	44.1	25.4	-0.418962	http://nonlinear.com/redirect/outbound?p=chemspider&param=5307312	Dimethyl (1R,2R)-1,2-cyclohexanedicarboxylate	201.112	1.68058
1.68_201.1121m/z	CSID558168	M+H	C10H16O4	39	0	-0.418962	http://nonlinear.com/redirect/outbound?p=chemspider&param=558168	Dimethyl Hexahydrophthalate	201.112	1.68058
1.68_201.1121m/z	CSID56451	M+H	C10H16O4	39	0	-0.418962	http://nonlinear.com/redirect/outbound?p=chemspider&param=56451	Ethyl acrylate - methyl 2-methylacrylate (1:1)	201.112	1.68058
1.68_201.1121m/z	CSID5880465	M+H	C10H16O4	44.7	28.6	-0.418962	http://nonlinear.com/redirect/outbound?p=chemspider&param=5880465	cis-5-Decenedioic acid	201.112	1.68058
1.68_201.1121m/z	CSID6930	M+H	C10H16O4	44	25.3	-0.418962	http://nonlinear.com/redirect/outbound?p=chemspider&param=6930	Dimethyl 1,4-cyclohexanedicarboxylate	201.112	1.68058
1.68_201.1121m/z	CSID69822	M+H	C10H16O4	41.4	12	-0.418962	http://nonlinear.com/redirect/outbound?p=chemspider&param=69822	Diethyl 1,1-cyclobutanedicarboxylate	201.112	1.68058
1.68_201.1121m/z	CSID70440	M+H	C10H16O4	42	14.8	-0.418962	http://nonlinear.com/redirect/outbound?p=chemspider&param=70440	2,2'-(1,1-Cyclohexanediyl)diacetic acid	201.112	1.68058
1.68_201.1121m/z	CSID73311	M+H	C10H16O4	41.4	12	-0.418962	http://nonlinear.com/redirect/outbound?p=chemspider&param=73311	Diethyl isopropylidenemalonate	201.112	1.68058
1.68_201.1121m/z	CSID7822621	M+H	C10H16O4	44.9	29.6	-0.418962	http://nonlinear.com/redirect/outbound?p=chemspider&param=7822621	cis-4-Decenedioic acid	201.112	1.68058
1.68_201.1121m/z	CSID8759558	M+H	C10H16O4	39	0	-0.418962	http://nonlinear.com/redirect/outbound?p=chemspider&param=8759558	Matsutakic acid	201.112	1.68058
1.68_201.1121m/z	CSID91985	M+H	C10H16O4	44.1	25.4	-0.418962	http://nonlinear.com/redirect/outbound?p=chemspider&param=91985	(+)-Camphoric Acid	201.112	1.68058
1.68_201.1121m/z	CSID9610445	M+H	C10H16O4	41.1	10.7	-0.418962	http://nonlinear.com/redirect/outbound?p=chemspider&param=9610445	2-Methyl-2-propanyl 3,5-dioxohexanoate	201.112	1.68058
1.68_201.1121m/z	CSID9920364	M+H	C10H16O4	39	0	-0.418962	http://nonlinear.com/redirect/outbound?p=chemspider&param=9920364	(2E)-3,7-Dimethyl-2-octenedioic acid	201.112	1.68058
1.68_239.0596m/z	CSID11309980	M-H	C11H12ClN2O2	36	0	1.50115	http://nonlinear.com/redirect/outbound?p=chemspider&param=11309980	Tryptophan hydrochloride (1:1)	239.06	1.68123
1.68_239.0596m/z	CSID136114	M-H	C11H13ClN2O2	36	0	1.50115	http://nonlinear.com/redirect/outbound?p=chemspider&param=136114	MFCD00069293	239.06	1.68123
1.68_239.0596m/z	CSID20121151	M-H	C9H12N4O2S	48.3	51.4	-4.91787	http://nonlinear.com/redirect/outbound?p=chemspider&param=20121151	Hydrazinecarbothioamide, 2-((3-hydroxy-5-(hydroxymethyl)-2-methyl-4-pyridinyl)methylene)-	239.06	1.68123
1.68_239.0596m/z	CSID35013539	M-H	C9H20OS3	48.7	52.1	-2.9476	http://nonlinear.com/redirect/outbound?p=chemspider&param=35013539	1-(Propyldisulfanyl)-1-(propylsulfinyl)propane	239.06	1.68123
1.68_239.0596m/z	CSID4267646	M-H	C14H10NO3-	37.9	0	1.24706	http://nonlinear.com/redirect/outbound?p=chemspider&param=4267646	2-(Benzoylamino)benzoate	239.06	1.68123
1.68_239.0596m/z	CSID69661	M-H	C6H20O4Si3	48.1	50.8	-0.0859047	http://nonlinear.com/redirect/outbound?p=chemspider&param=69661	hexamethyltrisiloxane-1,5-diol	239.06	1.68123
1.68_277.2006m/z	CSID9674890	M+H	C15H32S2	36.6	1.89	-4.34155	http://nonlinear.com/redirect/outbound?p=chemspider&param=9674890	2-Dodecyl-1,3-propanedithiol	277.201	1.68058
1.68_297.0470m/z	CSID10468827	M-H	C12H15N2O3PS	45.9	37.3	0.587416	http://nonlinear.com/redirect/outbound?p=chemspider&param=10468827	(E)-phoxim	297.047	1.67725
1.68_297.0470m/z	CSID11445576	M-H	C16H12NO3S-	39.3	0.447	-0.231227	http://nonlinear.com/redirect/outbound?p=chemspider&param=11445576	2-Anilino-1-naphthalenesulfonate	297.047	1.67725
1.68_297.0470m/z	CSID1266042	M-H	C16H12NO3S-	39.3	0.447	-0.231227	http://nonlinear.com/redirect/outbound?p=chemspider&param=1266042	1-Anilino-8-napthalenesulfonate	297.047	1.67725
1.68_297.0470m/z	CSID15255858	M-H	C16H12NO3S-	39.3	0.447	-0.231227	http://nonlinear.com/redirect/outbound?p=chemspider&param=15255858	4-Anilino-1-naphthalenesulfonate	297.047	1.67725
1.68_297.0470m/z	CSID2339053	M-H	C16H12NO3S-	39.3	0.447	-0.231227	http://nonlinear.com/redirect/outbound?p=chemspider&param=2339053	2-anilinonaphtalene-6-sulfonate	297.047	1.67725
1.68_297.0470m/z	CSID24335	M-H	C12H15N2O3PS	46	37.4	0.587416	http://nonlinear.com/redirect/outbound?p=chemspider&param=24335	Quinalphos	297.047	1.67725
1.68_297.0470m/z	CSID7844757	M-H	C12H15N2O3PS	45.9	37.3	0.587416	http://nonlinear.com/redirect/outbound?p=chemspider&param=7844757	MD4740000	297.047	1.67725
1.68_510.2565m/z	CSID16670517	M-H	C23H37N5O8	38.7	0	-0.869251	http://nonlinear.com/redirect/outbound?p=chemspider&param=16670517	lys-thr-thr-tyr	510.257	1.67725
1.68_510.2565m/z	CSID16670555	M-H	C23H37N5O8	38.7	0	-0.869251	http://nonlinear.com/redirect/outbound?p=chemspider&param=16670555	lys-thr-tyr-thr	510.257	1.67725
1.68_510.2565m/z	CSID16671314	M-H	C23H37N5O8	38.7	0	-0.869251	http://nonlinear.com/redirect/outbound?p=chemspider&param=16671314	lys-tyr-thr-thr	510.257	1.67725
1.68_510.2565m/z	CSID16708442	M-H	C23H37N5O8	38.7	0	-0.869251	http://nonlinear.com/redirect/outbound?p=chemspider&param=16708442	thr-lys-thr-tyr	510.257	1.67725
1.68_510.2565m/z	CSID16708480	M-H	C23H37N5O8	38.7	0	-0.869251	http://nonlinear.com/redirect/outbound?p=chemspider&param=16708480	thr-lys-tyr-thr	510.257	1.67725
1.68_510.2565m/z	CSID16710341	M-H	C23H37N5O8	38.7	0	-0.869251	http://nonlinear.com/redirect/outbound?p=chemspider&param=16710341	thr-thr-lys-tyr	510.257	1.67725
1.68_510.2565m/z	CSID16710474	M-H	C23H37N5O8	38.7	0	-0.869251	http://nonlinear.com/redirect/outbound?p=chemspider&param=16710474	thr-thr-tyr-lys	510.257	1.67725
1.68_510.2565m/z	CSID16711139	M-H	C23H37N5O8	38.7	0	-0.869251	http://nonlinear.com/redirect/outbound?p=chemspider&param=16711139	thr-tyr-lys-thr	510.257	1.67725
1.68_510.2565m/z	CSID16711233	M-H	C23H37N5O8	38.7	0	-0.869251	http://nonlinear.com/redirect/outbound?p=chemspider&param=16711233	thr-tyr-thr-lys	510.257	1.67725
1.68_510.2565m/z	CSID16724400	M-H	C23H37N5O8	38.7	0	-0.869251	http://nonlinear.com/redirect/outbound?p=chemspider&param=16724400	tyr-lys-thr-thr	510.257	1.67725
1.68_510.2565m/z	CSID16726297	M-H	C23H37N5O8	38.7	0	-0.869251	http://nonlinear.com/redirect/outbound?p=chemspider&param=16726297	tyr-thr-lys-thr	510.257	1.67725
1.68_510.2565m/z	CSID16726392	M-H	C23H37N5O8	38.7	0	-0.869251	http://nonlinear.com/redirect/outbound?p=chemspider&param=16726392	tyr-thr-thr-lys	510.257	1.67725
1.69_223.0282m/z	CSID118620	M-H	C10H9ClN2O2	36	0	1.12631	http://nonlinear.com/redirect/outbound?p=chemspider&param=118620	5-(4-Chlorophenyl)-5-methyl-2,4-imidazolidinedione	223.028	1.69242
1.69_223.0282m/z	CSID15351073	M-H	C10H9ClN2O2	36	0	1.12631	http://nonlinear.com/redirect/outbound?p=chemspider&param=15351073	7-Chloro-1-methyl-1H-1,5-benzodiazepine-2,4(3H,5H)-dione	223.028	1.69242
1.69_223.0282m/z	CSID3469335	M-H	C10H9ClN2O2	36	0	1.12631	http://nonlinear.com/redirect/outbound?p=chemspider&param=3469335	MFCD05267692	223.028	1.69242
1.69_265.1478m/z	CSID10677505	M-H	C12H26O4S	40.4	8.1	-0.329947	http://nonlinear.com/redirect/outbound?p=chemspider&param=10677505	Dihexyl sulfate	265.148	1.69242
1.69_265.1478m/z	CSID8448	M-H	C12H26O4S	40.9	10.5	-0.329947	http://nonlinear.com/redirect/outbound?p=chemspider&param=8448	laurilsulfate	265.148	1.69242
1.69_311.1687m/z	CSID24606784	M-H	C17H28O3S	38.7	0	0.150426	http://nonlinear.com/redirect/outbound?p=chemspider&param=24606784	3-Ethoxy-6-{5-methyl-1-[(methylsulfanyl)methoxy]-4-hexen-1-yl}-2-cyclohexen-1-one	311.169	1.69242
1.69_311.1687m/z	CSID35040	M-H	C17H28O3S	38.7	0	0.150426	http://nonlinear.com/redirect/outbound?p=chemspider&param=35040	N-Undecylbenzenesulfonic acid	311.169	1.69242
1.69_311.1687m/z	CSID4415093	M-H	C23H22N+	37.7	0	4.0585	http://nonlinear.com/redirect/outbound?p=chemspider&param=4415093	9-Mesityl-10-methylacridinium	311.169	1.69242
1.69_329.2482m/z	CSID14481286	M-H	C22H34O2	38.6	0	-1.27043	http://nonlinear.com/redirect/outbound?p=chemspider&param=14481286	1-Phenyl-1,3-hexadecanedione	329.248	1.69242
1.69_329.2482m/z	CSID19383906	M-H	C22H34O2	38.6	0	-1.27043	http://nonlinear.com/redirect/outbound?p=chemspider&param=19383906	3-Hydroxy-6-methylpregn-5-en-20-one	329.248	1.69242
1.69_329.2482m/z	CSID196267	M-H	C22H34O2	38.6	0	-1.27043	http://nonlinear.com/redirect/outbound?p=chemspider&param=196267	17beta-Hydroxy-4,4,17-trimethylandrost-5-en-3-one	329.248	1.69242
1.69_329.2482m/z	CSID218447	M-H	C22H34O2	38.6	0	-1.27043	http://nonlinear.com/redirect/outbound?p=chemspider&param=218447	(5?,17?)-2-methyl-androst-2-en-17-ol acetate	329.248	1.69242
1.69_329.2482m/z	CSID24607489	M-H	C22H34O2	38.6	0	-1.27043	http://nonlinear.com/redirect/outbound?p=chemspider&param=24607489	14-Isopropenyl-3,7,11-trimethyl-2,6,10-cyclotetradecatrien-1-yl acetate	329.248	1.69242
1.69_329.2482m/z	CSID24607532	M-H	C22H34O2	40.9	11.2	-1.27043	http://nonlinear.com/redirect/outbound?p=chemspider&param=24607532	(1R,6S)-6-Isopropyl-3,9,13-trimethyl-2,7,9,12-cyclotetradecatetraen-1-yl acetate	329.248	1.69242
1.69_329.2482m/z	CSID30777303	M-H	C22H34O2	38.6	0	-1.27043	http://nonlinear.com/redirect/outbound?p=chemspider&param=30777303	2-Methyl-5-[(8Z,11E)-8,11-pentadecadien-1-yl]-1,3-benzenediol	329.248	1.69242
1.69_329.2482m/z	CSID30777325	M-H	C22H34O2	52.7	70.4	-1.27043	http://nonlinear.com/redirect/outbound?p=chemspider&param=30777325	(4E,8Z,12E,15E,19E)-4,8,12,15,19-Docosapentaenoic acid	329.248	1.69242
1.69_329.2482m/z	CSID30791072	M-H	C22H34O2	38.6	0	-1.27043	http://nonlinear.com/redirect/outbound?p=chemspider&param=30791072	Ethyl (17E)-5,8,11,14,17-icosapentaenoate	329.248	1.69242
1.69_329.2482m/z	CSID3284018	M-H	C22H34O2	38.6	0	-1.27043	http://nonlinear.com/redirect/outbound?p=chemspider&param=3284018	17-Hydroxy-10,13-dimethyl-17-propyl-1,2,6,7,8,9,10,11,12,13,14,15,16,17-tetradecahydro-3H-cyclopenta[a]phenanthren-3-one	329.248	1.69242
1.69_329.2482m/z	CSID391699	M-H	C22H34O2	41	11.9	-1.27043	http://nonlinear.com/redirect/outbound?p=chemspider&param=391699	taxa-4(20),11-dien-5alpha-yl acetate	329.248	1.69242
1.69_329.2482m/z	CSID4445394	M-H	C22H34O2	40.9	11.5	-1.27043	http://nonlinear.com/redirect/outbound?p=chemspider&param=4445394	Ethyl icosapentate	329.248	1.69242
1.69_329.2482m/z	CSID4445975	M-H	C22H34O2	52.7	70.4	-1.27043	http://nonlinear.com/redirect/outbound?p=chemspider&param=4445975	Docosa-4,7,10,13,16-pentaenoic acid	329.248	1.69242
1.69_329.2482m/z	CSID4445977	M-H	C22H34O2	50.4	58.9	-1.27043	http://nonlinear.com/redirect/outbound?p=chemspider&param=4445977	cis-7,10,13,16,19-Docosapentaenoic acid	329.248	1.69242
1.69_329.2482m/z	CSID4510153	M-H	C22H34O2	38.6	0	-1.27043	http://nonlinear.com/redirect/outbound?p=chemspider&param=4510153	EICOSAPENTAENOIC ACID ETHYL ESTER	329.248	1.69242
1.69_329.2482m/z	CSID4593750	M-H	C22H34O2	50.4	58.9	-1.27043	http://nonlinear.com/redirect/outbound?p=chemspider&param=4593750	Docosapentaenoic acid (22n-3)	329.248	1.69242
1.69_329.2482m/z	CSID468201	M-H	C22H34O2	38.6	0	-1.27043	http://nonlinear.com/redirect/outbound?p=chemspider&param=468201	ent-16-Kauren-19-ol acetate	329.248	1.69242
1.69_329.2482m/z	CSID4942831	M-H	C22H34O2	52.8	70.9	-1.27043	http://nonlinear.com/redirect/outbound?p=chemspider&param=4942831	Docosapentaenoic acid	329.248	1.69242
1.69_329.2482m/z	CSID4945614	M-H	C22H34O2	52.7	70.4	-1.27043	http://nonlinear.com/redirect/outbound?p=chemspider&param=4945614	Docosapentaenoic acid (22n-6)	329.248	1.69242
1.69_329.2482m/z	CSID55128	M-H	C22H34O2	38.6	0	-1.27043	http://nonlinear.com/redirect/outbound?p=chemspider&param=55128	Ethyl abietate	329.248	1.69242
1.69_329.2482m/z	CSID71044230	M-H	C22H34O2	40.9	11.2	-1.27043	http://nonlinear.com/redirect/outbound?p=chemspider&param=71044230	(1R)-6-Isopropyl-3,9,13-trimethyl-2,7,9,12-cyclotetradecatetraen-1-yl acetate	329.248	1.69242
1.69_329.2482m/z	CSID7973371	M-H	C22H34O2	38.6	0	-1.27043	http://nonlinear.com/redirect/outbound?p=chemspider&param=7973371	4330	329.248	1.69242
1.69_329.2482m/z	CSID8007147	M-H	C22H34O2	38.6	0	-1.27043	http://nonlinear.com/redirect/outbound?p=chemspider&param=8007147	Ethyl icosapentate	329.248	1.69242
1.69_329.2482m/z	CSID9317227	M-H	C22H34O2	38.6	0	-1.27043	http://nonlinear.com/redirect/outbound?p=chemspider&param=9317227	(8S,9S,10R,13S,14S,17R)-17-[(2S)-1-Hydroxy-2-propanyl]-10,13-dimethyl-1,2,6,7,8,9,10,11,12,13,14,15,16,17-tetradecahydro-3H-cyclopenta[a]phenanthren-3-one	329.248	1.69242
1.69_329.2482m/z	CSID9683000	M-H	C22H34O2	52.7	70.4	-1.27043	http://nonlinear.com/redirect/outbound?p=chemspider&param=9683000	(2E,4E,6E,8E,10E)-2-Ethyl-2,4,6,8,10-icosapentaenoic acid	329.248	1.69242
1.69_434.2370m/z	CSID8108327	M-H	C25H30FN5O	38.1	0	2.00003	http://nonlinear.com/redirect/outbound?p=chemspider&param=8108327	1-(2-{4-[5-(Aminomethyl)-1-(4-fluorophenyl)-1H-indol-3-yl]-1-piperidinyl}ethyl)-2-imidazolidinone	434.237	1.69242
1.70_123.1168m/z	CSID10269	M+H	C9H14	39.4	0	-0.0219588	http://nonlinear.com/redirect/outbound?p=chemspider&param=10269	Santene	123.117	1.70472
1.70_123.1168m/z	CSID10289312	M+H	C9H14	43.3	19.6	-0.0219588	http://nonlinear.com/redirect/outbound?p=chemspider&param=10289312	1,2-Divinylcyclopentane	123.117	1.70472
1.70_123.1168m/z	CSID10300019	M+H	C9H14	43.5	20.3	-0.0219588	http://nonlinear.com/redirect/outbound?p=chemspider&param=10300019	(3aS,7aS)-3a,4,5,6,7,7a-Hexahydro-1H-indene	123.117	1.70472
1.70_123.1168m/z	CSID10300021	M+H	C9H14	43.4	20.1	-0.0219588	http://nonlinear.com/redirect/outbound?p=chemspider&param=10300021	2,3,3a,4,5,6-Hexahydro-1H-indene	123.117	1.70472
1.70_123.1168m/z	CSID10304274	M+H	C9H14	43.3	19.3	-0.0219588	http://nonlinear.com/redirect/outbound?p=chemspider&param=10304274	(3E,7E)-1,3,7-Nonatriene	123.117	1.70472
1.70_123.1168m/z	CSID10381132	M+H	C9H14	43.6	20.8	-0.0219588	http://nonlinear.com/redirect/outbound?p=chemspider&param=10381132	1,6-Dimethylhepta-1,3,5-triene	123.117	1.70472
1.70_123.1168m/z	CSID119869	M+H	C9H14	39.4	0	-0.0219588	http://nonlinear.com/redirect/outbound?p=chemspider&param=119869	Tricyclo[3.2.2.0~2,4~]nonane	123.117	1.70472
1.70_123.1168m/z	CSID120646	M+H	C9H14	43.5	20.3	-0.0219588	http://nonlinear.com/redirect/outbound?p=chemspider&param=120646	1,2-Cyclononadiene	123.117	1.70472
1.70_123.1168m/z	CSID122407	M+H	C9H14	39.4	0	-0.0219588	http://nonlinear.com/redirect/outbound?p=chemspider&param=122407	Bicyclo(3.3.1)non-2-ene	123.117	1.70472
1.70_123.1168m/z	CSID123394	M+H	C9H14	39.4	0	-0.0219588	http://nonlinear.com/redirect/outbound?p=chemspider&param=123394	3-Allylcyclohexene	123.117	1.70472
1.70_123.1168m/z	CSID14148216	M+H	C9H14	43.3	19.3	-0.0219588	http://nonlinear.com/redirect/outbound?p=chemspider&param=14148216	(3E)-1,3,8-Nonatriene	123.117	1.70472
1.70_123.1168m/z	CSID18959420	M+H	C9H14	43.5	20.2	-0.0219588	http://nonlinear.com/redirect/outbound?p=chemspider&param=18959420	1-Ethynyl-1-methylcyclohexane	123.117	1.70472
1.70_123.1168m/z	CSID20559	M+H	C9H14	43.5	20.2	-0.0219588	http://nonlinear.com/redirect/outbound?p=chemspider&param=20559	MFCD00190199	123.117	1.70472
1.70_123.1168m/z	CSID455647	M+H	C9H14	43.5	20.3	-0.0219588	http://nonlinear.com/redirect/outbound?p=chemspider&param=455647	2,3,4,5,6,7-Hexahydro-1H-indene	123.117	1.70472
1.70_123.1168m/z	CSID456072	M+H	C9H14	39.4	0	-0.0219588	http://nonlinear.com/redirect/outbound?p=chemspider&param=456072	2,3,3a,4,7,7a-Hexahydro-1H-indene	123.117	1.70472
1.70_123.1168m/z	CSID483764	M+H	C9H14	39.4	0	-0.0219588	http://nonlinear.com/redirect/outbound?p=chemspider&param=483764	Bicyclo[5.2.0]non-1-ene	123.117	1.70472
1.70_123.1168m/z	CSID550148	M+H	C9H14	39.4	0	-0.0219588	http://nonlinear.com/redirect/outbound?p=chemspider&param=550148	1-(2-Methyl-2-propanyl)-1,3-cyclopentadiene	123.117	1.70472
1.70_123.1168m/z	CSID9095749	M+H	C9H14	39.4	0	-0.0219588	http://nonlinear.com/redirect/outbound?p=chemspider&param=9095749	1-Allyl-2-methylenecyclopentane	123.117	1.70472
1.70_247.2265m/z	CSID4576432	M+H	C14H30O3	39.2	0	-1.08243	http://nonlinear.com/redirect/outbound?p=chemspider&param=4576432	8,8-Diethoxy-2,6-dimethyl-2-octanol	247.227	1.70063
1.70_247.2265m/z	CSID459149	M+H	C14H30O3	40.2	5.18	-1.08243	http://nonlinear.com/redirect/outbound?p=chemspider&param=459149	2-(2-decyloxy-ethoxy)-ethanol	247.227	1.70063
1.70_383.2682m/z	CSID8152806	M+H	C24H34N2O2	36.3	0	-2.8753	http://nonlinear.com/redirect/outbound?p=chemspider&param=8152806	CAY10401	383.268	1.70472
1.70_436.2512m/z	CSID8108327	M+H	C25H30FN5O	38.4	0	1.12466	http://nonlinear.com/redirect/outbound?p=chemspider&param=8108327	1-(2-{4-[5-(Aminomethyl)-1-(4-fluorophenyl)-1H-indol-3-yl]-1-piperidinyl}ethyl)-2-imidazolidinone	436.251	1.70472
1.70_449.2756m/z	CSID10444423	M+H	C23H36N4O5	38.9	1.9	-0.532332	http://nonlinear.com/redirect/outbound?p=chemspider&param=10444423	ile-ile-gly-phe	449.276	1.70472
1.70_449.2756m/z	CSID10444424	M+H	C23H36N4O5	38.9	1.9	-0.532332	http://nonlinear.com/redirect/outbound?p=chemspider&param=10444424	leu-leu-gly-phe	449.276	1.70472
1.70_449.2756m/z	CSID11633141	M+H	C23H36N4O5	46.1	37.7	-0.532332	http://nonlinear.com/redirect/outbound?p=chemspider&param=11633141	leu-val-phe-ala	449.276	1.70472
1.70_449.2756m/z	CSID13483712	M+H	C23H36N4O5	42.5	19.9	-0.532332	http://nonlinear.com/redirect/outbound?p=chemspider&param=13483712	leu-ala-val-phe	449.276	1.70472
1.70_449.2756m/z	CSID16579964	M+H	C23H36N4O5	46	37.2	-0.532332	http://nonlinear.com/redirect/outbound?p=chemspider&param=16579964	ala-ile-phe-val	449.276	1.70472
1.70_449.2756m/z	CSID16580078	M+H	C23H36N4O5	44.8	31.2	-0.532332	http://nonlinear.com/redirect/outbound?p=chemspider&param=16580078	ala-ile-val-phe	449.276	1.70472
1.70_449.2756m/z	CSID16580358	M+H	C23H36N4O5	46	37.2	-0.532332	http://nonlinear.com/redirect/outbound?p=chemspider&param=16580358	ala-leu-phe-val	449.276	1.70472
1.70_449.2756m/z	CSID16580472	M+H	C23H36N4O5	44.8	31.2	-0.532332	http://nonlinear.com/redirect/outbound?p=chemspider&param=16580472	ala-leu-val-phe	449.276	1.70472
1.70_449.2756m/z	CSID16581477	M+H	C23H36N4O5	42.5	19.7	-0.532332	http://nonlinear.com/redirect/outbound?p=chemspider&param=16581477	ala-phe-ile-val	449.276	1.70472
1.70_449.2756m/z	CSID16581497	M+H	C23H36N4O5	42.5	19.7	-0.532332	http://nonlinear.com/redirect/outbound?p=chemspider&param=16581497	ala-phe-leu-val	449.276	1.70472
1.70_449.2756m/z	CSID16581665	M+H	C23H36N4O5	45	32.4	-0.532332	http://nonlinear.com/redirect/outbound?p=chemspider&param=16581665	ala-phe-val-ile	449.276	1.70472
1.70_449.2756m/z	CSID16581666	M+H	C23H36N4O5	45	32.4	-0.532332	http://nonlinear.com/redirect/outbound?p=chemspider&param=16581666	ala-phe-val-leu	449.276	1.70472
1.70_449.2756m/z	CSID16583862	M+H	C23H36N4O5	42.3	18.9	-0.532332	http://nonlinear.com/redirect/outbound?p=chemspider&param=16583862	ala-val-ile-phe	449.276	1.70472
1.70_449.2756m/z	CSID16583882	M+H	C23H36N4O5	42.3	18.9	-0.532332	http://nonlinear.com/redirect/outbound?p=chemspider&param=16583882	ala-val-leu-phe	449.276	1.70472
1.70_449.2756m/z	CSID16583938	M+H	C23H36N4O5	46	37.6	-0.532332	http://nonlinear.com/redirect/outbound?p=chemspider&param=16583938	ala-val-phe-ile	449.276	1.70472
1.70_449.2756m/z	CSID16583939	M+H	C23H36N4O5	46	37.6	-0.532332	http://nonlinear.com/redirect/outbound?p=chemspider&param=16583939	ala-val-phe-leu	449.276	1.70472
1.70_449.2756m/z	CSID16635705	M+H	C23H36N4O5	39.7	5.71	-0.532332	http://nonlinear.com/redirect/outbound?p=chemspider&param=16635705	gly-ile-ile-phe	449.276	1.70472
1.70_449.2756m/z	CSID16635725	M+H	C23H36N4O5	39.7	5.71	-0.532332	http://nonlinear.com/redirect/outbound?p=chemspider&param=16635725	gly-ile-leu-phe	449.276	1.70472
1.70_449.2756m/z	CSID16635781	M+H	C23H36N4O5	39.7	5.92	-0.532332	http://nonlinear.com/redirect/outbound?p=chemspider&param=16635781	gly-ile-phe-ile	449.276	1.70472
1.70_449.2756m/z	CSID16635782	M+H	C23H36N4O5	39.7	5.92	-0.532332	http://nonlinear.com/redirect/outbound?p=chemspider&param=16635782	gly-ile-phe-leu	449.276	1.70472
1.70_449.2756m/z	CSID16636099	M+H	C23H36N4O5	39.7	5.71	-0.532332	http://nonlinear.com/redirect/outbound?p=chemspider&param=16636099	gly-leu-ile-phe	449.276	1.70472
1.70_449.2756m/z	CSID16636118	M+H	C23H36N4O5	39.7	5.71	-0.532332	http://nonlinear.com/redirect/outbound?p=chemspider&param=16636118	gly-leu-leu-phe	449.276	1.70472
1.70_449.2756m/z	CSID16636172	M+H	C23H36N4O5	39.7	5.92	-0.532332	http://nonlinear.com/redirect/outbound?p=chemspider&param=16636172	gly-leu-phe-ile	449.276	1.70472
1.70_449.2756m/z	CSID16636173	M+H	C23H36N4O5	39.7	5.92	-0.532332	http://nonlinear.com/redirect/outbound?p=chemspider&param=16636173	gly-leu-phe-leu	449.276	1.70472
1.70_449.2756m/z	CSID16637284	M+H	C23H36N4O5	39.7	5.92	-0.532332	http://nonlinear.com/redirect/outbound?p=chemspider&param=16637284	gly-phe-ile-ile	449.276	1.70472
1.70_449.2756m/z	CSID16637285	M+H	C23H36N4O5	39.7	5.92	-0.532332	http://nonlinear.com/redirect/outbound?p=chemspider&param=16637285	gly-phe-ile-leu	449.276	1.70472
1.70_449.2756m/z	CSID16637303	M+H	C23H36N4O5	39.7	5.92	-0.532332	http://nonlinear.com/redirect/outbound?p=chemspider&param=16637303	gly-phe-leu-ile	449.276	1.70472
1.70_449.2756m/z	CSID16637304	M+H	C23H36N4O5	39.7	5.92	-0.532332	http://nonlinear.com/redirect/outbound?p=chemspider&param=16637304	gly-phe-leu-leu	449.276	1.70472
1.70_449.2756m/z	CSID16648146	M+H	C23H36N4O5	42.5	19.9	-0.532332	http://nonlinear.com/redirect/outbound?p=chemspider&param=16648146	ile-ala-phe-val	449.276	1.70472
1.70_449.2756m/z	CSID16648260	M+H	C23H36N4O5	42.5	19.9	-0.532332	http://nonlinear.com/redirect/outbound?p=chemspider&param=16648260	ile-ala-val-phe	449.276	1.70472
1.70_449.2756m/z	CSID16650855	M+H	C23H36N4O5	40	7.61	-0.532332	http://nonlinear.com/redirect/outbound?p=chemspider&param=16650855	ile-gly-ile-phe	449.276	1.70472
1.70_449.2756m/z	CSID16650875	M+H	C23H36N4O5	40	7.61	-0.532332	http://nonlinear.com/redirect/outbound?p=chemspider&param=16650875	ile-gly-leu-phe	449.276	1.70472
1.70_449.2756m/z	CSID16650931	M+H	C23H36N4O5	40	7.61	-0.532332	http://nonlinear.com/redirect/outbound?p=chemspider&param=16650931	ile-gly-phe-ile	449.276	1.70472
1.70_449.2756m/z	CSID16650932	M+H	C23H36N4O5	40	7.61	-0.532332	http://nonlinear.com/redirect/outbound?p=chemspider&param=16650932	ile-gly-phe-leu	449.276	1.70472
1.70_449.2756m/z	CSID16651729	M+H	C23H36N4O5	40.1	7.82	-0.532332	http://nonlinear.com/redirect/outbound?p=chemspider&param=16651729	ile-ile-phe-gly	449.276	1.70472
1.70_449.2756m/z	CSID16652015	M+H	C23H36N4O5	38.9	1.9	-0.532332	http://nonlinear.com/redirect/outbound?p=chemspider&param=16652015	ile-leu-gly-phe	449.276	1.70472
1.70_449.2756m/z	CSID16652129	M+H	C23H36N4O5	40.1	7.82	-0.532332	http://nonlinear.com/redirect/outbound?p=chemspider&param=16652129	ile-leu-phe-gly	449.276	1.70472
1.70_449.2756m/z	CSID16653081	M+H	C23H36N4O5	40.6	10.3	-0.532332	http://nonlinear.com/redirect/outbound?p=chemspider&param=16653081	ile-phe-ala-val	449.276	1.70472
1.70_449.2756m/z	CSID16653211	M+H	C23H36N4O5	40.6	10.3	-0.532332	http://nonlinear.com/redirect/outbound?p=chemspider&param=16653211	ile-phe-gly-ile	449.276	1.70472
1.70_449.2756m/z	CSID16653212	M+H	C23H36N4O5	40.6	10.3	-0.532332	http://nonlinear.com/redirect/outbound?p=chemspider&param=16653212	ile-phe-gly-leu	449.276	1.70472
1.70_449.2756m/z	CSID16653249	M+H	C23H36N4O5	40.6	10.3	-0.532332	http://nonlinear.com/redirect/outbound?p=chemspider&param=16653249	ile-phe-ile-gly	449.276	1.70472
1.70_449.2756m/z	CSID16653269	M+H	C23H36N4O5	40.6	10.3	-0.532332	http://nonlinear.com/redirect/outbound?p=chemspider&param=16653269	ile-phe-leu-gly	449.276	1.70472
1.70_449.2756m/z	CSID16653442	M+H	C23H36N4O5	47.8	46.2	-0.532332	http://nonlinear.com/redirect/outbound?p=chemspider&param=16653442	ile-phe-val-ala	449.276	1.70472
1.70_449.2756m/z	CSID16655475	M+H	C23H36N4O5	38.9	1.9	-0.532332	http://nonlinear.com/redirect/outbound?p=chemspider&param=16655475	ile-val-ala-phe	449.276	1.70472
1.70_449.2756m/z	CSID16655721	M+H	C23H36N4O5	46.1	37.7	-0.532332	http://nonlinear.com/redirect/outbound?p=chemspider&param=16655721	ile-val-phe-ala	449.276	1.70472
1.70_449.2756m/z	CSID16656134	M+H	C23H36N4O5	42.5	19.9	-0.532332	http://nonlinear.com/redirect/outbound?p=chemspider&param=16656134	leu-ala-phe-val	449.276	1.70472
1.70_449.2756m/z	CSID16658841	M+H	C23H36N4O5	40	7.61	-0.532332	http://nonlinear.com/redirect/outbound?p=chemspider&param=16658841	leu-gly-ile-phe	449.276	1.70472
1.70_449.2756m/z	CSID16658861	M+H	C23H36N4O5	40	7.61	-0.532332	http://nonlinear.com/redirect/outbound?p=chemspider&param=16658861	leu-gly-leu-phe	449.276	1.70472
1.70_449.2756m/z	CSID16658915	M+H	C23H36N4O5	40	7.61	-0.532332	http://nonlinear.com/redirect/outbound?p=chemspider&param=16658915	leu-gly-phe-ile	449.276	1.70472
1.70_449.2756m/z	CSID16658916	M+H	C23H36N4O5	40	7.61	-0.532332	http://nonlinear.com/redirect/outbound?p=chemspider&param=16658916	leu-gly-phe-leu	449.276	1.70472
1.70_449.2756m/z	CSID16659599	M+H	C23H36N4O5	38.9	1.9	-0.532332	http://nonlinear.com/redirect/outbound?p=chemspider&param=16659599	leu-ile-gly-phe	449.276	1.70472
1.70_449.2756m/z	CSID16659713	M+H	C23H36N4O5	40.1	7.82	-0.532332	http://nonlinear.com/redirect/outbound?p=chemspider&param=16659713	leu-ile-phe-gly	449.276	1.70472
1.70_449.2756m/z	CSID16660107	M+H	C23H36N4O5	40.1	7.82	-0.532332	http://nonlinear.com/redirect/outbound?p=chemspider&param=16660107	leu-leu-phe-gly	449.276	1.70472
1.70_449.2756m/z	CSID16661055	M+H	C23H36N4O5	40.6	10.3	-0.532332	http://nonlinear.com/redirect/outbound?p=chemspider&param=16661055	leu-phe-ala-val	449.276	1.70472
1.70_449.2756m/z	CSID16661185	M+H	C23H36N4O5	40.6	10.3	-0.532332	http://nonlinear.com/redirect/outbound?p=chemspider&param=16661185	leu-phe-gly-ile	449.276	1.70472
1.70_449.2756m/z	CSID16661186	M+H	C23H36N4O5	40.6	10.3	-0.532332	http://nonlinear.com/redirect/outbound?p=chemspider&param=16661186	leu-phe-gly-leu	449.276	1.70472
1.70_449.2756m/z	CSID16661222	M+H	C23H36N4O5	40.6	10.3	-0.532332	http://nonlinear.com/redirect/outbound?p=chemspider&param=16661222	leu-phe-ile-gly	449.276	1.70472
1.70_449.2756m/z	CSID16661242	M+H	C23H36N4O5	40.6	10.3	-0.532332	http://nonlinear.com/redirect/outbound?p=chemspider&param=16661242	leu-phe-leu-gly	449.276	1.70472
1.70_449.2756m/z	CSID16661415	M+H	C23H36N4O5	47.8	46.2	-0.532332	http://nonlinear.com/redirect/outbound?p=chemspider&param=16661415	leu-phe-val-ala	449.276	1.70472
1.70_449.2756m/z	CSID16663446	M+H	C23H36N4O5	38.9	1.9	-0.532332	http://nonlinear.com/redirect/outbound?p=chemspider&param=16663446	leu-val-ala-phe	449.276	1.70472
1.70_449.2756m/z	CSID16679972	M+H	C23H36N4O5	38.8	1.16	-0.532332	http://nonlinear.com/redirect/outbound?p=chemspider&param=16679972	phe-ala-ile-val	449.276	1.70472
1.70_449.2756m/z	CSID16679992	M+H	C23H36N4O5	38.8	1.16	-0.532332	http://nonlinear.com/redirect/outbound?p=chemspider&param=16679992	phe-ala-leu-val	449.276	1.70472
1.70_449.2756m/z	CSID16680161	M+H	C23H36N4O5	38.8	1.16	-0.532332	http://nonlinear.com/redirect/outbound?p=chemspider&param=16680161	phe-ala-val-ile	449.276	1.70472
1.70_449.2756m/z	CSID16680162	M+H	C23H36N4O5	38.8	1.16	-0.532332	http://nonlinear.com/redirect/outbound?p=chemspider&param=16680162	phe-ala-val-leu	449.276	1.70472
1.70_449.2756m/z	CSID16682752	M+H	C23H36N4O5	38.6	0.647	-0.532332	http://nonlinear.com/redirect/outbound?p=chemspider&param=16682752	phe-gly-ile-ile	449.276	1.70472
1.70_449.2756m/z	CSID16682753	M+H	C23H36N4O5	38.6	0.647	-0.532332	http://nonlinear.com/redirect/outbound?p=chemspider&param=16682753	phe-gly-ile-leu	449.276	1.70472
1.70_449.2756m/z	CSID16682772	M+H	C23H36N4O5	38.6	0.647	-0.532332	http://nonlinear.com/redirect/outbound?p=chemspider&param=16682772	phe-gly-leu-ile	449.276	1.70472
1.70_449.2756m/z	CSID16682773	M+H	C23H36N4O5	38.6	0.647	-0.532332	http://nonlinear.com/redirect/outbound?p=chemspider&param=16682773	phe-gly-leu-leu	449.276	1.70472
1.70_449.2756m/z	CSID16683380	M+H	C23H36N4O5	40.3	9.08	-0.532332	http://nonlinear.com/redirect/outbound?p=chemspider&param=16683380	phe-ile-ala-val	449.276	1.70472
1.70_449.2756m/z	CSID16683510	M+H	C23H36N4O5	40.3	9.08	-0.532332	http://nonlinear.com/redirect/outbound?p=chemspider&param=16683510	phe-ile-gly-ile	449.276	1.70472
1.70_449.2756m/z	CSID16683511	M+H	C23H36N4O5	40.3	9.08	-0.532332	http://nonlinear.com/redirect/outbound?p=chemspider&param=16683511	phe-ile-gly-leu	449.276	1.70472
1.70_449.2756m/z	CSID16683548	M+H	C23H36N4O5	40.3	9.08	-0.532332	http://nonlinear.com/redirect/outbound?p=chemspider&param=16683548	phe-ile-ile-gly	449.276	1.70472
1.70_449.2756m/z	CSID16683568	M+H	C23H36N4O5	40.3	9.08	-0.532332	http://nonlinear.com/redirect/outbound?p=chemspider&param=16683568	phe-ile-leu-gly	449.276	1.70472
1.70_449.2756m/z	CSID16683741	M+H	C23H36N4O5	43.8	26.2	-0.532332	http://nonlinear.com/redirect/outbound?p=chemspider&param=16683741	phe-ile-val-ala	449.276	1.70472
1.70_449.2756m/z	CSID16683780	M+H	C23H36N4O5	40.3	9.08	-0.532332	http://nonlinear.com/redirect/outbound?p=chemspider&param=16683780	phe-leu-ala-val	449.276	1.70472
1.70_449.2756m/z	CSID16683907	M+H	C23H36N4O5	40.3	9.08	-0.532332	http://nonlinear.com/redirect/outbound?p=chemspider&param=16683907	phe-leu-gly-ile	449.276	1.70472
1.70_449.2756m/z	CSID16683908	M+H	C23H36N4O5	40.3	9.08	-0.532332	http://nonlinear.com/redirect/outbound?p=chemspider&param=16683908	phe-leu-gly-leu	449.276	1.70472
1.70_449.2756m/z	CSID16683944	M+H	C23H36N4O5	40.3	9.08	-0.532332	http://nonlinear.com/redirect/outbound?p=chemspider&param=16683944	phe-leu-ile-gly	449.276	1.70472
1.70_449.2756m/z	CSID16683964	M+H	C23H36N4O5	40.3	9.08	-0.532332	http://nonlinear.com/redirect/outbound?p=chemspider&param=16683964	phe-leu-leu-gly	449.276	1.70472
1.70_449.2756m/z	CSID16684135	M+H	C23H36N4O5	43.8	26.2	-0.532332	http://nonlinear.com/redirect/outbound?p=chemspider&param=16684135	phe-leu-val-ala	449.276	1.70472
1.70_449.2756m/z	CSID16687346	M+H	C23H36N4O5	47.4	44.4	-0.532332	http://nonlinear.com/redirect/outbound?p=chemspider&param=16687346	phe-val-ala-ile	449.276	1.70472
1.70_449.2756m/z	CSID16687347	M+H	C23H36N4O5	47.4	44.4	-0.532332	http://nonlinear.com/redirect/outbound?p=chemspider&param=16687347	phe-val-ala-leu	449.276	1.70472
1.70_449.2756m/z	CSID16687516	M+H	C23H36N4O5	50.8	61.6	-0.532332	http://nonlinear.com/redirect/outbound?p=chemspider&param=16687516	phe-val-ile-ala	449.276	1.70472
1.70_449.2756m/z	CSID16687536	M+H	C23H36N4O5	50.8	61.6	-0.532332	http://nonlinear.com/redirect/outbound?p=chemspider&param=16687536	phe-val-leu-ala	449.276	1.70472
1.70_449.2756m/z	CSID16727847	M+H	C23H36N4O5	41.3	14.1	-0.532332	http://nonlinear.com/redirect/outbound?p=chemspider&param=16727847	val-ala-ile-phe	449.276	1.70472
1.70_449.2756m/z	CSID16727867	M+H	C23H36N4O5	41.3	14.1	-0.532332	http://nonlinear.com/redirect/outbound?p=chemspider&param=16727867	val-ala-leu-phe	449.276	1.70472
1.70_449.2756m/z	CSID16727923	M+H	C23H36N4O5	41.3	14.1	-0.532332	http://nonlinear.com/redirect/outbound?p=chemspider&param=16727923	val-ala-phe-ile	449.276	1.70472
1.70_449.2756m/z	CSID16727924	M+H	C23H36N4O5	41.3	14.1	-0.532332	http://nonlinear.com/redirect/outbound?p=chemspider&param=16727924	val-ala-phe-leu	449.276	1.70472
1.70_449.2756m/z	CSID16731263	M+H	C23H36N4O5	40.2	8.4	-0.532332	http://nonlinear.com/redirect/outbound?p=chemspider&param=16731263	val-ile-ala-phe	449.276	1.70472
1.70_449.2756m/z	CSID16731510	M+H	C23H36N4O5	44.8	31.5	-0.532332	http://nonlinear.com/redirect/outbound?p=chemspider&param=16731510	val-ile-phe-ala	449.276	1.70472
1.70_449.2756m/z	CSID16731663	M+H	C23H36N4O5	40.2	8.4	-0.532332	http://nonlinear.com/redirect/outbound?p=chemspider&param=16731663	val-leu-ala-phe	449.276	1.70472
1.70_449.2756m/z	CSID16731908	M+H	C23H36N4O5	44.8	31.5	-0.532332	http://nonlinear.com/redirect/outbound?p=chemspider&param=16731908	val-leu-phe-ala	449.276	1.70472
1.70_449.2756m/z	CSID16732857	M+H	C23H36N4O5	49	52.2	-0.532332	http://nonlinear.com/redirect/outbound?p=chemspider&param=16732857	val-phe-ala-ile	449.276	1.70472
1.70_449.2756m/z	CSID16732858	M+H	C23H36N4O5	49	52.2	-0.532332	http://nonlinear.com/redirect/outbound?p=chemspider&param=16732858	val-phe-ala-leu	449.276	1.70472
1.70_449.2756m/z	CSID16733027	M+H	C23H36N4O5	52.4	69.4	-0.532332	http://nonlinear.com/redirect/outbound?p=chemspider&param=16733027	val-phe-ile-ala	449.276	1.70472
1.70_449.2756m/z	CSID16733047	M+H	C23H36N4O5	52.4	69.4	-0.532332	http://nonlinear.com/redirect/outbound?p=chemspider&param=16733047	val-phe-leu-ala	449.276	1.70472
1.70_449.2756m/z	CSID391392	M+H	C23H36N4O5	45.9	37	-0.532332	http://nonlinear.com/redirect/outbound?p=chemspider&param=391392	N-Acetylleucylleucyltyrosinamide	449.276	1.70472
1.70_449.2756m/z	CSID9376819	M+H	C27H45Br	28.2	0	-4.68607	http://nonlinear.com/redirect/outbound?p=chemspider&param=9376819	3-Bromocholest-5-ene	449.276	1.70472
1.71_297.1528m/z	CSID46903	M-H	C16H26O3S	38.3	0	-0.539187	http://nonlinear.com/redirect/outbound?p=chemspider&param=46903	4-(2-Decanyl)benzenesulfonic acid	297.153	1.70633
1.71_297.1528m/z	CSID8532800	M-H	C16H26O3S	38.3	0	-0.539187	http://nonlinear.com/redirect/outbound?p=chemspider&param=8532800	3-[(2-Hydroxyethyl)sulfanyl]-4,6-bis(2-methyl-2-propanyl)-1,2-benzenediol	297.153	1.70633
1.71_429.2893m/z	CSID144200	M+H	C29H36N2O	37.2	0	-1.84914	http://nonlinear.com/redirect/outbound?p=chemspider&param=144200	1-[2-(Diphenylmethoxy)ethyl]-4-(3-phenylpropyl)-1,4-diazepane	429.289	1.71028
1.72_233.1745m/z	CSID29272525	M+H	C12H24O4	38.6	0.286	-0.923665	http://nonlinear.com/redirect/outbound?p=chemspider&param=29272525	Hexyl (3S)-3-hydroxy-5-methoxypentanoate	233.175	1.72273
1.72_233.1745m/z	CSID9710756	M+H	C12H24O4	38.5	0	-0.923665	http://nonlinear.com/redirect/outbound?p=chemspider&param=9710756	3,11-Dihydroxydodecanoic acid	233.175	1.72273
1.72_360.2215m/z	CSID2340902	M-H	C18H35NO4S	38	0	0.170542	http://nonlinear.com/redirect/outbound?p=chemspider&param=2340902	(7,7-Dimethyl-2-oxobicyclo[2.2.1]hept-1-yl)methanesulfonic acid - 6-methyl-2-heptanamine (1:1)	360.221	1.72255
1.73_101.0598m/z	CSID10468	M+H	C5H8O2	40.1	4.9	0.487311	http://nonlinear.com/redirect/outbound?p=chemspider&param=10468	Senecioic acid	101.06	1.72903
1.73_101.0598m/z	CSID10488	M+H	C5H8O2	42.1	15	0.487311	http://nonlinear.com/redirect/outbound?p=chemspider&param=10488	delta-Valerolactone	101.06	1.72903
1.73_101.0598m/z	CSID10694011	M+H	C5H8O2	42.1	14.9	0.487311	http://nonlinear.com/redirect/outbound?p=chemspider&param=10694011	1-Cyclopentene-1,2-diol	101.06	1.72903
1.73_101.0598m/z	CSID109862	M+H	C5H8O2	40.9	8.55	0.487311	http://nonlinear.com/redirect/outbound?p=chemspider&param=109862	2-Oxopentanal	101.06	1.72903
1.73_101.0598m/z	CSID111629	M+H	C5H8O2	39.3	0.966	0.487311	http://nonlinear.com/redirect/outbound?p=chemspider&param=111629	Tiglic acid	101.06	1.72903
1.73_101.0598m/z	CSID11254	M+H	C5H8O2	39.3	0.512	0.487311	http://nonlinear.com/redirect/outbound?p=chemspider&param=11254	2,3-Pentanedione	101.06	1.72903
1.73_101.0598m/z	CSID126228	M+H	C5H8O2	39.1	0	0.487311	http://nonlinear.com/redirect/outbound?p=chemspider&param=126228	2-Methyl-3-butenoic acid	101.06	1.72903
1.73_101.0598m/z	CSID13568028	M+H	C5H8O2	42.5	16.8	0.487311	http://nonlinear.com/redirect/outbound?p=chemspider&param=13568028	(2E)-5-Hydroxy-2-pentenal	101.06	1.72903
1.73_101.0598m/z	CSID13862665	M+H	C5H8O2	39.3	0.51	0.487311	http://nonlinear.com/redirect/outbound?p=chemspider&param=13862665	1742050	101.06	1.72903
1.73_101.0598m/z	CSID14342385	M+H	C5H8O2	42.4	16.1	0.487311	http://nonlinear.com/redirect/outbound?p=chemspider&param=14342385	2-Methoxy-2,3-dihydrofuran	101.06	1.72903
1.73_101.0598m/z	CSID144385	M+H	C5H8O2	41	9.06	0.487311	http://nonlinear.com/redirect/outbound?p=chemspider&param=144385	4-Oxopentanal	101.06	1.72903
1.73_101.0598m/z	CSID14441281	M+H	C5H8O2	42.5	16.8	0.487311	http://nonlinear.com/redirect/outbound?p=chemspider&param=14441281	(Z)-4-hydroxy-3-methylbut-2-enal	101.06	1.72903
1.73_101.0598m/z	CSID17494	M+H	C5H8O2	42	14.4	0.487311	http://nonlinear.com/redirect/outbound?p=chemspider&param=17494	2-Methyltetrahydrofuran-3-one	101.06	1.72903
1.73_101.0598m/z	CSID18085	M+H	C5H8O2	39.3	0.966	0.487311	http://nonlinear.com/redirect/outbound?p=chemspider&param=18085	2-Ethylacrylic acid	101.06	1.72903
1.73_101.0598m/z	CSID18370	M+H	C5H8O2	41.7	12.6	0.487311	http://nonlinear.com/redirect/outbound?p=chemspider&param=18370	GU1335000	101.06	1.72903
1.73_101.0598m/z	CSID18598880	M+H	C5H8O2	42.5	16.8	0.487311	http://nonlinear.com/redirect/outbound?p=chemspider&param=18598880	(2E)-4-Hydroxy-3-methyl-2-butenal	101.06	1.72903
1.73_101.0598m/z	CSID191847	M+H	C5H8O2	39.1	0	0.487311	http://nonlinear.com/redirect/outbound?p=chemspider&param=191847	3,4-Dimethyl-2-oxetanone	101.06	1.72903
1.73_101.0598m/z	CSID21387	M+H	C5H8O2	39.1	0	0.487311	http://nonlinear.com/redirect/outbound?p=chemspider&param=21387	2-Methyl-2,2'-bioxirane	101.06	1.72903
1.73_101.0598m/z	CSID216111	M+H	C5H8O2	39.1	0	0.487311	http://nonlinear.com/redirect/outbound?p=chemspider&param=216111	6-Oxabicyclo[3.1.0]hexan-2-ol	101.06	1.72903
1.73_101.0598m/z	CSID22770	M+H	C5H8O2	42	14.2	0.487311	http://nonlinear.com/redirect/outbound?p=chemspider&param=22770	LT8050000	101.06	1.72903
1.73_101.0598m/z	CSID238022	M+H	C5H8O2	39.1	0	0.487311	http://nonlinear.com/redirect/outbound?p=chemspider&param=238022	2-Hydroxycyclopentanone	101.06	1.72903
1.73_101.0598m/z	CSID245257	M+H	C5H8O2	39.1	0	0.487311	http://nonlinear.com/redirect/outbound?p=chemspider&param=245257	MFCD00090546	101.06	1.72903
1.73_101.0598m/z	CSID29001	M+H	C5H8O2	39.3	0.512	0.487311	http://nonlinear.com/redirect/outbound?p=chemspider&param=29001	2,4-Pentandione	101.06	1.72903
1.73_101.0598m/z	CSID3365	M+H	C5H8O2	41	9.06	0.487311	http://nonlinear.com/redirect/outbound?p=chemspider&param=3365	Glutaral	101.06	1.72903
1.73_101.0598m/z	CSID369638	M+H	C5H8O2	41.7	12.7	0.487311	http://nonlinear.com/redirect/outbound?p=chemspider&param=369638	3-Methylbut-3-enoic acid	101.06	1.72903
1.73_101.0598m/z	CSID381738	M+H	C5H8O2	39.1	0	0.487311	http://nonlinear.com/redirect/outbound?p=chemspider&param=381738	2,7-Dioxabicyclo[2.2.1]heptane	101.06	1.72903
1.73_101.0598m/z	CSID4445833	M+H	C5H8O2	40.1	4.9	0.487311	http://nonlinear.com/redirect/outbound?p=chemspider&param=4445833	1743187	101.06	1.72903
1.73_101.0598m/z	CSID4481707	M+H	C5H8O2	39.1	0	0.487311	http://nonlinear.com/redirect/outbound?p=chemspider&param=4481707	4,5-Anhydro-1,2-dideoxypent-1-enitol	101.06	1.72903
1.73_101.0598m/z	CSID4944333	M+H	C5H8O2	39.1	0	0.487311	http://nonlinear.com/redirect/outbound?p=chemspider&param=4944333	(2E)-4-Hydroxy-2-pentenal	101.06	1.72903
1.73_101.0598m/z	CSID5006868	M+H	C5H8O2	40.9	8.93	0.487311	http://nonlinear.com/redirect/outbound?p=chemspider&param=5006868	3-Ethoxyacrolein	101.06	1.72903
1.73_101.0598m/z	CSID55085	M+H	C5H8O2	41.8	13.1	0.487311	http://nonlinear.com/redirect/outbound?p=chemspider&param=55085	4-Pentenoic acid	101.06	1.72903
1.73_101.0598m/z	CSID553682	M+H	C5H8O2	40.1	4.9	0.487311	http://nonlinear.com/redirect/outbound?p=chemspider&param=553682	2-Pentenoic acid	101.06	1.72903
1.73_101.0598m/z	CSID553692	M+H	C5H8O2	42.3	15.6	0.487311	http://nonlinear.com/redirect/outbound?p=chemspider&param=553692	GQ5710000	101.06	1.72903
1.73_101.0598m/z	CSID555086	M+H	C5H8O2	42.4	16.1	0.487311	http://nonlinear.com/redirect/outbound?p=chemspider&param=555086	(3E)-4-Methoxy-3-buten-2-one	101.06	1.72903
1.73_101.0598m/z	CSID558889	M+H	C5H8O2	40	4.45	0.487311	http://nonlinear.com/redirect/outbound?p=chemspider&param=558889	(3Z)-4-Hydroxy-3-penten-2-one	101.06	1.72903
1.73_101.0598m/z	CSID559009	M+H	C5H8O2	39.3	0.966	0.487311	http://nonlinear.com/redirect/outbound?p=chemspider&param=559009	Angelic acid	101.06	1.72903
1.73_101.0598m/z	CSID6406	M+H	C5H8O2	42.3	15.6	0.487311	http://nonlinear.com/redirect/outbound?p=chemspider&param=6406	Methyl methacrylate	101.06	1.72903
1.73_101.0598m/z	CSID69733	M+H	C5H8O2	42.3	15.6	0.487311	http://nonlinear.com/redirect/outbound?p=chemspider&param=69733	Methyl 3-butenoate	101.06	1.72903
1.73_101.0598m/z	CSID71297	M+H	C5H8O2	39.1	0	0.487311	http://nonlinear.com/redirect/outbound?p=chemspider&param=71297	2,3-Dioxabicyclo[2.2.1]heptane	101.06	1.72903
1.73_101.0598m/z	CSID71763	M+H	C5H8O2	42.2	15.1	0.487311	http://nonlinear.com/redirect/outbound?p=chemspider&param=71763	cis-1,3-Dioxep-5-ene	101.06	1.72903
1.73_101.0598m/z	CSID7464	M+H	C5H8O2	39.3	0.51	0.487311	http://nonlinear.com/redirect/outbound?p=chemspider&param=7464	UF8575000	101.06	1.72903
1.73_101.0598m/z	CSID7628	M+H	C5H8O2	39.3	0.51	0.487311	http://nonlinear.com/redirect/outbound?p=chemspider&param=7628	Isopropenyl acetate	101.06	1.72903
1.73_101.0598m/z	CSID7633	M+H	C5H8O2	39.4	1.22	0.487311	http://nonlinear.com/redirect/outbound?p=chemspider&param=7633	Dihydro-5-methyl-2(3H)-furanone	101.06	1.72903
1.73_101.0598m/z	CSID8490	M+H	C5H8O2	39.2	0.421	0.487311	http://nonlinear.com/redirect/outbound?p=chemspider&param=8490	Ethyl acrylate	101.06	1.72903
1.73_101.0598m/z	CSID8735	M+H	C5H8O2	42	14.2	0.487311	http://nonlinear.com/redirect/outbound?p=chemspider&param=8735	2,6-dioxaspiro(3.3)heptane	101.06	1.72903
1.73_101.0598m/z	CSID88786	M+H	C5H8O2	42.1	15	0.487311	http://nonlinear.com/redirect/outbound?p=chemspider&param=88786	Dihydro-3-methyl-2(3H)-furanone	101.06	1.72903
1.73_101.0598m/z	CSID88906	M+H	C5H8O2	39.1	0	0.487311	http://nonlinear.com/redirect/outbound?p=chemspider&param=88906	3-Methylbutyrolactone	101.06	1.72903
1.73_101.0598m/z	CSID88948	M+H	C5H8O2	39.1	0	0.487311	http://nonlinear.com/redirect/outbound?p=chemspider&param=88948	1,2,4,5-Diepoxypentane	101.06	1.72903
1.73_101.0598m/z	CSID8972014	M+H	C5H8O2	39.1	0	0.487311	http://nonlinear.com/redirect/outbound?p=chemspider&param=8972014	3-Hydroxycyclopentanone	101.06	1.72903
1.73_101.0598m/z	CSID90238	M+H	C5H8O2	39.1	0	0.487311	http://nonlinear.com/redirect/outbound?p=chemspider&param=90238	2-Methylcyclopropanecarboxylic acid	101.06	1.72903
1.73_101.0598m/z	CSID9084756	M+H	C5H8O2	39.1	0	0.487311	http://nonlinear.com/redirect/outbound?p=chemspider&param=9084756	4-Ethyl-2-oxetanone	101.06	1.72903
1.73_101.0598m/z	CSID9226748	M+H	C5H8O2	39.1	0	0.487311	http://nonlinear.com/redirect/outbound?p=chemspider&param=9226748	2-Methyl-3-oxobutanal	101.06	1.72903
1.73_101.0598m/z	CSID92593	M+H	C5H8O2	39.1	0	0.487311	http://nonlinear.com/redirect/outbound?p=chemspider&param=92593	2-Pentyne-1,4-diol	101.06	1.72903
1.73_259.2010m/z	CSID4332297	M+H	C13H26N2O3	37.9	0	-2.25454	http://nonlinear.com/redirect/outbound?p=chemspider&param=4332297	Leu-Leu-OMe	259.201	1.72903
1.73_259.2010m/z	CSID5379885	M+H	C13H26N2O3	41.5	18.1	-2.25454	http://nonlinear.com/redirect/outbound?p=chemspider&param=5379885	Methyl L-leucyl-L-leucinate	259.201	1.72903
1.73_309.2269m/z	CSID3448	M+H	C16H33FO2S	36.5	0.456	3.47054	http://nonlinear.com/redirect/outbound?p=chemspider&param=3448	hexadecylsulfonyl fluoride	309.227	1.72903
1.73_309.2269m/z	CSID4515082	M+H	C15H32O6	37.9	0	-0.886751	http://nonlinear.com/redirect/outbound?p=chemspider&param=4515082	1,2,3-Tris(1-ethoxyethoxy)propane	309.227	1.72903
1.73_316.2117m/z	CSID2392	M+H	C16H29NO5	39.8	4.54	-0.516692	http://nonlinear.com/redirect/outbound?p=chemspider&param=2392	butoctamide	316.212	1.73483
1.73_316.2117m/z	CSID9545394	M+H	C16H29NO5	38.9	0	-0.516692	http://nonlinear.com/redirect/outbound?p=chemspider&param=9545394	N-Lauroyl-L Aspartic Acid	316.212	1.73483
1.73_425.1679m/z	CSID16582393	M-H	C18H26N4O8	38.4	0	0.261167	http://nonlinear.com/redirect/outbound?p=chemspider&param=16582393	ala-ser-ser-tyr	425.168	1.7297
1.73_425.1679m/z	CSID16582450	M-H	C18H26N4O8	38.4	0	0.261167	http://nonlinear.com/redirect/outbound?p=chemspider&param=16582450	ala-ser-tyr-ser	425.168	1.7297
1.73_425.1679m/z	CSID16583586	M-H	C18H26N4O8	38.4	0	0.261167	http://nonlinear.com/redirect/outbound?p=chemspider&param=16583586	ala-tyr-ser-ser	425.168	1.7297
1.73_425.1679m/z	CSID16638224	M-H	C18H26N4O8	38.4	0	0.261167	http://nonlinear.com/redirect/outbound?p=chemspider&param=16638224	gly-ser-thr-tyr	425.168	1.7297
1.73_425.1679m/z	CSID16638262	M-H	C18H26N4O8	38.4	0	0.261167	http://nonlinear.com/redirect/outbound?p=chemspider&param=16638262	gly-ser-tyr-thr	425.168	1.7297
1.73_425.1679m/z	CSID16638604	M-H	C18H26N4O8	38.4	0	0.261167	http://nonlinear.com/redirect/outbound?p=chemspider&param=16638604	gly-thr-ser-tyr	425.168	1.7297
1.73_425.1679m/z	CSID16638661	M-H	C18H26N4O8	38.4	0	0.261167	http://nonlinear.com/redirect/outbound?p=chemspider&param=16638661	gly-thr-tyr-ser	425.168	1.7297
1.73_425.1679m/z	CSID16639402	M-H	C18H26N4O8	38.4	0	0.261167	http://nonlinear.com/redirect/outbound?p=chemspider&param=16639402	gly-tyr-ser-thr	425.168	1.7297
1.73_425.1679m/z	CSID16639421	M-H	C18H26N4O8	38.4	0	0.261167	http://nonlinear.com/redirect/outbound?p=chemspider&param=16639421	gly-tyr-thr-ser	425.168	1.7297
1.73_425.1679m/z	CSID166599	M-H	C18H26N4O8	38.4	0	0.261167	http://nonlinear.com/redirect/outbound?p=chemspider&param=166599	12-[(2,4,6-Trinitrophenyl)amino]dodecanoic acid	425.168	1.7297
1.73_425.1679m/z	CSID16686055	M-H	C18H26N4O8	38.4	0	0.261167	http://nonlinear.com/redirect/outbound?p=chemspider&param=16686055	phe-ser-ser-ser	425.168	1.7297
1.73_425.1679m/z	CSID16696029	M-H	C18H26N4O8	38.4	0	0.261167	http://nonlinear.com/redirect/outbound?p=chemspider&param=16696029	ser-ala-ser-tyr	425.168	1.7297
1.73_425.1679m/z	CSID16696086	M-H	C18H26N4O8	38.4	0	0.261167	http://nonlinear.com/redirect/outbound?p=chemspider&param=16696086	ser-ala-tyr-ser	425.168	1.7297
1.73_425.1679m/z	CSID16698847	M-H	C18H26N4O8	38.4	0	0.261167	http://nonlinear.com/redirect/outbound?p=chemspider&param=16698847	ser-gly-thr-tyr	425.168	1.7297
1.73_425.1679m/z	CSID16698885	M-H	C18H26N4O8	38.4	0	0.261167	http://nonlinear.com/redirect/outbound?p=chemspider&param=16698885	ser-gly-tyr-thr	425.168	1.7297
1.73_425.1679m/z	CSID16701223	M-H	C18H26N4O8	38.4	0	0.261167	http://nonlinear.com/redirect/outbound?p=chemspider&param=16701223	ser-phe-ser-ser	425.168	1.7297
1.73_425.1679m/z	CSID16701725	M-H	C18H26N4O8	38.4	0	0.261167	http://nonlinear.com/redirect/outbound?p=chemspider&param=16701725	ser-ser-ala-tyr	425.168	1.7297
1.73_425.1679m/z	CSID16701982	M-H	C18H26N4O8	38.4	0	0.261167	http://nonlinear.com/redirect/outbound?p=chemspider&param=16701982	ser-ser-phe-ser	425.168	1.7297
1.73_425.1679m/z	CSID16702020	M-H	C18H26N4O8	38.4	0	0.261167	http://nonlinear.com/redirect/outbound?p=chemspider&param=16702020	ser-ser-ser-phe	425.168	1.7297
1.73_425.1679m/z	CSID16702067	M-H	C18H26N4O8	38.4	0	0.261167	http://nonlinear.com/redirect/outbound?p=chemspider&param=16702067	ser-ser-tyr-ala	425.168	1.7297
1.73_425.1679m/z	CSID16702265	M-H	C18H26N4O8	38.4	0	0.261167	http://nonlinear.com/redirect/outbound?p=chemspider&param=16702265	ser-thr-gly-tyr	425.168	1.7297
1.73_425.1679m/z	CSID16702474	M-H	C18H26N4O8	38.4	0	0.261167	http://nonlinear.com/redirect/outbound?p=chemspider&param=16702474	ser-thr-tyr-gly	425.168	1.7297
1.73_425.1679m/z	CSID16702921	M-H	C18H26N4O8	38.4	0	0.261167	http://nonlinear.com/redirect/outbound?p=chemspider&param=16702921	ser-tyr-ala-ser	425.168	1.7297
1.73_425.1679m/z	CSID16703062	M-H	C18H26N4O8	38.4	0	0.261167	http://nonlinear.com/redirect/outbound?p=chemspider&param=16703062	ser-tyr-gly-thr	425.168	1.7297
1.73_425.1679m/z	CSID16703206	M-H	C18H26N4O8	38.4	0	0.261167	http://nonlinear.com/redirect/outbound?p=chemspider&param=16703206	ser-tyr-ser-ala	425.168	1.7297
1.73_425.1679m/z	CSID16703233	M-H	C18H26N4O8	38.4	0	0.261167	http://nonlinear.com/redirect/outbound?p=chemspider&param=16703233	ser-tyr-thr-gly	425.168	1.7297
1.73_425.1679m/z	CSID16706824	M-H	C18H26N4O8	38.4	0	0.261167	http://nonlinear.com/redirect/outbound?p=chemspider&param=16706824	thr-gly-ser-tyr	425.168	1.7297
1.73_425.1679m/z	CSID16706881	M-H	C18H26N4O8	38.4	0	0.261167	http://nonlinear.com/redirect/outbound?p=chemspider&param=16706881	thr-gly-tyr-ser	425.168	1.7297
1.73_425.1679m/z	CSID16709861	M-H	C18H26N4O8	38.4	0	0.261167	http://nonlinear.com/redirect/outbound?p=chemspider&param=16709861	thr-ser-gly-tyr	425.168	1.7297
1.73_425.1679m/z	CSID16710070	M-H	C18H26N4O8	38.4	0	0.261167	http://nonlinear.com/redirect/outbound?p=chemspider&param=16710070	thr-ser-tyr-gly	425.168	1.7297
1.73_425.1679m/z	CSID16711058	M-H	C18H26N4O8	38.4	0	0.261167	http://nonlinear.com/redirect/outbound?p=chemspider&param=16711058	thr-tyr-gly-ser	425.168	1.7297
1.73_425.1679m/z	CSID16711210	M-H	C18H26N4O8	38.4	0	0.261167	http://nonlinear.com/redirect/outbound?p=chemspider&param=16711210	thr-tyr-ser-gly	425.168	1.7297
1.73_425.1679m/z	CSID16719998	M-H	C18H26N4O8	38.4	0	0.261167	http://nonlinear.com/redirect/outbound?p=chemspider&param=16719998	tyr-ala-ser-ser	425.168	1.7297
1.73_425.1679m/z	CSID16722784	M-H	C18H26N4O8	38.4	0	0.261167	http://nonlinear.com/redirect/outbound?p=chemspider&param=16722784	tyr-gly-ser-thr	425.168	1.7297
1.73_425.1679m/z	CSID16722803	M-H	C18H26N4O8	38.4	0	0.261167	http://nonlinear.com/redirect/outbound?p=chemspider&param=16722803	tyr-gly-thr-ser	425.168	1.7297
1.73_425.1679m/z	CSID16725677	M-H	C18H26N4O8	38.4	0	0.261167	http://nonlinear.com/redirect/outbound?p=chemspider&param=16725677	tyr-ser-ala-ser	425.168	1.7297
1.73_425.1679m/z	CSID16725818	M-H	C18H26N4O8	38.4	0	0.261167	http://nonlinear.com/redirect/outbound?p=chemspider&param=16725818	tyr-ser-gly-thr	425.168	1.7297
1.73_425.1679m/z	CSID16725962	M-H	C18H26N4O8	38.4	0	0.261167	http://nonlinear.com/redirect/outbound?p=chemspider&param=16725962	tyr-ser-ser-ala	425.168	1.7297
1.73_425.1679m/z	CSID16725989	M-H	C18H26N4O8	38.4	0	0.261167	http://nonlinear.com/redirect/outbound?p=chemspider&param=16725989	tyr-ser-thr-gly	425.168	1.7297
1.73_425.1679m/z	CSID16726216	M-H	C18H26N4O8	38.4	0	0.261167	http://nonlinear.com/redirect/outbound?p=chemspider&param=16726216	tyr-thr-gly-ser	425.168	1.7297
1.73_425.1679m/z	CSID16726368	M-H	C18H26N4O8	38.4	0	0.261167	http://nonlinear.com/redirect/outbound?p=chemspider&param=16726368	tyr-thr-ser-gly	425.168	1.7297
1.73_425.1679m/z	CSID58837885	M-H	C17H30O12	38	0	3.33972	http://nonlinear.com/redirect/outbound?p=chemspider&param=58837885	beta-D-Fructofuranosyl 4-O-(2-methylbutanoyl)-alpha-D-glucopyranoside	425.168	1.7297
1.73_425.1679m/z	CSID58837910	M-H	C17H30O12	38	0	3.33972	http://nonlinear.com/redirect/outbound?p=chemspider&param=58837910	beta-D-Fructofuranosyl 4-O-(3-methylbutanoyl)-alpha-D-glucopyranoside	425.168	1.7297
1.73_91.0543m/z	CSID11583891	M+H	C7H6	43.4	20.8	0.687164	http://nonlinear.com/redirect/outbound?p=chemspider&param=11583891	Bicyclo[4.1.0]hepta-2,4,6-triene	91.0543	1.73483
1.73_91.0543m/z	CSID121943	M+H	C7H6	39.2	0	0.687164	http://nonlinear.com/redirect/outbound?p=chemspider&param=121943	1,3,5-Norcaratriene	91.0543	1.73483
1.73_91.0543m/z	CSID124671	M+H	C7H6	43.8	23.1	0.687164	http://nonlinear.com/redirect/outbound?p=chemspider&param=124671	5-Ethenylidene-1,3-cyclopentadiene	91.0543	1.73483
1.73_91.0543m/z	CSID127515	M+H	C7H6	44.1	24.6	0.687164	http://nonlinear.com/redirect/outbound?p=chemspider&param=127515	1,1-Diethynylcyclopropane	91.0543	1.73483
1.74_253.2172m/z	CSID102474	M-H	C16H30O2	39.1	0	-0.349572	http://nonlinear.com/redirect/outbound?p=chemspider&param=102474	Citronellyl hexanoate	253.217	1.74488
1.74_253.2172m/z	CSID10284906	M-H	C16H30O2	41.7	12.7	-0.349572	http://nonlinear.com/redirect/outbound?p=chemspider&param=10284906	Methyl (10Z)-10-pentadecenoate	253.217	1.74488
1.74_253.2172m/z	CSID11322499	M-H	C16H30O2	43.8	23.5	-0.349572	http://nonlinear.com/redirect/outbound?p=chemspider&param=11322499	(1E)-1-Tetradecen-1-yl acetate	253.217	1.74488
1.74_253.2172m/z	CSID11629690	M-H	C16H30O2	41.7	12.7	-0.349572	http://nonlinear.com/redirect/outbound?p=chemspider&param=11629690	(Z)-5-Hexadecenoic acid	253.217	1.74488
1.74_253.2172m/z	CSID14256976	M-H	C16H30O2	43.8	23.1	-0.349572	http://nonlinear.com/redirect/outbound?p=chemspider&param=14256976	4-Dodecyldihydro-2(3H)-furanone	253.217	1.74488
1.74_253.2172m/z	CSID15356462	M-H	C16H30O2	41.7	12.7	-0.349572	http://nonlinear.com/redirect/outbound?p=chemspider&param=15356462	(4E)-4-Hexadecenoic acid	253.217	1.74488
1.74_253.2172m/z	CSID15545986	M-H	C16H30O2	39.1	0	-0.349572	http://nonlinear.com/redirect/outbound?p=chemspider&param=15545986	13-Cyclopropyltridecanoic acid	253.217	1.74488
1.74_253.2172m/z	CSID24607538	M-H	C16H30O2	41.7	12.7	-0.349572	http://nonlinear.com/redirect/outbound?p=chemspider&param=24607538	(2E)-2-Hexen-1-yl decanoate	253.217	1.74488
1.74_253.2172m/z	CSID30777567	M-H	C16H30O2	41.7	12.7	-0.349572	http://nonlinear.com/redirect/outbound?p=chemspider&param=30777567	(6E)-14-Methyl-6-pentadecenoic acid	253.217	1.74488
1.74_253.2172m/z	CSID393216	M-H	C16H30O2	41.7	12.7	-0.349572	http://nonlinear.com/redirect/outbound?p=chemspider&param=393216	Palmitoleic acid	253.217	1.74488
1.74_253.2172m/z	CSID4445870	M-H	C16H30O2	41.7	12.7	-0.349572	http://nonlinear.com/redirect/outbound?p=chemspider&param=4445870	Trans-Hexa-dec-2-enoic acid	253.217	1.74488
1.74_253.2172m/z	CSID4445871	M-H	C16H30O2	41.7	12.7	-0.349572	http://nonlinear.com/redirect/outbound?p=chemspider&param=4445871	(E)-6-Hexadecenoic acid	253.217	1.74488
1.74_253.2172m/z	CSID4445872	M-H	C16H30O2	41.7	12.7	-0.349572	http://nonlinear.com/redirect/outbound?p=chemspider&param=4445872	Palmitelaidic acid	253.217	1.74488
1.74_253.2172m/z	CSID4471837	M-H	C16H30O2	41.7	12.7	-0.349572	http://nonlinear.com/redirect/outbound?p=chemspider&param=4471837	(10E)-10-Hexadecenoic acid	253.217	1.74488
1.74_253.2172m/z	CSID4471838	M-H	C16H30O2	41.7	12.7	-0.349572	http://nonlinear.com/redirect/outbound?p=chemspider&param=4471838	(E)-11-Hexadecenoic acid	253.217	1.74488
1.74_253.2172m/z	CSID4471841	M-H	C16H30O2	40	4.13	-0.349572	http://nonlinear.com/redirect/outbound?p=chemspider&param=4471841	(Z)-13-Hexadecenoic acid	253.217	1.74488
1.74_253.2172m/z	CSID4471843	M-H	C16H30O2	41.7	12.7	-0.349572	http://nonlinear.com/redirect/outbound?p=chemspider&param=4471843	(3E)-3-Hexadecenoic acid	253.217	1.74488
1.74_253.2172m/z	CSID4476987	M-H	C16H30O2	41.7	12.7	-0.349572	http://nonlinear.com/redirect/outbound?p=chemspider&param=4476987	Hypogeic acid	253.217	1.74488
1.74_253.2172m/z	CSID4509696	M-H	C16H30O2	43.8	23.5	-0.349572	http://nonlinear.com/redirect/outbound?p=chemspider&param=4509696	E-10-tetradecenyl acetate	253.217	1.74488
1.74_253.2172m/z	CSID4511367	M-H	C16H30O2	41.7	12.7	-0.349572	http://nonlinear.com/redirect/outbound?p=chemspider&param=4511367	(E)-3-Hexadecenoic acid	253.217	1.74488
1.74_253.2172m/z	CSID4515619	M-H	C16H30O2	43.8	23.5	-0.349572	http://nonlinear.com/redirect/outbound?p=chemspider&param=4515619	9-tetradecenyl acetate	253.217	1.74488
1.74_253.2172m/z	CSID4515756	M-H	C16H30O2	43.8	23.5	-0.349572	http://nonlinear.com/redirect/outbound?p=chemspider&param=4515756	(3E)-3-Tetradecenyl acetate	253.217	1.74488
1.74_253.2172m/z	CSID4515863	M-H	C16H30O2	43.8	23.5	-0.349572	http://nonlinear.com/redirect/outbound?p=chemspider&param=4515863	E-7-Tetradecen-1-ol acetate	253.217	1.74488
1.74_253.2172m/z	CSID4516858	M-H	C16H30O2	43.8	23.5	-0.349572	http://nonlinear.com/redirect/outbound?p=chemspider&param=4516858	(Z)-9-Tetradecenyl acetate	253.217	1.74488
1.74_253.2172m/z	CSID4517720	M-H	C16H30O2	41.3	10.8	-0.349572	http://nonlinear.com/redirect/outbound?p=chemspider&param=4517720	E-12-tetradecenyl acetate	253.217	1.74488
1.74_253.2172m/z	CSID4519138	M-H	C16H30O2	42.1	15	-0.349572	http://nonlinear.com/redirect/outbound?p=chemspider&param=4519138	E-11-TDA	253.217	1.74488
1.74_253.2172m/z	CSID4519172	M-H	C16H30O2	41.7	12.7	-0.349572	http://nonlinear.com/redirect/outbound?p=chemspider&param=4519172	cis-3-Hexenyl n-decanoate	253.217	1.74488
1.74_253.2172m/z	CSID4519179	M-H	C16H30O2	42.1	15	-0.349572	http://nonlinear.com/redirect/outbound?p=chemspider&param=4519179	(11Z)-11-Tetradecenyl acetate	253.217	1.74488
1.74_253.2172m/z	CSID473060	M-H	C16H30O2	39.1	0	-0.349572	http://nonlinear.com/redirect/outbound?p=chemspider&param=473060	15-Hexadecanolide	253.217	1.74488
1.74_253.2172m/z	CSID4895966	M-H	C16H30O2	41.7	12.7	-0.349572	http://nonlinear.com/redirect/outbound?p=chemspider&param=4895966	7-Hexadecenoic acid	253.217	1.74488
1.74_253.2172m/z	CSID7695	M-H	C16H30O2	42.1	14.7	-0.349572	http://nonlinear.com/redirect/outbound?p=chemspider&param=7695	RN9730000	253.217	1.74488
1.74_253.2172m/z	CSID82995	M-H	C16H30O2	42	14.4	-0.349572	http://nonlinear.com/redirect/outbound?p=chemspider&param=82995	1-(2-Hydroxyethyl)-2,5,5,8a-tetramethyldecahydro-2-naphthalenol	253.217	1.74488
1.74_253.2172m/z	CSID8566	M-H	C16H30O2	41.7	12.7	-0.349572	http://nonlinear.com/redirect/outbound?p=chemspider&param=8566	lauryl methacrylate	253.217	1.74488
1.74_253.2172m/z	CSID88223	M-H	C16H30O2	39.1	0	-0.349572	http://nonlinear.com/redirect/outbound?p=chemspider&param=88223	5-Dodecyldihydro-2(3H)-furanone	253.217	1.74488
1.74_253.2172m/z	CSID9509241	M-H	C16H30O2	39.1	0	-0.349572	http://nonlinear.com/redirect/outbound?p=chemspider&param=9509241	15-Methyloxacyclohexadecan-2-one	253.217	1.74488
1.74_253.2172m/z	CSID99621	M-H	C16H30O2	39.1	0	-0.349572	http://nonlinear.com/redirect/outbound?p=chemspider&param=99621	6-Undecyltetrahydro-2H-pyran-2-one	253.217	1.74488
1.74_267.2329m/z	CSID104040	M-H	C17H32O2	38.9	0	-0.371984	http://nonlinear.com/redirect/outbound?p=chemspider&param=104040	2,4-Heptadecanedione	267.233	1.74488
1.74_267.2329m/z	CSID10477019	M-H	C17H32O2	38.9	0	-0.371984	http://nonlinear.com/redirect/outbound?p=chemspider&param=10477019	(10E)-9-Methyl-10-hexadecenoic acid	267.233	1.74488
1.74_267.2329m/z	CSID134813	M-H	C17H32O2	38.9	0	-0.371984	http://nonlinear.com/redirect/outbound?p=chemspider&param=134813	16-Heptadecenoic acid	267.233	1.74488
1.74_267.2329m/z	CSID141275	M-H	C17H32O2	38.9	0	-0.371984	http://nonlinear.com/redirect/outbound?p=chemspider&param=141275	8-(2-Hexylcyclopropyl)octanoic acid	267.233	1.74488
1.74_267.2329m/z	CSID14324583	M-H	C17H32O2	38.9	0	-0.371984	http://nonlinear.com/redirect/outbound?p=chemspider&param=14324583	Hexyl 10-undecenoate	267.233	1.74488
1.74_267.2329m/z	CSID14944334	M-H	C17H32O2	38.9	0	-0.371984	http://nonlinear.com/redirect/outbound?p=chemspider&param=14944334	Methylenehexadecanoic acid	267.233	1.74488
1.74_267.2329m/z	CSID167310	M-H	C17H32O2	38.9	0	-0.371984	http://nonlinear.com/redirect/outbound?p=chemspider&param=167310	Cyclohexaneundecanoic acid	267.233	1.74488
1.74_267.2329m/z	CSID20121902	M-H	C17H32O2	38.9	0	-0.371984	http://nonlinear.com/redirect/outbound?p=chemspider&param=20121902	Methyl (7Z)-7-hexadecenoate	267.233	1.74488
1.74_267.2329m/z	CSID21237898	M-H	C17H32O2	38.9	0	-0.371984	http://nonlinear.com/redirect/outbound?p=chemspider&param=21237898	9-Heptadecenoic acid	267.233	1.74488
1.74_267.2329m/z	CSID21377311	M-H	C17H32O2	38.9	0	-0.371984	http://nonlinear.com/redirect/outbound?p=chemspider&param=21377311	(10E)-15-Methyl-10-hexadecenoic acid	267.233	1.74488
1.74_267.2329m/z	CSID2282793	M-H	C17H32O2	38.9	0	-0.371984	http://nonlinear.com/redirect/outbound?p=chemspider&param=2282793	9-Methylenehexadecanoic acid	267.233	1.74488
1.74_267.2329m/z	CSID2874089	M-H	C17H32O2	38.9	0	-0.371984	http://nonlinear.com/redirect/outbound?p=chemspider&param=2874089	Oxacyclooctadecan-2-one	267.233	1.74488
1.74_267.2329m/z	CSID4445874	M-H	C17H32O2	38.9	0	-0.371984	http://nonlinear.com/redirect/outbound?p=chemspider&param=4445874	7Z-heptadecenoic acid	267.233	1.74488
1.74_267.2329m/z	CSID4445875	M-H	C17H32O2	38.9	0	-0.371984	http://nonlinear.com/redirect/outbound?p=chemspider&param=4445875	9Z-Heptadecenoic acid	267.233	1.74488
1.74_267.2329m/z	CSID4471725	M-H	C17H32O2	38.9	0	-0.371984	http://nonlinear.com/redirect/outbound?p=chemspider&param=4471725	7-Methyl-6-hexadecenoic acid	267.233	1.74488
1.74_267.2329m/z	CSID4471859	M-H	C17H32O2	38.9	0	-0.371984	http://nonlinear.com/redirect/outbound?p=chemspider&param=4471859	10-heptadecenoic acid	267.233	1.74488
1.74_267.2329m/z	CSID4471860	M-H	C17H32O2	38.9	0	-0.371984	http://nonlinear.com/redirect/outbound?p=chemspider&param=4471860	MFCD00133175	267.233	1.74488
1.74_267.2329m/z	CSID4471865	M-H	C17H32O2	38.9	0	-0.371984	http://nonlinear.com/redirect/outbound?p=chemspider&param=4471865	9E-Heptadecenoic acid	267.233	1.74488
1.74_267.2329m/z	CSID4515164	M-H	C17H32O2	38.9	0	-0.371984	http://nonlinear.com/redirect/outbound?p=chemspider&param=4515164	Methyl (2E)-2-hexadecenoate	267.233	1.74488
1.74_267.2329m/z	CSID553850	M-H	C17H32O2	38.9	0	-0.371984	http://nonlinear.com/redirect/outbound?p=chemspider&param=553850	Methyl (9E)-9-hexadecenoate	267.233	1.74488
1.74_267.2329m/z	CSID558899	M-H	C17H32O2	38.9	0	-0.371984	http://nonlinear.com/redirect/outbound?p=chemspider&param=558899	1726111	267.233	1.74488
1.74_267.2329m/z	CSID8621179	M-H	C17H32O2	38.9	0	-0.371984	http://nonlinear.com/redirect/outbound?p=chemspider&param=8621179	8,10-Heptadecanedione	267.233	1.74488
1.74_267.2329m/z	CSID9463639	M-H	C17H32O2	38.9	0	-0.371984	http://nonlinear.com/redirect/outbound?p=chemspider&param=9463639	Ethyl 3,7,11-trimethyl-10-dodecenoate	267.233	1.74488
1.74_365.2695m/z	CSID16105318	M-H	C18H41NO4P+	54.4	75.6	0.0479521	http://nonlinear.com/redirect/outbound?p=chemspider&param=16105318	2-Hydroxy-N,N,N-trimethyl-2-phosphono-1-pentadecanaminium	365.27	1.74127
1.74_365.2695m/z	CSID24606560	M-H	C21H42OSi2	50.8	75.6	-1.70209	http://nonlinear.com/redirect/outbound?p=chemspider&param=24606560	4-Isopropyl-1,6-bis[(trimethylsilyl)methyl]-1,2,3,4,4a,5,8,8a-octahydro-1-naphthalenol	365.27	1.74127
1.74_365.2695m/z	CSID24607141	M-H	C22H38O4	38.4	0.026	-0.61821	http://nonlinear.com/redirect/outbound?p=chemspider&param=24607141	(4a'S,5'S,8a'S)-8a'-[(Methoxymethoxy)methyl]-5'-methyl-5'-(4-methyl-3-penten-1-yl)octahydro-2'H-spiro[1,3-dioxolane-2,1'-naphthalene]	365.27	1.74127
1.75_151.0965m/z	CSID10661855	M+H	C6H14O4	41.7	11.7	-0.0304485	http://nonlinear.com/redirect/outbound?p=chemspider&param=10661855	1,4-Dideoxyhexitol	151.096	1.74928
1.75_151.0965m/z	CSID10733002	M+H	C6H14O4	41.7	11.7	-0.0304485	http://nonlinear.com/redirect/outbound?p=chemspider&param=10733002	3-(2-Hydroxypropoxy)-1,2-propanediol	151.096	1.74928
1.75_151.0965m/z	CSID10816306	M+H	C6H14O4	41.4	10.5	-0.0304485	http://nonlinear.com/redirect/outbound?p=chemspider&param=10816306	1,2-Dideoxyhexitol	151.096	1.74928
1.75_151.0965m/z	CSID13835895	M+H	C6H14O4	41.7	11.7	-0.0304485	http://nonlinear.com/redirect/outbound?p=chemspider&param=13835895	Triethylene glycol	151.096	1.74928
1.75_151.0965m/z	CSID144821	M+H	C6H14O4	39.3	0	-0.0304485	http://nonlinear.com/redirect/outbound?p=chemspider&param=144821	1,4-Dideoxy-D-xylo-hexitol	151.096	1.74928
1.75_151.0965m/z	CSID19399593	M+H	C6H14O4	41.4	10.5	-0.0304485	http://nonlinear.com/redirect/outbound?p=chemspider&param=19399593	1,2-Dideoxy-D-arabino-hexitol	151.096	1.74928
1.75_151.0965m/z	CSID4380712	M+H	C6H14O4	39.3	0	-0.0304485	http://nonlinear.com/redirect/outbound?p=chemspider&param=4380712	2,3-Dideoxyhexitol	151.096	1.74928
1.75_151.0965m/z	CSID9106837	M+H	C6H14O4	41.3	9.91	-0.0304485	http://nonlinear.com/redirect/outbound?p=chemspider&param=9106837	2322227	151.096	1.74928
1.75_184.1696m/z	CSID107811	M+H	C11H21NO	39.7	4.53	-0.130362	http://nonlinear.com/redirect/outbound?p=chemspider&param=107811	(2,7-Dimethyloctahydro-1H-cyclopenta[c]pyridin-4-yl)methanol	184.17	1.74538
1.75_184.1696m/z	CSID11258595	M+H	C11H21NO	39.5	3.63	-0.130362	http://nonlinear.com/redirect/outbound?p=chemspider&param=11258595	N-(2-Methyl-2-heptanyl)acrylamide	184.17	1.74538
1.75_184.1696m/z	CSID13415584	M+H	C11H21NO	39.6	4.19	-0.130362	http://nonlinear.com/redirect/outbound?p=chemspider&param=13415584	7-Methoxy-4-(2-methyl-2-propanyl)-3,4,5,6-tetrahydro-2H-azepine	184.17	1.74538
1.75_184.1696m/z	CSID13493660	M+H	C11H21NO	40.4	8.27	-0.130362	http://nonlinear.com/redirect/outbound?p=chemspider&param=13493660	1-(1-Piperidinyl)cyclohexanol	184.17	1.74538
1.75_184.1696m/z	CSID15368579	M+H	C11H21NO	39.2	1.88	-0.130362	http://nonlinear.com/redirect/outbound?p=chemspider&param=15368579	1,2,3,3-Tetramethyl-2-azabicyclo[2.2.2]octan-5-ol	184.17	1.74538
1.75_184.1696m/z	CSID173009	M+H	C11H21NO	40.5	8.55	-0.130362	http://nonlinear.com/redirect/outbound?p=chemspider&param=173009	4-(1-Piperidinyl)cyclohexanol	184.17	1.74538
1.75_184.1696m/z	CSID24607280	M+H	C11H21NO	40.1	6.74	-0.130362	http://nonlinear.com/redirect/outbound?p=chemspider&param=24607280	2,2,6,6-Tetramethyl-4-vinyl-4-piperidinol	184.17	1.74538
1.75_184.1696m/z	CSID29273080	M+H	C11H21NO	40	5.86	-0.130362	http://nonlinear.com/redirect/outbound?p=chemspider&param=29273080	1-Hexyl-3-methyl-2-pyrrolidinone	184.17	1.74538
1.75_184.1696m/z	CSID74336	M+H	C11H21NO	39.5	3.63	-0.130362	http://nonlinear.com/redirect/outbound?p=chemspider&param=74336	N-Octylacrylamide	184.17	1.74538
1.75_207.1590m/z	CSID23973	M+H	C10H22O4	40.3	3.57	-0.394652	http://nonlinear.com/redirect/outbound?p=chemspider&param=23973	3-(3-(3-METHOXYPROPOXY)PROPOXY)-1-PROPANOL	207.159	1.75153
1.75_207.1590m/z	CSID24607290	M+H	C10H22O4	40.3	3.66	-0.394652	http://nonlinear.com/redirect/outbound?p=chemspider&param=24607290	3,7-Dimethyl-1,2,3,7-octanetetrol	207.159	1.75153
1.75_207.1590m/z	CSID27970	M+H	C10H22O4	40.3	3.57	-0.394652	http://nonlinear.com/redirect/outbound?p=chemspider&param=27970	UNII:JOX71DM26J	207.159	1.75153
1.75_207.1590m/z	CSID8581	M+H	C10H22O4	40.3	3.81	-0.394652	http://nonlinear.com/redirect/outbound?p=chemspider&param=8581	Butoxytriglycol	207.159	1.75153
1.75_228.1957m/z	CSID21378820	M+H	C13H25NO2	46.7	37.2	-0.500436	http://nonlinear.com/redirect/outbound?p=chemspider&param=21378820	1-Aminocyclododecanecarboxylic acid	228.196	1.74928
1.75_228.1957m/z	CSID64892	M+H	C13H25NO2	41.7	12.2	-0.500436	http://nonlinear.com/redirect/outbound?p=chemspider&param=64892	Cyprodenate	228.196	1.74928
1.75_228.1957m/z	CSID8395682	M+H	C13H25NO2	39.3	0	-0.500436	http://nonlinear.com/redirect/outbound?p=chemspider&param=8395682	DECYLOXAZOLIDINONE	228.196	1.74928
1.75_228.1957m/z	CSID8438621	M+H	C13H25NO2	41.8	12.5	-0.500436	http://nonlinear.com/redirect/outbound?p=chemspider&param=8438621	1-Cyclohexyl-5-[(2-hydroxyethyl)amino]-2-pentanone	228.196	1.74928
1.75_73.0648m/z	CSID10735	M+H	C4H8O	40.6	7.7	0.258561	http://nonlinear.com/redirect/outbound?p=chemspider&param=10735	2,2-Dimethyloxirane	73.0648	1.75153
1.75_73.0648m/z	CSID110134	M+H	C4H8O	41.3	10.8	0.258561	http://nonlinear.com/redirect/outbound?p=chemspider&param=110134	2-methyl-1-propenol	73.0648	1.75153
1.75_73.0648m/z	CSID11224	M+H	C4H8O	41.3	10.8	0.258561	http://nonlinear.com/redirect/outbound?p=chemspider&param=11224	3-Buten-2-ol	73.0648	1.75153
1.75_73.0648m/z	CSID126907	M+H	C4H8O	41.3	10.8	0.258561	http://nonlinear.com/redirect/outbound?p=chemspider&param=126907	1-Buten-2-ol	73.0648	1.75153
1.75_73.0648m/z	CSID13871721	M+H	C4H8O	41.3	10.8	0.258561	http://nonlinear.com/redirect/outbound?p=chemspider&param=13871721	Crotyl alcohol	73.0648	1.75153
1.75_73.0648m/z	CSID15705	M+H	C4H8O	39.1	0	0.258561	http://nonlinear.com/redirect/outbound?p=chemspider&param=15705	2-Methyloxetane	73.0648	1.75153
1.75_73.0648m/z	CSID17595	M+H	C4H8O	40.6	7.7	0.258561	http://nonlinear.com/redirect/outbound?p=chemspider&param=17595	102413	73.0648	1.75153
1.75_73.0648m/z	CSID21169892	M+H	C4H8O	39.1	0	0.258561	http://nonlinear.com/redirect/outbound?p=chemspider&param=21169892	3-methoxypropene	73.0648	1.75153
1.75_73.0648m/z	CSID256	M+H	C4H8O	40.6	7.67	0.258561	http://nonlinear.com/redirect/outbound?p=chemspider&param=256	Butanal	73.0648	1.75153
1.75_73.0648m/z	CSID4937496	M+H	C4H8O	39.1	0	0.258561	http://nonlinear.com/redirect/outbound?p=chemspider&param=4937496	79772	73.0648	1.75153
1.75_73.0648m/z	CSID558887	M+H	C4H8O	41.3	10.8	0.258561	http://nonlinear.com/redirect/outbound?p=chemspider&param=558887	2-Buten-1-ol	73.0648	1.75153
1.75_73.0648m/z	CSID62597	M+H	C4H8O	41.3	10.8	0.258561	http://nonlinear.com/redirect/outbound?p=chemspider&param=62597	3-Buten-1-ol	73.0648	1.75153
1.75_73.0648m/z	CSID6313	M+H	C4H8O	40.6	7.67	0.258561	http://nonlinear.com/redirect/outbound?p=chemspider&param=6313	2-Methylpropanal	73.0648	1.75153
1.75_73.0648m/z	CSID6321	M+H	C4H8O	40.6	7.67	0.258561	http://nonlinear.com/redirect/outbound?p=chemspider&param=6321	Butanone	73.0648	1.75153
1.75_73.0648m/z	CSID68165	M+H	C4H8O	41.3	10.8	0.258561	http://nonlinear.com/redirect/outbound?p=chemspider&param=68165	CPMO	73.0648	1.75153
1.75_73.0648m/z	CSID68700	M+H	C4H8O	41.3	10.8	0.258561	http://nonlinear.com/redirect/outbound?p=chemspider&param=68700	Cyclobutanol	73.0648	1.75153
1.75_73.0648m/z	CSID7546	M+H	C4H8O	40.6	7.7	0.258561	http://nonlinear.com/redirect/outbound?p=chemspider&param=7546	Ethyloxirane	73.0648	1.75153
1.75_73.0648m/z	CSID7732	M+H	C4H8O	39.1	0	0.258561	http://nonlinear.com/redirect/outbound?p=chemspider&param=7732	Ethoxyethene	73.0648	1.75153
1.75_73.0648m/z	CSID7737	M+H	C4H8O	40.6	7.7	0.258561	http://nonlinear.com/redirect/outbound?p=chemspider&param=7737	Tetrahydrofuran	73.0648	1.75153
1.75_73.0648m/z	CSID7999	M+H	C4H8O	39.1	0	0.258561	http://nonlinear.com/redirect/outbound?p=chemspider&param=7999	UD0800000	73.0648	1.75153
1.75_73.0648m/z	CSID83206	M+H	C4H8O	39.1	0	0.258561	http://nonlinear.com/redirect/outbound?p=chemspider&param=83206	EK3855020	73.0648	1.75153
1.75_73.0648m/z	CSID9739237	M+H	C4H8O	41.3	10.8	0.258561	http://nonlinear.com/redirect/outbound?p=chemspider&param=9739237	MFCD12962574	73.0648	1.75153
1.76_193.1586m/z	CSID104349	M+H	C13H20O	39.2	0	-0.229519	http://nonlinear.com/redirect/outbound?p=chemspider&param=104349	Isospirene	193.159	1.75718
1.76_193.1586m/z	CSID107095	M+H	C13H20O	41.7	12.5	-0.229519	http://nonlinear.com/redirect/outbound?p=chemspider&param=107095	2,6-Diisopropyl-3-methylphenol	193.159	1.75718
1.76_193.1586m/z	CSID11215090	M+H	C13H20O	40.7	7.68	-0.229519	http://nonlinear.com/redirect/outbound?p=chemspider&param=11215090	Isoamyl phenylethyl ether	193.159	1.75718
1.76_193.1586m/z	CSID123397	M+H	C13H20O	42.1	14.8	-0.229519	http://nonlinear.com/redirect/outbound?p=chemspider&param=123397	2,5-Diisopropyl-4-methylphenol	193.159	1.75718
1.76_193.1586m/z	CSID1387980	M+H	C13H20O	43.3	20.4	-0.229519	http://nonlinear.com/redirect/outbound?p=chemspider&param=1387980	Pseudoionone	193.159	1.75718
1.76_193.1586m/z	CSID148056	M+H	C13H20O	42.1	14.8	-0.229519	http://nonlinear.com/redirect/outbound?p=chemspider&param=148056	2,4-Diisopropyl-3-methylphenol	193.159	1.75718
1.76_193.1586m/z	CSID15029293	M+H	C13H20O	42.1	14.8	-0.229519	http://nonlinear.com/redirect/outbound?p=chemspider&param=15029293	2,5-Diisopropyl-3-methylphenol	193.159	1.75718
1.76_193.1586m/z	CSID15327	M+H	C13H20O	44.4	26.2	-0.229519	http://nonlinear.com/redirect/outbound?p=chemspider&param=15327	4-Heptylphenol	193.159	1.75718
1.76_193.1586m/z	CSID20058568	M+H	C13H20O	45.4	31.2	-0.229519	http://nonlinear.com/redirect/outbound?p=chemspider&param=20058568	(E)-5,8-Megastigmadien-4-one	193.159	1.75718
1.76_193.1586m/z	CSID218471	M+H	C13H20O	39.2	0	-0.229519	http://nonlinear.com/redirect/outbound?p=chemspider&param=218471	1-Phenyl-1-heptanol	193.159	1.75718
1.76_193.1586m/z	CSID2288947	M+H	C13H20O	39.2	0	-0.229519	http://nonlinear.com/redirect/outbound?p=chemspider&param=2288947	(2-(Pentyloxy)ethyl)benzene	193.159	1.75718
1.76_193.1586m/z	CSID24606468	M+H	C13H20O	43	19.3	-0.229519	http://nonlinear.com/redirect/outbound?p=chemspider&param=24606468	4-Propyl-4,4a,5,6,7,8-hexahydro-2(3H)-naphthalenone	193.159	1.75718
1.76_193.1586m/z	CSID30776793	M+H	C13H20O	42.1	14.8	-0.229519	http://nonlinear.com/redirect/outbound?p=chemspider&param=30776793	2,3-Diisopropyl-5-methylphenol	193.159	1.75718
1.76_193.1586m/z	CSID31050	M+H	C13H20O	44.4	26.2	-0.229519	http://nonlinear.com/redirect/outbound?p=chemspider&param=31050	HEPTYLPHENOL	193.159	1.75718
1.76_193.1586m/z	CSID35014199	M+H	C13H20O	45.5	31.6	-0.229519	http://nonlinear.com/redirect/outbound?p=chemspider&param=35014199	1,4,4,7a-Tetramethyl-2,4,5,7a-tetrahydro-1H-inden-2-ol	193.159	1.75718
1.76_193.1586m/z	CSID4445317	M+H	C13H20O	43.4	21.1	-0.229519	http://nonlinear.com/redirect/outbound?p=chemspider&param=4445317	alpha-Ionone	193.159	1.75718
1.76_193.1586m/z	CSID4446485	M+H	C13H20O	43.5	21.4	-0.229519	http://nonlinear.com/redirect/outbound?p=chemspider&param=4446485	2,4,7-Tridecatrienal	193.159	1.75718
1.76_193.1586m/z	CSID4516050	M+H	C13H20O	43.3	20.5	-0.229519	http://nonlinear.com/redirect/outbound?p=chemspider&param=4516050	gamma-Ionone	193.159	1.75718
1.76_193.1586m/z	CSID4517857	M+H	C13H20O	39.2	0	-0.229519	http://nonlinear.com/redirect/outbound?p=chemspider&param=4517857	delta-Damascone	193.159	1.75718
1.76_193.1586m/z	CSID4518000	M+H	C13H20O	42.5	16.6	-0.229519	http://nonlinear.com/redirect/outbound?p=chemspider&param=4518000	(E)-alpha-damascone	193.159	1.75718
1.76_193.1586m/z	CSID4524302	M+H	C13H20O	42.1	14.8	-0.229519	http://nonlinear.com/redirect/outbound?p=chemspider&param=4524302	4-(2,6,6-Trimethylcyclohex-1-enyl)but-2-en-4-one	193.159	1.75718
1.76_193.1586m/z	CSID454506	M+H	C13H20O	39.2	0	-0.229519	http://nonlinear.com/redirect/outbound?p=chemspider&param=454506	Edulan	193.159	1.75718
1.76_193.1586m/z	CSID4594306	M+H	C13H20O	39.2	0	-0.229519	http://nonlinear.com/redirect/outbound?p=chemspider&param=4594306	(R)-(E)-4,7-Megastigmadien-9-one	193.159	1.75718
1.76_193.1586m/z	CSID460014	M+H	C13H20O	42.1	14.8	-0.229519	http://nonlinear.com/redirect/outbound?p=chemspider&param=460014	2,4-Diisopropyl-5-methylphenol	193.159	1.75718
1.76_193.1586m/z	CSID4934666	M+H	C13H20O	43.5	21.4	-0.229519	http://nonlinear.com/redirect/outbound?p=chemspider&param=4934666	(2E,4Z,7Z)-2,4,7-Tridecatrienal	193.159	1.75718
1.76_193.1586m/z	CSID4941175	M+H	C13H20O	39.2	0	-0.229519	http://nonlinear.com/redirect/outbound?p=chemspider&param=4941175	alpha-Damascone	193.159	1.75718
1.76_193.1586m/z	CSID4953381	M+H	C13H20O	39.2	0	-0.229519	http://nonlinear.com/redirect/outbound?p=chemspider&param=4953381	Vitispirane	193.159	1.75718
1.76_193.1586m/z	CSID501713	M+H	C13H20O	43.8	23.2	-0.229519	http://nonlinear.com/redirect/outbound?p=chemspider&param=501713	4-(2,6,6-Trimethyl-1,3-cyclohexadien-1-yl)-2-butanone	193.159	1.75718
1.76_193.1586m/z	CSID553581	M+H	C13H20O	43	19.3	-0.229519	http://nonlinear.com/redirect/outbound?p=chemspider&param=553581	beta-Ionone	193.159	1.75718
1.76_193.1586m/z	CSID83048	M+H	C13H20O	40.9	8.65	-0.229519	http://nonlinear.com/redirect/outbound?p=chemspider&param=83048	Phenethyl isoamyl ether	193.159	1.75718
1.76_193.1586m/z	CSID84142	M+H	C13H20O	39.2	0	-0.229519	http://nonlinear.com/redirect/outbound?p=chemspider&param=84142	4-(4-Methyl-3-pentenyl)-3-cyclohexene-1-carboxaldehyde	193.159	1.75718
1.76_193.1586m/z	CSID99327	M+H	C13H20O	39.2	0	-0.229519	http://nonlinear.com/redirect/outbound?p=chemspider&param=99327	Cycloionone	193.159	1.75718
1.76_229.1408m/z	CSID2015033	M+H	C15H20Si	37.1	0	0.637052	http://nonlinear.com/redirect/outbound?p=chemspider&param=2015033	MFCD00094138	229.141	1.75718
1.76_251.1850m/z	CSID82386	M+H	C12H26O5	38.5	0	-1.27446	http://nonlinear.com/redirect/outbound?p=chemspider&param=82386	Tetrapropylene glycol	251.185	1.76058
1.76_330.1744m/z	CSID29273141	M-H	C15H29NO5Si	37.7	0.0739	0.458964	http://nonlinear.com/redirect/outbound?p=chemspider&param=29273141	Methyl (2Z,4R,5R)-5-[hydroxy(imino)methoxy]-3-methyl-4-[(triethylsilyl)oxy]-2-hexenoate	330.174	1.76488
1.76_330.1744m/z	CSID29273143	M-H	C15H29NO5Si	37.7	0.0739	0.458964	http://nonlinear.com/redirect/outbound?p=chemspider&param=29273143	Ethyl (2E,4R,5R)-5-[hydroxy(imino)methoxy]-4-[(triethylsilyl)oxy]-2-hexenoate	330.174	1.76488
1.76_332.1901m/z	CSID59924	M-H	C19H28ClN3	34.2	0	0.574536	http://nonlinear.com/redirect/outbound?p=chemspider&param=59924	Sontoquine	332.19	1.76118
1.76_334.2042m/z	CSID59924	M+H	C19H28ClN3	34.1	0	-0.814367	http://nonlinear.com/redirect/outbound?p=chemspider&param=59924	Sontoquine	334.204	1.76058
1.76_422.2396m/z	CSID15681411	M+H	C20H31N5O5	37.3	0	-0.527071	http://nonlinear.com/redirect/outbound?p=chemspider&param=15681411	lys-ala-phe-gly	422.24	1.75718
1.76_422.2396m/z	CSID16360254	M+H	C20H31N5O5	37.3	0	-0.527071	http://nonlinear.com/redirect/outbound?p=chemspider&param=16360254	gly-phe-lys-ala	422.24	1.75718
1.76_422.2396m/z	CSID16570961	M+H	C20H31N5O5	37.3	0	-0.527071	http://nonlinear.com/redirect/outbound?p=chemspider&param=16570961	gln-lys-phe	422.24	1.75718
1.76_422.2396m/z	CSID16570999	M+H	C20H31N5O5	37.3	0	-0.527071	http://nonlinear.com/redirect/outbound?p=chemspider&param=16570999	gln-phe-lys	422.24	1.75718
1.76_422.2396m/z	CSID16572765	M+H	C20H31N5O5	37.3	0	-0.527071	http://nonlinear.com/redirect/outbound?p=chemspider&param=16572765	lys-gln-phe	422.24	1.75718
1.76_422.2396m/z	CSID16572889	M+H	C20H31N5O5	37.3	0	-0.527071	http://nonlinear.com/redirect/outbound?p=chemspider&param=16572889	lys-phe-gln	422.24	1.75718
1.76_422.2396m/z	CSID16573533	M+H	C20H31N5O5	37.3	0	-0.527071	http://nonlinear.com/redirect/outbound?p=chemspider&param=16573533	phe-gln-lys	422.24	1.75718
1.76_422.2396m/z	CSID16573624	M+H	C20H31N5O5	37.3	0	-0.527071	http://nonlinear.com/redirect/outbound?p=chemspider&param=16573624	phe-lys-gln	422.24	1.75718
1.76_422.2396m/z	CSID16579122	M+H	C20H31N5O5	37.3	0	-0.527071	http://nonlinear.com/redirect/outbound?p=chemspider&param=16579122	ala-gly-lys-phe	422.24	1.75718
1.76_422.2396m/z	CSID16579159	M+H	C20H31N5O5	37.3	0	-0.527071	http://nonlinear.com/redirect/outbound?p=chemspider&param=16579159	ala-gly-phe-lys	422.24	1.75718
1.76_422.2396m/z	CSID16580632	M+H	C20H31N5O5	37.3	0	-0.527071	http://nonlinear.com/redirect/outbound?p=chemspider&param=16580632	ala-lys-gly-phe	422.24	1.75718
1.76_422.2396m/z	CSID16580746	M+H	C20H31N5O5	37.3	0	-0.527071	http://nonlinear.com/redirect/outbound?p=chemspider&param=16580746	ala-lys-phe-gly	422.24	1.75718
1.76_422.2396m/z	CSID16581429	M+H	C20H31N5O5	37.3	0	-0.527071	http://nonlinear.com/redirect/outbound?p=chemspider&param=16581429	ala-phe-gly-lys	422.24	1.75718
1.76_422.2396m/z	CSID16581505	M+H	C20H31N5O5	37.3	0	-0.527071	http://nonlinear.com/redirect/outbound?p=chemspider&param=16581505	ala-phe-lys-gly	422.24	1.75718
1.76_422.2396m/z	CSID16632184	M+H	C20H31N5O5	37.3	0	-0.527071	http://nonlinear.com/redirect/outbound?p=chemspider&param=16632184	gly-ala-lys-phe	422.24	1.75718
1.76_422.2396m/z	CSID16632222	M+H	C20H31N5O5	37.3	0	-0.527071	http://nonlinear.com/redirect/outbound?p=chemspider&param=16632222	gly-ala-phe-lys	422.24	1.75718
1.76_422.2396m/z	CSID16636316	M+H	C20H31N5O5	37.3	0	-0.527071	http://nonlinear.com/redirect/outbound?p=chemspider&param=16636316	gly-lys-ala-phe	422.24	1.75718
1.76_422.2396m/z	CSID16636559	M+H	C20H31N5O5	37.3	0	-0.527071	http://nonlinear.com/redirect/outbound?p=chemspider&param=16636559	gly-lys-phe-ala	422.24	1.75718
1.76_422.2396m/z	CSID16637108	M+H	C20H31N5O5	37.3	0	-0.527071	http://nonlinear.com/redirect/outbound?p=chemspider&param=16637108	gly-phe-ala-lys	422.24	1.75718
1.76_422.2396m/z	CSID16663981	M+H	C20H31N5O5	37.3	0	-0.527071	http://nonlinear.com/redirect/outbound?p=chemspider&param=16663981	lys-ala-gly-phe	422.24	1.75718
1.76_422.2396m/z	CSID16666621	M+H	C20H31N5O5	37.3	0	-0.527071	http://nonlinear.com/redirect/outbound?p=chemspider&param=16666621	lys-gly-ala-phe	422.24	1.75718
1.76_422.2396m/z	CSID16666859	M+H	C20H31N5O5	37.3	0	-0.527071	http://nonlinear.com/redirect/outbound?p=chemspider&param=16666859	lys-gly-phe-ala	422.24	1.75718
1.76_422.2396m/z	CSID16668991	M+H	C20H31N5O5	37.3	0	-0.527071	http://nonlinear.com/redirect/outbound?p=chemspider&param=16668991	lys-phe-ala-gly	422.24	1.75718
1.76_422.2396m/z	CSID16669124	M+H	C20H31N5O5	37.3	0	-0.527071	http://nonlinear.com/redirect/outbound?p=chemspider&param=16669124	lys-phe-gly-ala	422.24	1.75718
1.76_422.2396m/z	CSID16679924	M+H	C20H31N5O5	37.3	0	-0.527071	http://nonlinear.com/redirect/outbound?p=chemspider&param=16679924	phe-ala-gly-lys	422.24	1.75718
1.76_422.2396m/z	CSID16680000	M+H	C20H31N5O5	37.3	0	-0.527071	http://nonlinear.com/redirect/outbound?p=chemspider&param=16680000	phe-ala-lys-gly	422.24	1.75718
1.76_422.2396m/z	CSID16682578	M+H	C20H31N5O5	37.3	0	-0.527071	http://nonlinear.com/redirect/outbound?p=chemspider&param=16682578	phe-gly-ala-lys	422.24	1.75718
1.76_422.2396m/z	CSID16682783	M+H	C20H31N5O5	37.3	0	-0.527071	http://nonlinear.com/redirect/outbound?p=chemspider&param=16682783	phe-gly-lys-ala	422.24	1.75718
1.76_422.2396m/z	CSID16684162	M+H	C20H31N5O5	37.3	0	-0.527071	http://nonlinear.com/redirect/outbound?p=chemspider&param=16684162	phe-lys-ala-gly	422.24	1.75718
1.76_422.2396m/z	CSID16684294	M+H	C20H31N5O5	37.3	0	-0.527071	http://nonlinear.com/redirect/outbound?p=chemspider&param=16684294	phe-lys-gly-ala	422.24	1.75718
1.76_485.1380m/z	CSID388582	M-H	C24H26N2O7S	43.6	35.4	-1.69406	http://nonlinear.com/redirect/outbound?p=chemspider&param=388582	Benzyl 5-[(acetylsulfanyl)methyl]-4-(1,3-benzodioxol-5-yl)-1-hydroxy-L-prolylglycinate	485.138	1.76118
1.77_273.1671m/z	CSID19983635	M+H	C10H20N6O3	41.3	8.1	0.331892	http://nonlinear.com/redirect/outbound?p=chemspider&param=19983635	Glycyl-N-(5-carbamimidamido-1-oxo-2-pentanyl)glycinamide	273.167	1.76938
1.77_318.1743m/z	CSID2618	M-H	C18H26ClN3	34.8	2.11	0.229952	http://nonlinear.com/redirect/outbound?p=chemspider&param=2618	Chloroquine	318.174	1.77017
1.77_367.2837m/z	CSID16105318	M+H	C18H41NO4P+	49.8	53.5	-0.793319	http://nonlinear.com/redirect/outbound?p=chemspider&param=16105318	2-Hydroxy-N,N,N-trimethyl-2-phosphono-1-pentadecanaminium	367.284	1.76938
1.77_367.2837m/z	CSID24606560	M+H	C21H42OSi2	42.8	36.4	-2.54336	http://nonlinear.com/redirect/outbound?p=chemspider&param=24606560	4-Isopropyl-1,6-bis[(trimethylsilyl)methyl]-1,2,3,4,4a,5,8,8a-octahydro-1-naphthalenol	367.284	1.76938
1.77_367.2837m/z	CSID24607141	M+H	C22H38O4	45	33.9	-1.45948	http://nonlinear.com/redirect/outbound?p=chemspider&param=24607141	(4a'S,5'S,8a'S)-8a'-[(Methoxymethoxy)methyl]-5'-methyl-5'-(4-methyl-3-penten-1-yl)octahydro-2'H-spiro[1,3-dioxolane-2,1'-naphthalene]	367.284	1.76938
1.78_149.0094m/z	CSID154278	M-H	C5H10OS2	37.6	0	-4.35673	http://nonlinear.com/redirect/outbound?p=chemspider&param=154278	O-(2-Methyl-2-propanyl) hydrogen carbonodithioate	149.009	1.77585
1.78_149.0094m/z	CSID388726	M-H	C4H6O6	38.1	0	1.43594	http://nonlinear.com/redirect/outbound?p=chemspider&param=388726	D-Tartaric acid	149.009	1.77585
1.78_149.0094m/z	CSID392277	M-H	C4H6O6	38.1	0	1.43594	http://nonlinear.com/redirect/outbound?p=chemspider&param=392277	Tartaric acid	149.009	1.77585
1.78_149.0094m/z	CSID394447	M-H	C4H6O6	38.1	0	1.43594	http://nonlinear.com/redirect/outbound?p=chemspider&param=394447	MESOTARTARIC ACID	149.009	1.77585
1.78_149.0094m/z	CSID62551	M-H	C5H10OS2	37.6	0	-4.35673	http://nonlinear.com/redirect/outbound?p=chemspider&param=62551	Diethyl xanthate	149.009	1.77585
1.78_149.0094m/z	CSID7764	M-H	C5H10OS2	37.6	0	-4.35673	http://nonlinear.com/redirect/outbound?p=chemspider&param=7764	O-Butyl hydrogen carbonodithioate	149.009	1.77585
1.78_149.0094m/z	CSID852	M-H	C4H6O6	38.1	0	1.43594	http://nonlinear.com/redirect/outbound?p=chemspider&param=852	(.+/-.)-Tartaric acid	149.009	1.77585
1.78_149.0094m/z	CSID95668	M-H	C5H10OS2	37.6	0	-4.35673	http://nonlinear.com/redirect/outbound?p=chemspider&param=95668	2-Methyl-2-(methyldithio)propanal	149.009	1.77585
1.78_149.0094m/z	CSID9768221	M-H	C5H10OS2	37.8	0.913	-4.35673	http://nonlinear.com/redirect/outbound?p=chemspider&param=9768221	1,3-Dithian-5-ylmethanol	149.009	1.77585
1.78_165.0407m/z	CSID108861	M-H	C5H10O6	38.7	2.09	1.423	http://nonlinear.com/redirect/outbound?p=chemspider&param=108861	Arabinonic acid	165.041	1.77585
1.78_165.0407m/z	CSID13608976	M-H	C6H14OS2	51.9	68.7	-3.72008	http://nonlinear.com/redirect/outbound?p=chemspider&param=13608976	Dipropyldithioxane	165.041	1.77585
1.78_165.0407m/z	CSID388393	M-H	C5H10O6	38.3	0	1.423	http://nonlinear.com/redirect/outbound?p=chemspider&param=388393	L-glycero-Pentonic acid	165.041	1.77585
1.78_165.0407m/z	CSID4574162	M-H	C5H10O6	38.7	2.09	1.423	http://nonlinear.com/redirect/outbound?p=chemspider&param=4574162	Ribonic acid	165.041	1.77585
1.78_165.0407m/z	CSID5034778	M-H	C5H10O6	38.7	2.09	1.423	http://nonlinear.com/redirect/outbound?p=chemspider&param=5034778	MFCD11974935	165.041	1.77585
1.78_165.0407m/z	CSID5034782	M-H	C5H10O6	38.7	2.09	1.423	http://nonlinear.com/redirect/outbound?p=chemspider&param=5034782	D-Xylonic acid	165.041	1.77585
1.78_165.0407m/z	CSID5341922	M-H	C5H10O6	38.7	2.09	1.423	http://nonlinear.com/redirect/outbound?p=chemspider&param=5341922	L-Xylonic acid	165.041	1.77585
1.78_165.0407m/z	CSID559150	M-H	C5H10O6	38.7	2.09	1.423	http://nonlinear.com/redirect/outbound?p=chemspider&param=559150	L-Lyxonic acid	165.041	1.77585
1.78_165.0407m/z	CSID63863	M-H	C4H14O3Si2	52.6	71.3	-0.961855	http://nonlinear.com/redirect/outbound?p=chemspider&param=63863	tetramethyl-1,3-disiloxanediol	165.041	1.77585
1.78_165.0407m/z	CSID67333	M-H	C6H14OS2	38.2	0	-3.72008	http://nonlinear.com/redirect/outbound?p=chemspider&param=67333	S-Propyl 1-propanesulfinothioate	165.041	1.77585
1.78_165.0407m/z	CSID9845	M-H	C5H10O6	38.3	0	1.423	http://nonlinear.com/redirect/outbound?p=chemspider&param=9845	2,3,4,5-Tetrahydroxypentanoic acid	165.041	1.77585
1.78_225.0619m/z	CSID147688	M-H	C8H10N4O4	37.4	0	-4.66543	http://nonlinear.com/redirect/outbound?p=chemspider&param=147688	N-(2,4-Dinitrophenyl)-1,2-ethanediamine	225.062	1.77585
1.78_225.0619m/z	CSID55750	M-H	C7H14O8	38.7	0	1.27521	http://nonlinear.com/redirect/outbound?p=chemspider&param=55750	(2xi)-D-gluco-heptonic acid	225.062	1.77585
1.78_225.0619m/z	CSID58827362	M-H	C8H10N4O4	37.4	0	-4.66543	http://nonlinear.com/redirect/outbound?p=chemspider&param=58827362	1,3,7-trimethyl-5-hydroxyisouric acid	225.062	1.77585
1.78_225.0619m/z	CSID7838940	M-H	C8H10N4O4	37.4	0	-4.66543	http://nonlinear.com/redirect/outbound?p=chemspider&param=7838940	nifursemizone	225.062	1.77585
1.78_225.0619m/z	CSID7970300	M-H	C8H10N4O4	37.4	0	-4.66543	http://nonlinear.com/redirect/outbound?p=chemspider&param=7970300	N-(6-Formamido-1-methyl-2,4-dioxo-1,2,3,4-tetrahydro-5-pyrimidinyl)acetamide	225.062	1.77585
1.78_225.0619m/z	CSID91901	M-H	C7H14O8	38.7	0	1.27521	http://nonlinear.com/redirect/outbound?p=chemspider&param=91901	2,3,4,5,6,7-Hexahydroxyheptanoic acid	225.062	1.77585
1.78_225.0619m/z	CSID97287	M-H	C8H10N4O4	37.4	0	-4.66543	http://nonlinear.com/redirect/outbound?p=chemspider&param=97287	5-Acetylamino-6-formylamino-3-methyluracil	225.062	1.77585
1.78_332.1885m/z	CSID29273141	M+H	C15H29NO5Si	38.7	5.22	-0.820948	http://nonlinear.com/redirect/outbound?p=chemspider&param=29273141	Methyl (2Z,4R,5R)-5-[hydroxy(imino)methoxy]-3-methyl-4-[(triethylsilyl)oxy]-2-hexenoate	332.188	1.78012
1.78_332.1885m/z	CSID29273143	M+H	C15H29NO5Si	39.2	7.66	-0.820948	http://nonlinear.com/redirect/outbound?p=chemspider&param=29273143	Ethyl (2E,4R,5R)-5-[hydroxy(imino)methoxy]-4-[(triethylsilyl)oxy]-2-hexenoate	332.188	1.78012
1.78_344.1535m/z	CSID58917	M-H	C19H23ClN3O	33.9	0	0.00913504	http://nonlinear.com/redirect/outbound?p=chemspider&param=58917	Benzydamine HCl	344.154	1.78142
1.79_277.1793m/z	CSID10379846	M+H	C17H24O3	41	10.8	-1.74702	http://nonlinear.com/redirect/outbound?p=chemspider&param=10379846	2-[(2E)-3,7-Dimethyl-2,6-octadien-1-yl]-6-methoxy-1,4-benzenediol	277.179	1.78592
1.79_277.1793m/z	CSID13526403	M+H	C17H24O3	41.6	14.1	-1.74702	http://nonlinear.com/redirect/outbound?p=chemspider&param=13526403	(1E,3Z)-5-(2,2-Dimethyl-6-methylenecyclohexyl)-3-formyl-1,3-pentadien-1-yl acetate	277.179	1.78592
1.79_277.1793m/z	CSID13678751	M+H	C17H24O3	41.3	12.7	-1.74702	http://nonlinear.com/redirect/outbound?p=chemspider&param=13678751	1,2,2-Trimethylcyclohexyl hydroxy(phenyl)acetate	277.179	1.78592
1.79_277.1793m/z	CSID21376426	M+H	C17H24O3	41.4	12.8	-1.74702	http://nonlinear.com/redirect/outbound?p=chemspider&param=21376426	1,9-heptadecadiene-4,6-diyne-3,8,11-triol	277.179	1.78592
1.79_277.1793m/z	CSID24607827	M+H	C16H28Si2	35.9	0	-3.18452	http://nonlinear.com/redirect/outbound?p=chemspider&param=24607827	1,1,4,4-Tetraethyl-1,2,3,4-tetrahydro-1,4-benzodisiline	277.179	1.78592
1.79_277.1793m/z	CSID25506	M+H	C17H24O3	38.8	0	-1.74702	http://nonlinear.com/redirect/outbound?p=chemspider&param=25506	Terallethrin	277.179	1.78592
1.79_277.1793m/z	CSID2790	M+H	C17H24O3	41.3	12.7	-1.74702	http://nonlinear.com/redirect/outbound?p=chemspider&param=2790	Cyclandelate	277.179	1.78592
1.79_277.1793m/z	CSID30791646	M+H	C17H24O3	41.4	12.8	-1.74702	http://nonlinear.com/redirect/outbound?p=chemspider&param=30791646	Sugeonyl acetate	277.179	1.78592
1.79_277.1793m/z	CSID34551892	M+H	C17H24O3	41.4	12.8	-1.74702	http://nonlinear.com/redirect/outbound?p=chemspider&param=34551892	1-(3-Heptyl-2-oxiranyl)-7-octene-2,4-diyne-1,6-diol	277.179	1.78592
1.79_277.1793m/z	CSID35014936	M+H	C17H24O3	40.4	7.99	-1.74702	http://nonlinear.com/redirect/outbound?p=chemspider&param=35014936	(8E)-10-Hydroperoxy-1,8-heptadecadiene-4,6-diyn-3-ol	277.179	1.78592
1.79_277.1793m/z	CSID4444847	M+H	C17H24O3	42.4	17.9	-1.74702	http://nonlinear.com/redirect/outbound?p=chemspider&param=4444847	buddledin A	277.179	1.78592
1.79_277.1793m/z	CSID4445106	M+H	C17H24O3	41.1	11.5	-1.74702	http://nonlinear.com/redirect/outbound?p=chemspider&param=4445106	[8]-Shogaol	277.179	1.78592
1.79_277.1793m/z	CSID4476452	M+H	C17H24O3	38.8	0	-1.74702	http://nonlinear.com/redirect/outbound?p=chemspider&param=4476452	Ginsenoyne	277.179	1.78592
1.79_277.1793m/z	CSID474632	M+H	C17H24O3	43.6	24.1	-1.74702	http://nonlinear.com/redirect/outbound?p=chemspider&param=474632	7,9-di-tert-butyl-1-oxaspiro[4.5]deca-6,9-diene-2,8-dione	277.179	1.78592
1.79_277.1793m/z	CSID4942953	M+H	C17H24O3	38.8	0	-1.74702	http://nonlinear.com/redirect/outbound?p=chemspider&param=4942953	1-Decen-3-one, 1-(4-hydroxy-3-methoxyphenyl)-	277.179	1.78592
1.79_277.1793m/z	CSID4945331	M+H	C17H24O3	41.6	14.1	-1.74702	http://nonlinear.com/redirect/outbound?p=chemspider&param=4945331	Onchidal	277.179	1.78592
1.79_277.1793m/z	CSID6704	M+H	C17H24O3	38.8	0	-1.74702	http://nonlinear.com/redirect/outbound?p=chemspider&param=6704	1-Menthyl salicylate	277.179	1.78592
1.79_277.1793m/z	CSID8146279	M+H	C17H24O3	38.8	0	-1.74702	http://nonlinear.com/redirect/outbound?p=chemspider&param=8146279	Panaquinquecol	277.179	1.78592
1.79_277.1793m/z	CSID9283752	M+H	C17H24O3	38.8	0	-1.74702	http://nonlinear.com/redirect/outbound?p=chemspider&param=9283752	2-[(1E)-3-Methoxy-3,7-dimethyl-1,6-octadien-1-yl]-1,4-benzenediol	277.179	1.78592
1.79_328.1587m/z	CSID138095	M-H	C16H27NO4S	37.8	0	-0.452917	http://nonlinear.com/redirect/outbound?p=chemspider&param=138095	PIVOPRIL	328.159	1.79467
1.79_328.1587m/z	CSID4587869	M-H	C17H23N5S	36.6	0	-4.52987	http://nonlinear.com/redirect/outbound?p=chemspider&param=4587869	N-Propyl-N-[2-(5H-[1,2,4]triazino[5,6-b]indol-3-ylsulfanyl)ethyl]-1-propanamine	328.159	1.79467
1.79_328.1587m/z	CSID5293174	M-H	C16H27NO4S	37.8	0	-0.452917	http://nonlinear.com/redirect/outbound?p=chemspider&param=5293174	PIVOPRIL	328.159	1.79467
1.79_404.2864m/z	CSID30791522	M+H	C18H37N5O5	41.3	14.2	-0.977047	http://nonlinear.com/redirect/outbound?p=chemspider&param=30791522	Istamycin C	404.286	1.78592
1.79_426.3573m/z	CSID21403150	M+H	C25H47NO4	47.9	45.7	-1.19873	http://nonlinear.com/redirect/outbound?p=chemspider&param=21403150	Oleoylcarnitine	426.357	1.79338
1.79_426.3573m/z	CSID30776566	M+H	C25H47NO4	47.9	45.7	-1.19873	http://nonlinear.com/redirect/outbound?p=chemspider&param=30776566	(4S)-4-[(9Z)-9-Octadecenoyloxy]-4-(trimethylammonio)butanoate	426.357	1.79338
1.79_426.3573m/z	CSID30776574	M+H	C25H47NO4	47.2	42.1	-1.19873	http://nonlinear.com/redirect/outbound?p=chemspider&param=30776574	(4S)-4-[(11E)-11-Octadecenoyloxy]-4-(trimethylammonio)butanoate	426.357	1.79338
1.79_426.3573m/z	CSID30776715	M+H	C25H47NO4	47.2	42.1	-1.19873	http://nonlinear.com/redirect/outbound?p=chemspider&param=30776715	11Z-Octadecenylcarnitine	426.357	1.79338
1.79_426.3573m/z	CSID34999875	M+H	C25H47NO4	47.9	45.7	-1.19873	http://nonlinear.com/redirect/outbound?p=chemspider&param=34999875	(9E)-octadec-9-enoylcarnitine	426.357	1.79338
1.79_426.3573m/z	CSID4945564	M+H	C25H47NO4	47.9	45.7	-1.19873	http://nonlinear.com/redirect/outbound?p=chemspider&param=4945564	O-oleoylcarnitine	426.357	1.79338
1.79_426.3573m/z	CSID58164162	M+H	C25H47NO4	50.7	59.9	-1.19873	http://nonlinear.com/redirect/outbound?p=chemspider&param=58164162	O-(2-octadecenoyl)carnitine	426.357	1.79338
1.79_450.3104m/z	CSID110453	M+H	C28H39N3O2	36.8	0	-2.40433	http://nonlinear.com/redirect/outbound?p=chemspider&param=110453	SNC80	450.31	1.78592
1.79_450.3104m/z	CSID5036308	M+H	C28H39N3O2	36.8	0	-2.40433	http://nonlinear.com/redirect/outbound?p=chemspider&param=5036308	4-[(R)-[(2R,5R)-4-Allyl-2,5-dimethyl-1-piperazinyl](3-methoxyphenyl)methyl]-N,N-diethylbenzamide	450.31	1.78592
1.79_476.3063m/z	CSID20152952	M+H	C21H41N5O7	50.2	60	-3.26859	http://nonlinear.com/redirect/outbound?p=chemspider&param=20152952	Netilmicin	476.306	1.79338
1.79_476.3063m/z	CSID390068	M+H	C21H41N5O7	38.2	0	-3.26859	http://nonlinear.com/redirect/outbound?p=chemspider&param=390068	(1S,2R,3R,4S,6R)-4-Amino-3-{[(2S,3R)-3-amino-6-(aminomethyl)-3,4-dihydro-2H-pyran-2-yl]oxy}-6-(ethylamino)-2-hydroxycyclohexyl 3-deoxy-4-C-methyl-3-(methylamino)-beta-L-lyxopyranoside	476.306	1.79338
1.79_476.3063m/z	CSID4305	M+H	C21H41N5O7	38.2	0	-3.26859	http://nonlinear.com/redirect/outbound?p=chemspider&param=4305	4-Amino-3-{[3-amino-6-(aminomethyl)-3,4-dihydro-2H-pyran-2-yl]oxy}-6-(ethylamino)-2-hydroxycyclohexyl 3-deoxy-4-C-methyl-3-(methylamino)pentopyranoside	476.306	1.79338
1.79_476.3063m/z	CSID5256761	M+H	C21H41N5O7	50.2	60.1	-3.26859	http://nonlinear.com/redirect/outbound?p=chemspider&param=5256761	Netilmicin	476.306	1.79338
1.79_568.3394m/z	CSID24608229	M+H	C30H50NO7P	53.7	75.8	-0.504669	http://nonlinear.com/redirect/outbound?p=chemspider&param=24608229	2-[(4Z,7Z,10Z,13Z,16Z,19Z)-4,7,10,13,16,19-Docosahexaenoyloxy]-3-hydroxypropyl 2-(trimethylammonio)ethyl phosphate	568.339	1.79338
1.79_568.3394m/z	CSID8590975	M+H	C30H50NO7P	53.7	75.8	-0.504669	http://nonlinear.com/redirect/outbound?p=chemspider&param=8590975	LysoPC(22:6(4Z,7Z,10Z,13Z,16Z,19Z))	568.339	1.79338
1.80_292.2631m/z	CSID216210	M+H	C19H33NO	44.8	30.1	-1.32924	http://nonlinear.com/redirect/outbound?p=chemspider&param=216210	17-amino-5?-androstan-11-ol	292.263	1.80247
1.80_292.2631m/z	CSID522629	M+H	C19H33NO	38.8	0	-1.32924	http://nonlinear.com/redirect/outbound?p=chemspider&param=522629	7-(3-Buten-1-yl)-2-(4-penten-1-yl)-1-azaspiro[5.5]undecan-8-ol	292.263	1.80247
1.80_292.2631m/z	CSID543734	M+H	C19H33NO	38.8	0	-1.32924	http://nonlinear.com/redirect/outbound?p=chemspider&param=543734	5a,7a-Dimethyloctadecahydrocyclopenta[5,6]naphtho[1,2-d]azepin-9-ol	292.263	1.80247
1.80_292.2631m/z	CSID9305203	M+H	C19H33NO	38.8	0	-1.32924	http://nonlinear.com/redirect/outbound?p=chemspider&param=9305203	N-((2E,4E)-tetradecadienoyl)piperidine	292.263	1.80247
1.80_346.1677m/z	CSID4508336	M+H	C20H19N5O	38.4	6.51	4.27322	http://nonlinear.com/redirect/outbound?p=chemspider&param=4508336	acodazole	346.168	1.80247
1.80_346.1677m/z	CSID58917	M+H	C19H23ClN3O	33.7	0	-1.03158	http://nonlinear.com/redirect/outbound?p=chemspider&param=58917	Benzydamine HCl	346.168	1.80247
1.80_431.2610m/z	CSID16577138	M+H	C18H34N6O6	40.7	18.9	-0.726068	http://nonlinear.com/redirect/outbound?p=chemspider&param=16577138	ala-asn-lys-val	431.261	1.80247
1.80_431.2610m/z	CSID16577290	M+H	C18H34N6O6	39.9	15	-0.726068	http://nonlinear.com/redirect/outbound?p=chemspider&param=16577290	ala-asn-val-lys	431.261	1.80247
1.80_431.2610m/z	CSID16580538	M+H	C18H34N6O6	41.8	24.2	-0.726068	http://nonlinear.com/redirect/outbound?p=chemspider&param=16580538	ala-lys-asn-val	431.261	1.80247
1.80_431.2610m/z	CSID16580861	M+H	C18H34N6O6	41.9	24.7	-0.726068	http://nonlinear.com/redirect/outbound?p=chemspider&param=16580861	ala-lys-val-asn	431.261	1.80247
1.80_431.2610m/z	CSID16583721	M+H	C18H34N6O6	40.7	18.9	-0.726068	http://nonlinear.com/redirect/outbound?p=chemspider&param=16583721	ala-val-asn-lys	431.261	1.80247
1.80_431.2610m/z	CSID16583891	M+H	C18H34N6O6	42.3	26.8	-0.726068	http://nonlinear.com/redirect/outbound?p=chemspider&param=16583891	ala-val-lys-asn	431.261	1.80247
1.80_431.2610m/z	CSID16592274	M+H	C18H34N6O6	41.5	22.8	-0.726068	http://nonlinear.com/redirect/outbound?p=chemspider&param=16592274	asn-ala-lys-val	431.261	1.80247
1.80_431.2610m/z	CSID16592426	M+H	C18H34N6O6	40.7	19.1	-0.726068	http://nonlinear.com/redirect/outbound?p=chemspider&param=16592426	asn-ala-val-lys	431.261	1.80247
1.80_431.2610m/z	CSID16595024	M+H	C18H34N6O6	41.4	22.7	-0.726068	http://nonlinear.com/redirect/outbound?p=chemspider&param=16595024	asn-gly-ile-lys	431.261	1.80247
1.80_431.2610m/z	CSID16595044	M+H	C18H34N6O6	41.4	22.7	-0.726068	http://nonlinear.com/redirect/outbound?p=chemspider&param=16595044	asn-gly-leu-lys	431.261	1.80247
1.80_431.2610m/z	CSID16595062	M+H	C18H34N6O6	41.4	22.7	-0.726068	http://nonlinear.com/redirect/outbound?p=chemspider&param=16595062	asn-gly-lys-ile	431.261	1.80247
1.80_431.2610m/z	CSID16595063	M+H	C18H34N6O6	41.4	22.7	-0.726068	http://nonlinear.com/redirect/outbound?p=chemspider&param=16595063	asn-gly-lys-leu	431.261	1.80247
1.80_431.2610m/z	CSID16595784	M+H	C18H34N6O6	41.4	22.4	-0.726068	http://nonlinear.com/redirect/outbound?p=chemspider&param=16595784	asn-ile-gly-lys	431.261	1.80247
1.80_431.2610m/z	CSID16595860	M+H	C18H34N6O6	42.2	26.5	-0.726068	http://nonlinear.com/redirect/outbound?p=chemspider&param=16595860	asn-ile-lys-gly	431.261	1.80247
1.80_431.2610m/z	CSID16596184	M+H	C18H34N6O6	41.4	22.4	-0.726068	http://nonlinear.com/redirect/outbound?p=chemspider&param=16596184	asn-leu-gly-lys	431.261	1.80247
1.80_431.2610m/z	CSID16596260	M+H	C18H34N6O6	42.2	26.5	-0.726068	http://nonlinear.com/redirect/outbound?p=chemspider&param=16596260	asn-leu-lys-gly	431.261	1.80247
1.80_431.2610m/z	CSID16596452	M+H	C18H34N6O6	42.6	28.6	-0.726068	http://nonlinear.com/redirect/outbound?p=chemspider&param=16596452	asn-lys-ala-val	431.261	1.80247
1.80_431.2610m/z	CSID16596581	M+H	C18H34N6O6	41.9	24.9	-0.726068	http://nonlinear.com/redirect/outbound?p=chemspider&param=16596581	asn-lys-gly-ile	431.261	1.80247
1.80_431.2610m/z	CSID16596582	M+H	C18H34N6O6	41.9	24.9	-0.726068	http://nonlinear.com/redirect/outbound?p=chemspider&param=16596582	asn-lys-gly-leu	431.261	1.80247
1.80_431.2610m/z	CSID16596619	M+H	C18H34N6O6	42.7	29	-0.726068	http://nonlinear.com/redirect/outbound?p=chemspider&param=16596619	asn-lys-ile-gly	431.261	1.80247
1.80_431.2610m/z	CSID16596639	M+H	C18H34N6O6	42.7	29	-0.726068	http://nonlinear.com/redirect/outbound?p=chemspider&param=16596639	asn-lys-leu-gly	431.261	1.80247
1.80_431.2610m/z	CSID16596812	M+H	C18H34N6O6	42.7	28.8	-0.726068	http://nonlinear.com/redirect/outbound?p=chemspider&param=16596812	asn-lys-val-ala	431.261	1.80247
1.80_431.2610m/z	CSID16599641	M+H	C18H34N6O6	42	25.4	-0.726068	http://nonlinear.com/redirect/outbound?p=chemspider&param=16599641	asn-val-ala-lys	431.261	1.80247
1.80_431.2610m/z	CSID16599850	M+H	C18H34N6O6	42.8	29.3	-0.726068	http://nonlinear.com/redirect/outbound?p=chemspider&param=16599850	asn-val-lys-ala	431.261	1.80247
1.80_431.2610m/z	CSID16626997	M+H	C18H34N6O6	41.5	23	-0.726068	http://nonlinear.com/redirect/outbound?p=chemspider&param=16626997	gln-gly-lys-val	431.261	1.80247
1.80_431.2610m/z	CSID16627149	M+H	C18H34N6O6	41.5	22.8	-0.726068	http://nonlinear.com/redirect/outbound?p=chemspider&param=16627149	gln-gly-val-lys	431.261	1.80247
1.80_431.2610m/z	CSID16628515	M+H	C18H34N6O6	41.5	23	-0.726068	http://nonlinear.com/redirect/outbound?p=chemspider&param=16628515	gln-lys-gly-val	431.261	1.80247
1.80_431.2610m/z	CSID16628743	M+H	C18H34N6O6	41.5	23.2	-0.726068	http://nonlinear.com/redirect/outbound?p=chemspider&param=16628743	gln-lys-val-gly	431.261	1.80247
1.80_431.2610m/z	CSID16631707	M+H	C18H34N6O6	42.2	26.2	-0.726068	http://nonlinear.com/redirect/outbound?p=chemspider&param=16631707	gln-val-gly-lys	431.261	1.80247
1.80_431.2610m/z	CSID16631783	M+H	C18H34N6O6	42.2	26.5	-0.726068	http://nonlinear.com/redirect/outbound?p=chemspider&param=16631783	gln-val-lys-gly	431.261	1.80247
1.80_431.2610m/z	CSID16632941	M+H	C18H34N6O6	40.7	18.7	-0.726068	http://nonlinear.com/redirect/outbound?p=chemspider&param=16632941	gly-asn-ile-lys	431.261	1.80247
1.80_431.2610m/z	CSID16632961	M+H	C18H34N6O6	40.7	18.7	-0.726068	http://nonlinear.com/redirect/outbound?p=chemspider&param=16632961	gly-asn-leu-lys	431.261	1.80247
1.80_431.2610m/z	CSID16632979	M+H	C18H34N6O6	40.7	18.7	-0.726068	http://nonlinear.com/redirect/outbound?p=chemspider&param=16632979	gly-asn-lys-ile	431.261	1.80247
1.80_431.2610m/z	CSID16632980	M+H	C18H34N6O6	40.7	18.7	-0.726068	http://nonlinear.com/redirect/outbound?p=chemspider&param=16632980	gly-asn-lys-leu	431.261	1.80247
1.80_431.2610m/z	CSID16634581	M+H	C18H34N6O6	40	15.2	-0.726068	http://nonlinear.com/redirect/outbound?p=chemspider&param=16634581	gly-gln-lys-val	431.261	1.80247
1.80_431.2610m/z	CSID16634731	M+H	C18H34N6O6	39.9	15.1	-0.726068	http://nonlinear.com/redirect/outbound?p=chemspider&param=16634731	gly-gln-val-lys	431.261	1.80247
1.80_431.2610m/z	CSID16635563	M+H	C18H34N6O6	40.7	18.9	-0.726068	http://nonlinear.com/redirect/outbound?p=chemspider&param=16635563	gly-ile-asn-lys	431.261	1.80247
1.80_431.2610m/z	CSID16635734	M+H	C18H34N6O6	42.3	26.8	-0.726068	http://nonlinear.com/redirect/outbound?p=chemspider&param=16635734	gly-ile-lys-asn	431.261	1.80247
1.80_431.2610m/z	CSID16635960	M+H	C18H34N6O6	40.7	18.9	-0.726068	http://nonlinear.com/redirect/outbound?p=chemspider&param=16635960	gly-leu-asn-lys	431.261	1.80247
1.80_431.2610m/z	CSID16636127	M+H	C18H34N6O6	42.3	26.8	-0.726068	http://nonlinear.com/redirect/outbound?p=chemspider&param=16636127	gly-leu-lys-asn	431.261	1.80247
1.80_431.2610m/z	CSID16636352	M+H	C18H34N6O6	41	20.6	-0.726068	http://nonlinear.com/redirect/outbound?p=chemspider&param=16636352	gly-lys-asn-ile	431.261	1.80247
1.80_431.2610m/z	CSID16636353	M+H	C18H34N6O6	41	20.6	-0.726068	http://nonlinear.com/redirect/outbound?p=chemspider&param=16636353	gly-lys-asn-leu	431.261	1.80247
1.80_431.2610m/z	CSID16636441	M+H	C18H34N6O6	41	20.7	-0.726068	http://nonlinear.com/redirect/outbound?p=chemspider&param=16636441	gly-lys-gln-val	431.261	1.80247
1.80_431.2610m/z	CSID16636483	M+H	C18H34N6O6	41.9	24.8	-0.726068	http://nonlinear.com/redirect/outbound?p=chemspider&param=16636483	gly-lys-ile-asn	431.261	1.80247
1.80_431.2610m/z	CSID16636503	M+H	C18H34N6O6	41.9	24.8	-0.726068	http://nonlinear.com/redirect/outbound?p=chemspider&param=16636503	gly-lys-leu-asn	431.261	1.80247
1.80_431.2610m/z	CSID16636684	M+H	C18H34N6O6	41.9	24.8	-0.726068	http://nonlinear.com/redirect/outbound?p=chemspider&param=16636684	gly-lys-val-gln	431.261	1.80247
1.80_431.2610m/z	CSID16639617	M+H	C18H34N6O6	40.7	18.8	-0.726068	http://nonlinear.com/redirect/outbound?p=chemspider&param=16639617	gly-val-gln-lys	431.261	1.80247
1.80_431.2610m/z	CSID16639711	M+H	C18H34N6O6	41.5	23	-0.726068	http://nonlinear.com/redirect/outbound?p=chemspider&param=16639711	gly-val-lys-gln	431.261	1.80247
1.80_431.2610m/z	CSID16648818	M+H	C18H34N6O6	40.6	18.6	-0.726068	http://nonlinear.com/redirect/outbound?p=chemspider&param=16648818	ile-asn-gly-lys	431.261	1.80247
1.80_431.2610m/z	CSID16648894	M+H	C18H34N6O6	40.7	18.9	-0.726068	http://nonlinear.com/redirect/outbound?p=chemspider&param=16648894	ile-asn-lys-gly	431.261	1.80247
1.80_431.2610m/z	CSID16650713	M+H	C18H34N6O6	40.7	19.1	-0.726068	http://nonlinear.com/redirect/outbound?p=chemspider&param=16650713	ile-gly-asn-lys	431.261	1.80247
1.80_431.2610m/z	CSID16650884	M+H	C18H34N6O6	42.3	27	-0.726068	http://nonlinear.com/redirect/outbound?p=chemspider&param=16650884	ile-gly-lys-asn	431.261	1.80247
1.80_431.2610m/z	CSID16652309	M+H	C18H34N6O6	40	15.5	-0.726068	http://nonlinear.com/redirect/outbound?p=chemspider&param=16652309	ile-lys-asn-gly	431.261	1.80247
1.80_431.2610m/z	CSID16652404	M+H	C18H34N6O6	40.8	19.6	-0.726068	http://nonlinear.com/redirect/outbound?p=chemspider&param=16652404	ile-lys-gly-asn	431.261	1.80247
1.80_431.2610m/z	CSID16656805	M+H	C18H34N6O6	40.6	18.6	-0.726068	http://nonlinear.com/redirect/outbound?p=chemspider&param=16656805	leu-asn-gly-lys	431.261	1.80247
1.80_431.2610m/z	CSID16656881	M+H	C18H34N6O6	40.7	18.9	-0.726068	http://nonlinear.com/redirect/outbound?p=chemspider&param=16656881	leu-asn-lys-gly	431.261	1.80247
1.80_431.2610m/z	CSID16658701	M+H	C18H34N6O6	40.7	19.1	-0.726068	http://nonlinear.com/redirect/outbound?p=chemspider&param=16658701	leu-gly-asn-lys	431.261	1.80247
1.80_431.2610m/z	CSID16658869	M+H	C18H34N6O6	42.3	27	-0.726068	http://nonlinear.com/redirect/outbound?p=chemspider&param=16658869	leu-gly-lys-asn	431.261	1.80247
1.80_431.2610m/z	CSID16660285	M+H	C18H34N6O6	40	15.5	-0.726068	http://nonlinear.com/redirect/outbound?p=chemspider&param=16660285	leu-lys-asn-gly	431.261	1.80247
1.80_431.2610m/z	CSID16660380	M+H	C18H34N6O6	40.8	19.6	-0.726068	http://nonlinear.com/redirect/outbound?p=chemspider&param=16660380	leu-lys-gly-asn	431.261	1.80247
1.80_431.2610m/z	CSID16663887	M+H	C18H34N6O6	41.8	24.3	-0.726068	http://nonlinear.com/redirect/outbound?p=chemspider&param=16663887	lys-ala-asn-val	431.261	1.80247
1.80_431.2610m/z	CSID16664206	M+H	C18H34N6O6	42.6	28.5	-0.726068	http://nonlinear.com/redirect/outbound?p=chemspider&param=16664206	lys-ala-val-asn	431.261	1.80247
1.80_431.2610m/z	CSID16664638	M+H	C18H34N6O6	41.9	24.8	-0.726068	http://nonlinear.com/redirect/outbound?p=chemspider&param=16664638	lys-asn-ala-val	431.261	1.80247
1.80_431.2610m/z	CSID16664768	M+H	C18H34N6O6	41.1	21.1	-0.726068	http://nonlinear.com/redirect/outbound?p=chemspider&param=16664768	lys-asn-gly-ile	431.261	1.80247
1.80_431.2610m/z	CSID16664769	M+H	C18H34N6O6	41.1	21.1	-0.726068	http://nonlinear.com/redirect/outbound?p=chemspider&param=16664769	lys-asn-gly-leu	431.261	1.80247
1.80_431.2610m/z	CSID16664805	M+H	C18H34N6O6	41.2	21.3	-0.726068	http://nonlinear.com/redirect/outbound?p=chemspider&param=16664805	lys-asn-ile-gly	431.261	1.80247
1.80_431.2610m/z	CSID16664825	M+H	C18H34N6O6	41.2	21.3	-0.726068	http://nonlinear.com/redirect/outbound?p=chemspider&param=16664825	lys-asn-leu-gly	431.261	1.80247
1.80_431.2610m/z	CSID16664998	M+H	C18H34N6O6	41.9	25.1	-0.726068	http://nonlinear.com/redirect/outbound?p=chemspider&param=16664998	lys-asn-val-ala	431.261	1.80247
1.80_431.2610m/z	CSID16666367	M+H	C18H34N6O6	40.7	19	-0.726068	http://nonlinear.com/redirect/outbound?p=chemspider&param=16666367	lys-gln-gly-val	431.261	1.80247
1.80_431.2610m/z	CSID16666595	M+H	C18H34N6O6	40	15.5	-0.726068	http://nonlinear.com/redirect/outbound?p=chemspider&param=16666595	lys-gln-val-gly	431.261	1.80247
1.80_431.2610m/z	CSID16666656	M+H	C18H34N6O6	41.1	20.8	-0.726068	http://nonlinear.com/redirect/outbound?p=chemspider&param=16666656	lys-gly-asn-ile	431.261	1.80247
1.80_431.2610m/z	CSID16666657	M+H	C18H34N6O6	41.1	20.8	-0.726068	http://nonlinear.com/redirect/outbound?p=chemspider&param=16666657	lys-gly-asn-leu	431.261	1.80247
1.80_431.2610m/z	CSID16666743	M+H	C18H34N6O6	41.8	24.4	-0.726068	http://nonlinear.com/redirect/outbound?p=chemspider&param=16666743	lys-gly-gln-val	431.261	1.80247
1.80_431.2610m/z	CSID16666783	M+H	C18H34N6O6	42.6	28.5	-0.726068	http://nonlinear.com/redirect/outbound?p=chemspider&param=16666783	lys-gly-ile-asn	431.261	1.80247
1.80_431.2610m/z	CSID16666803	M+H	C18H34N6O6	42.6	28.5	-0.726068	http://nonlinear.com/redirect/outbound?p=chemspider&param=16666803	lys-gly-leu-asn	431.261	1.80247
1.80_431.2610m/z	CSID16666983	M+H	C18H34N6O6	42.6	28.5	-0.726068	http://nonlinear.com/redirect/outbound?p=chemspider&param=16666983	lys-gly-val-gln	431.261	1.80247
1.80_431.2610m/z	CSID16667444	M+H	C18H34N6O6	40	15.5	-0.726068	http://nonlinear.com/redirect/outbound?p=chemspider&param=16667444	lys-ile-asn-gly	431.261	1.80247
1.80_431.2610m/z	CSID16667539	M+H	C18H34N6O6	41.5	23.1	-0.726068	http://nonlinear.com/redirect/outbound?p=chemspider&param=16667539	lys-ile-gly-asn	431.261	1.80247
1.80_431.2610m/z	CSID16667841	M+H	C18H34N6O6	40	15.5	-0.726068	http://nonlinear.com/redirect/outbound?p=chemspider&param=16667841	lys-leu-asn-gly	431.261	1.80247
1.80_431.2610m/z	CSID16667936	M+H	C18H34N6O6	41.5	23.1	-0.726068	http://nonlinear.com/redirect/outbound?p=chemspider&param=16667936	lys-leu-gly-asn	431.261	1.80247
1.80_431.2610m/z	CSID16671380	M+H	C18H34N6O6	41.5	23.1	-0.726068	http://nonlinear.com/redirect/outbound?p=chemspider&param=16671380	lys-val-ala-asn	431.261	1.80247
1.80_431.2610m/z	CSID16671418	M+H	C18H34N6O6	40.8	19.3	-0.726068	http://nonlinear.com/redirect/outbound?p=chemspider&param=16671418	lys-val-asn-ala	431.261	1.80247
1.80_431.2610m/z	CSID16671505	M+H	C18H34N6O6	40	15.5	-0.726068	http://nonlinear.com/redirect/outbound?p=chemspider&param=16671505	lys-val-gln-gly	431.261	1.80247
1.80_431.2610m/z	CSID16671524	M+H	C18H34N6O6	41.5	23.1	-0.726068	http://nonlinear.com/redirect/outbound?p=chemspider&param=16671524	lys-val-gly-gln	431.261	1.80247
1.80_431.2610m/z	CSID16727706	M+H	C18H34N6O6	40.7	18.9	-0.726068	http://nonlinear.com/redirect/outbound?p=chemspider&param=16727706	val-ala-asn-lys	431.261	1.80247
1.80_431.2610m/z	CSID16727876	M+H	C18H34N6O6	42.3	26.8	-0.726068	http://nonlinear.com/redirect/outbound?p=chemspider&param=16727876	val-ala-lys-asn	431.261	1.80247
1.80_431.2610m/z	CSID16728465	M+H	C18H34N6O6	41.2	21.3	-0.726068	http://nonlinear.com/redirect/outbound?p=chemspider&param=16728465	val-asn-ala-lys	431.261	1.80247
1.80_431.2610m/z	CSID16728674	M+H	C18H34N6O6	42	25.6	-0.726068	http://nonlinear.com/redirect/outbound?p=chemspider&param=16728674	val-asn-lys-ala	431.261	1.80247
1.80_431.2610m/z	CSID16730201	M+H	C18H34N6O6	40.6	18.3	-0.726068	http://nonlinear.com/redirect/outbound?p=chemspider&param=16730201	val-gln-gly-lys	431.261	1.80247
1.80_431.2610m/z	CSID16730277	M+H	C18H34N6O6	40.6	18.5	-0.726068	http://nonlinear.com/redirect/outbound?p=chemspider&param=16730277	val-gln-lys-gly	431.261	1.80247
1.80_431.2610m/z	CSID16730581	M+H	C18H34N6O6	40.6	18.6	-0.726068	http://nonlinear.com/redirect/outbound?p=chemspider&param=16730581	val-gly-gln-lys	431.261	1.80247
1.80_431.2610m/z	CSID16730676	M+H	C18H34N6O6	42.2	26.5	-0.726068	http://nonlinear.com/redirect/outbound?p=chemspider&param=16730676	val-gly-lys-gln	431.261	1.80247
1.80_431.2610m/z	CSID16732050	M+H	C18H34N6O6	41.5	22.8	-0.726068	http://nonlinear.com/redirect/outbound?p=chemspider&param=16732050	val-lys-ala-asn	431.261	1.80247
1.80_431.2610m/z	CSID16732088	M+H	C18H34N6O6	40.8	19.2	-0.726068	http://nonlinear.com/redirect/outbound?p=chemspider&param=16732088	val-lys-asn-ala	431.261	1.80247
1.80_431.2610m/z	CSID16732175	M+H	C18H34N6O6	39.9	15.1	-0.726068	http://nonlinear.com/redirect/outbound?p=chemspider&param=16732175	val-lys-gln-gly	431.261	1.80247
1.80_431.2610m/z	CSID16732194	M+H	C18H34N6O6	41.5	22.8	-0.726068	http://nonlinear.com/redirect/outbound?p=chemspider&param=16732194	val-lys-gly-gln	431.261	1.80247
1.80_542.3238m/z	CSID24608228	M+H	C28H48NO7P	50.8	62.7	-0.554266	http://nonlinear.com/redirect/outbound?p=chemspider&param=24608228	3-Hydroxy-2-[(4Z,7Z,10Z,13Z,16Z)-4,7,10,13,16-icosapentaenoyloxy]propyl 2-(trimethylammonio)ethyl phosphate	542.324	1.80247
1.80_542.3238m/z	CSID9931788	M+H	C28H48NO7P	38.3	0	-0.554266	http://nonlinear.com/redirect/outbound?p=chemspider&param=9931788	LysoPC(20:5(5Z,8Z,11Z,14Z,17Z))	542.324	1.80247
1.80_544.3378m/z	CSID21403155	M+H	C28H50NO7P	54.5	85	-3.46879	http://nonlinear.com/redirect/outbound?p=chemspider&param=21403155	LysoPC(20:4(5Z,8Z,11Z,14Z))	544.338	1.80247
1.80_544.3378m/z	CSID24608227	M+H	C28H50NO7P	54.5	85	-3.46879	http://nonlinear.com/redirect/outbound?p=chemspider&param=24608227	3-Hydroxy-2-[(4Z,7Z,10Z,13Z)-4,7,10,13-icosatetraenoyloxy]propyl 2-(trimethylammonio)ethyl phosphate	544.338	1.80247
1.80_544.3378m/z	CSID24766532	M+H	C28H50NO7P	54.5	85	-3.46879	http://nonlinear.com/redirect/outbound?p=chemspider&param=24766532	LysoPC(20:4(8Z,11Z,14Z,17Z))	544.338	1.80247
1.80_544.3378m/z	CSID59695269	M+H	C28H50NO7P	54.5	85	-3.46879	http://nonlinear.com/redirect/outbound?p=chemspider&param=59695269	(2R)-2-Hydroxy-3-[(5E,8E,11E,14E)-5,8,11,14-icosatetraenoyloxy]propyl 2-(trimethylammonio)ethyl phosphate	544.338	1.80247
1.80_544.3378m/z	CSID59695270	M+H	C28H50NO7P	54.5	85	-3.46879	http://nonlinear.com/redirect/outbound?p=chemspider&param=59695270	(2R)-2-Hydroxy-3-[(8E,11E,14E,17E)-8,11,14,17-icosatetraenoyloxy]propyl 2-(trimethylammonio)ethyl phosphate	544.338	1.80247
1.81_520.3385m/z	CSID24608222	M+H	C26H50NO7P	54.1	79.8	-2.41872	http://nonlinear.com/redirect/outbound?p=chemspider&param=24608222	3-Hydroxy-2-[(4Z,7Z)-4,7-octadecadienoyloxy]propyl 2-(trimethylammonio)ethyl phosphate	520.338	1.81077
1.81_520.3385m/z	CSID30785783	M+H	C26H50NO7P	54.1	79.9	-2.41872	http://nonlinear.com/redirect/outbound?p=chemspider&param=30785783	2-linoleoyl-sn-glycero-3-phosphocholine	520.338	1.81077
1.81_520.3385m/z	CSID59664393	M+H	C26H50NO7P	54.1	79.8	-2.41872	http://nonlinear.com/redirect/outbound?p=chemspider&param=59664393	(2R)-3-Hydroxy-2-[(9Z,12E)-9,12-octadecadienoyloxy]propyl 2-(trimethylammonio)ethyl phosphate	520.338	1.81077
1.81_520.3385m/z	CSID59695268	M+H	C26H50NO7P	54.1	79.8	-2.41872	http://nonlinear.com/redirect/outbound?p=chemspider&param=59695268	(2R)-2-Hydroxy-3-[(9E,12E)-9,12-octadecadienoyloxy]propyl 2-(trimethylammonio)ethyl phosphate	520.338	1.81077
1.81_520.3385m/z	CSID9181012	M+H	C26H50NO7P	38.1	0	-2.41872	http://nonlinear.com/redirect/outbound?p=chemspider&param=9181012	(2R)-3-Hydroxy-2-[(9E,12E)-9,12-octadecadienoyloxy]propyl 2-(trimethylammonio)ethyl phosphate	520.338	1.81077
1.81_520.3385m/z	CSID9181014	M+H	C26H50NO7P	54.1	79.8	-2.41872	http://nonlinear.com/redirect/outbound?p=chemspider&param=9181014	1-Linoleoyl-sn-glycero-3-phosphocholine	520.338	1.81077
1.81_522.3554m/z	CSID17240641	M+H	C26H52NO7P	56.5	88.6	-0.0804424	http://nonlinear.com/redirect/outbound?p=chemspider&param=17240641	LysoPC(18:1(9Z))	522.355	1.81077
1.81_522.3554m/z	CSID24608221	M+H	C26H52NO7P	56.5	88.6	-0.0804424	http://nonlinear.com/redirect/outbound?p=chemspider&param=24608221	3-Hydroxy-2-[(4Z)-4-octadecenoyloxy]propyl 2-(trimethylammonio)ethyl phosphate	522.355	1.81077
1.81_522.3554m/z	CSID24766526	M+H	C26H52NO7P	56.5	88.6	-0.0804424	http://nonlinear.com/redirect/outbound?p=chemspider&param=24766526	LysoPC(18:1(11Z))	522.355	1.81077
1.81_522.3554m/z	CSID24823009	M+H	C26H52NO7P	56.5	88.6	-0.0804424	http://nonlinear.com/redirect/outbound?p=chemspider&param=24823009	1-elaidoyl-sn-glycero-3-phosphocholine	522.355	1.81077
1.81_522.3554m/z	CSID24823031	M+H	C26H52NO7P	56.5	88.6	-0.0804424	http://nonlinear.com/redirect/outbound?p=chemspider&param=24823031	2-oleoyl-sn-glycero-3-phosphocholine	522.355	1.81077
1.81_522.3554m/z	CSID59695267	M+H	C26H52NO7P	56.5	88.6	-0.0804424	http://nonlinear.com/redirect/outbound?p=chemspider&param=59695267	(2R)-2-Hydroxy-3-[(11E)-11-octadecenoyloxy]propyl 2-(trimethylammonio)ethyl phosphate	522.355	1.81077
1.81_522.3554m/z	CSID9550779	M+H	C26H52NO7P	38.8	0	-0.0804424	http://nonlinear.com/redirect/outbound?p=chemspider&param=9550779	(2S)-3-Hydroxy-2-[(9E)-9-octadecenoyloxy]propyl 2-(trimethylammonio)ethyl phosphate	522.355	1.81077
1.82_200.1645m/z	CSID10765124	M+H	C11H21NO2	42.5	17.6	-0.193542	http://nonlinear.com/redirect/outbound?p=chemspider&param=10765124	2-Isopropyl-5-methylcyclohexyl carbamate	200.164	1.81987
1.82_200.1645m/z	CSID154768	M+H	C11H21NO2	40.7	8.5	-0.193542	http://nonlinear.com/redirect/outbound?p=chemspider&param=154768	MFCD00222754	200.164	1.81987
1.82_200.1645m/z	CSID3270980	M+H	C11H21NO2	44.4	26.9	-0.193542	http://nonlinear.com/redirect/outbound?p=chemspider&param=3270980	1-Aminocyclodecanecarboxylic acid	200.164	1.81987
1.82_200.1645m/z	CSID473391	M+H	C11H21NO2	40.6	7.87	-0.193542	http://nonlinear.com/redirect/outbound?p=chemspider&param=473391	11-Nitro-1-undecene	200.164	1.81987
1.82_219.1742m/z	CSID10213861	M+H	C15H22O	41.9	14.2	-0.78496	http://nonlinear.com/redirect/outbound?p=chemspider&param=10213861	2-Methyl-4-(6-methyl-5-hepten-2-yl)phenol	219.174	1.81987
1.82_219.1742m/z	CSID1064812	M+H	C15H22O	41.9	14	-0.78496	http://nonlinear.com/redirect/outbound?p=chemspider&param=1064812	(+)-Nootkatone	219.174	1.81987
1.82_219.1742m/z	CSID109500	M+H	C15H22O	39.1	0	-0.78496	http://nonlinear.com/redirect/outbound?p=chemspider&param=109500	5-Methyl-2-(6-methyl-5-hepten-2-yl)phenol	219.174	1.81987
1.82_219.1742m/z	CSID13115339	M+H	C15H22O	41.8	13.4	-0.78496	http://nonlinear.com/redirect/outbound?p=chemspider&param=13115339	artemisinic aldehyde	219.174	1.81987
1.82_219.1742m/z	CSID161673	M+H	C15H22O	39.1	0	-0.78496	http://nonlinear.com/redirect/outbound?p=chemspider&param=161673	Trichotheca-9,12-diene	219.174	1.81987
1.82_219.1742m/z	CSID16737078	M+H	C15H22O	41.8	13.4	-0.78496	http://nonlinear.com/redirect/outbound?p=chemspider&param=16737078	alpha-Turmerone	219.174	1.81987
1.82_219.1742m/z	CSID170035	M+H	C15H22O	39.1	0	-0.78496	http://nonlinear.com/redirect/outbound?p=chemspider&param=170035	Curlone	219.174	1.81987
1.82_219.1742m/z	CSID19575	M+H	C15H22O	39.1	0	-0.78496	http://nonlinear.com/redirect/outbound?p=chemspider&param=19575	Nookatone	219.174	1.81987
1.82_219.1742m/z	CSID20056917	M+H	C15H22O	41.9	14.2	-0.78496	http://nonlinear.com/redirect/outbound?p=chemspider&param=20056917	1,1,4,7-tetramethyl-1a,5,6,7,7a,7b-hexahydro-1H,2H-cyclopropa[e]azulen-3-one	219.174	1.81987
1.82_219.1742m/z	CSID20057067	M+H	C15H22O	41.9	14.2	-0.78496	http://nonlinear.com/redirect/outbound?p=chemspider&param=20057067	5-isopropyl-3-methyl-8-methylene-4a,5,6,7,8,8a-hexahydro-1H-naphthalen-2-one	219.174	1.81987
1.82_219.1742m/z	CSID20120025	M+H	C15H22O	41.8	13.4	-0.78496	http://nonlinear.com/redirect/outbound?p=chemspider&param=20120025	(+)-Eudesma-4(14),7(11)-dien-8-one	219.174	1.81987
1.82_219.1742m/z	CSID20138031	M+H	C15H22O	41.8	13.4	-0.78496	http://nonlinear.com/redirect/outbound?p=chemspider&param=20138031	(E)-10,11-Dihydro-alpha-atlantone	219.174	1.81987
1.82_219.1742m/z	CSID2016429	M+H	C15H22O	39.1	0	-0.78496	http://nonlinear.com/redirect/outbound?p=chemspider&param=2016429	4-Octylbenzaldehyde	219.174	1.81987
1.82_219.1742m/z	CSID21415105	M+H	C15H22O	41.8	13.4	-0.78496	http://nonlinear.com/redirect/outbound?p=chemspider&param=21415105	(2Z,6E)-?-sinensal	219.174	1.81987
1.82_219.1742m/z	CSID240707	M+H	C15H22O	42	14.8	-0.78496	http://nonlinear.com/redirect/outbound?p=chemspider&param=240707	(+)-4,11-Eudesmadien-3-one	219.174	1.81987
1.82_219.1742m/z	CSID24606326	M+H	C15H22O	41.8	13.4	-0.78496	http://nonlinear.com/redirect/outbound?p=chemspider&param=24606326	4-[(1S,3R)-2,2-Dimethyl-3-(5-methylene-1-cyclopenten-1-yl)cyclopropyl]-2-butanone	219.174	1.81987
1.82_219.1742m/z	CSID24606868	M+H	C15H22O	41.8	13.4	-0.78496	http://nonlinear.com/redirect/outbound?p=chemspider&param=24606868	(3aS,3bR,6aR,7aR)-3,3,7a-Trimethyl-4-methylenedecahydro-7H-cyclopenta[a]pentalen-7-one	219.174	1.81987
1.82_219.1742m/z	CSID24607303	M+H	C15H22O	41.8	13.4	-0.78496	http://nonlinear.com/redirect/outbound?p=chemspider&param=24607303	2,2,5-Trimethyl-1-phenyl-4-hexen-1-ol	219.174	1.81987
1.82_219.1742m/z	CSID24607304	M+H	C15H22O	41.9	14.2	-0.78496	http://nonlinear.com/redirect/outbound?p=chemspider&param=24607304	2-Ethyl-5-methyl-2-phenyl-4-hexen-1-ol	219.174	1.81987
1.82_219.1742m/z	CSID24607518	M+H	C15H22O	42	14.8	-0.78496	http://nonlinear.com/redirect/outbound?p=chemspider&param=24607518	(7R)-7-Isopropenyl-1,4a-dimethyl-4,4a,5,6,7,8-hexahydro-2(3H)-naphthalenone	219.174	1.81987
1.82_219.1742m/z	CSID24846735	M+H	C15H22O	41.8	13.4	-0.78496	http://nonlinear.com/redirect/outbound?p=chemspider&param=24846735	albaflavenone	219.174	1.81987
1.82_219.1742m/z	CSID26332516	M+H	C15H22O	41.9	14	-0.78496	http://nonlinear.com/redirect/outbound?p=chemspider&param=26332516	germacra-1(10),4,11(13)-trien-12-al	219.174	1.81987
1.82_219.1742m/z	CSID2771986	M+H	C15H22O	39.1	0	-0.78496	http://nonlinear.com/redirect/outbound?p=chemspider&param=2771986	8-HYDROXYCALAMENENE, (+)-	219.174	1.81987
1.82_219.1742m/z	CSID30777241	M+H	C15H22O	41.8	13.4	-0.78496	http://nonlinear.com/redirect/outbound?p=chemspider&param=30777241	(2Z,6E,9Z)-2,6,10-Trimethyl-2,6,9,11-dodecatetraenal	219.174	1.81987
1.82_219.1742m/z	CSID30790909	M+H	C15H22O	41.8	13.4	-0.78496	http://nonlinear.com/redirect/outbound?p=chemspider&param=30790909	(1R,3aR,5aS)-1,7,7-Trimethyl-1,2,3,3a,5a,6,7,8-octahydrocyclopenta[c]pentalene-4-carbaldehyde	219.174	1.81987
1.82_219.1742m/z	CSID30791649	M+H	C15H22O	41.9	14.1	-0.78496	http://nonlinear.com/redirect/outbound?p=chemspider&param=30791649	4,10,11,11-Tetramethyltricyclo[5.3.1.0~1,5~]undec-4-en-3-one	219.174	1.81987
1.82_219.1742m/z	CSID30791650	M+H	C15H22O	41.8	13.4	-0.78496	http://nonlinear.com/redirect/outbound?p=chemspider&param=30791650	Turmerone	219.174	1.81987
1.82_219.1742m/z	CSID35013840	M+H	C15H22O	41.9	14	-0.78496	http://nonlinear.com/redirect/outbound?p=chemspider&param=35013840	6-Isopropylidene-4,8a-dimethyl-4a,5,6,7,8,8a-hexahydro-2(1H)-naphthalenone	219.174	1.81987
1.82_219.1742m/z	CSID35014020	M+H	C15H22O	41.7	13.3	-0.78496	http://nonlinear.com/redirect/outbound?p=chemspider&param=35014020	(2E)-3-(3,7-Dimethyl-2,4,5,6,7,7a-hexahydro-1H-inden-4-yl)-2-methylacrylaldehyde	219.174	1.81987
1.82_219.1742m/z	CSID35014096	M+H	C15H22O	41.7	13.3	-0.78496	http://nonlinear.com/redirect/outbound?p=chemspider&param=35014096	2-Methyl-6-(4-methylphenyl)-3-heptanone	219.174	1.81987
1.82_219.1742m/z	CSID35014148	M+H	C15H22O	41.9	14	-0.78496	http://nonlinear.com/redirect/outbound?p=chemspider&param=35014148	5-Isopropenyl-3,8-dimethyl-3,4,5,6,7,8-hexahydro-1(2H)-azulenone	219.174	1.81987
1.82_219.1742m/z	CSID35014221	M+H	C15H22O	41.8	13.4	-0.78496	http://nonlinear.com/redirect/outbound?p=chemspider&param=35014221	(2Z)-2-Methyl-5-(2-methyl-3-methylenebicyclo[2.2.1]hept-2-yl)-2-pentenal	219.174	1.81987
1.82_219.1742m/z	CSID35014227	M+H	C15H22O	41.8	13.4	-0.78496	http://nonlinear.com/redirect/outbound?p=chemspider&param=35014227	2,6,6,9-Tetramethyltricyclo[5.4.0.0~2,10~]undec-8-en-11-one	219.174	1.81987
1.82_219.1742m/z	CSID35014251	M+H	C15H22O	41.8	13.4	-0.78496	http://nonlinear.com/redirect/outbound?p=chemspider&param=35014251	8-Isopropyl-1,5-dimethyltricyclo[4.4.0.0~2,7~]dec-4-en-3-one	219.174	1.81987
1.82_219.1742m/z	CSID35014528	M+H	C15H22O	41.8	13.4	-0.78496	http://nonlinear.com/redirect/outbound?p=chemspider&param=35014528	6-Methyl-2-(4-methyl-3-cyclohexen-1-yl)-1,5-heptadien-4-one	219.174	1.81987
1.82_219.1742m/z	CSID35014533	M+H	C15H22O	41.8	13.4	-0.78496	http://nonlinear.com/redirect/outbound?p=chemspider&param=35014533	7-Isopropylidene-1,4-dimethyl-2,3,4,5,7,8-hexahydro-6(1H)-azulenone	219.174	1.81987
1.82_219.1742m/z	CSID35014534	M+H	C15H22O	41.8	13.4	-0.78496	http://nonlinear.com/redirect/outbound?p=chemspider&param=35014534	5-Isopropylidene-3,8-dimethyl-2,4,5,7,8,8a-hexahydro-6(1H)-azulenone	219.174	1.81987
1.82_219.1742m/z	CSID35015003	M+H	C15H22O	41.8	13.4	-0.78496	http://nonlinear.com/redirect/outbound?p=chemspider&param=35015003	1-(2-Isopropenyl-5-methyl-1,5-cyclohexadien-1-yl)-2-methyl-3-buten-2-ol	219.174	1.81987
1.82_219.1742m/z	CSID390842	M+H	C15H22O	41.9	14	-0.78496	http://nonlinear.com/redirect/outbound?p=chemspider&param=390842	solavetivone	219.174	1.81987
1.82_219.1742m/z	CSID390847	M+H	C15H22O	41.9	14	-0.78496	http://nonlinear.com/redirect/outbound?p=chemspider&param=390847	.alpha.-Vetivone	219.174	1.81987
1.82_219.1742m/z	CSID390848	M+H	C15H22O	41.9	14	-0.78496	http://nonlinear.com/redirect/outbound?p=chemspider&param=390848	beta-vetivone	219.174	1.81987
1.82_219.1742m/z	CSID390945	M+H	C15H22O	41.8	13.4	-0.78496	http://nonlinear.com/redirect/outbound?p=chemspider&param=390945	(+)-8-Hydroxycalamenene	219.174	1.81987
1.82_219.1742m/z	CSID4444866	M+H	C15H22O	41.8	13.4	-0.78496	http://nonlinear.com/redirect/outbound?p=chemspider&param=4444866	alpha-Sinensal	219.174	1.81987
1.82_219.1742m/z	CSID4444867	M+H	C15H22O	41.8	13.4	-0.78496	http://nonlinear.com/redirect/outbound?p=chemspider&param=4444867	(2E,6E)-?-sinensal	219.174	1.81987
1.82_219.1742m/z	CSID4474767	M+H	C15H22O	39.1	0	-0.78496	http://nonlinear.com/redirect/outbound?p=chemspider&param=4474767	Bisacumol	219.174	1.81987
1.82_219.1742m/z	CSID4475571	M+H	C15H22O	41.8	13.4	-0.78496	http://nonlinear.com/redirect/outbound?p=chemspider&param=4475571	Dendrolasin	219.174	1.81987
1.82_219.1742m/z	CSID4476295	M+H	C15H22O	39.1	0	-0.78496	http://nonlinear.com/redirect/outbound?p=chemspider&param=4476295	Furanoeremophilane	219.174	1.81987
1.82_219.1742m/z	CSID4476415	M+H	C15H22O	41.8	13.4	-0.78496	http://nonlinear.com/redirect/outbound?p=chemspider&param=4476415	(3Z,7Z)-10-Isopropylidene-3,7-dimethyl-3,7-cyclodecadien-1-one	219.174	1.81987
1.82_219.1742m/z	CSID4478514	M+H	C15H22O	39.1	0	-0.78496	http://nonlinear.com/redirect/outbound?p=chemspider&param=4478514	Patchoulenone	219.174	1.81987
1.82_219.1742m/z	CSID4478965	M+H	C15H22O	39.1	0	-0.78496	http://nonlinear.com/redirect/outbound?p=chemspider&param=4478965	alpha-Santalal	219.174	1.81987
1.82_219.1742m/z	CSID4522489	M+H	C15H22O	41.9	14	-0.78496	http://nonlinear.com/redirect/outbound?p=chemspider&param=4522489	Zerumbone	219.174	1.81987
1.82_219.1742m/z	CSID453377	M+H	C15H22O	39.1	0	-0.78496	http://nonlinear.com/redirect/outbound?p=chemspider&param=453377	beta-Elemenone	219.174	1.81987
1.82_219.1742m/z	CSID453998	M+H	C15H22O	39.1	0	-0.78496	http://nonlinear.com/redirect/outbound?p=chemspider&param=453998	Xanthorrhizol	219.174	1.81987
1.82_219.1742m/z	CSID454944	M+H	C15H22O	39.1	0	-0.78496	http://nonlinear.com/redirect/outbound?p=chemspider&param=454944	Solavetivone	219.174	1.81987
1.82_219.1742m/z	CSID455603	M+H	C15H22O	39.1	0	-0.78496	http://nonlinear.com/redirect/outbound?p=chemspider&param=455603	Aristol-9-en-8-one	219.174	1.81987
1.82_219.1742m/z	CSID4580581	M+H	C15H22O	41.9	14	-0.78496	http://nonlinear.com/redirect/outbound?p=chemspider&param=4580581	IN00215	219.174	1.81987
1.82_219.1742m/z	CSID462030	M+H	C15H22O	39.1	0	-0.78496	http://nonlinear.com/redirect/outbound?p=chemspider&param=462030	Vulgarone	219.174	1.81987
1.82_219.1742m/z	CSID491704	M+H	C15H22O	39.1	0	-0.78496	http://nonlinear.com/redirect/outbound?p=chemspider&param=491704	(5beta,7beta,10beta)-3,11-Eudesmadien-2-one	219.174	1.81987
1.82_219.1742m/z	CSID4936473	M+H	C15H22O	39.1	0	-0.78496	http://nonlinear.com/redirect/outbound?p=chemspider&param=4936473	2-Isopropenyl-4,7a-dimethyl-1a,2,3,5,6,7,7a,7b-octahydronaphtho[1,2-b]oxirene	219.174	1.81987
1.82_219.1742m/z	CSID4940991	M+H	C15H22O	41.8	13.4	-0.78496	http://nonlinear.com/redirect/outbound?p=chemspider&param=4940991	2047453	219.174	1.81987
1.82_219.1742m/z	CSID53624503	M+H	C15H22O	41.9	14.1	-0.78496	http://nonlinear.com/redirect/outbound?p=chemspider&param=53624503	(2Z)-2-Benzylidene-1-octanol	219.174	1.81987
1.82_219.1742m/z	CSID58829872	M+H	C15H22O	41.9	14	-0.78496	http://nonlinear.com/redirect/outbound?p=chemspider&param=58829872	5',5'-Dimethyl-1,1'-bi(cyclohexane)-1',3-diene-4-carbaldehyde	219.174	1.81987
1.82_219.1742m/z	CSID72358	M+H	C15H22O	39.1	0	-0.78496	http://nonlinear.com/redirect/outbound?p=chemspider&param=72358	1-Phenyl-1-nonanone	219.174	1.81987
1.82_219.1742m/z	CSID74849518	M+H	C15H22O	41.8	13.4	-0.78496	http://nonlinear.com/redirect/outbound?p=chemspider&param=74849518	2,6-Dimethyl-10-methylene-2,6,11-dodecatrienal	219.174	1.81987
1.82_219.1742m/z	CSID74853574	M+H	C15H22O	41.7	13.3	-0.78496	http://nonlinear.com/redirect/outbound?p=chemspider&param=74853574	2-Benzyloctanal	219.174	1.81987
1.82_219.1742m/z	CSID8034960	M+H	C15H22O	39.1	0	-0.78496	http://nonlinear.com/redirect/outbound?p=chemspider&param=8034960	3-Isopropylidene-8a-methyl-5-methyleneoctahydro-2(1H)-naphthalenone	219.174	1.81987
1.82_219.1742m/z	CSID8506462	M+H	C15H22O	39.1	0	-0.78496	http://nonlinear.com/redirect/outbound?p=chemspider&param=8506462	(4aR,8aR)-3-Isopropylidene-5,8a-dimethyl-3,4,4a,7,8,8a-hexahydro-2(1H)-naphthalenone	219.174	1.81987
1.82_219.1742m/z	CSID9599395	M+H	C15H22O	39.1	0	-0.78496	http://nonlinear.com/redirect/outbound?p=chemspider&param=9599395	1-Phenyl-3-nonanone	219.174	1.81987
1.82_219.1742m/z	CSID96902	M+H	C15H22O	41.8	13.4	-0.78496	http://nonlinear.com/redirect/outbound?p=chemspider&param=96902	Everolimus Related Compound 5	219.174	1.81987
1.82_239.1290m/z	CSID15319	M-H	C13H20O4	38.5	0	0.366865	http://nonlinear.com/redirect/outbound?p=chemspider&param=15319	Neopentyl glycol dimethacrylate	239.129	1.82138
1.82_239.1290m/z	CSID2036395	M-H	C13H20O4	38.5	0	0.366865	http://nonlinear.com/redirect/outbound?p=chemspider&param=2036395	Diethyl bicyclo[4.1.0]heptane-7,7-dicarboxylate	239.129	1.82138
1.82_239.1290m/z	CSID21133849	M-H	C13H20O4	42.7	20.9	0.366865	http://nonlinear.com/redirect/outbound?p=chemspider&param=21133849	1-(Hydroxymethyl)-7-oxaspiro[bicyclo[3.2.1]octane-6,1'-cyclopentane]-5-carboxylic acid	239.129	1.82138
1.82_239.1290m/z	CSID29272660	M-H	C13H20O4	39.1	2.83	0.366865	http://nonlinear.com/redirect/outbound?p=chemspider&param=29272660	Bis(3-methyl-3-buten-1-yl) malonate	239.129	1.82138
1.82_239.1290m/z	CSID29272834	M-H	C13H20O4	41.7	16.1	0.366865	http://nonlinear.com/redirect/outbound?p=chemspider&param=29272834	Methyl (1S,2R,4aR,8R,8aR)-8-hydroxy-2-methyl-4-oxodecahydro-1-naphthalenecarboxylate	239.129	1.82138
1.82_239.1290m/z	CSID4410863	M-H	C12H27Ga	31	1.01	-2.55647	http://nonlinear.com/redirect/outbound?p=chemspider&param=4410863	tri-tert-butylgallium	239.129	1.82138
1.82_239.1290m/z	CSID4944833	M-H	C13H20O4	38.5	0	0.366865	http://nonlinear.com/redirect/outbound?p=chemspider&param=4944833	6-Oxabicyclo(3.2.1)octan-3-one, 8-hydroxy-8-(3-hydroxy-1-butenyl)-1,5-dimethyl-	239.129	1.82138
1.82_239.1290m/z	CSID69126	M-H	C13H20O4	38.5	0	0.366865	http://nonlinear.com/redirect/outbound?p=chemspider&param=69126	Diethyl diallylmalonate	239.129	1.82138
1.82_239.1290m/z	CSID9174317	M-H	C13H20O4	38.5	0	0.366865	http://nonlinear.com/redirect/outbound?p=chemspider&param=9174317	Diethyl (2E,7E)-2,7-nonadienedioate	239.129	1.82138
1.82_283.0215m/z	CSID10601807	M-H	C11H12N2O3S2	37.9	0	-0.470395	http://nonlinear.com/redirect/outbound?p=chemspider&param=10601807	5-(3,4,5-Trimethoxyphenyl)-1,3,4-thiadiazole-2(3H)-thione	283.022	1.8155
1.82_283.0215m/z	CSID85370	M-H	C13H11Cl2FN2	30.9	0	1.6808	http://nonlinear.com/redirect/outbound?p=chemspider&param=85370	3-Chloro-2-(4-chloro-2-fluorophenyl)-4,5,6,7-tetrahydro-2H-indazole	283.022	1.8155
1.82_330.1381m/z	CSID112005	M-H	C17H27Cl2NO	30.1	0	-4.89438	http://nonlinear.com/redirect/outbound?p=chemspider&param=112005	N-(2-Chloropropyl)-N-isopropyl-8-methoxy-1,2,3,4-tetrahydro-2-naphthalenamine hydrochloride (1:1)	330.138	1.8155
1.82_330.1381m/z	CSID9047	M-H	C18H21ClN3O	34.4	0	0.634895	http://nonlinear.com/redirect/outbound?p=chemspider&param=9047	dibenzepin hydrochloride	330.138	1.8155
1.82_332.1521m/z	CSID113166	M+H	C19H17N5O	37.4	0	4.64992	http://nonlinear.com/redirect/outbound?p=chemspider&param=113166	1,2-Dimethyl-5-phenyl-4-(4-quinazolinylamino)-1,2-dihydro-3H-pyrazol-3-one	332.152	1.81987
1.82_332.1521m/z	CSID402869	M+H	C19H17N5O	37.4	0	4.64992	http://nonlinear.com/redirect/outbound?p=chemspider&param=402869	5-[(2-Biphenylylamino)methyl]furo[2,3-d]pyrimidine-2,4-diamine	332.152	1.81987
1.82_332.1521m/z	CSID9047	M+H	C18H21ClN3O	34.1	0	-0.879402	http://nonlinear.com/redirect/outbound?p=chemspider&param=9047	dibenzepin hydrochloride	332.152	1.81987
1.82_434.1890m/z	CSID16598767	M-H	C16H29N5O9	38.2	0	-0.55266	http://nonlinear.com/redirect/outbound?p=chemspider&param=16598767	asn-thr-thr-thr	434.189	1.8155
1.82_434.1890m/z	CSID16604737	M-H	C16H29N5O9	38.2	0	-0.55266	http://nonlinear.com/redirect/outbound?p=chemspider&param=16604737	asp-lys-ser-ser	434.189	1.8155
1.82_434.1890m/z	CSID16606255	M-H	C16H29N5O9	38.2	0	-0.55266	http://nonlinear.com/redirect/outbound?p=chemspider&param=16606255	asp-ser-lys-ser	434.189	1.8155
1.82_434.1890m/z	CSID16606331	M-H	C16H29N5O9	38.2	0	-0.55266	http://nonlinear.com/redirect/outbound?p=chemspider&param=16606331	asp-ser-ser-lys	434.189	1.8155
1.82_434.1890m/z	CSID16630292	M-H	C16H29N5O9	38.2	0	-0.55266	http://nonlinear.com/redirect/outbound?p=chemspider&param=16630292	gln-ser-thr-thr	434.189	1.8155
1.82_434.1890m/z	CSID16630672	M-H	C16H29N5O9	38.2	0	-0.55266	http://nonlinear.com/redirect/outbound?p=chemspider&param=16630672	gln-thr-ser-thr	434.189	1.8155
1.82_434.1890m/z	CSID16630691	M-H	C16H29N5O9	38.2	0	-0.55266	http://nonlinear.com/redirect/outbound?p=chemspider&param=16630691	gln-thr-thr-ser	434.189	1.8155
1.82_434.1890m/z	CSID16665331	M-H	C16H29N5O9	38.2	0	-0.55266	http://nonlinear.com/redirect/outbound?p=chemspider&param=16665331	lys-asp-ser-ser	434.189	1.8155
1.82_434.1890m/z	CSID16669855	M-H	C16H29N5O9	38.2	0	-0.55266	http://nonlinear.com/redirect/outbound?p=chemspider&param=16669855	lys-ser-asp-ser	434.189	1.8155
1.82_434.1890m/z	CSID16670083	M-H	C16H29N5O9	38.3	0.368	-0.55266	http://nonlinear.com/redirect/outbound?p=chemspider&param=16670083	lys-ser-ser-asp	434.189	1.8155
1.82_434.1890m/z	CSID16697144	M-H	C16H29N5O9	38.2	0	-0.55266	http://nonlinear.com/redirect/outbound?p=chemspider&param=16697144	ser-asp-lys-ser	434.189	1.8155
1.82_434.1890m/z	CSID16697220	M-H	C16H29N5O9	38.2	0	-0.55266	http://nonlinear.com/redirect/outbound?p=chemspider&param=16697220	ser-asp-ser-lys	434.189	1.8155
1.82_434.1890m/z	CSID16698445	M-H	C16H29N5O9	38.2	0	-0.55266	http://nonlinear.com/redirect/outbound?p=chemspider&param=16698445	ser-gln-thr-thr	434.189	1.8155
1.82_434.1890m/z	CSID16700184	M-H	C16H29N5O9	38.2	0	-0.55266	http://nonlinear.com/redirect/outbound?p=chemspider&param=16700184	ser-lys-asp-ser	434.189	1.8155
1.82_434.1890m/z	CSID16700411	M-H	C16H29N5O9	38.3	0.368	-0.55266	http://nonlinear.com/redirect/outbound?p=chemspider&param=16700411	ser-lys-ser-asp	434.189	1.8155
1.82_434.1890m/z	CSID16701778	M-H	C16H29N5O9	38.2	0	-0.55266	http://nonlinear.com/redirect/outbound?p=chemspider&param=16701778	ser-ser-asp-lys	434.189	1.8155
1.82_434.1890m/z	CSID16701930	M-H	C16H29N5O9	38.3	0.368	-0.55266	http://nonlinear.com/redirect/outbound?p=chemspider&param=16701930	ser-ser-lys-asp	434.189	1.8155
1.82_434.1890m/z	CSID16702243	M-H	C16H29N5O9	38.2	0	-0.55266	http://nonlinear.com/redirect/outbound?p=chemspider&param=16702243	ser-thr-gln-thr	434.189	1.8155
1.82_434.1890m/z	CSID16702433	M-H	C16H29N5O9	38.2	0	-0.55266	http://nonlinear.com/redirect/outbound?p=chemspider&param=16702433	ser-thr-thr-gln	434.189	1.8155
1.82_434.1890m/z	CSID16704842	M-H	C16H29N5O9	38.2	0	-0.55266	http://nonlinear.com/redirect/outbound?p=chemspider&param=16704842	thr-asn-thr-thr	434.189	1.8155
1.82_434.1890m/z	CSID16706422	M-H	C16H29N5O9	38.2	0	-0.55266	http://nonlinear.com/redirect/outbound?p=chemspider&param=16706422	thr-gln-ser-thr	434.189	1.8155
1.82_434.1890m/z	CSID16706441	M-H	C16H29N5O9	38.2	0	-0.55266	http://nonlinear.com/redirect/outbound?p=chemspider&param=16706441	thr-gln-thr-ser	434.189	1.8155
1.82_434.1890m/z	CSID16709839	M-H	C16H29N5O9	38.2	0	-0.55266	http://nonlinear.com/redirect/outbound?p=chemspider&param=16709839	thr-ser-gln-thr	434.189	1.8155
1.82_434.1890m/z	CSID16710029	M-H	C16H29N5O9	38.2	0	-0.55266	http://nonlinear.com/redirect/outbound?p=chemspider&param=16710029	thr-ser-thr-gln	434.189	1.8155
1.82_434.1890m/z	CSID16710159	M-H	C16H29N5O9	38.2	0	-0.55266	http://nonlinear.com/redirect/outbound?p=chemspider&param=16710159	thr-thr-asn-thr	434.189	1.8155
1.82_434.1890m/z	CSID16710238	M-H	C16H29N5O9	38.2	0	-0.55266	http://nonlinear.com/redirect/outbound?p=chemspider&param=16710238	thr-thr-gln-ser	434.189	1.8155
1.82_434.1890m/z	CSID16710409	M-H	C16H29N5O9	38.2	0	-0.55266	http://nonlinear.com/redirect/outbound?p=chemspider&param=16710409	thr-thr-ser-gln	434.189	1.8155
1.82_434.1890m/z	CSID16710425	M-H	C16H29N5O9	38.2	0	-0.55266	http://nonlinear.com/redirect/outbound?p=chemspider&param=16710425	thr-thr-thr-asn	434.189	1.8155
1.83_518.3219m/z	CSID24608223	M+H	C26H48NO7P	54.9	86.5	-4.22721	http://nonlinear.com/redirect/outbound?p=chemspider&param=24608223	3-Hydroxy-2-[(4Z,7Z,10Z)-4,7,10-octadecatrienoyloxy]propyl 2-(trimethylammonio)ethyl phosphate	518.322	1.82913
1.83_518.3219m/z	CSID24766527	M+H	C26H48NO7P	54.9	86.6	-4.22721	http://nonlinear.com/redirect/outbound?p=chemspider&param=24766527	LysoPC(18:3(6Z,9Z,12Z))	518.322	1.82913
1.83_518.3219m/z	CSID24766528	M+H	C26H48NO7P	54.8	86	-4.22721	http://nonlinear.com/redirect/outbound?p=chemspider&param=24766528	LysoPC(18:3(9Z,12Z,15Z))	518.322	1.82913
1.84_179.1277m/z	CSID10669676	M+H	C8H18O4	39.3	0	-0.288232	http://nonlinear.com/redirect/outbound?p=chemspider&param=10669676	Hydrogen peroxide - 2-butanone (1:2)	179.128	1.83908
1.84_179.1277m/z	CSID13835222	M+H	C8H18O4	39.7	1.84	-0.288232	http://nonlinear.com/redirect/outbound?p=chemspider&param=13835222	Triethylene glycol dimethyl ether	179.128	1.83908
1.84_179.1277m/z	CSID225291	M+H	C8H18O4	39.3	0	-0.288232	http://nonlinear.com/redirect/outbound?p=chemspider&param=225291	4,4-Diethoxy-1,2-butanediol	179.128	1.83908
1.84_179.1277m/z	CSID454000	M+H	C8H18O4	39.4	0.294	-0.288232	http://nonlinear.com/redirect/outbound?p=chemspider&param=454000	2,5-DIMETHYLHEXANE-2,5-DIHYDROPEROXIDE	179.128	1.83908
1.84_179.1277m/z	CSID472328	M+H	C8H18O4	39.8	2.05	-0.288232	http://nonlinear.com/redirect/outbound?p=chemspider&param=472328	3-Methoxy-2,2-bis(methoxymethyl)-1-propanol	179.128	1.83908
1.84_179.1277m/z	CSID472330	M+H	C8H18O4	39.3	0	-0.288232	http://nonlinear.com/redirect/outbound?p=chemspider&param=472330	1,2,3,4-Tetramethoxybutane	179.128	1.83908
1.84_179.1277m/z	CSID7898	M+H	C8H18O4	39.9	2.97	-0.288232	http://nonlinear.com/redirect/outbound?p=chemspider&param=7898	2-[2-(2-Ethoxyethoxy)ethoxy]ethanol	179.128	1.83908
1.84_179.1277m/z	CSID9151252	M+H	C12H14LiN	21	0	-1.91634	http://nonlinear.com/redirect/outbound?p=chemspider&param=9151252	Lithium 1-(dimethylamino)-1,2-dihydronaphthalen-1-id-2-yl	179.128	1.83908
1.84_432.2800m/z	CSID16579921	M+H	C19H37N5O6	50	59.1	-3.80711	http://nonlinear.com/redirect/outbound?p=chemspider&param=16579921	ala-ile-lys-thr	432.28	1.83908
1.84_432.2800m/z	CSID16580016	M+H	C19H37N5O6	50	59.3	-3.80711	http://nonlinear.com/redirect/outbound?p=chemspider&param=16580016	ala-ile-thr-lys	432.28	1.83908
1.84_432.2800m/z	CSID16580316	M+H	C19H37N5O6	50	59.1	-3.80711	http://nonlinear.com/redirect/outbound?p=chemspider&param=16580316	ala-leu-lys-thr	432.28	1.83908
1.84_432.2800m/z	CSID16580410	M+H	C19H37N5O6	50	59.3	-3.80711	http://nonlinear.com/redirect/outbound?p=chemspider&param=16580410	ala-leu-thr-lys	432.28	1.83908
1.84_432.2800m/z	CSID16580675	M+H	C19H37N5O6	50	59.1	-3.80711	http://nonlinear.com/redirect/outbound?p=chemspider&param=16580675	ala-lys-ile-thr	432.28	1.83908
1.84_432.2800m/z	CSID16580695	M+H	C19H37N5O6	50	59.1	-3.80711	http://nonlinear.com/redirect/outbound?p=chemspider&param=16580695	ala-lys-leu-thr	432.28	1.83908
1.84_432.2800m/z	CSID16580808	M+H	C19H37N5O6	49.8	58.4	-3.80711	http://nonlinear.com/redirect/outbound?p=chemspider&param=16580808	ala-lys-thr-ile	432.28	1.83908
1.84_432.2800m/z	CSID16580809	M+H	C19H37N5O6	49.8	58.4	-3.80711	http://nonlinear.com/redirect/outbound?p=chemspider&param=16580809	ala-lys-thr-leu	432.28	1.83908
1.84_432.2800m/z	CSID16582666	M+H	C19H37N5O6	50.1	59.6	-3.80711	http://nonlinear.com/redirect/outbound?p=chemspider&param=16582666	ala-thr-ile-lys	432.28	1.83908
1.84_432.2800m/z	CSID16582686	M+H	C19H37N5O6	50.1	59.6	-3.80711	http://nonlinear.com/redirect/outbound?p=chemspider&param=16582686	ala-thr-leu-lys	432.28	1.83908
1.84_432.2800m/z	CSID16582704	M+H	C19H37N5O6	50.1	60	-3.80711	http://nonlinear.com/redirect/outbound?p=chemspider&param=16582704	ala-thr-lys-ile	432.28	1.83908
1.84_432.2800m/z	CSID16582705	M+H	C19H37N5O6	50.1	60	-3.80711	http://nonlinear.com/redirect/outbound?p=chemspider&param=16582705	ala-thr-lys-leu	432.28	1.83908
1.84_432.2800m/z	CSID16648103	M+H	C19H37N5O6	48.5	51.9	-3.80711	http://nonlinear.com/redirect/outbound?p=chemspider&param=16648103	ile-ala-lys-thr	432.28	1.83908
1.84_432.2800m/z	CSID16648198	M+H	C19H37N5O6	48.8	53.1	-3.80711	http://nonlinear.com/redirect/outbound?p=chemspider&param=16648198	ile-ala-thr-lys	432.28	1.83908
1.84_432.2800m/z	CSID16652278	M+H	C19H37N5O6	48.5	51.9	-3.80711	http://nonlinear.com/redirect/outbound?p=chemspider&param=16652278	ile-lys-ala-thr	432.28	1.83908
1.84_432.2800m/z	CSID16652582	M+H	C19H37N5O6	49.2	55.2	-3.80711	http://nonlinear.com/redirect/outbound?p=chemspider&param=16652582	ile-lys-thr-ala	432.28	1.83908
1.84_432.2800m/z	CSID16654273	M+H	C19H37N5O6	48.8	53.1	-3.80711	http://nonlinear.com/redirect/outbound?p=chemspider&param=16654273	ile-thr-ala-lys	432.28	1.83908
1.84_432.2800m/z	CSID16654482	M+H	C19H37N5O6	49.2	55.2	-3.80711	http://nonlinear.com/redirect/outbound?p=chemspider&param=16654482	ile-thr-lys-ala	432.28	1.83908
1.84_432.2800m/z	CSID16656092	M+H	C19H37N5O6	48.6	52.2	-3.80711	http://nonlinear.com/redirect/outbound?p=chemspider&param=16656092	leu-ala-lys-thr	432.28	1.83908
1.84_432.2800m/z	CSID16656186	M+H	C19H37N5O6	48.8	53.4	-3.80711	http://nonlinear.com/redirect/outbound?p=chemspider&param=16656186	leu-ala-thr-lys	432.28	1.83908
1.84_432.2800m/z	CSID16660254	M+H	C19H37N5O6	48.6	52.2	-3.80711	http://nonlinear.com/redirect/outbound?p=chemspider&param=16660254	leu-lys-ala-thr	432.28	1.83908
1.84_432.2800m/z	CSID16660558	M+H	C19H37N5O6	49.2	55.5	-3.80711	http://nonlinear.com/redirect/outbound?p=chemspider&param=16660558	leu-lys-thr-ala	432.28	1.83908
1.84_432.2800m/z	CSID16662245	M+H	C19H37N5O6	48.8	53.4	-3.80711	http://nonlinear.com/redirect/outbound?p=chemspider&param=16662245	leu-thr-ala-lys	432.28	1.83908
1.84_432.2800m/z	CSID16662454	M+H	C19H37N5O6	49.2	55.5	-3.80711	http://nonlinear.com/redirect/outbound?p=chemspider&param=16662454	leu-thr-lys-ala	432.28	1.83908
1.84_432.2800m/z	CSID16664024	M+H	C19H37N5O6	48.5	51.9	-3.80711	http://nonlinear.com/redirect/outbound?p=chemspider&param=16664024	lys-ala-ile-thr	432.28	1.83908
1.84_432.2800m/z	CSID16664044	M+H	C19H37N5O6	48.6	52.2	-3.80711	http://nonlinear.com/redirect/outbound?p=chemspider&param=16664044	lys-ala-leu-thr	432.28	1.83908
1.84_432.2800m/z	CSID16664153	M+H	C19H37N5O6	48.6	52.2	-3.80711	http://nonlinear.com/redirect/outbound?p=chemspider&param=16664153	lys-ala-thr-ile	432.28	1.83908
1.84_432.2800m/z	CSID16664154	M+H	C19H37N5O6	48.6	52.5	-3.80711	http://nonlinear.com/redirect/outbound?p=chemspider&param=16664154	lys-ala-thr-leu	432.28	1.83908
1.84_432.2800m/z	CSID16667413	M+H	C19H37N5O6	48.5	51.9	-3.80711	http://nonlinear.com/redirect/outbound?p=chemspider&param=16667413	lys-ile-ala-thr	432.28	1.83908
1.84_432.2800m/z	CSID16667714	M+H	C19H37N5O6	49.2	55.2	-3.80711	http://nonlinear.com/redirect/outbound?p=chemspider&param=16667714	lys-ile-thr-ala	432.28	1.83908
1.84_432.2800m/z	CSID16667810	M+H	C19H37N5O6	48.6	52.2	-3.80711	http://nonlinear.com/redirect/outbound?p=chemspider&param=16667810	lys-leu-ala-thr	432.28	1.83908
1.84_432.2800m/z	CSID16668113	M+H	C19H37N5O6	49.2	55.5	-3.80711	http://nonlinear.com/redirect/outbound?p=chemspider&param=16668113	lys-leu-thr-ala	432.28	1.83908
1.84_432.2800m/z	CSID16670178	M+H	C19H37N5O6	48.3	50.7	-3.80711	http://nonlinear.com/redirect/outbound?p=chemspider&param=16670178	lys-ser-val-val	432.28	1.83908
1.84_432.2800m/z	CSID16670188	M+H	C19H37N5O6	48.6	52.2	-3.80711	http://nonlinear.com/redirect/outbound?p=chemspider&param=16670188	lys-thr-ala-ile	432.28	1.83908
1.84_432.2800m/z	CSID16670189	M+H	C19H37N5O6	48.6	52.5	-3.80711	http://nonlinear.com/redirect/outbound?p=chemspider&param=16670189	lys-thr-ala-leu	432.28	1.83908
1.84_432.2800m/z	CSID16670359	M+H	C19H37N5O6	49.2	55.2	-3.80711	http://nonlinear.com/redirect/outbound?p=chemspider&param=16670359	lys-thr-ile-ala	432.28	1.83908
1.84_432.2800m/z	CSID16670379	M+H	C19H37N5O6	49.2	55.5	-3.80711	http://nonlinear.com/redirect/outbound?p=chemspider&param=16670379	lys-thr-leu-ala	432.28	1.83908
1.84_432.2800m/z	CSID16671695	M+H	C19H37N5O6	48.3	51	-3.80711	http://nonlinear.com/redirect/outbound?p=chemspider&param=16671695	lys-val-ser-val	432.28	1.83908
1.84_432.2800m/z	CSID16671771	M+H	C19H37N5O6	48.1	50	-3.80711	http://nonlinear.com/redirect/outbound?p=chemspider&param=16671771	lys-val-val-ser	432.28	1.83908
1.84_432.2800m/z	CSID16700507	M+H	C19H37N5O6	49.5	56.7	-3.80711	http://nonlinear.com/redirect/outbound?p=chemspider&param=16700507	ser-lys-val-val	432.28	1.83908
1.84_432.2800m/z	CSID16703545	M+H	C19H37N5O6	49.5	56.7	-3.80711	http://nonlinear.com/redirect/outbound?p=chemspider&param=16703545	ser-val-lys-val	432.28	1.83908
1.84_432.2800m/z	CSID16703697	M+H	C19H37N5O6	50	59.4	-3.80711	http://nonlinear.com/redirect/outbound?p=chemspider&param=16703697	ser-val-val-lys	432.28	1.83908
1.84_432.2800m/z	CSID16703897	M+H	C19H37N5O6	48.8	53.5	-3.80711	http://nonlinear.com/redirect/outbound?p=chemspider&param=16703897	thr-ala-ile-lys	432.28	1.83908
1.84_432.2800m/z	CSID16703917	M+H	C19H37N5O6	48.9	53.8	-3.80711	http://nonlinear.com/redirect/outbound?p=chemspider&param=16703917	thr-ala-leu-lys	432.28	1.83908
1.84_432.2800m/z	CSID16703935	M+H	C19H37N5O6	48.9	53.9	-3.80711	http://nonlinear.com/redirect/outbound?p=chemspider&param=16703935	thr-ala-lys-ile	432.28	1.83908
1.84_432.2800m/z	CSID16703936	M+H	C19H37N5O6	49	54.2	-3.80711	http://nonlinear.com/redirect/outbound?p=chemspider&param=16703936	thr-ala-lys-leu	432.28	1.83908
1.84_432.2800m/z	CSID16707317	M+H	C19H37N5O6	48.8	53.2	-3.80711	http://nonlinear.com/redirect/outbound?p=chemspider&param=16707317	thr-ile-ala-lys	432.28	1.83908
1.84_432.2800m/z	CSID16707526	M+H	C19H37N5O6	49.9	58.7	-3.80711	http://nonlinear.com/redirect/outbound?p=chemspider&param=16707526	thr-ile-lys-ala	432.28	1.83908
1.84_432.2800m/z	CSID16707717	M+H	C19H37N5O6	48.8	53.5	-3.80711	http://nonlinear.com/redirect/outbound?p=chemspider&param=16707717	thr-leu-ala-lys	432.28	1.83908
1.84_432.2800m/z	CSID16707926	M+H	C19H37N5O6	49.9	59	-3.80711	http://nonlinear.com/redirect/outbound?p=chemspider&param=16707926	thr-leu-lys-ala	432.28	1.83908
1.84_432.2800m/z	CSID16708115	M+H	C19H37N5O6	48.6	52.3	-3.80711	http://nonlinear.com/redirect/outbound?p=chemspider&param=16708115	thr-lys-ala-ile	432.28	1.83908
1.84_432.2800m/z	CSID16708116	M+H	C19H37N5O6	48.7	52.6	-3.80711	http://nonlinear.com/redirect/outbound?p=chemspider&param=16708116	thr-lys-ala-leu	432.28	1.83908
1.84_432.2800m/z	CSID16708286	M+H	C19H37N5O6	49.9	58.7	-3.80711	http://nonlinear.com/redirect/outbound?p=chemspider&param=16708286	thr-lys-ile-ala	432.28	1.83908
1.84_432.2800m/z	CSID16708306	M+H	C19H37N5O6	49.9	59	-3.80711	http://nonlinear.com/redirect/outbound?p=chemspider&param=16708306	thr-lys-leu-ala	432.28	1.83908
1.84_432.2800m/z	CSID16732367	M+H	C19H37N5O6	48.3	51	-3.80711	http://nonlinear.com/redirect/outbound?p=chemspider&param=16732367	val-lys-ser-val	432.28	1.83908
1.84_432.2800m/z	CSID16732443	M+H	C19H37N5O6	48.3	51	-3.80711	http://nonlinear.com/redirect/outbound?p=chemspider&param=16732443	val-lys-val-ser	432.28	1.83908
1.84_432.2800m/z	CSID16733882	M+H	C19H37N5O6	48.3	50.7	-3.80711	http://nonlinear.com/redirect/outbound?p=chemspider&param=16733882	val-ser-lys-val	432.28	1.83908
1.84_432.2800m/z	CSID16734034	M+H	C19H37N5O6	48.8	53.4	-3.80711	http://nonlinear.com/redirect/outbound?p=chemspider&param=16734034	val-ser-val-lys	432.28	1.83908
1.84_432.2800m/z	CSID16735473	M+H	C19H37N5O6	48.3	51	-3.80711	http://nonlinear.com/redirect/outbound?p=chemspider&param=16735473	val-val-lys-ser	432.28	1.83908
1.84_432.2800m/z	CSID16735548	M+H	C19H37N5O6	48.9	53.7	-3.80711	http://nonlinear.com/redirect/outbound?p=chemspider&param=16735548	val-val-ser-lys	432.28	1.83908
1.84_432.2800m/z	CSID30791521	M+H	C19H37N5O6	49.3	55.8	-3.80711	http://nonlinear.com/redirect/outbound?p=chemspider&param=30791521	Istamycin C1	432.28	1.83908
1.85_109.1013m/z	CSID10179175	M+H	C8H12	47.3	38.7	0.765764	http://nonlinear.com/redirect/outbound?p=chemspider&param=10179175	Bicyclo[4.2.0]oct-2-ene	109.101	1.84755
1.85_109.1013m/z	CSID10287426	M+H	C8H12	47.3	38.7	0.765764	http://nonlinear.com/redirect/outbound?p=chemspider&param=10287426	1,2,3,3a,4,5-Hexahydropentalene	109.101	1.84755
1.85_109.1013m/z	CSID10669974	M+H	C8H12	43.1	17.8	0.765764	http://nonlinear.com/redirect/outbound?p=chemspider&param=10669974	Bicyclo[2.2.2]octene	109.101	1.84755
1.85_109.1013m/z	CSID11239223	M+H	C8H12	46.8	36.2	0.765764	http://nonlinear.com/redirect/outbound?p=chemspider&param=11239223	Bicyclo[3.2.1]oct-1-ene	109.101	1.84755
1.85_109.1013m/z	CSID11379202	M+H	C8H12	39.5	0	0.765764	http://nonlinear.com/redirect/outbound?p=chemspider&param=11379202	Methane - toluene (1:1)	109.101	1.84755
1.85_109.1013m/z	CSID11478522	M+H	C8H12	47.6	40.4	0.765764	http://nonlinear.com/redirect/outbound?p=chemspider&param=11478522	(4E,6E)-1,4,6-Octatriene	109.101	1.84755
1.85_109.1013m/z	CSID120193	M+H	C8H12	39.5	0	0.765764	http://nonlinear.com/redirect/outbound?p=chemspider&param=120193	Bicyclo(4.2.0)oct-7-ene	109.101	1.84755
1.85_109.1013m/z	CSID120413	M+H	C8H12	46.5	35	0.765764	http://nonlinear.com/redirect/outbound?p=chemspider&param=120413	Bicyclo(3.2.1)oct-2-ene	109.101	1.84755
1.85_109.1013m/z	CSID120907	M+H	C8H12	47.7	40.7	0.765764	http://nonlinear.com/redirect/outbound?p=chemspider&param=120907	Cyclooctyne	109.101	1.84755
1.85_109.1013m/z	CSID121389	M+H	C8H12	47.7	41.1	0.765764	http://nonlinear.com/redirect/outbound?p=chemspider&param=121389	1,2-Dimethylenecyclohexane	109.101	1.84755
1.85_109.1013m/z	CSID122647	M+H	C8H12	47.7	41.1	0.765764	http://nonlinear.com/redirect/outbound?p=chemspider&param=122647	Spiro(2.5)oct-4-ene	109.101	1.84755
1.85_109.1013m/z	CSID122969	M+H	C8H12	39.5	0	0.765764	http://nonlinear.com/redirect/outbound?p=chemspider&param=122969	Tricyclo[3.2.1.0~2,4~]octane	109.101	1.84755
1.85_109.1013m/z	CSID13019	M+H	C8H12	43.1	17.8	0.765764	http://nonlinear.com/redirect/outbound?p=chemspider&param=13019	Bicyclo(2.2.2)oct-2-ene	109.101	1.84755
1.85_109.1013m/z	CSID13076807	M+H	C8H12	47.2	38.2	0.765764	http://nonlinear.com/redirect/outbound?p=chemspider&param=13076807	(1R,6S)-Bicyclo[4.2.0]oct-7-ene	109.101	1.84755
1.85_109.1013m/z	CSID13549565	M+H	C8H12	46.9	37.1	0.765764	http://nonlinear.com/redirect/outbound?p=chemspider&param=13549565	1,1-Divinylcyclobutane	109.101	1.84755
1.85_109.1013m/z	CSID16130	M+H	C8H12	39.5	0	0.765764	http://nonlinear.com/redirect/outbound?p=chemspider&param=16130	1,2-Divinylcyclobutane	109.101	1.84755
1.85_109.1013m/z	CSID16546	M+H	C8H12	47.7	40.9	0.765764	http://nonlinear.com/redirect/outbound?p=chemspider&param=16546	1-Vinylcyclohexene	109.101	1.84755
1.85_109.1013m/z	CSID17240153	M+H	C8H14	47.7	40.8	0.765764	http://nonlinear.com/redirect/outbound?p=chemspider&param=17240153	2-Isopropylidene-1,3-cyclopentanediyl	109.101	1.84755
1.85_109.1013m/z	CSID19828	M+H	C8H12	46.9	37	0.765764	http://nonlinear.com/redirect/outbound?p=chemspider&param=19828	1,4-DIMETHYLENE CYCLOHEXANE	109.101	1.84755
1.85_109.1013m/z	CSID21685	M+H	C8H12	47.2	38.5	0.765764	http://nonlinear.com/redirect/outbound?p=chemspider&param=21685	Bicyclobutylidene	109.101	1.84755
1.85_109.1013m/z	CSID264937	M+H	C8H12	47.7	41.1	0.765764	http://nonlinear.com/redirect/outbound?p=chemspider&param=264937	2321915	109.101	1.84755
1.85_109.1013m/z	CSID29321019	M+H	C8H12	47.7	41.1	0.765764	http://nonlinear.com/redirect/outbound?p=chemspider&param=29321019	(Z)-1,3-Octadiene	109.101	1.84755
1.85_109.1013m/z	CSID4517524	M+H	C8H12	47	37.3	0.765764	http://nonlinear.com/redirect/outbound?p=chemspider&param=4517524	(3E)-1,3,7-Octatriene	109.101	1.84755
1.85_109.1013m/z	CSID4518894	M+H	C8H12	47.7	40.8	0.765764	http://nonlinear.com/redirect/outbound?p=chemspider&param=4518894	(3E,6E)-1,3,6-Octatriene	109.101	1.84755
1.85_109.1013m/z	CSID483747	M+H	C8H12	47.7	40.9	0.765764	http://nonlinear.com/redirect/outbound?p=chemspider&param=483747	Cyclopropylidenecyclopentane	109.101	1.84755
1.85_109.1013m/z	CSID4946018	M+H	C8H12	46.9	37	0.765764	http://nonlinear.com/redirect/outbound?p=chemspider&param=4946018	(4E)-1,4,7-Octatriene	109.101	1.84755
1.85_109.1013m/z	CSID497892	M+H	C8H12	47.7	40.9	0.765764	http://nonlinear.com/redirect/outbound?p=chemspider&param=497892	1,2-Cyclooctadiene	109.101	1.84755
1.85_109.1013m/z	CSID63169	M+H	C8H12	47.1	37.8	0.765764	http://nonlinear.com/redirect/outbound?p=chemspider&param=63169	ethylene, 1,1-dicyclopropyl-	109.101	1.84755
1.85_109.1013m/z	CSID63448	M+H	C8H12	47.6	40.4	0.765764	http://nonlinear.com/redirect/outbound?p=chemspider&param=63448	cyclohexylethyne	109.101	1.84755
1.85_109.1013m/z	CSID7218	M+H	C8H12	47.4	39.3	0.765764	http://nonlinear.com/redirect/outbound?p=chemspider&param=7218	4-Vinylcyclohexene	109.101	1.84755
1.85_109.1013m/z	CSID74815	M+H	C8H12	47.2	38.5	0.765764	http://nonlinear.com/redirect/outbound?p=chemspider&param=74815	(1Z,5Z)-1,5-Cyclooctadiene	109.101	1.84755
1.85_109.1013m/z	CSID9553372	M+H	C8H12	47.7	40.9	0.765764	http://nonlinear.com/redirect/outbound?p=chemspider&param=9553372	Propadienylcyclopentane	109.101	1.84755
1.85_209.1383m/z	CSID179010	M+H	C10H24S2+2	37.6	0.665	0.633997	http://nonlinear.com/redirect/outbound?p=chemspider&param=179010	1,6-Hexanediylbis(dimethylsulfonium)	209.138	1.84755
1.85_209.1383m/z	CSID81488	M+H	C9H20O5	45.7	31.6	-0.466272	http://nonlinear.com/redirect/outbound?p=chemspider&param=81488	3,6,9,12-tetraoxatridecan-1-ol	209.138	1.84755
1.85_231.1201m/z	CSID24606519	M+H	C14H18OSi	38	6.03	0.76993	http://nonlinear.com/redirect/outbound?p=chemspider&param=24606519	(1,1a-Dihydro-7bH-cyclopropa[a]naphthalen-7b-yloxy)(trimethyl)silane	231.12	1.84755
1.85_447.2923m/z	CSID16580715	M+H	C19H38N6O6	48.8	46.7	-0.538923	http://nonlinear.com/redirect/outbound?p=chemspider&param=16580715	ala-lys-lys-thr	447.292	1.85422
1.85_447.2923m/z	CSID16580810	M+H	C19H38N6O6	48.7	46.5	-0.538923	http://nonlinear.com/redirect/outbound?p=chemspider&param=16580810	ala-lys-thr-lys	447.292	1.85422
1.85_447.2923m/z	CSID16582706	M+H	C19H38N6O6	47.8	41.9	-0.538923	http://nonlinear.com/redirect/outbound?p=chemspider&param=16582706	ala-thr-lys-lys	447.292	1.85422
1.85_447.2923m/z	CSID16664062	M+H	C19H38N6O6	48.8	46.8	-0.538923	http://nonlinear.com/redirect/outbound?p=chemspider&param=16664062	lys-ala-lys-thr	447.292	1.85422
1.85_447.2923m/z	CSID16664155	M+H	C19H38N6O6	48.8	46.8	-0.538923	http://nonlinear.com/redirect/outbound?p=chemspider&param=16664155	lys-ala-thr-lys	447.292	1.85422
1.85_447.2923m/z	CSID16668208	M+H	C19H38N6O6	47.9	42.4	-0.538923	http://nonlinear.com/redirect/outbound?p=chemspider&param=16668208	lys-lys-ala-thr	447.292	1.85422
1.85_447.2923m/z	CSID16668506	M+H	C19H38N6O6	47.9	42.3	-0.538923	http://nonlinear.com/redirect/outbound?p=chemspider&param=16668506	lys-lys-thr-ala	447.292	1.85422
1.85_447.2923m/z	CSID16670190	M+H	C19H38N6O6	47.9	42.2	-0.538923	http://nonlinear.com/redirect/outbound?p=chemspider&param=16670190	lys-thr-ala-lys	447.292	1.85422
1.85_447.2923m/z	CSID16670399	M+H	C19H38N6O6	47.9	42.1	-0.538923	http://nonlinear.com/redirect/outbound?p=chemspider&param=16670399	lys-thr-lys-ala	447.292	1.85422
1.85_447.2923m/z	CSID16703937	M+H	C19H38N6O6	47.8	41.9	-0.538923	http://nonlinear.com/redirect/outbound?p=chemspider&param=16703937	thr-ala-lys-lys	447.292	1.85422
1.85_447.2923m/z	CSID16708117	M+H	C19H38N6O6	47.8	41.9	-0.538923	http://nonlinear.com/redirect/outbound?p=chemspider&param=16708117	thr-lys-ala-lys	447.292	1.85422
1.85_447.2923m/z	CSID16708325	M+H	C19H38N6O6	47.8	41.9	-0.538923	http://nonlinear.com/redirect/outbound?p=chemspider&param=16708325	thr-lys-lys-ala	447.292	1.85422
1.86_193.1434m/z	CSID11282095	M+H	C9H20O4	40.2	4.54	-0.21776	http://nonlinear.com/redirect/outbound?p=chemspider&param=11282095	1,3-Dimethoxy-2,2-bis(methoxymethyl)propane	193.143	1.85927
1.86_193.1434m/z	CSID14472207	M+H	C9H20O4	39.3	0	-0.21776	http://nonlinear.com/redirect/outbound?p=chemspider&param=14472207	ethyl acetate;methanol;tetrahydrofuran	193.143	1.85927
1.86_193.1434m/z	CSID2299463	M+H	C13H[2]10O	38.5	0	0.974104	http://nonlinear.com/redirect/outbound?p=chemspider&param=2299463	MFCD00143675	193.143	1.85927
1.86_193.1434m/z	CSID30225	M+H	C9H20O4	39.3	0	-0.21776	http://nonlinear.com/redirect/outbound?p=chemspider&param=30225	Tripropylene glycol	193.143	1.85927
1.86_193.1434m/z	CSID59598	M+H	C9H20O4	40.2	4.55	-0.21776	http://nonlinear.com/redirect/outbound?p=chemspider&param=59598	(Triethoxymethoxy)ethane	193.143	1.85927
1.86_290.1431m/z	CSID111859	M-H	C19H19N2O+	38.3	4.67	4.17482	http://nonlinear.com/redirect/outbound?p=chemspider&param=111859	9-Hydroxy-2,5,6,11-tetramethyl-6H-pyrido[4,3-b]carbazol-2-ium	290.143	1.86362
1.86_290.1431m/z	CSID116906	M-H	C16H22ClN3	34.2	0	0.609631	http://nonlinear.com/redirect/outbound?p=chemspider&param=116906	2-(4,5-Dihydro-1H-imidazol-2-yl)-2-propyl-1,2,4,5-tetrahydropyrrolo[3,2,1-hi]indole hydrochloride (1:1)	290.143	1.86362
1.86_290.1431m/z	CSID14051975	M-H	C16H22ClN3	34.2	0	0.609631	http://nonlinear.com/redirect/outbound?p=chemspider&param=14051975	4-[Ethyl(phenyl)amino]-1,2-dimethyl-6-(methylamino)pyridinium chloride	290.143	1.86362
1.86_290.1431m/z	CSID19704588	M-H	C16H22ClN3	34.2	0	0.609631	http://nonlinear.com/redirect/outbound?p=chemspider&param=19704588	N~4~-(7-Chloro-4-quinolinyl)-N~1~,N~1~-dimethyl-1,4-pentanediamine	290.143	1.86362
1.86_290.1431m/z	CSID86173	M-H	C16H22ClN3	34.2	0	0.609631	http://nonlinear.com/redirect/outbound?p=chemspider&param=86173	Desethylchloroquine	290.143	1.86362
1.86_290.1431m/z	CSID8713	M-H	C16H21ClN3	34.2	0	0.609631	http://nonlinear.com/redirect/outbound?p=chemspider&param=8713	TRIPELENNAMINE HYDROCHLORIDE	290.143	1.86362
1.86_388.2537m/z	CSID10686758	M+H	C17H33N5O5	47.1	47.3	-4.54249	http://nonlinear.com/redirect/outbound?p=chemspider&param=10686758	leu-ala-gly-lys	388.254	1.85927
1.86_388.2537m/z	CSID13499143	M+H	C17H33N5O5	48	52.1	-4.54249	http://nonlinear.com/redirect/outbound?p=chemspider&param=13499143	val-ala-lys-ala	388.254	1.85927
1.86_388.2537m/z	CSID16570919	M+H	C17H33N5O5	47.5	49.3	-4.54249	http://nonlinear.com/redirect/outbound?p=chemspider&param=16570919	gln-ile-lys	388.254	1.85927
1.86_388.2537m/z	CSID16570939	M+H	C17H33N5O5	47.5	49.4	-4.54249	http://nonlinear.com/redirect/outbound?p=chemspider&param=16570939	gln-leu-lys	388.254	1.85927
1.86_388.2537m/z	CSID16570957	M+H	C17H33N5O5	47.5	49.6	-4.54249	http://nonlinear.com/redirect/outbound?p=chemspider&param=16570957	gln-lys-ile	388.254	1.85927
1.86_388.2537m/z	CSID16570958	M+H	C17H33N5O5	47.5	49.7	-4.54249	http://nonlinear.com/redirect/outbound?p=chemspider&param=16570958	gln-lys-leu	388.254	1.85927
1.86_388.2537m/z	CSID16572003	M+H	C17H33N5O5	47.6	49.9	-4.54249	http://nonlinear.com/redirect/outbound?p=chemspider&param=16572003	ile-gln-lys	388.254	1.85927
1.86_388.2537m/z	CSID16572098	M+H	C17H33N5O5	47.6	50.1	-4.54249	http://nonlinear.com/redirect/outbound?p=chemspider&param=16572098	ile-lys-gln	388.254	1.85927
1.86_388.2537m/z	CSID16572391	M+H	C17H33N5O5	47.6	50	-4.54249	http://nonlinear.com/redirect/outbound?p=chemspider&param=16572391	leu-gln-lys	388.254	1.85927
1.86_388.2537m/z	CSID16572476	M+H	C17H33N5O5	47.6	50.2	-4.54249	http://nonlinear.com/redirect/outbound?p=chemspider&param=16572476	leu-lys-gln	388.254	1.85927
1.86_388.2537m/z	CSID16572761	M+H	C17H33N5O5	47.7	50.2	-4.54249	http://nonlinear.com/redirect/outbound?p=chemspider&param=16572761	lys-gln-ile	388.254	1.85927
1.86_388.2537m/z	CSID16572762	M+H	C17H33N5O5	47.7	50.3	-4.54249	http://nonlinear.com/redirect/outbound?p=chemspider&param=16572762	lys-gln-leu	388.254	1.85927
1.86_388.2537m/z	CSID16572811	M+H	C17H33N5O5	47.6	50.1	-4.54249	http://nonlinear.com/redirect/outbound?p=chemspider&param=16572811	lys-ile-gln	388.254	1.85927
1.86_388.2537m/z	CSID16572831	M+H	C17H33N5O5	47.6	50.2	-4.54249	http://nonlinear.com/redirect/outbound?p=chemspider&param=16572831	lys-leu-gln	388.254	1.85927
1.86_388.2537m/z	CSID16576343	M+H	C17H33N5O5	48.4	53.8	-4.54249	http://nonlinear.com/redirect/outbound?p=chemspider&param=16576343	ala-ala-lys-val	388.254	1.85927
1.86_388.2537m/z	CSID16576491	M+H	C17H33N5O5	48.4	53.8	-4.54249	http://nonlinear.com/redirect/outbound?p=chemspider&param=16576491	ala-ala-val-lys	388.254	1.85927
1.86_388.2537m/z	CSID16579080	M+H	C17H33N5O5	48.4	53.8	-4.54249	http://nonlinear.com/redirect/outbound?p=chemspider&param=16579080	ala-gly-ile-lys	388.254	1.85927
1.86_388.2537m/z	CSID16579100	M+H	C17H33N5O5	48.4	53.8	-4.54249	http://nonlinear.com/redirect/outbound?p=chemspider&param=16579100	ala-gly-leu-lys	388.254	1.85927
1.86_388.2537m/z	CSID16579118	M+H	C17H33N5O5	48.4	54.1	-4.54249	http://nonlinear.com/redirect/outbound?p=chemspider&param=16579118	ala-gly-lys-ile	388.254	1.85927
1.86_388.2537m/z	CSID16579119	M+H	C17H33N5O5	48.4	54.1	-4.54249	http://nonlinear.com/redirect/outbound?p=chemspider&param=16579119	ala-gly-lys-leu	388.254	1.85927
1.86_388.2537m/z	CSID16579836	M+H	C17H33N5O5	48.4	54.1	-4.54249	http://nonlinear.com/redirect/outbound?p=chemspider&param=16579836	ala-ile-gly-lys	388.254	1.85927
1.86_388.2537m/z	CSID16579912	M+H	C17H33N5O5	48.4	54.1	-4.54249	http://nonlinear.com/redirect/outbound?p=chemspider&param=16579912	ala-ile-lys-gly	388.254	1.85927
1.86_388.2537m/z	CSID16580232	M+H	C17H33N5O5	48.4	54.1	-4.54249	http://nonlinear.com/redirect/outbound?p=chemspider&param=16580232	ala-leu-gly-lys	388.254	1.85927
1.86_388.2537m/z	CSID16580307	M+H	C17H33N5O5	48.4	54.1	-4.54249	http://nonlinear.com/redirect/outbound?p=chemspider&param=16580307	ala-leu-lys-gly	388.254	1.85927
1.86_388.2537m/z	CSID16580498	M+H	C17H33N5O5	48.4	53.8	-4.54249	http://nonlinear.com/redirect/outbound?p=chemspider&param=16580498	ala-lys-ala-val	388.254	1.85927
1.86_388.2537m/z	CSID16580628	M+H	C17H33N5O5	48.4	54.1	-4.54249	http://nonlinear.com/redirect/outbound?p=chemspider&param=16580628	ala-lys-gly-ile	388.254	1.85927
1.86_388.2537m/z	CSID16580629	M+H	C17H33N5O5	48.4	54.1	-4.54249	http://nonlinear.com/redirect/outbound?p=chemspider&param=16580629	ala-lys-gly-leu	388.254	1.85927
1.86_388.2537m/z	CSID16580666	M+H	C17H33N5O5	48.4	53.8	-4.54249	http://nonlinear.com/redirect/outbound?p=chemspider&param=16580666	ala-lys-ile-gly	388.254	1.85927
1.86_388.2537m/z	CSID16580686	M+H	C17H33N5O5	48.4	53.8	-4.54249	http://nonlinear.com/redirect/outbound?p=chemspider&param=16580686	ala-lys-leu-gly	388.254	1.85927
1.86_388.2537m/z	CSID16580859	M+H	C17H33N5O5	48.4	53.8	-4.54249	http://nonlinear.com/redirect/outbound?p=chemspider&param=16580859	ala-lys-val-ala	388.254	1.85927
1.86_388.2537m/z	CSID16583681	M+H	C17H33N5O5	48.4	53.8	-4.54249	http://nonlinear.com/redirect/outbound?p=chemspider&param=16583681	ala-val-ala-lys	388.254	1.85927
1.86_388.2537m/z	CSID16583889	M+H	C17H33N5O5	48.4	53.8	-4.54249	http://nonlinear.com/redirect/outbound?p=chemspider&param=16583889	ala-val-lys-ala	388.254	1.85927
1.86_388.2537m/z	CSID16632143	M+H	C17H33N5O5	47.9	51.7	-4.54249	http://nonlinear.com/redirect/outbound?p=chemspider&param=16632143	gly-ala-ile-lys	388.254	1.85927
1.86_388.2537m/z	CSID16632162	M+H	C17H33N5O5	48	52	-4.54249	http://nonlinear.com/redirect/outbound?p=chemspider&param=16632162	gly-ala-leu-lys	388.254	1.85927
1.86_388.2537m/z	CSID16632180	M+H	C17H33N5O5	48	52	-4.54249	http://nonlinear.com/redirect/outbound?p=chemspider&param=16632180	gly-ala-lys-ile	388.254	1.85927
1.86_388.2537m/z	CSID16632181	M+H	C17H33N5O5	48.1	52.3	-4.54249	http://nonlinear.com/redirect/outbound?p=chemspider&param=16632181	gly-ala-lys-leu	388.254	1.85927
1.86_388.2537m/z	CSID16635523	M+H	C17H33N5O5	47.9	51.7	-4.54249	http://nonlinear.com/redirect/outbound?p=chemspider&param=16635523	gly-ile-ala-lys	388.254	1.85927
1.86_388.2537m/z	CSID16635732	M+H	C17H33N5O5	48	51.9	-4.54249	http://nonlinear.com/redirect/outbound?p=chemspider&param=16635732	gly-ile-lys-ala	388.254	1.85927
1.86_388.2537m/z	CSID16635921	M+H	C17H33N5O5	48	52	-4.54249	http://nonlinear.com/redirect/outbound?p=chemspider&param=16635921	gly-leu-ala-lys	388.254	1.85927
1.86_388.2537m/z	CSID16636125	M+H	C17H33N5O5	48	52.2	-4.54249	http://nonlinear.com/redirect/outbound?p=chemspider&param=16636125	gly-leu-lys-ala	388.254	1.85927
1.86_388.2537m/z	CSID16636312	M+H	C17H33N5O5	48	52	-4.54249	http://nonlinear.com/redirect/outbound?p=chemspider&param=16636312	gly-lys-ala-ile	388.254	1.85927
1.86_388.2537m/z	CSID16636313	M+H	C17H33N5O5	48.1	52.3	-4.54249	http://nonlinear.com/redirect/outbound?p=chemspider&param=16636313	gly-lys-ala-leu	388.254	1.85927
1.86_388.2537m/z	CSID16636481	M+H	C17H33N5O5	48	51.9	-4.54249	http://nonlinear.com/redirect/outbound?p=chemspider&param=16636481	gly-lys-ile-ala	388.254	1.85927
1.86_388.2537m/z	CSID16636501	M+H	C17H33N5O5	48	52.2	-4.54249	http://nonlinear.com/redirect/outbound?p=chemspider&param=16636501	gly-lys-leu-ala	388.254	1.85927
1.86_388.2537m/z	CSID16648018	M+H	C17H33N5O5	47	47	-4.54249	http://nonlinear.com/redirect/outbound?p=chemspider&param=16648018	ile-ala-gly-lys	388.254	1.85927
1.86_388.2537m/z	CSID16648094	M+H	C17H33N5O5	47.9	51.5	-4.54249	http://nonlinear.com/redirect/outbound?p=chemspider&param=16648094	ile-ala-lys-gly	388.254	1.85927
1.86_388.2537m/z	CSID16650673	M+H	C17H33N5O5	47	46.7	-4.54249	http://nonlinear.com/redirect/outbound?p=chemspider&param=16650673	ile-gly-ala-lys	388.254	1.85927
1.86_388.2537m/z	CSID16650882	M+H	C17H33N5O5	47.8	51.2	-4.54249	http://nonlinear.com/redirect/outbound?p=chemspider&param=16650882	ile-gly-lys-ala	388.254	1.85927
1.86_388.2537m/z	CSID16652269	M+H	C17H33N5O5	47.8	51.2	-4.54249	http://nonlinear.com/redirect/outbound?p=chemspider&param=16652269	ile-lys-ala-gly	388.254	1.85927
1.86_388.2537m/z	CSID16652402	M+H	C17H33N5O5	47.8	51.2	-4.54249	http://nonlinear.com/redirect/outbound?p=chemspider&param=16652402	ile-lys-gly-ala	388.254	1.85927
1.86_388.2537m/z	CSID16656083	M+H	C17H33N5O5	48	51.8	-4.54249	http://nonlinear.com/redirect/outbound?p=chemspider&param=16656083	leu-ala-lys-gly	388.254	1.85927
1.86_388.2537m/z	CSID16658662	M+H	C17H33N5O5	47	47.1	-4.54249	http://nonlinear.com/redirect/outbound?p=chemspider&param=16658662	leu-gly-ala-lys	388.254	1.85927
1.86_388.2537m/z	CSID16658868	M+H	C17H33N5O5	47.9	51.5	-4.54249	http://nonlinear.com/redirect/outbound?p=chemspider&param=16658868	leu-gly-lys-ala	388.254	1.85927
1.86_388.2537m/z	CSID16660245	M+H	C17H33N5O5	47.9	51.5	-4.54249	http://nonlinear.com/redirect/outbound?p=chemspider&param=16660245	leu-lys-ala-gly	388.254	1.85927
1.86_388.2537m/z	CSID16660378	M+H	C17H33N5O5	47.9	51.5	-4.54249	http://nonlinear.com/redirect/outbound?p=chemspider&param=16660378	leu-lys-gly-ala	388.254	1.85927
1.86_388.2537m/z	CSID16663847	M+H	C17H33N5O5	46.9	46.5	-4.54249	http://nonlinear.com/redirect/outbound?p=chemspider&param=16663847	lys-ala-ala-val	388.254	1.85927
1.86_388.2537m/z	CSID16663977	M+H	C17H33N5O5	47	47	-4.54249	http://nonlinear.com/redirect/outbound?p=chemspider&param=16663977	lys-ala-gly-ile	388.254	1.85927
1.86_388.2537m/z	CSID16663978	M+H	C17H33N5O5	47.1	47.3	-4.54249	http://nonlinear.com/redirect/outbound?p=chemspider&param=16663978	lys-ala-gly-leu	388.254	1.85927
1.86_388.2537m/z	CSID16664015	M+H	C17H33N5O5	47.8	51.2	-4.54249	http://nonlinear.com/redirect/outbound?p=chemspider&param=16664015	lys-ala-ile-gly	388.254	1.85927
1.86_388.2537m/z	CSID16664035	M+H	C17H33N5O5	47.9	51.5	-4.54249	http://nonlinear.com/redirect/outbound?p=chemspider&param=16664035	lys-ala-leu-gly	388.254	1.85927
1.86_388.2537m/z	CSID16664204	M+H	C17H33N5O5	47.8	50.9	-4.54249	http://nonlinear.com/redirect/outbound?p=chemspider&param=16664204	lys-ala-val-ala	388.254	1.85927
1.86_388.2537m/z	CSID16666617	M+H	C17H33N5O5	47	47	-4.54249	http://nonlinear.com/redirect/outbound?p=chemspider&param=16666617	lys-gly-ala-ile	388.254	1.85927
1.86_388.2537m/z	CSID16666618	M+H	C17H33N5O5	47.1	47.3	-4.54249	http://nonlinear.com/redirect/outbound?p=chemspider&param=16666618	lys-gly-ala-leu	388.254	1.85927
1.86_388.2537m/z	CSID16666781	M+H	C17H33N5O5	47.8	51.2	-4.54249	http://nonlinear.com/redirect/outbound?p=chemspider&param=16666781	lys-gly-ile-ala	388.254	1.85927
1.86_388.2537m/z	CSID16666801	M+H	C17H33N5O5	47.9	51.5	-4.54249	http://nonlinear.com/redirect/outbound?p=chemspider&param=16666801	lys-gly-leu-ala	388.254	1.85927
1.86_388.2537m/z	CSID16667404	M+H	C17H33N5O5	47.8	51.2	-4.54249	http://nonlinear.com/redirect/outbound?p=chemspider&param=16667404	lys-ile-ala-gly	388.254	1.85927
1.86_388.2537m/z	CSID16667537	M+H	C17H33N5O5	47.8	51.2	-4.54249	http://nonlinear.com/redirect/outbound?p=chemspider&param=16667537	lys-ile-gly-ala	388.254	1.85927
1.86_388.2537m/z	CSID16667801	M+H	C17H33N5O5	47.9	51.5	-4.54249	http://nonlinear.com/redirect/outbound?p=chemspider&param=16667801	lys-leu-ala-gly	388.254	1.85927
1.86_388.2537m/z	CSID16667934	M+H	C17H33N5O5	47.9	51.5	-4.54249	http://nonlinear.com/redirect/outbound?p=chemspider&param=16667934	lys-leu-gly-ala	388.254	1.85927
1.86_388.2537m/z	CSID16671378	M+H	C17H33N5O5	47.8	51.2	-4.54249	http://nonlinear.com/redirect/outbound?p=chemspider&param=16671378	lys-val-ala-ala	388.254	1.85927
1.86_388.2537m/z	CSID16727667	M+H	C17H33N5O5	47.2	47.7	-4.54249	http://nonlinear.com/redirect/outbound?p=chemspider&param=16727667	val-ala-ala-lys	388.254	1.85927
1.86_388.2537m/z	CSID16732048	M+H	C17H33N5O5	48.1	52.4	-4.54249	http://nonlinear.com/redirect/outbound?p=chemspider&param=16732048	val-lys-ala-ala	388.254	1.85927
1.86_450.2203m/z	CSID4944190	M-H	C28H34ClNO2	33.2	0	-0.423897	http://nonlinear.com/redirect/outbound?p=chemspider&param=4944190	1-(10-Carboxydecyl)-4-[(E)-2-(1-naphthyl)vinyl]pyridinium chloride	450.22	1.8594
1.86_513.2889m/z	CSID16584760	M-H	C20H38N10O6	51.2	75.4	-2.78363	http://nonlinear.com/redirect/outbound?p=chemspider&param=16584760	arg-arg-pro-ser	513.289	1.86362
1.86_513.2889m/z	CSID16584779	M-H	C20H38N10O6	50.9	73.8	-2.78363	http://nonlinear.com/redirect/outbound?p=chemspider&param=16584779	arg-arg-ser-pro	513.289	1.86362
1.86_513.2889m/z	CSID16589681	M-H	C20H38N10O6	51	74.6	-2.78363	http://nonlinear.com/redirect/outbound?p=chemspider&param=16589681	arg-pro-arg-ser	513.289	1.86362
1.86_513.2889m/z	CSID16589944	M-H	C20H38N10O6	51	74.6	-2.78363	http://nonlinear.com/redirect/outbound?p=chemspider&param=16589944	arg-pro-ser-arg	513.289	1.86362
1.86_513.2889m/z	CSID16590077	M-H	C20H38N10O6	51	74.7	-2.78363	http://nonlinear.com/redirect/outbound?p=chemspider&param=16590077	arg-ser-arg-pro	513.289	1.86362
1.86_513.2889m/z	CSID16590324	M-H	C20H38N10O6	51	74.7	-2.78363	http://nonlinear.com/redirect/outbound?p=chemspider&param=16590324	arg-ser-pro-arg	513.289	1.86362
1.86_513.2889m/z	CSID16688170	M-H	C20H38N10O6	51.3	75.8	-2.78363	http://nonlinear.com/redirect/outbound?p=chemspider&param=16688170	pro-arg-arg-ser	513.289	1.86362
1.86_513.2889m/z	CSID16688435	M-H	C20H38N10O6	51.3	75.8	-2.78363	http://nonlinear.com/redirect/outbound?p=chemspider&param=16688435	pro-arg-ser-arg	513.289	1.86362
1.86_513.2889m/z	CSID16693735	M-H	C20H38N10O6	51.1	75	-2.78363	http://nonlinear.com/redirect/outbound?p=chemspider&param=16693735	pro-ser-arg-arg	513.289	1.86362
1.86_513.2889m/z	CSID16696145	M-H	C20H38N10O6	51	74.7	-2.78363	http://nonlinear.com/redirect/outbound?p=chemspider&param=16696145	ser-arg-arg-pro	513.289	1.86362
1.86_513.2889m/z	CSID16696392	M-H	C20H38N10O6	51	74.7	-2.78363	http://nonlinear.com/redirect/outbound?p=chemspider&param=16696392	ser-arg-pro-arg	513.289	1.86362
1.86_513.2889m/z	CSID16701329	M-H	C20H38N10O6	50.9	73.8	-2.78363	http://nonlinear.com/redirect/outbound?p=chemspider&param=16701329	ser-pro-arg-arg	513.289	1.86362
1.87_215.1252m/z	CSID3591579	M+H	C9H16N3O3+	38.5	0	-3.13933	http://nonlinear.com/redirect/outbound?p=chemspider&param=3591579	(Dimethylamino)[(2,5-dioxo-1-pyrrolidinyl)oxy]-N,N-dimethylmethaniminium	215.125	1.8676
1.87_215.1252m/z	CSID388555	M+H	C9H16N3O3+	38.5	0	-3.13933	http://nonlinear.com/redirect/outbound?p=chemspider&param=388555	2-{[(2S)-1-Methoxy-1-oxo-2-hexanyl]amino}-2-oxoethanediazonium	215.125	1.8676
1.87_215.1252m/z	CSID389218	M+H	C9H16N3O3+	38.5	0	-3.13933	http://nonlinear.com/redirect/outbound?p=chemspider&param=389218	Methyl N-acetyl-2-diazonionorleucinate	215.125	1.8676
1.87_272.2580m/z	CSID10652776	M+H	C16H33NO2	39.2	1.88	-1.41205	http://nonlinear.com/redirect/outbound?p=chemspider&param=10652776	LAURYLDIMETHYLAMMONIOACETATE	272.258	1.8676
1.87_272.2580m/z	CSID114588	M+H	C16H33NO2	39.2	2.07	-1.41205	http://nonlinear.com/redirect/outbound?p=chemspider&param=114588	Dodecyl N,N-dimethylglycinate	272.258	1.8676
1.87_272.2580m/z	CSID15156374	M+H	C16H33NO2	39.2	1.89	-1.41205	http://nonlinear.com/redirect/outbound?p=chemspider&param=15156374	N-Dodecyl-4-hydroxybutanamide	272.258	1.8676
1.87_272.2580m/z	CSID2806843	M+H	C16H33NO2	39.2	1.88	-1.41205	http://nonlinear.com/redirect/outbound?p=chemspider&param=2806843	N-Tetradecylglycine	272.258	1.8676
1.87_272.2580m/z	CSID307948	M+H	C16H33NO2	38.8	0.186	-1.41205	http://nonlinear.com/redirect/outbound?p=chemspider&param=307948	2-(Dimethylamino)ethyl laurate	272.258	1.8676
1.87_272.2580m/z	CSID362214	M+H	C16H33NO2	39.2	1.88	-1.41205	http://nonlinear.com/redirect/outbound?p=chemspider&param=362214	1785113	272.258	1.8676
1.87_272.2580m/z	CSID366832	M+H	C16H33NO2	39.2	1.88	-1.41205	http://nonlinear.com/redirect/outbound?p=chemspider&param=366832	N-Hydroxyhexadecanamide	272.258	1.8676
1.87_272.2580m/z	CSID51691	M+H	C16H33NO2	39.2	1.95	-1.41205	http://nonlinear.com/redirect/outbound?p=chemspider&param=51691	delmopinol	272.258	1.8676
1.87_272.2580m/z	CSID68187	M+H	C16H33NO2	39.2	1.89	-1.41205	http://nonlinear.com/redirect/outbound?p=chemspider&param=68187	4-Dodecylmorpholine 4-oxide	272.258	1.8676
1.87_272.2580m/z	CSID8551	M+H	C16H33NO2	39.2	1.88	-1.41205	http://nonlinear.com/redirect/outbound?p=chemspider&param=8551	MFCD02670245	272.258	1.8676
1.87_293.1759m/z	CSID21133850	M-H	C17H26O4	40.5	8.16	0.232745	http://nonlinear.com/redirect/outbound?p=chemspider&param=21133850	7,7-Dicyclobutyl-5-(hydroxymethyl)-6-oxabicyclo[3.2.1]octane-1-carboxylic acid	293.176	1.86925
1.87_293.1759m/z	CSID24607893	M-H	C17H26O4	44.9	30.3	0.232745	http://nonlinear.com/redirect/outbound?p=chemspider&param=24607893	6-Decyl-4-methoxy-2-oxo-2H-pyran-3-carbaldehyde	293.176	1.86925
1.87_293.1759m/z	CSID278792	M-H	C17H26O4	38.8	0	0.232745	http://nonlinear.com/redirect/outbound?p=chemspider&param=278792	Phytuberin	293.176	1.86925
1.87_293.1759m/z	CSID30777500	M-H	C17H26O4	44.3	27.3	0.232745	http://nonlinear.com/redirect/outbound?p=chemspider&param=30777500	Myrsinone	293.176	1.86925
1.87_293.1759m/z	CSID3105	M-H	C17H26O4	45.8	34.7	0.232745	http://nonlinear.com/redirect/outbound?p=chemspider&param=3105	Embelin	293.176	1.86925
1.87_293.1759m/z	CSID3354	M-H	C17H26O4	43.3	22.3	0.232745	http://nonlinear.com/redirect/outbound?p=chemspider&param=3354	Gingerol	293.176	1.86925
1.87_293.1759m/z	CSID35014006	M-H	C17H26O4	44.3	27.2	0.232745	http://nonlinear.com/redirect/outbound?p=chemspider&param=35014006	(1E)-5-(2-Hydroxy-2-propanyl)-2-methyl-8-methylene-7-oxo-1-cyclodecen-1-yl acetate	293.176	1.86925
1.87_293.1759m/z	CSID390833	M-H	C17H26O4	38.8	0	0.232745	http://nonlinear.com/redirect/outbound?p=chemspider&param=390833	phytuberin	293.176	1.86925
1.87_293.1759m/z	CSID391126	M-H	C17H26O4	43.3	22.3	0.232745	http://nonlinear.com/redirect/outbound?p=chemspider&param=391126	(+)-[6]-Gingerol	293.176	1.86925
1.87_293.1759m/z	CSID7993357	M-H	C17H26O4	43.3	22.3	0.232745	http://nonlinear.com/redirect/outbound?p=chemspider&param=7993357	Nordihydrocapsiate	293.176	1.86925
1.87_293.1759m/z	CSID8215669	M-H	C17H26O4	38.8	0	0.232745	http://nonlinear.com/redirect/outbound?p=chemspider&param=8215669	vanillyl nonanoate	293.176	1.86925
1.87_293.1759m/z	CSID9827005	M-H	C11H27N4O3P	43.3	23.2	3.75777	http://nonlinear.com/redirect/outbound?p=chemspider&param=9827005	(1,4,8,11-Tetraazacyclotetradecan-1-ylmethyl)phosphonic acid	293.176	1.86925
1.87_371.2274m/z	CSID10443567	M+H	C17H30N4O5	40.3	12.1	-4.17222	http://nonlinear.com/redirect/outbound?p=chemspider&param=10443567	val-pro-gly-val	371.227	1.87265
1.87_371.2274m/z	CSID16576298	M+H	C17H30N4O5	40.7	14.3	-4.17222	http://nonlinear.com/redirect/outbound?p=chemspider&param=16576298	ala-ala-ile-pro	371.227	1.87265
1.87_371.2274m/z	CSID16576318	M+H	C17H30N4O5	40.7	14.3	-4.17222	http://nonlinear.com/redirect/outbound?p=chemspider&param=16576318	ala-ala-leu-pro	371.227	1.87265
1.87_371.2274m/z	CSID16576391	M+H	C17H30N4O5	41.2	16.8	-4.17222	http://nonlinear.com/redirect/outbound?p=chemspider&param=16576391	ala-ala-pro-ile	371.227	1.87265
1.87_371.2274m/z	CSID16576392	M+H	C17H30N4O5	41.2	16.8	-4.17222	http://nonlinear.com/redirect/outbound?p=chemspider&param=16576392	ala-ala-pro-leu	371.227	1.87265
1.87_371.2274m/z	CSID16579699	M+H	C17H30N4O5	40.4	12.6	-4.17222	http://nonlinear.com/redirect/outbound?p=chemspider&param=16579699	ala-ile-ala-pro	371.227	1.87265
1.87_371.2274m/z	CSID16579965	M+H	C17H30N4O5	40.6	13.9	-4.17222	http://nonlinear.com/redirect/outbound?p=chemspider&param=16579965	ala-ile-pro-ala	371.227	1.87265
1.87_371.2274m/z	CSID16580097	M+H	C17H30N4O5	40.4	12.6	-4.17222	http://nonlinear.com/redirect/outbound?p=chemspider&param=16580097	ala-leu-ala-pro	371.227	1.87265
1.87_371.2274m/z	CSID16580359	M+H	C17H30N4O5	40.6	13.9	-4.17222	http://nonlinear.com/redirect/outbound?p=chemspider&param=16580359	ala-leu-pro-ala	371.227	1.87265
1.87_371.2274m/z	CSID16581685	M+H	C17H30N4O5	41.5	18.1	-4.17222	http://nonlinear.com/redirect/outbound?p=chemspider&param=16581685	ala-pro-ala-ile	371.227	1.87265
1.87_371.2274m/z	CSID16581686	M+H	C17H30N4O5	41.5	18.1	-4.17222	http://nonlinear.com/redirect/outbound?p=chemspider&param=16581686	ala-pro-ala-leu	371.227	1.87265
1.87_371.2274m/z	CSID16581855	M+H	C17H30N4O5	41	16	-4.17222	http://nonlinear.com/redirect/outbound?p=chemspider&param=16581855	ala-pro-ile-ala	371.227	1.87265
1.87_371.2274m/z	CSID16581875	M+H	C17H30N4O5	41	16	-4.17222	http://nonlinear.com/redirect/outbound?p=chemspider&param=16581875	ala-pro-leu-ala	371.227	1.87265
1.87_371.2274m/z	CSID16637885	M+H	C17H30N4O5	41.7	19.4	-4.17222	http://nonlinear.com/redirect/outbound?p=chemspider&param=16637885	gly-pro-val-val	371.227	1.87265
1.87_371.2274m/z	CSID16639784	M+H	C17H30N4O5	39.5	8.17	-4.17222	http://nonlinear.com/redirect/outbound?p=chemspider&param=16639784	gly-val-pro-val	371.227	1.87265
1.87_371.2274m/z	CSID16639879	M+H	C17H30N4O5	41.1	16.2	-4.17222	http://nonlinear.com/redirect/outbound?p=chemspider&param=16639879	gly-val-val-pro	371.227	1.87265
1.87_371.2274m/z	CSID16647882	M+H	C17H30N4O5	40.3	12.1	-4.17222	http://nonlinear.com/redirect/outbound?p=chemspider&param=16647882	ile-ala-ala-pro	371.227	1.87265
1.87_371.2274m/z	CSID16648147	M+H	C17H30N4O5	39.7	9.42	-4.17222	http://nonlinear.com/redirect/outbound?p=chemspider&param=16648147	ile-ala-pro-ala	371.227	1.87265
1.87_371.2274m/z	CSID16653462	M+H	C17H30N4O5	39.7	9.53	-4.17222	http://nonlinear.com/redirect/outbound?p=chemspider&param=16653462	ile-pro-ala-ala	371.227	1.87265
1.87_371.2274m/z	CSID16655875	M+H	C17H30N4O5	40.3	12.1	-4.17222	http://nonlinear.com/redirect/outbound?p=chemspider&param=16655875	leu-ala-ala-pro	371.227	1.87265
1.87_371.2274m/z	CSID16656135	M+H	C17H30N4O5	39.7	9.42	-4.17222	http://nonlinear.com/redirect/outbound?p=chemspider&param=16656135	leu-ala-pro-ala	371.227	1.87265
1.87_371.2274m/z	CSID16661435	M+H	C17H30N4O5	39.7	9.53	-4.17222	http://nonlinear.com/redirect/outbound?p=chemspider&param=16661435	leu-pro-ala-ala	371.227	1.87265
1.87_371.2274m/z	CSID16687744	M+H	C17H30N4O5	39.7	9.31	-4.17222	http://nonlinear.com/redirect/outbound?p=chemspider&param=16687744	pro-ala-ala-ile	371.227	1.87265
1.87_371.2274m/z	CSID16687745	M+H	C17H30N4O5	39.7	9.31	-4.17222	http://nonlinear.com/redirect/outbound?p=chemspider&param=16687745	pro-ala-ala-leu	371.227	1.87265
1.87_371.2274m/z	CSID16687915	M+H	C17H30N4O5	41.1	16.3	-4.17222	http://nonlinear.com/redirect/outbound?p=chemspider&param=16687915	pro-ala-ile-ala	371.227	1.87265
1.87_371.2274m/z	CSID16687935	M+H	C17H30N4O5	41.1	16.3	-4.17222	http://nonlinear.com/redirect/outbound?p=chemspider&param=16687935	pro-ala-leu-ala	371.227	1.87265
1.87_371.2274m/z	CSID16690922	M+H	C17H30N4O5	40	10.8	-4.17222	http://nonlinear.com/redirect/outbound?p=chemspider&param=16690922	pro-gly-val-val	371.227	1.87265
1.87_371.2274m/z	CSID16691322	M+H	C17H30N4O5	41.1	16.3	-4.17222	http://nonlinear.com/redirect/outbound?p=chemspider&param=16691322	pro-ile-ala-ala	371.227	1.87265
1.87_371.2274m/z	CSID16691722	M+H	C17H30N4O5	41.1	16.3	-4.17222	http://nonlinear.com/redirect/outbound?p=chemspider&param=16691722	pro-leu-ala-ala	371.227	1.87265
1.87_371.2274m/z	CSID16695472	M+H	C17H30N4O5	39.9	10.1	-4.17222	http://nonlinear.com/redirect/outbound?p=chemspider&param=16695472	pro-val-gly-val	371.227	1.87265
1.87_371.2274m/z	CSID16695698	M+H	C17H30N4O5	39.9	10.1	-4.17222	http://nonlinear.com/redirect/outbound?p=chemspider&param=16695698	pro-val-val-gly	371.227	1.87265
1.87_371.2274m/z	CSID16730749	M+H	C17H30N4O5	40.2	12	-4.17222	http://nonlinear.com/redirect/outbound?p=chemspider&param=16730749	val-gly-pro-val	371.227	1.87265
1.87_371.2274m/z	CSID16730844	M+H	C17H30N4O5	41.8	19.9	-4.17222	http://nonlinear.com/redirect/outbound?p=chemspider&param=16730844	val-gly-val-pro	371.227	1.87265
1.87_371.2274m/z	CSID16733630	M+H	C17H30N4O5	40.3	12.1	-4.17222	http://nonlinear.com/redirect/outbound?p=chemspider&param=16733630	val-pro-val-gly	371.227	1.87265
1.87_371.2274m/z	CSID16735392	M+H	C17H30N4O5	41.2	16.7	-4.17222	http://nonlinear.com/redirect/outbound?p=chemspider&param=16735392	val-val-gly-pro	371.227	1.87265
1.87_371.2274m/z	CSID16735524	M+H	C17H30N4O5	39.9	10.4	-4.17222	http://nonlinear.com/redirect/outbound?p=chemspider&param=16735524	val-val-pro-gly	371.227	1.87265
1.87_371.2274m/z	CSID71135	M+H	C16H34O9	48.9	49.7	-0.544669	http://nonlinear.com/redirect/outbound?p=chemspider&param=71135	HO-dPEG8-OH	371.227	1.87265
1.87_480.3094m/z	CSID11403992	M-H	C23H48NO7P	38.1	0	-0.386655	http://nonlinear.com/redirect/outbound?p=chemspider&param=11403992	3-Hydroxy-2-(pentadecanoyloxy)propyl 2-(trimethylammonio)ethyl phosphate	480.309	1.86925
1.87_480.3094m/z	CSID24608314	M-H	C23H48NO7P	42.8	23.1	-0.386655	http://nonlinear.com/redirect/outbound?p=chemspider&param=24608314	1-{[(2-Aminoethoxy)(hydroxy)phosphoryl]oxy}-3-hydroxy-2-propanyl stearate	480.309	1.86925
1.87_480.3094m/z	CSID24694854	M-H	C23H48NO7P	50.9	63.8	-0.386655	http://nonlinear.com/redirect/outbound?p=chemspider&param=24694854	LysoPC(15:0)	480.309	1.86925
1.87_480.3094m/z	CSID24769218	M-H	C23H48NO7P	42.8	23.1	-0.386655	http://nonlinear.com/redirect/outbound?p=chemspider&param=24769218	LysoPE(0:0/18:0)	480.309	1.86925
1.87_480.3094m/z	CSID248780	M-H	C25H43N3O6	37	0	3.03522	http://nonlinear.com/redirect/outbound?p=chemspider&param=248780	4-Amino-1-(5-O-palmitoylpentofuranosyl)-2(1H)-pyrimidinone	480.309	1.86925
1.87_480.3094m/z	CSID281145	M-H	C25H43N3O6	37	0	3.03522	http://nonlinear.com/redirect/outbound?p=chemspider&param=281145	4-(Palmitoylamino)-1-pentofuranosyl-2(1H)-pyrimidinone	480.309	1.86925
1.87_480.3094m/z	CSID32869	M-H	C25H43N3O6	55.3	91.4	3.03522	http://nonlinear.com/redirect/outbound?p=chemspider&param=32869	CYTARABINE-5'-PALMITATE	480.309	1.86925
1.87_480.3094m/z	CSID37928	M-H	C25H43N3O6	39.9	14.5	3.03522	http://nonlinear.com/redirect/outbound?p=chemspider&param=37928	N4-PALMITOYL CYTARABINE	480.309	1.86925
1.87_480.3094m/z	CSID7826018	M-H	C23H48NO7P	42.8	23.1	-0.386655	http://nonlinear.com/redirect/outbound?p=chemspider&param=7826018	LysoPE(18:0/0:0)	480.309	1.86925
1.87_482.3239m/z	CSID11403992	M+H	C23H48NO7P	45.8	34.1	-0.452466	http://nonlinear.com/redirect/outbound?p=chemspider&param=11403992	3-Hydroxy-2-(pentadecanoyloxy)propyl 2-(trimethylammonio)ethyl phosphate	482.324	1.8676
1.87_482.3239m/z	CSID24608314	M+H	C23H48NO7P	51.9	64.7	-0.452466	http://nonlinear.com/redirect/outbound?p=chemspider&param=24608314	1-{[(2-Aminoethoxy)(hydroxy)phosphoryl]oxy}-3-hydroxy-2-propanyl stearate	482.324	1.8676
1.87_482.3239m/z	CSID24694854	M+H	C23H48NO7P	45.8	34.1	-0.452466	http://nonlinear.com/redirect/outbound?p=chemspider&param=24694854	LysoPC(15:0)	482.324	1.8676
1.87_482.3239m/z	CSID24769218	M+H	C23H48NO7P	51.9	64.7	-0.452466	http://nonlinear.com/redirect/outbound?p=chemspider&param=24769218	LysoPE(0:0/18:0)	482.324	1.8676
1.87_482.3239m/z	CSID248780	M+H	C25H43N3O6	37.9	0	2.96941	http://nonlinear.com/redirect/outbound?p=chemspider&param=248780	4-Amino-1-(5-O-palmitoylpentofuranosyl)-2(1H)-pyrimidinone	482.324	1.8676
1.87_482.3239m/z	CSID281145	M+H	C25H43N3O6	37.9	0	2.96941	http://nonlinear.com/redirect/outbound?p=chemspider&param=281145	4-(Palmitoylamino)-1-pentofuranosyl-2(1H)-pyrimidinone	482.324	1.8676
1.87_482.3239m/z	CSID32869	M+H	C25H43N3O6	45.2	36.2	2.96941	http://nonlinear.com/redirect/outbound?p=chemspider&param=32869	CYTARABINE-5'-PALMITATE	482.324	1.8676
1.87_482.3239m/z	CSID37928	M+H	C25H43N3O6	44	30.2	2.96941	http://nonlinear.com/redirect/outbound?p=chemspider&param=37928	N4-PALMITOYL CYTARABINE	482.324	1.8676
1.87_482.3239m/z	CSID7826018	M+H	C23H48NO7P	52	65.1	-0.452466	http://nonlinear.com/redirect/outbound?p=chemspider&param=7826018	LysoPE(18:0/0:0)	482.324	1.8676
1.88_327.2010m/z	CSID72017	M+H	C14H30O8	50.6	58.4	-1.14727	http://nonlinear.com/redirect/outbound?p=chemspider&param=72017	Heptaethylene Glycol	327.201	1.88095
1.88_89.0597m/z	CSID100056	M+H	C4H8O2	39.4	1.18	0.379732	http://nonlinear.com/redirect/outbound?p=chemspider&param=100056	3-Oxobutanol	89.0597	1.88095
1.88_89.0597m/z	CSID10018	M+H	C4H8O2	39.2	0	0.379732	http://nonlinear.com/redirect/outbound?p=chemspider&param=10018	JG8224000	89.0597	1.88095
1.88_89.0597m/z	CSID10617838	M+H	C4H8O2	39.4	1.16	0.379732	http://nonlinear.com/redirect/outbound?p=chemspider&param=10617838	4-Methyl-1,2-dioxolane	89.0597	1.88095
1.88_89.0597m/z	CSID10632996	M+H	C4H8O2	39.4	1.18	0.379732	http://nonlinear.com/redirect/outbound?p=chemspider&param=10632996	2-Methyl-1-propene-1,1-diol	89.0597	1.88095
1.88_89.0597m/z	CSID10650845	M+H	C4H8O2	39.2	0	0.379732	http://nonlinear.com/redirect/outbound?p=chemspider&param=10650845	1,1-Cyclobutanediol	89.0597	1.88095
1.88_89.0597m/z	CSID10653	M+H	C4H8O2	39.4	1.18	0.379732	http://nonlinear.com/redirect/outbound?p=chemspider&param=10653	Methyl propionate	89.0597	1.88095
1.88_89.0597m/z	CSID10746005	M+H	C4H8O2	39.4	1.16	0.379732	http://nonlinear.com/redirect/outbound?p=chemspider&param=10746005	METHYLDIOXOLANE	89.0597	1.88095
1.88_89.0597m/z	CSID10764043	M+H	C4H8O2	39.2	0	0.379732	http://nonlinear.com/redirect/outbound?p=chemspider&param=10764043	Acetone - formaldehyde (1:1)	89.0597	1.88095
1.88_89.0597m/z	CSID11755	M+H	C4H8O2	39.4	1.18	0.379732	http://nonlinear.com/redirect/outbound?p=chemspider&param=11755	Isopropyl formate	89.0597	1.88095
1.88_89.0597m/z	CSID120469	M+H	C4H8O2	39.4	1.17	0.379732	http://nonlinear.com/redirect/outbound?p=chemspider&param=120469	1,1-Dimethoxyethene	89.0597	1.88095
1.88_89.0597m/z	CSID122188	M+H	C4H8O2	39.2	0	0.379732	http://nonlinear.com/redirect/outbound?p=chemspider&param=122188	1,2-Dioxane	89.0597	1.88095
1.88_89.0597m/z	CSID12454	M+H	C4H8O2	39.2	0	0.379732	http://nonlinear.com/redirect/outbound?p=chemspider&param=12454	KM5495000	89.0597	1.88095
1.88_89.0597m/z	CSID13000	M+H	C4H8O2	39.4	1.17	0.379732	http://nonlinear.com/redirect/outbound?p=chemspider&param=13000	Epimethylin	89.0597	1.88095
1.88_89.0597m/z	CSID153208	M+H	C4H8O2	39.2	0	0.379732	http://nonlinear.com/redirect/outbound?p=chemspider&param=153208	MFCD00063207	89.0597	1.88095
1.88_89.0597m/z	CSID15350378	M+H	C4H8O2	39.4	1.15	0.379732	http://nonlinear.com/redirect/outbound?p=chemspider&param=15350378	3-(Methylperoxy)-1-propene	89.0597	1.88095
1.88_89.0597m/z	CSID204522	M+H	C4H8O2	39.2	0	0.379732	http://nonlinear.com/redirect/outbound?p=chemspider&param=204522	MFCD00033455	89.0597	1.88095
1.88_89.0597m/z	CSID21105851	M+H	C4H8O2	39.4	1.18	0.379732	http://nonlinear.com/redirect/outbound?p=chemspider&param=21105851	Acetoin	89.0597	1.88095
1.88_89.0597m/z	CSID21169896	M+H	C4H8O2	39.4	1.18	0.379732	http://nonlinear.com/redirect/outbound?p=chemspider&param=21169896	1560175	89.0597	1.88095
1.88_89.0597m/z	CSID21258516	M+H	C4H8O2	39.4	1.18	0.379732	http://nonlinear.com/redirect/outbound?p=chemspider&param=21258516	Ethoxyacetaldehyde	89.0597	1.88095
1.88_89.0597m/z	CSID259	M+H	C4H8O2	39.4	1.18	0.379732	http://nonlinear.com/redirect/outbound?p=chemspider&param=259	Butyric acid	89.0597	1.88095
1.88_89.0597m/z	CSID29015	M+H	C4H8O2	39.2	0	0.379732	http://nonlinear.com/redirect/outbound?p=chemspider&param=29015	1,4-Dioxane	89.0597	1.88095
1.88_89.0597m/z	CSID388445	M+H	C4H8O2	39.4	1.18	0.379732	http://nonlinear.com/redirect/outbound?p=chemspider&param=388445	(R)-Acetoin	89.0597	1.88095
1.88_89.0597m/z	CSID394765	M+H	C4H8O2	39.4	1.18	0.379732	http://nonlinear.com/redirect/outbound?p=chemspider&param=394765	(3S)-3-Hydroxy-2-butanone	89.0597	1.88095
1.88_89.0597m/z	CSID454721	M+H	C4H8O2	39.4	1.18	0.379732	http://nonlinear.com/redirect/outbound?p=chemspider&param=454721	1-Hydroxy-2-butanone	89.0597	1.88095
1.88_89.0597m/z	CSID4576148	M+H	C4H8O2	39.4	1.17	0.379732	http://nonlinear.com/redirect/outbound?p=chemspider&param=4576148	(Z)-1,2-Dimethoxyethene	89.0597	1.88095
1.88_89.0597m/z	CSID4863409	M+H	C4H8O2	39.2	0	0.379732	http://nonlinear.com/redirect/outbound?p=chemspider&param=4863409	1,4-Butenediol	89.0597	1.88095
1.88_89.0597m/z	CSID5367471	M+H	C4H8O2	39.2	0	0.379732	http://nonlinear.com/redirect/outbound?p=chemspider&param=5367471	(2R)-3-Butene-1,2-diol	89.0597	1.88095
1.88_89.0597m/z	CSID558888	M+H	C4H8O2	39.2	0	0.379732	http://nonlinear.com/redirect/outbound?p=chemspider&param=558888	cis-2-Butene-1,4-diol	89.0597	1.88095
1.88_89.0597m/z	CSID6341	M+H	C4H8O2	39.4	1.18	0.379732	http://nonlinear.com/redirect/outbound?p=chemspider&param=6341	Isobutyric acid	89.0597	1.88095
1.88_89.0597m/z	CSID69494	M+H	C4H8O2	39.2	0	0.379732	http://nonlinear.com/redirect/outbound?p=chemspider&param=69494	1737653	89.0597	1.88095
1.88_89.0597m/z	CSID7609	M+H	C4H8O2	39.2	0	0.379732	http://nonlinear.com/redirect/outbound?p=chemspider&param=7609	Aldol	89.0597	1.88095
1.88_89.0597m/z	CSID7782	M+H	C4H8O2	39.4	1.18	0.379732	http://nonlinear.com/redirect/outbound?p=chemspider&param=7782	Propyl formate	89.0597	1.88095
1.88_89.0597m/z	CSID80038	M+H	C4H8O2	39.4	1.18	0.379732	http://nonlinear.com/redirect/outbound?p=chemspider&param=80038	2-Hydroxy-2-methylpropanal	89.0597	1.88095
1.88_89.0597m/z	CSID83955	M+H	C4H8O2	39.2	0	0.379732	http://nonlinear.com/redirect/outbound?p=chemspider&param=83955	Tetrahydro-2-furanol	89.0597	1.88095
1.88_89.0597m/z	CSID84042	M+H	C4H8O2	39.2	0	0.379732	http://nonlinear.com/redirect/outbound?p=chemspider&param=84042	4-Hydroxybutanal	89.0597	1.88095
1.88_89.0597m/z	CSID8525	M+H	C4H8O2	39.4	1.18	0.379732	http://nonlinear.com/redirect/outbound?p=chemspider&param=8525	Ethyl acetate	89.0597	1.88095
1.88_89.0597m/z	CSID8655101	M+H	C4H8O2	39.2	0	0.379732	http://nonlinear.com/redirect/outbound?p=chemspider&param=8655101	3-Buten-2-yl hydroperoxide	89.0597	1.88095
1.88_89.0597m/z	CSID9204936	M+H	C4H8O2	39.2	0	0.379732	http://nonlinear.com/redirect/outbound?p=chemspider&param=9204936	3-Hydroxy-2-methylpropanal	89.0597	1.88095
1.88_89.0597m/z	CSID9566	M+H	C4H8O2	39.2	0	0.379732	http://nonlinear.com/redirect/outbound?p=chemspider&param=9566	3-Hydroxytetrahydrofuran	89.0597	1.88095
1.88_89.0597m/z	CSID9575621	M+H	C4H8O2	39.4	1.16	0.379732	http://nonlinear.com/redirect/outbound?p=chemspider&param=9575621	ethyl(methyl)dioxirane	89.0597	1.88095
1.88_89.0597m/z	CSID9914	M+H	C4H8O2	39.2	0	0.379732	http://nonlinear.com/redirect/outbound?p=chemspider&param=9914	1633578	89.0597	1.88095
1.88_89.0597m/z	CSID9918	M+H	C4H8O2	39.4	1.18	0.379732	http://nonlinear.com/redirect/outbound?p=chemspider&param=9918	JI3509000	89.0597	1.88095
1.88_89.0597m/z	CSID99439	M+H	C4H8O2	39.2	0	0.379732	http://nonlinear.com/redirect/outbound?p=chemspider&param=99439	2-Methoxypropanal	89.0597	1.88095
1.89_203.0647m/z	CSID15175161	M-H	C11H12N2S	39.2	1.01	-0.458301	http://nonlinear.com/redirect/outbound?p=chemspider&param=15175161	N-(2-Phenylethyl)-1,3-thiazol-2-amine	203.065	1.88628
1.89_203.0647m/z	CSID20510723	M-H	C11H12N2S	39	0	-0.458301	http://nonlinear.com/redirect/outbound?p=chemspider&param=20510723	2-(2-Phenyl-1,3-thiazol-4-yl)ethanamine	203.065	1.88628
1.89_203.0647m/z	CSID2299745	M-H	C11H12N2S	39	0	-0.458301	http://nonlinear.com/redirect/outbound?p=chemspider&param=2299745	1-Phenyl-5-vinyl-2-imidazolidinethione	203.065	1.88628
1.89_203.0647m/z	CSID25037	M-H	C11H12N2S	39	0	-0.458301	http://nonlinear.com/redirect/outbound?p=chemspider&param=25037	Levamisole	203.065	1.88628
1.89_203.0647m/z	CSID3776	M-H	C11H12N2S	39	0	-0.458301	http://nonlinear.com/redirect/outbound?p=chemspider&param=3776	Dexamisole	203.065	1.88628
1.89_203.0647m/z	CSID59749	M-H	C11H12N2S	39	0	-0.458301	http://nonlinear.com/redirect/outbound?p=chemspider&param=59749	Dexamisole	203.065	1.88628
1.89_203.0647m/z	CSID680788	M-H	C11H12N2S	50.8	59	-0.458301	http://nonlinear.com/redirect/outbound?p=chemspider&param=680788	1,5-Dimethyl-2-phenyl-1H-pyrazole-3(2H)-thione	203.065	1.88628
1.89_203.0647m/z	CSID8831167	M-H	C11H12N2S	52	65.1	-0.458301	http://nonlinear.com/redirect/outbound?p=chemspider&param=8831167	2-(1-Pyrrolidinyl)-1,3-benzothiazole	203.065	1.88628
1.89_86.0964m/z	CSID105594	M+H	C5H11N	39.2	0	0.233126	http://nonlinear.com/redirect/outbound?p=chemspider&param=105594	3-Methylpyrrolidine	86.0964	1.8884
1.89_86.0964m/z	CSID121437	M+H	C5H11N	43.9	23.4	0.233126	http://nonlinear.com/redirect/outbound?p=chemspider&param=121437	2-Methyl-3-buten-2-amine	86.0964	1.8884
1.89_86.0964m/z	CSID12462	M+H	C5H11N	39.2	0	0.233126	http://nonlinear.com/redirect/outbound?p=chemspider&param=12462	2-Methylpyrrolidine	86.0964	1.8884
1.89_86.0964m/z	CSID124712	M+H	C5H11N	42.6	16.8	0.233126	http://nonlinear.com/redirect/outbound?p=chemspider&param=124712	(1E)-N-Isopropylethanimine	86.0964	1.8884
1.89_86.0964m/z	CSID14341462	M+H	C5H11N	43.8	22.8	0.233126	http://nonlinear.com/redirect/outbound?p=chemspider&param=14341462	2,4-Dimethylazetidine	86.0964	1.8884
1.89_86.0964m/z	CSID146051	M+H	C5H11N	42.6	17	0.233126	http://nonlinear.com/redirect/outbound?p=chemspider&param=146051	3-Methyl-2-buten-1-amine	86.0964	1.8884
1.89_86.0964m/z	CSID21106097	M+H	C5H11N	42.4	15.9	0.233126	http://nonlinear.com/redirect/outbound?p=chemspider&param=21106097	DMAA	86.0964	1.8884
1.89_86.0964m/z	CSID253964	M+H	C5H11N	39.2	0	0.233126	http://nonlinear.com/redirect/outbound?p=chemspider&param=253964	1,2-Dimethylazetidine	86.0964	1.8884
1.89_86.0964m/z	CSID2803	M+H	C5H11N	44	23.8	0.233126	http://nonlinear.com/redirect/outbound?p=chemspider&param=2803	Cyclopentylamine	86.0964	1.8884
1.89_86.0964m/z	CSID465122	M+H	C5H11N	43.8	23	0.233126	http://nonlinear.com/redirect/outbound?p=chemspider&param=465122	4-Penten-1-amine	86.0964	1.8884
1.89_86.0964m/z	CSID75904	M+H	C5H11N	41.2	9.79	0.233126	http://nonlinear.com/redirect/outbound?p=chemspider&param=75904	tert-Butylazomethine	86.0964	1.8884
1.89_86.0964m/z	CSID7791	M+H	C5H11N	43.7	22.2	0.233126	http://nonlinear.com/redirect/outbound?p=chemspider&param=7791	Piperidine	86.0964	1.8884
1.89_86.0964m/z	CSID8143	M+H	C5H11N	42.6	16.8	0.233126	http://nonlinear.com/redirect/outbound?p=chemspider&param=8143	102445	86.0964	1.8884
1.90_162.0256m/z	CSID97095	M-H	C4H10N3PS	40.9	12.9	-2.46088	http://nonlinear.com/redirect/outbound?p=chemspider&param=97095	dimatif	162.026	1.9032
1.90_165.1121m/z	CSID10744615	M+H	C7H16O4	39.6	0.0822	-0.0803441	http://nonlinear.com/redirect/outbound?p=chemspider&param=10744615	TETRAMETHOXYPROPANE	165.112	1.8975
1.90_165.1121m/z	CSID472634	M+H	C7H16O4	39.7	0.472	-0.0803441	http://nonlinear.com/redirect/outbound?p=chemspider&param=472634	MFCD00059599	165.112	1.8975
1.90_165.1121m/z	CSID59410	M+H	C7H16O4	39.6	0.0766	-0.0803441	http://nonlinear.com/redirect/outbound?p=chemspider&param=59410	TETRAMETHOXYPROPANE	165.112	1.8975
1.90_165.1121m/z	CSID7886	M+H	C7H16O4	39.7	0.631	-0.0803441	http://nonlinear.com/redirect/outbound?p=chemspider&param=7886	Triethylene glycol monomethyl ether	165.112	1.8975
1.90_165.1121m/z	CSID8329711	M+H	C7H16O4	39.7	0.693	-0.0803441	http://nonlinear.com/redirect/outbound?p=chemspider&param=8329711	2,2'-[1,2-Propanediylbis(oxy)]diethanol	165.112	1.8975
1.90_187.0940m/z	CSID10606751	M+H	C5H10N6O2	41.9	12.9	1.16542	http://nonlinear.com/redirect/outbound?p=chemspider&param=10606751	2,2-Dinitroso-1,3,5,7-tetraazabicyclo[3.3.1]nonane	187.094	1.8975
1.90_187.0940m/z	CSID10806425	M+H	C5H10N6O2	39.7	1.97	1.16542	http://nonlinear.com/redirect/outbound?p=chemspider&param=10806425	2,2-Bis(azidomethyl)-1,3-propanediol	187.094	1.8975
1.90_187.0940m/z	CSID7268	M+H	C5H10N6O2	39.3	0	1.16542	http://nonlinear.com/redirect/outbound?p=chemspider&param=7268	Dinitrosopentamethylenetetramine	187.094	1.8975
1.90_348.2100m/z	CSID141506	M+H	C21H30ClNO	33.5	0	3.17606	http://nonlinear.com/redirect/outbound?p=chemspider&param=141506	UNII:36WJ53288E	348.21	1.8975
1.90_348.2100m/z	CSID27097	M+H	C21H30ClNO	33.5	0	3.17606	http://nonlinear.com/redirect/outbound?p=chemspider&param=27097	2-[Bis(2,6-dimethylphenyl)methoxy]-N,N-dimethylethanaminium chloride	348.21	1.8975
1.90_348.2100m/z	CSID83196	M+H	C21H29ClNO	33.5	0	3.17606	http://nonlinear.com/redirect/outbound?p=chemspider&param=83196	Akineton	348.21	1.8975
1.90_438.2975m/z	CSID24608323	M+H	C21H44NO6P	45.6	36.9	-0.866019	http://nonlinear.com/redirect/outbound?p=chemspider&param=24608323	2-Aminoethyl 2-[(1E)-1-hexadecen-1-yloxy]-3-hydroxypropyl hydrogen phosphate	438.298	1.90153
1.90_438.2975m/z	CSID24769219	M+H	C21H44NO6P	45.7	37.4	-0.866019	http://nonlinear.com/redirect/outbound?p=chemspider&param=24769219	2-Aminoethyl (2R)-3-[(1Z)-1-hexadecen-1-yloxy]-2-hydroxypropyl hydrogen phosphate	438.298	1.90153
1.91_272.1616m/z	CSID16108739	M-H	C12H23N3O4	44.6	30.1	0.0795997	http://nonlinear.com/redirect/outbound?p=chemspider&param=16108739	ALA-LEU-ALA	272.162	1.90672
1.91_272.1616m/z	CSID16246689	M-H	C12H23N3O4	44.2	28	0.0795997	http://nonlinear.com/redirect/outbound?p=chemspider&param=16246689	val-val-gly	272.162	1.90672
1.91_272.1616m/z	CSID16568422	M-H	C12H23N3O4	44.6	30.1	0.0795997	http://nonlinear.com/redirect/outbound?p=chemspider&param=16568422	ala-ala-ile	272.162	1.90672
1.91_272.1616m/z	CSID16568423	M-H	C12H23N3O4	44.6	30.1	0.0795997	http://nonlinear.com/redirect/outbound?p=chemspider&param=16568423	ala-ala-leu	272.162	1.90672
1.91_272.1616m/z	CSID16568580	M-H	C12H23N3O4	44.6	30.1	0.0795997	http://nonlinear.com/redirect/outbound?p=chemspider&param=16568580	ala-ile-ala	272.162	1.90672
1.91_272.1616m/z	CSID16571477	M-H	C12H23N3O4	44.1	27.4	0.0795997	http://nonlinear.com/redirect/outbound?p=chemspider&param=16571477	gly-val-val	272.162	1.90672
1.91_272.1616m/z	CSID16571874	M-H	C12H23N3O4	44.1	27.4	0.0795997	http://nonlinear.com/redirect/outbound?p=chemspider&param=16571874	ile-ala-ala	272.162	1.90672
1.91_272.1616m/z	CSID16575879	M-H	C12H23N3O4	44.2	28	0.0795997	http://nonlinear.com/redirect/outbound?p=chemspider&param=16575879	val-gly-val	272.162	1.90672
1.91_272.1616m/z	CSID30790796	M-H	C12H23N3O4	45.1	32.3	0.0795997	http://nonlinear.com/redirect/outbound?p=chemspider&param=30790796	N~6~-(5-Oxo-D-isoleucyl)-L-lysine	272.162	1.90672
1.91_272.1616m/z	CSID5379140	M-H	C12H23N3O4	38.6	0	0.0795997	http://nonlinear.com/redirect/outbound?p=chemspider&param=5379140	(2S)-2-({N-[(2S)-2-Ammoniopropanoyl]-L-leucyl}amino)propanoate	272.162	1.90672
1.91_486.3037m/z	CSID16587947	M+H	C21H39N7O6	43.6	24.8	0.569583	http://nonlinear.com/redirect/outbound?p=chemspider&param=16587947	arg-ile-pro-thr	486.304	1.91288
1.91_486.3037m/z	CSID16587985	M+H	C21H39N7O6	50.1	57	0.569583	http://nonlinear.com/redirect/outbound?p=chemspider&param=16587985	arg-ile-thr-pro	486.304	1.91288
1.91_486.3037m/z	CSID16588347	M+H	C21H39N7O6	43.6	24.8	0.569583	http://nonlinear.com/redirect/outbound?p=chemspider&param=16588347	arg-leu-pro-thr	486.304	1.91288
1.91_486.3037m/z	CSID16588385	M+H	C21H39N7O6	50.1	57	0.569583	http://nonlinear.com/redirect/outbound?p=chemspider&param=16588385	arg-leu-thr-pro	486.304	1.91288
1.91_486.3037m/z	CSID16589839	M+H	C21H39N7O6	43.7	25.2	0.569583	http://nonlinear.com/redirect/outbound?p=chemspider&param=16589839	arg-pro-ile-thr	486.304	1.91288
1.91_486.3037m/z	CSID16589859	M+H	C21H39N7O6	43.7	25.2	0.569583	http://nonlinear.com/redirect/outbound?p=chemspider&param=16589859	arg-pro-leu-thr	486.304	1.91288
1.91_486.3037m/z	CSID16589972	M+H	C21H39N7O6	44.3	28	0.569583	http://nonlinear.com/redirect/outbound?p=chemspider&param=16589972	arg-pro-thr-ile	486.304	1.91288
1.91_486.3037m/z	CSID16589973	M+H	C21H39N7O6	44.3	28	0.569583	http://nonlinear.com/redirect/outbound?p=chemspider&param=16589973	arg-pro-thr-leu	486.304	1.91288
1.91_486.3037m/z	CSID16590637	M+H	C21H39N7O6	52.4	68.8	0.569583	http://nonlinear.com/redirect/outbound?p=chemspider&param=16590637	arg-thr-ile-pro	486.304	1.91288
1.91_486.3037m/z	CSID16590657	M+H	C21H39N7O6	52.4	68.8	0.569583	http://nonlinear.com/redirect/outbound?p=chemspider&param=16590657	arg-thr-leu-pro	486.304	1.91288
1.91_486.3037m/z	CSID16590732	M+H	C21H39N7O6	48.4	48.6	0.569583	http://nonlinear.com/redirect/outbound?p=chemspider&param=16590732	arg-thr-pro-ile	486.304	1.91288
1.91_486.3037m/z	CSID16590733	M+H	C21H39N7O6	48.4	48.6	0.569583	http://nonlinear.com/redirect/outbound?p=chemspider&param=16590733	arg-thr-pro-leu	486.304	1.91288
1.91_486.3037m/z	CSID16596666	M+H	C21H39N7O6	49	51.6	0.569583	http://nonlinear.com/redirect/outbound?p=chemspider&param=16596666	asn-lys-lys-pro	486.304	1.91288
1.91_486.3037m/z	CSID16596723	M+H	C21H39N7O6	48.3	48.3	0.569583	http://nonlinear.com/redirect/outbound?p=chemspider&param=16596723	asn-lys-pro-lys	486.304	1.91288
1.91_486.3037m/z	CSID16597863	M+H	C21H39N7O6	45.2	32.9	0.569583	http://nonlinear.com/redirect/outbound?p=chemspider&param=16597863	asn-pro-lys-lys	486.304	1.91288
1.91_486.3037m/z	CSID16648563	M+H	C21H39N7O6	42.6	19.5	0.569583	http://nonlinear.com/redirect/outbound?p=chemspider&param=16648563	ile-arg-pro-thr	486.304	1.91288
1.91_486.3037m/z	CSID16648601	M+H	C21H39N7O6	50.2	57.7	0.569583	http://nonlinear.com/redirect/outbound?p=chemspider&param=16648601	ile-arg-thr-pro	486.304	1.91288
1.91_486.3037m/z	CSID16653498	M+H	C21H39N7O6	47.1	42.2	0.569583	http://nonlinear.com/redirect/outbound?p=chemspider&param=16653498	ile-pro-arg-thr	486.304	1.91288
1.91_486.3037m/z	CSID16653783	M+H	C21H39N7O6	47.3	43.2	0.569583	http://nonlinear.com/redirect/outbound?p=chemspider&param=16653783	ile-pro-thr-arg	486.304	1.91288
1.91_486.3037m/z	CSID16654296	M+H	C21H39N7O6	50.4	59	0.569583	http://nonlinear.com/redirect/outbound?p=chemspider&param=16654296	ile-thr-arg-pro	486.304	1.91288
1.91_486.3037m/z	CSID16654543	M+H	C21H39N7O6	43	21.8	0.569583	http://nonlinear.com/redirect/outbound?p=chemspider&param=16654543	ile-thr-pro-arg	486.304	1.91288
1.91_486.3037m/z	CSID16656550	M+H	C21H39N7O6	42.6	19.5	0.569583	http://nonlinear.com/redirect/outbound?p=chemspider&param=16656550	leu-arg-pro-thr	486.304	1.91288
1.91_486.3037m/z	CSID16656588	M+H	C21H39N7O6	50.2	57.7	0.569583	http://nonlinear.com/redirect/outbound?p=chemspider&param=16656588	leu-arg-thr-pro	486.304	1.91288
1.91_486.3037m/z	CSID16661471	M+H	C21H39N7O6	47.1	42.2	0.569583	http://nonlinear.com/redirect/outbound?p=chemspider&param=16661471	leu-pro-arg-thr	486.304	1.91288
1.91_486.3037m/z	CSID16661756	M+H	C21H39N7O6	47.3	43.2	0.569583	http://nonlinear.com/redirect/outbound?p=chemspider&param=16661756	leu-pro-thr-arg	486.304	1.91288
1.91_486.3037m/z	CSID16662268	M+H	C21H39N7O6	50.4	59	0.569583	http://nonlinear.com/redirect/outbound?p=chemspider&param=16662268	leu-thr-arg-pro	486.304	1.91288
1.91_486.3037m/z	CSID16662515	M+H	C21H39N7O6	43	21.8	0.569583	http://nonlinear.com/redirect/outbound?p=chemspider&param=16662515	leu-thr-pro-arg	486.304	1.91288
1.91_486.3037m/z	CSID16664852	M+H	C21H39N7O6	49	51.5	0.569583	http://nonlinear.com/redirect/outbound?p=chemspider&param=16664852	lys-asn-lys-pro	486.304	1.91288
1.91_486.3037m/z	CSID16664909	M+H	C21H39N7O6	46.1	37.1	0.569583	http://nonlinear.com/redirect/outbound?p=chemspider&param=16664909	lys-asn-pro-lys	486.304	1.91288
1.91_486.3037m/z	CSID16668246	M+H	C21H39N7O6	44	26.7	0.569583	http://nonlinear.com/redirect/outbound?p=chemspider&param=16668246	lys-lys-asn-pro	486.304	1.91288
1.91_486.3037m/z	CSID16668469	M+H	C21H39N7O6	41.8	15.7	0.569583	http://nonlinear.com/redirect/outbound?p=chemspider&param=16668469	lys-lys-pro-asn	486.304	1.91288
1.91_486.3037m/z	CSID16669434	M+H	C21H39N7O6	50.4	58.6	0.569583	http://nonlinear.com/redirect/outbound?p=chemspider&param=16669434	lys-pro-asn-lys	486.304	1.91288
1.91_486.3037m/z	CSID16669603	M+H	C21H39N7O6	51.3	63.1	0.569583	http://nonlinear.com/redirect/outbound?p=chemspider&param=16669603	lys-pro-lys-asn	486.304	1.91288
1.91_486.3037m/z	CSID16688331	M+H	C21H39N7O6	46.4	39	0.569583	http://nonlinear.com/redirect/outbound?p=chemspider&param=16688331	pro-arg-ile-thr	486.304	1.91288
1.91_486.3037m/z	CSID16688351	M+H	C21H39N7O6	46.4	39	0.569583	http://nonlinear.com/redirect/outbound?p=chemspider&param=16688351	pro-arg-leu-thr	486.304	1.91288
1.91_486.3037m/z	CSID16688463	M+H	C21H39N7O6	46.7	40.2	0.569583	http://nonlinear.com/redirect/outbound?p=chemspider&param=16688463	pro-arg-thr-ile	486.304	1.91288
1.91_486.3037m/z	CSID16688464	M+H	C21H39N7O6	46.7	40.2	0.569583	http://nonlinear.com/redirect/outbound?p=chemspider&param=16688464	pro-arg-thr-leu	486.304	1.91288
1.91_486.3037m/z	CSID16688764	M+H	C21H39N7O6	46.5	39.2	0.569583	http://nonlinear.com/redirect/outbound?p=chemspider&param=16688764	pro-asn-lys-lys	486.304	1.91288
1.91_486.3037m/z	CSID16691358	M+H	C21H39N7O6	51.5	64.2	0.569583	http://nonlinear.com/redirect/outbound?p=chemspider&param=16691358	pro-ile-arg-thr	486.304	1.91288
1.91_486.3037m/z	CSID16691643	M+H	C21H39N7O6	51.7	65.2	0.569583	http://nonlinear.com/redirect/outbound?p=chemspider&param=16691643	pro-ile-thr-arg	486.304	1.91288
1.91_486.3037m/z	CSID16691758	M+H	C21H39N7O6	51.5	64.2	0.569583	http://nonlinear.com/redirect/outbound?p=chemspider&param=16691758	pro-leu-arg-thr	486.304	1.91288
1.91_486.3037m/z	CSID16692042	M+H	C21H39N7O6	51.7	65.2	0.569583	http://nonlinear.com/redirect/outbound?p=chemspider&param=16692042	pro-leu-thr-arg	486.304	1.91288
1.91_486.3037m/z	CSID16692172	M+H	C21H39N7O6	50.5	59.4	0.569583	http://nonlinear.com/redirect/outbound?p=chemspider&param=16692172	pro-lys-asn-lys	486.304	1.91288
1.91_486.3037m/z	CSID16692342	M+H	C21H39N7O6	51.4	63.9	0.569583	http://nonlinear.com/redirect/outbound?p=chemspider&param=16692342	pro-lys-lys-asn	486.304	1.91288
1.91_486.3037m/z	CSID16694142	M+H	C21H39N7O6	46.7	40.1	0.569583	http://nonlinear.com/redirect/outbound?p=chemspider&param=16694142	pro-thr-arg-ile	486.304	1.91288
1.91_486.3037m/z	CSID16694143	M+H	C21H39N7O6	46.7	40.1	0.569583	http://nonlinear.com/redirect/outbound?p=chemspider&param=16694143	pro-thr-arg-leu	486.304	1.91288
1.91_486.3037m/z	CSID16694294	M+H	C21H39N7O6	46.6	39.9	0.569583	http://nonlinear.com/redirect/outbound?p=chemspider&param=16694294	pro-thr-ile-arg	486.304	1.91288
1.91_486.3037m/z	CSID16694314	M+H	C21H39N7O6	46.6	39.9	0.569583	http://nonlinear.com/redirect/outbound?p=chemspider&param=16694314	pro-thr-leu-arg	486.304	1.91288
1.91_486.3037m/z	CSID16704300	M+H	C21H39N7O6	52.4	68.8	0.569583	http://nonlinear.com/redirect/outbound?p=chemspider&param=16704300	thr-arg-ile-pro	486.304	1.91288
1.91_486.3037m/z	CSID16704320	M+H	C21H39N7O6	52.4	68.8	0.569583	http://nonlinear.com/redirect/outbound?p=chemspider&param=16704320	thr-arg-leu-pro	486.304	1.91288
1.91_486.3037m/z	CSID16704395	M+H	C21H39N7O6	48.4	48.7	0.569583	http://nonlinear.com/redirect/outbound?p=chemspider&param=16704395	thr-arg-pro-ile	486.304	1.91288
1.91_486.3037m/z	CSID16704396	M+H	C21H39N7O6	48.4	48.7	0.569583	http://nonlinear.com/redirect/outbound?p=chemspider&param=16704396	thr-arg-pro-leu	486.304	1.91288
1.91_486.3037m/z	CSID16707340	M+H	C21H39N7O6	47.4	43.8	0.569583	http://nonlinear.com/redirect/outbound?p=chemspider&param=16707340	thr-ile-arg-pro	486.304	1.91288
1.91_486.3037m/z	CSID16707587	M+H	C21H39N7O6	44.1	27.3	0.569583	http://nonlinear.com/redirect/outbound?p=chemspider&param=16707587	thr-ile-pro-arg	486.304	1.91288
1.91_486.3037m/z	CSID16707740	M+H	C21H39N7O6	47.4	43.8	0.569583	http://nonlinear.com/redirect/outbound?p=chemspider&param=16707740	thr-leu-arg-pro	486.304	1.91288
1.91_486.3037m/z	CSID16707987	M+H	C21H39N7O6	44.1	27.3	0.569583	http://nonlinear.com/redirect/outbound?p=chemspider&param=16707987	thr-leu-pro-arg	486.304	1.91288
1.91_486.3037m/z	CSID16709333	M+H	C21H39N7O6	44.3	28	0.569583	http://nonlinear.com/redirect/outbound?p=chemspider&param=16709333	thr-pro-arg-ile	486.304	1.91288
1.91_486.3037m/z	CSID16709334	M+H	C21H39N7O6	44.3	28	0.569583	http://nonlinear.com/redirect/outbound?p=chemspider&param=16709334	thr-pro-arg-leu	486.304	1.91288
1.91_486.3037m/z	CSID16709484	M+H	C21H39N7O6	44.8	30.5	0.569583	http://nonlinear.com/redirect/outbound?p=chemspider&param=16709484	thr-pro-ile-arg	486.304	1.91288
1.91_486.3037m/z	CSID16709504	M+H	C21H39N7O6	44.8	30.5	0.569583	http://nonlinear.com/redirect/outbound?p=chemspider&param=16709504	thr-pro-leu-arg	486.304	1.91288
1.91_534.3458m/z	CSID16668419	M+H	C23H47N7O5S	39.8	9.79	4.78791	http://nonlinear.com/redirect/outbound?p=chemspider&param=16668419	lys-lys-lys-met	534.346	1.90885
1.91_534.3458m/z	CSID16668438	M+H	C23H47N7O5S	39.8	9.79	4.78791	http://nonlinear.com/redirect/outbound?p=chemspider&param=16668438	lys-lys-met-lys	534.346	1.90885
1.91_534.3458m/z	CSID16668815	M+H	C23H47N7O5S	39.8	9.79	4.78791	http://nonlinear.com/redirect/outbound?p=chemspider&param=16668815	lys-met-lys-lys	534.346	1.90885
1.91_534.3458m/z	CSID16676405	M+H	C23H47N7O5S	39.8	9.76	4.78791	http://nonlinear.com/redirect/outbound?p=chemspider&param=16676405	met-lys-lys-lys	534.346	1.90885
1.92_283.1748m/z	CSID16521	M+H	C12H26O7	44.7	30	-1.24252	http://nonlinear.com/redirect/outbound?p=chemspider&param=16521	MM3670000	283.175	1.9184
1.92_502.2658m/z	CSID16653779	M+H	C25H35N5O6	44.4	29.6	-0.326406	http://nonlinear.com/redirect/outbound?p=chemspider&param=16653779	ile-pro-ser-trp	502.266	1.92177
1.92_502.2658m/z	CSID16653817	M+H	C25H35N5O6	44.4	29.6	-0.326406	http://nonlinear.com/redirect/outbound?p=chemspider&param=16653817	ile-pro-trp-ser	502.266	1.92177
1.92_502.2658m/z	CSID16654159	M+H	C25H35N5O6	44.3	29.1	-0.326406	http://nonlinear.com/redirect/outbound?p=chemspider&param=16654159	ile-ser-pro-trp	502.266	1.92177
1.92_502.2658m/z	CSID16654216	M+H	C25H35N5O6	45.1	33	-0.326406	http://nonlinear.com/redirect/outbound?p=chemspider&param=16654216	ile-ser-trp-pro	502.266	1.92177
1.92_502.2658m/z	CSID16654957	M+H	C25H35N5O6	44.4	29.3	-0.326406	http://nonlinear.com/redirect/outbound?p=chemspider&param=16654957	ile-trp-pro-ser	502.266	1.92177
1.92_502.2658m/z	CSID16654976	M+H	C25H35N5O6	45.2	33.2	-0.326406	http://nonlinear.com/redirect/outbound?p=chemspider&param=16654976	ile-trp-ser-pro	502.266	1.92177
1.92_502.2658m/z	CSID16661752	M+H	C25H35N5O6	44.4	29.6	-0.326406	http://nonlinear.com/redirect/outbound?p=chemspider&param=16661752	leu-pro-ser-trp	502.266	1.92177
1.92_502.2658m/z	CSID16661790	M+H	C25H35N5O6	44.4	29.6	-0.326406	http://nonlinear.com/redirect/outbound?p=chemspider&param=16661790	leu-pro-trp-ser	502.266	1.92177
1.92_502.2658m/z	CSID16662131	M+H	C25H35N5O6	44.3	29.1	-0.326406	http://nonlinear.com/redirect/outbound?p=chemspider&param=16662131	leu-ser-pro-trp	502.266	1.92177
1.92_502.2658m/z	CSID16662188	M+H	C25H35N5O6	45.1	33	-0.326406	http://nonlinear.com/redirect/outbound?p=chemspider&param=16662188	leu-ser-trp-pro	502.266	1.92177
1.92_502.2658m/z	CSID16662928	M+H	C25H35N5O6	44.4	29.3	-0.326406	http://nonlinear.com/redirect/outbound?p=chemspider&param=16662928	leu-trp-pro-ser	502.266	1.92177
1.92_502.2658m/z	CSID16662947	M+H	C25H35N5O6	45.2	33.2	-0.326406	http://nonlinear.com/redirect/outbound?p=chemspider&param=16662947	leu-trp-ser-pro	502.266	1.92177
1.92_502.2658m/z	CSID16691639	M+H	C25H35N5O6	44.4	29.3	-0.326406	http://nonlinear.com/redirect/outbound?p=chemspider&param=16691639	pro-ile-ser-trp	502.266	1.92177
1.92_502.2658m/z	CSID16691677	M+H	C25H35N5O6	44.4	29.3	-0.326406	http://nonlinear.com/redirect/outbound?p=chemspider&param=16691677	pro-ile-trp-ser	502.266	1.92177
1.92_502.2658m/z	CSID16692038	M+H	C25H35N5O6	44.4	29.3	-0.326406	http://nonlinear.com/redirect/outbound?p=chemspider&param=16692038	pro-leu-ser-trp	502.266	1.92177
1.92_502.2658m/z	CSID16692076	M+H	C25H35N5O6	44.4	29.3	-0.326406	http://nonlinear.com/redirect/outbound?p=chemspider&param=16692076	pro-leu-trp-ser	502.266	1.92177
1.92_502.2658m/z	CSID16693911	M+H	C25H35N5O6	44.3	28.9	-0.326406	http://nonlinear.com/redirect/outbound?p=chemspider&param=16693911	pro-ser-ile-trp	502.266	1.92177
1.92_502.2658m/z	CSID16693931	M+H	C25H35N5O6	44.3	28.9	-0.326406	http://nonlinear.com/redirect/outbound?p=chemspider&param=16693931	pro-ser-leu-trp	502.266	1.92177
1.92_502.2658m/z	CSID16694062	M+H	C25H35N5O6	44.3	28.9	-0.326406	http://nonlinear.com/redirect/outbound?p=chemspider&param=16694062	pro-ser-trp-ile	502.266	1.92177
1.92_502.2658m/z	CSID16694063	M+H	C25H35N5O6	44.3	28.9	-0.326406	http://nonlinear.com/redirect/outbound?p=chemspider&param=16694063	pro-ser-trp-leu	502.266	1.92177
1.92_502.2658m/z	CSID16694472	M+H	C25H35N5O6	49.2	53.7	-0.326406	http://nonlinear.com/redirect/outbound?p=chemspider&param=16694472	pro-thr-trp-val	502.266	1.92177
1.92_502.2658m/z	CSID16694510	M+H	C25H35N5O6	49.2	53.7	-0.326406	http://nonlinear.com/redirect/outbound?p=chemspider&param=16694510	pro-thr-val-trp	502.266	1.92177
1.92_502.2658m/z	CSID16694708	M+H	C25H35N5O6	44.3	28.9	-0.326406	http://nonlinear.com/redirect/outbound?p=chemspider&param=16694708	pro-trp-ile-ser	502.266	1.92177
1.92_502.2658m/z	CSID16694728	M+H	C25H35N5O6	44.3	28.9	-0.326406	http://nonlinear.com/redirect/outbound?p=chemspider&param=16694728	pro-trp-leu-ser	502.266	1.92177
1.92_502.2658m/z	CSID16694822	M+H	C25H35N5O6	44.3	28.9	-0.326406	http://nonlinear.com/redirect/outbound?p=chemspider&param=16694822	pro-trp-ser-ile	502.266	1.92177
1.92_502.2658m/z	CSID16694823	M+H	C25H35N5O6	44.3	28.9	-0.326406	http://nonlinear.com/redirect/outbound?p=chemspider&param=16694823	pro-trp-ser-leu	502.266	1.92177
1.92_502.2658m/z	CSID16694852	M+H	C25H35N5O6	44.3	28.9	-0.326406	http://nonlinear.com/redirect/outbound?p=chemspider&param=16694852	pro-trp-thr-val	502.266	1.92177
1.92_502.2658m/z	CSID16694909	M+H	C25H35N5O6	44.3	28.9	-0.326406	http://nonlinear.com/redirect/outbound?p=chemspider&param=16694909	pro-trp-val-thr	502.266	1.92177
1.92_502.2658m/z	CSID16695648	M+H	C25H35N5O6	44.4	29.4	-0.326406	http://nonlinear.com/redirect/outbound?p=chemspider&param=16695648	pro-val-thr-trp	502.266	1.92177
1.92_502.2658m/z	CSID16695667	M+H	C25H35N5O6	44.4	29.4	-0.326406	http://nonlinear.com/redirect/outbound?p=chemspider&param=16695667	pro-val-trp-thr	502.266	1.92177
1.92_502.2658m/z	CSID16699606	M+H	C25H35N5O6	38.7	1.06	-0.326406	http://nonlinear.com/redirect/outbound?p=chemspider&param=16699606	ser-ile-pro-trp	502.266	1.92177
1.92_502.2658m/z	CSID16699663	M+H	C25H35N5O6	39.8	6.58	-0.326406	http://nonlinear.com/redirect/outbound?p=chemspider&param=16699663	ser-ile-trp-pro	502.266	1.92177
1.92_502.2658m/z	CSID16700006	M+H	C25H35N5O6	38.7	1.06	-0.326406	http://nonlinear.com/redirect/outbound?p=chemspider&param=16700006	ser-leu-pro-trp	502.266	1.92177
1.92_502.2658m/z	CSID16700063	M+H	C25H35N5O6	39.8	6.58	-0.326406	http://nonlinear.com/redirect/outbound?p=chemspider&param=16700063	ser-leu-trp-pro	502.266	1.92177
1.92_502.2658m/z	CSID16701505	M+H	C25H35N5O6	39.1	3.08	-0.326406	http://nonlinear.com/redirect/outbound?p=chemspider&param=16701505	ser-pro-ile-trp	502.266	1.92177
1.92_502.2658m/z	CSID16701525	M+H	C25H35N5O6	39.1	3.08	-0.326406	http://nonlinear.com/redirect/outbound?p=chemspider&param=16701525	ser-pro-leu-trp	502.266	1.92177
1.92_502.2658m/z	CSID16701656	M+H	C25H35N5O6	39.1	3.1	-0.326406	http://nonlinear.com/redirect/outbound?p=chemspider&param=16701656	ser-pro-trp-ile	502.266	1.92177
1.92_502.2658m/z	CSID16701657	M+H	C25H35N5O6	39.1	3.1	-0.326406	http://nonlinear.com/redirect/outbound?p=chemspider&param=16701657	ser-pro-trp-leu	502.266	1.92177
1.92_502.2658m/z	CSID16702701	M+H	C25H35N5O6	41.1	12.8	-0.326406	http://nonlinear.com/redirect/outbound?p=chemspider&param=16702701	ser-trp-ile-pro	502.266	1.92177
1.92_502.2658m/z	CSID16702721	M+H	C25H35N5O6	41.1	12.8	-0.326406	http://nonlinear.com/redirect/outbound?p=chemspider&param=16702721	ser-trp-leu-pro	502.266	1.92177
1.92_502.2658m/z	CSID16702796	M+H	C25H35N5O6	41	12.2	-0.326406	http://nonlinear.com/redirect/outbound?p=chemspider&param=16702796	ser-trp-pro-ile	502.266	1.92177
1.92_502.2658m/z	CSID16702797	M+H	C25H35N5O6	41	12.2	-0.326406	http://nonlinear.com/redirect/outbound?p=chemspider&param=16702797	ser-trp-pro-leu	502.266	1.92177
1.92_502.2658m/z	CSID16709662	M+H	C25H35N5O6	44.1	27.9	-0.326406	http://nonlinear.com/redirect/outbound?p=chemspider&param=16709662	thr-pro-trp-val	502.266	1.92177
1.92_502.2658m/z	CSID16709700	M+H	C25H35N5O6	44.1	27.9	-0.326406	http://nonlinear.com/redirect/outbound?p=chemspider&param=16709700	thr-pro-val-trp	502.266	1.92177
1.92_502.2658m/z	CSID16710802	M+H	C25H35N5O6	39.4	4.4	-0.326406	http://nonlinear.com/redirect/outbound?p=chemspider&param=16710802	thr-trp-pro-val	502.266	1.92177
1.92_502.2658m/z	CSID16710897	M+H	C25H35N5O6	40.5	10.1	-0.326406	http://nonlinear.com/redirect/outbound?p=chemspider&param=16710897	thr-trp-val-pro	502.266	1.92177
1.92_502.2658m/z	CSID16711596	M+H	C25H35N5O6	38.7	1.06	-0.326406	http://nonlinear.com/redirect/outbound?p=chemspider&param=16711596	thr-val-pro-trp	502.266	1.92177
1.92_502.2658m/z	CSID16711653	M+H	C25H35N5O6	39.8	6.58	-0.326406	http://nonlinear.com/redirect/outbound?p=chemspider&param=16711653	thr-val-trp-pro	502.266	1.92177
1.92_502.2658m/z	CSID16715589	M+H	C25H35N5O6	38.8	1.31	-0.326406	http://nonlinear.com/redirect/outbound?p=chemspider&param=16715589	trp-ile-pro-ser	502.266	1.92177
1.92_502.2658m/z	CSID16715608	M+H	C25H35N5O6	39.9	6.82	-0.326406	http://nonlinear.com/redirect/outbound?p=chemspider&param=16715608	trp-ile-ser-pro	502.266	1.92177
1.92_502.2658m/z	CSID16715989	M+H	C25H35N5O6	38.8	1.31	-0.326406	http://nonlinear.com/redirect/outbound?p=chemspider&param=16715989	trp-leu-pro-ser	502.266	1.92177
1.92_502.2658m/z	CSID16716008	M+H	C25H35N5O6	39.9	6.82	-0.326406	http://nonlinear.com/redirect/outbound?p=chemspider&param=16716008	trp-leu-ser-pro	502.266	1.92177
1.92_502.2658m/z	CSID16717485	M+H	C25H35N5O6	38.8	1.36	-0.326406	http://nonlinear.com/redirect/outbound?p=chemspider&param=16717485	trp-pro-ile-ser	502.266	1.92177
1.92_502.2658m/z	CSID16717505	M+H	C25H35N5O6	38.8	1.36	-0.326406	http://nonlinear.com/redirect/outbound?p=chemspider&param=16717505	trp-pro-leu-ser	502.266	1.92177
1.92_502.2658m/z	CSID16717599	M+H	C25H35N5O6	39.2	3.39	-0.326406	http://nonlinear.com/redirect/outbound?p=chemspider&param=16717599	trp-pro-ser-ile	502.266	1.92177
1.92_502.2658m/z	CSID16717600	M+H	C25H35N5O6	39.2	3.39	-0.326406	http://nonlinear.com/redirect/outbound?p=chemspider&param=16717600	trp-pro-ser-leu	502.266	1.92177
1.92_502.2658m/z	CSID16717629	M+H	C25H35N5O6	38.8	1.36	-0.326406	http://nonlinear.com/redirect/outbound?p=chemspider&param=16717629	trp-pro-thr-val	502.266	1.92177
1.92_502.2658m/z	CSID16717686	M+H	C25H35N5O6	38.8	1.36	-0.326406	http://nonlinear.com/redirect/outbound?p=chemspider&param=16717686	trp-pro-val-thr	502.266	1.92177
1.92_502.2658m/z	CSID16717884	M+H	C25H35N5O6	41.1	12.8	-0.326406	http://nonlinear.com/redirect/outbound?p=chemspider&param=16717884	trp-ser-ile-pro	502.266	1.92177
1.92_502.2658m/z	CSID16717904	M+H	C25H35N5O6	41.1	12.8	-0.326406	http://nonlinear.com/redirect/outbound?p=chemspider&param=16717904	trp-ser-leu-pro	502.266	1.92177
1.92_502.2658m/z	CSID16717979	M+H	C25H35N5O6	41	12.2	-0.326406	http://nonlinear.com/redirect/outbound?p=chemspider&param=16717979	trp-ser-pro-ile	502.266	1.92177
1.92_502.2658m/z	CSID16717980	M+H	C25H35N5O6	41	12.2	-0.326406	http://nonlinear.com/redirect/outbound?p=chemspider&param=16717980	trp-ser-pro-leu	502.266	1.92177
1.92_502.2658m/z	CSID16718389	M+H	C25H35N5O6	39.4	4.42	-0.326406	http://nonlinear.com/redirect/outbound?p=chemspider&param=16718389	trp-thr-pro-val	502.266	1.92177
1.92_502.2658m/z	CSID16718484	M+H	C25H35N5O6	40.5	10.1	-0.326406	http://nonlinear.com/redirect/outbound?p=chemspider&param=16718484	trp-thr-val-pro	502.266	1.92177
1.92_502.2658m/z	CSID16719586	M+H	C25H35N5O6	38.7	1.07	-0.326406	http://nonlinear.com/redirect/outbound?p=chemspider&param=16719586	trp-val-pro-thr	502.266	1.92177
1.92_502.2658m/z	CSID16719624	M+H	C25H35N5O6	39.8	6.58	-0.326406	http://nonlinear.com/redirect/outbound?p=chemspider&param=16719624	trp-val-thr-pro	502.266	1.92177
1.92_502.2658m/z	CSID16733580	M+H	C25H35N5O6	44.4	29.2	-0.326406	http://nonlinear.com/redirect/outbound?p=chemspider&param=16733580	val-pro-thr-trp	502.266	1.92177
1.92_502.2658m/z	CSID16733599	M+H	C25H35N5O6	44.4	29.2	-0.326406	http://nonlinear.com/redirect/outbound?p=chemspider&param=16733599	val-pro-trp-thr	502.266	1.92177
1.92_502.2658m/z	CSID16734339	M+H	C25H35N5O6	38.7	1.06	-0.326406	http://nonlinear.com/redirect/outbound?p=chemspider&param=16734339	val-thr-pro-trp	502.266	1.92177
1.92_502.2658m/z	CSID16734396	M+H	C25H35N5O6	39.8	6.58	-0.326406	http://nonlinear.com/redirect/outbound?p=chemspider&param=16734396	val-thr-trp-pro	502.266	1.92177
1.92_502.2658m/z	CSID16734737	M+H	C25H35N5O6	38.7	1.06	-0.326406	http://nonlinear.com/redirect/outbound?p=chemspider&param=16734737	val-trp-pro-thr	502.266	1.92177
1.92_502.2658m/z	CSID16734775	M+H	C25H35N5O6	39.8	6.58	-0.326406	http://nonlinear.com/redirect/outbound?p=chemspider&param=16734775	val-trp-thr-pro	502.266	1.92177
1.92_515.3045m/z	CSID16584784	M-H	C20H40N10O6	53.5	73.6	-2.76953	http://nonlinear.com/redirect/outbound?p=chemspider&param=16584784	arg-arg-ser-val	515.305	1.92367
1.92_515.3045m/z	CSID16584858	M-H	C20H40N10O6	53.5	73.6	-2.76953	http://nonlinear.com/redirect/outbound?p=chemspider&param=16584858	arg-arg-val-ser	515.305	1.92367
1.92_515.3045m/z	CSID16590082	M-H	C20H40N10O6	53.5	73.6	-2.76953	http://nonlinear.com/redirect/outbound?p=chemspider&param=16590082	arg-ser-arg-val	515.305	1.92367
1.92_515.3045m/z	CSID16590424	M-H	C20H40N10O6	53.5	73.6	-2.76953	http://nonlinear.com/redirect/outbound?p=chemspider&param=16590424	arg-ser-val-arg	515.305	1.92367
1.92_515.3045m/z	CSID16591671	M-H	C20H40N10O6	53.5	73.6	-2.76953	http://nonlinear.com/redirect/outbound?p=chemspider&param=16591671	arg-val-arg-ser	515.305	1.92367
1.92_515.3045m/z	CSID16591937	M-H	C20H40N10O6	53.5	73.6	-2.76953	http://nonlinear.com/redirect/outbound?p=chemspider&param=16591937	arg-val-ser-arg	515.305	1.92367
1.92_515.3045m/z	CSID16696150	M-H	C20H40N10O6	53.5	73.6	-2.76953	http://nonlinear.com/redirect/outbound?p=chemspider&param=16696150	ser-arg-arg-val	515.305	1.92367
1.92_515.3045m/z	CSID16696492	M-H	C20H40N10O6	53.5	73.6	-2.76953	http://nonlinear.com/redirect/outbound?p=chemspider&param=16696492	ser-arg-val-arg	515.305	1.92367
1.92_515.3045m/z	CSID16703327	M-H	C20H40N10O6	53.5	73.6	-2.76953	http://nonlinear.com/redirect/outbound?p=chemspider&param=16703327	ser-val-arg-arg	515.305	1.92367
1.92_515.3045m/z	CSID16728089	M-H	C20H40N10O6	53.5	73.6	-2.76953	http://nonlinear.com/redirect/outbound?p=chemspider&param=16728089	val-arg-arg-ser	515.305	1.92367
1.92_515.3045m/z	CSID16728355	M-H	C20H40N10O6	53.5	73.6	-2.76953	http://nonlinear.com/redirect/outbound?p=chemspider&param=16728355	val-arg-ser-arg	515.305	1.92367
1.92_515.3045m/z	CSID16733664	M-H	C20H40N10O6	53.5	73.6	-2.76953	http://nonlinear.com/redirect/outbound?p=chemspider&param=16733664	val-ser-arg-arg	515.305	1.92367
1.92_515.3045m/z	CSID4743	M-H	C31H48O2S2	36.1	0	4.32309	http://nonlinear.com/redirect/outbound?p=chemspider&param=4743	Probucol	515.305	1.92367
1.93_185.1284m/z	CSID10264	M+H	C9H16N2O2	40.3	9.84	-0.255321	http://nonlinear.com/redirect/outbound?p=chemspider&param=10264	apronalide	185.128	1.93027
1.93_185.1284m/z	CSID114601	M+H	C9H16N2O2	40.9	12.6	-0.255321	http://nonlinear.com/redirect/outbound?p=chemspider&param=114601	N-(3-acetamidopropyl)pyrrolidin-2-one	185.128	1.93027
1.93_185.1284m/z	CSID20557793	M+H	C9H16N2O2	42.5	20.8	-0.255321	http://nonlinear.com/redirect/outbound?p=chemspider&param=20557793	(6S)-6-Isopropyl-5-methoxy-1-methyl-3,6-dihydro-2(1H)-pyrazinone	185.128	1.93027
1.93_185.1284m/z	CSID24606916	M+H	C9H16N2O2	41.4	15.3	-0.255321	http://nonlinear.com/redirect/outbound?p=chemspider&param=24606916	4-(Dimethylamino)-3-[(dimethylamino)methyl]-2(5H)-furanone	185.128	1.93027
1.93_185.1284m/z	CSID2868954	M+H	C9H16N2O2	43.6	26.1	-0.255321	http://nonlinear.com/redirect/outbound?p=chemspider&param=2868954	MFCD00079086	185.128	1.93027
1.93_185.1284m/z	CSID3028230	M+H	C9H16N2O2	39.1	3.72	-0.255321	http://nonlinear.com/redirect/outbound?p=chemspider&param=3028230	2,5-dihydro-2-isopropyl-3,6-dimethoxypyrazine	185.128	1.93027
1.93_185.1284m/z	CSID69163	M+H	C9H16N2O2	40.3	9.59	-0.255321	http://nonlinear.com/redirect/outbound?p=chemspider&param=69163	4138020	185.128	1.93027
1.93_185.1284m/z	CSID8117936	M+H	C9H16N2O2	38.4	0	-0.255321	http://nonlinear.com/redirect/outbound?p=chemspider&param=8117936	N-(Allylcarbamoyl)-N-isopropylacetamide	185.128	1.93027
1.93_185.1284m/z	CSID8351918	M+H	C9H16N2O2	40.4	10.3	-0.255321	http://nonlinear.com/redirect/outbound?p=chemspider&param=8351918	2,2,3,3-tetramethylcyclopropanecarbonylurea	185.128	1.93027
1.93_452.2781m/z	CSID24608312	M-H	C21H44NO7P	49.9	56.4	-0.292518	http://nonlinear.com/redirect/outbound?p=chemspider&param=24608312	1-{[(2-Aminoethoxy)(hydroxy)phosphoryl]oxy}-3-hydroxy-2-propanyl palmitate	452.278	1.92718
1.93_452.2781m/z	CSID24686170	M-H	C21H44NO7P	39.9	6.14	-0.292518	http://nonlinear.com/redirect/outbound?p=chemspider&param=24686170	(2R)-2-Hydroxy-3-(tridecanoyloxy)propyl 2-(trimethylammonio)ethyl phosphate	452.278	1.92718
1.93_452.2781m/z	CSID24769354	M-H	C21H44NO7P	49.9	56.4	-0.292518	http://nonlinear.com/redirect/outbound?p=chemspider&param=24769354	LysoPE(0:0/16:0)	452.278	1.92718
1.93_452.2781m/z	CSID7826019	M-H	C21H44NO7P	49.9	56.4	-0.292518	http://nonlinear.com/redirect/outbound?p=chemspider&param=7826019	LysoPE(16:0/0:0)	452.278	1.92718
1.93_452.2781m/z	CSID80521	M-H	C21H44NO7P	38.6	0	-0.292518	http://nonlinear.com/redirect/outbound?p=chemspider&param=80521	3-{[(2-Aminoethoxy)(hydroxy)phosphoryl]oxy}-2-hydroxypropyl palmitate	452.278	1.92718
1.94_171.1389m/z	CSID100023	M-H	C10H20O2	40	4.24	-0.741269	http://nonlinear.com/redirect/outbound?p=chemspider&param=100023	8-Methylnonanoic acid	171.139	1.93845
1.94_171.1389m/z	CSID104850	M-H	C10H20O2	39.2	0	-0.741269	http://nonlinear.com/redirect/outbound?p=chemspider&param=104850	2-Isopropyl-5-methylcyclohexyl hydroperoxide	171.139	1.93845
1.94_171.1389m/z	CSID10612016	M-H	C10H20O2	39.2	0	-0.741269	http://nonlinear.com/redirect/outbound?p=chemspider&param=10612016	Cyclohexane ethyl acetate	171.139	1.93845
1.94_171.1389m/z	CSID10632847	M-H	C10H20O2	40	4.24	-0.741269	http://nonlinear.com/redirect/outbound?p=chemspider&param=10632847	2-Ethyl-2-methylheptanoic acid	171.139	1.93845
1.94_171.1389m/z	CSID107267	M-H	C10H20O2	39.2	0	-0.741269	http://nonlinear.com/redirect/outbound?p=chemspider&param=107267	2,6-Dimethyl-7-octene-2,6-diol	171.139	1.93845
1.94_171.1389m/z	CSID11297755	M-H	C10H20O2	40	4.24	-0.741269	http://nonlinear.com/redirect/outbound?p=chemspider&param=11297755	2-Isopropyl-5-methyl-1,1-cyclohexanediol	171.139	1.93845
1.94_171.1389m/z	CSID11510932	M-H	C10H20O2	39.2	0	-0.741269	http://nonlinear.com/redirect/outbound?p=chemspider&param=11510932	Methyl 3,5,5-trimethylhexanoate	171.139	1.93845
1.94_171.1389m/z	CSID11791	M-H	C10H20O2	40	4.24	-0.741269	http://nonlinear.com/redirect/outbound?p=chemspider&param=11791	Butyl hexanoate	171.139	1.93845
1.94_171.1389m/z	CSID12093	M-H	C10H20O2	40	4.24	-0.741269	http://nonlinear.com/redirect/outbound?p=chemspider&param=12093	Isopentyl isopentanoate	171.139	1.93845
1.94_171.1389m/z	CSID14028242	M-H	C10H20O2	40	4.24	-0.741269	http://nonlinear.com/redirect/outbound?p=chemspider&param=14028242	2-(3-Methylbutoxy)tetrahydro-2H-pyran	171.139	1.93845
1.94_171.1389m/z	CSID14846	M-H	C10H20O2	40	4.24	-0.741269	http://nonlinear.com/redirect/outbound?p=chemspider&param=14846	Methyl nonanoate	171.139	1.93845
1.94_171.1389m/z	CSID15106043	M-H	C10H20O2	39.2	0	-0.741269	http://nonlinear.com/redirect/outbound?p=chemspider&param=15106043	2-Methyl-4-[(3-methyl-2-buten-1-yl)oxy]-2-butanol	171.139	1.93845
1.94_171.1389m/z	CSID15807	M-H	C10H20O2	40	4.24	-0.741269	http://nonlinear.com/redirect/outbound?p=chemspider&param=15807	heptyl propanoate	171.139	1.93845
1.94_171.1389m/z	CSID15988	M-H	C10H20O2	40	4.24	-0.741269	http://nonlinear.com/redirect/outbound?p=chemspider&param=15988	Hexyl 2-methylpropanoate	171.139	1.93845
1.94_171.1389m/z	CSID16025948	M-H	C10H20O2	40	4.24	-0.741269	http://nonlinear.com/redirect/outbound?p=chemspider&param=16025948	2-Hydroxy-3-decanone	171.139	1.93845
1.94_171.1389m/z	CSID16213	M-H	C10H20O2	39.2	0	-0.741269	http://nonlinear.com/redirect/outbound?p=chemspider&param=16213	2-Methylbutyl 2-methylbutanoate	171.139	1.93845
1.94_171.1389m/z	CSID16570	M-H	C10H20O2	40	4.24	-0.741269	http://nonlinear.com/redirect/outbound?p=chemspider&param=16570	Hexyl butyrate	171.139	1.93845
1.94_171.1389m/z	CSID17356	M-H	C10H20O2	40	4.24	-0.741269	http://nonlinear.com/redirect/outbound?p=chemspider&param=17356	MFCD01723365	171.139	1.93845
1.94_171.1389m/z	CSID18029	M-H	C10H20O2	39.3	0.379	-0.741269	http://nonlinear.com/redirect/outbound?p=chemspider&param=18029	PMD38	171.139	1.93845
1.94_171.1389m/z	CSID19175	M-H	C10H20O2	39.2	0	-0.741269	http://nonlinear.com/redirect/outbound?p=chemspider&param=19175	Heptanal propyleneglycol acetal	171.139	1.93845
1.94_171.1389m/z	CSID199694	M-H	C10H20O2	40	4.23	-0.741269	http://nonlinear.com/redirect/outbound?p=chemspider&param=199694	Propyl heptanoate	171.139	1.93845
1.94_171.1389m/z	CSID19979835	M-H	C10H20O2	39.2	0	-0.741269	http://nonlinear.com/redirect/outbound?p=chemspider&param=19979835	cis-linalool hydrate	171.139	1.93845
1.94_171.1389m/z	CSID202718	M-H	C10H20O2	39.2	0	-0.741269	http://nonlinear.com/redirect/outbound?p=chemspider&param=202718	3-Methylnonanoic acid	171.139	1.93845
1.94_171.1389m/z	CSID21237862	M-H	C10H20O2	40	4.24	-0.741269	http://nonlinear.com/redirect/outbound?p=chemspider&param=21237862	2-Methylnonanoic acid	171.139	1.93845
1.94_171.1389m/z	CSID213054	M-H	C10H20O2	39.2	0	-0.741269	http://nonlinear.com/redirect/outbound?p=chemspider&param=213054	2-Hexanyl butyrate	171.139	1.93845
1.94_171.1389m/z	CSID24607015	M-H	C10H20O2	40	4.24	-0.741269	http://nonlinear.com/redirect/outbound?p=chemspider&param=24607015	3-Hexanyl butyrate	171.139	1.93845
1.94_171.1389m/z	CSID24607051	M-H	C10H20O2	40	4.24	-0.741269	http://nonlinear.com/redirect/outbound?p=chemspider&param=24607051	4-Methyl-2-pentanyl 2-methylpropanoate	171.139	1.93845
1.94_171.1389m/z	CSID24607052	M-H	C10H20O2	40	4.24	-0.741269	http://nonlinear.com/redirect/outbound?p=chemspider&param=24607052	2-Hexanyl 2-methylpropanoate	171.139	1.93845
1.94_171.1389m/z	CSID24607053	M-H	C10H20O2	40	4.24	-0.741269	http://nonlinear.com/redirect/outbound?p=chemspider&param=24607053	3-Hexanyl 2-methylpropanoate	171.139	1.93845
1.94_171.1389m/z	CSID24607180	M-H	C10H20O2	40	4.24	-0.741269	http://nonlinear.com/redirect/outbound?p=chemspider&param=24607180	3-Heptanyl propionate	171.139	1.93845
1.94_171.1389m/z	CSID268493	M-H	C10H20O2	39.3	0.428	-0.741269	http://nonlinear.com/redirect/outbound?p=chemspider&param=268493	2-Cyclohexyl-2-methyl-1,3-propanediol	171.139	1.93845
1.94_171.1389m/z	CSID2863	M-H	C10H20O2	40	4.24	-0.741269	http://nonlinear.com/redirect/outbound?p=chemspider&param=2863	Capric acid	171.139	1.93845
1.94_171.1389m/z	CSID388887	M-H	C10H20O2	39.2	0	-0.741269	http://nonlinear.com/redirect/outbound?p=chemspider&param=388887	(2S,5R)-2-(2-Hydroxy-2-propanyl)-5-methylcyclohexanol	171.139	1.93845
1.94_171.1389m/z	CSID4471754	M-H	C10H20O2	39.2	0	-0.741269	http://nonlinear.com/redirect/outbound?p=chemspider&param=4471754	7-Methylnonanoic acid	171.139	1.93845
1.94_171.1389m/z	CSID4516472	M-H	C10H20O2	39.2	0	-0.741269	http://nonlinear.com/redirect/outbound?p=chemspider&param=4516472	(Z)-1,1-Diethoxyhex-3-ene	171.139	1.93845
1.94_171.1389m/z	CSID4517218	M-H	C10H20O2	40	4.23	-0.741269	http://nonlinear.com/redirect/outbound?p=chemspider&param=4517218	1,1-Diethoxy-2-hexene	171.139	1.93845
1.94_171.1389m/z	CSID4518230	M-H	C10H20O2	39.2	0	-0.741269	http://nonlinear.com/redirect/outbound?p=chemspider&param=4518230	(2E)-1-(1-Ethoxyethoxy)-2-hexene	171.139	1.93845
1.94_171.1389m/z	CSID452863	M-H	C10H20O2	39.2	0	-0.741269	http://nonlinear.com/redirect/outbound?p=chemspider&param=452863	Methyl 4-methyloctanoate	171.139	1.93845
1.94_171.1389m/z	CSID45359	M-H	C10H20O2	39.2	0	-0.741269	http://nonlinear.com/redirect/outbound?p=chemspider&param=45359	Isooctyl acetate	171.139	1.93845
1.94_171.1389m/z	CSID453868	M-H	C10H20O2	39.2	0	-0.741269	http://nonlinear.com/redirect/outbound?p=chemspider&param=453868	3-Methylbutyl 2-methylbutanoate	171.139	1.93845
1.94_171.1389m/z	CSID454194	M-H	C10H20O2	40	4.23	-0.741269	http://nonlinear.com/redirect/outbound?p=chemspider&param=454194	Isopropyl heptanoate	171.139	1.93845
1.94_171.1389m/z	CSID454668	M-H	C10H20O2	39.2	0	-0.741269	http://nonlinear.com/redirect/outbound?p=chemspider&param=454668	(±)-3-Octyl acetate	171.139	1.93845
1.94_171.1389m/z	CSID456980	M-H	C10H20O2	39.2	0	-0.741269	http://nonlinear.com/redirect/outbound?p=chemspider&param=456980	(1S,3R,4R)-p-Menthane-1,3-diol	171.139	1.93845
1.94_171.1389m/z	CSID4576467	M-H	C10H20O2	39.2	0	-0.741269	http://nonlinear.com/redirect/outbound?p=chemspider&param=4576467	(Z)-1-(1-Ethoxyethoxy)-3-hexene	171.139	1.93845
1.94_171.1389m/z	CSID461457	M-H	C10H20O2	39.2	0	-0.741269	http://nonlinear.com/redirect/outbound?p=chemspider&param=461457	2-Pentanyl 3-methylbutanoate	171.139	1.93845
1.94_171.1389m/z	CSID461895	M-H	C10H20O2	39.2	0	-0.741269	http://nonlinear.com/redirect/outbound?p=chemspider&param=461895	4-Hydroxymenthol	171.139	1.93845
1.94_171.1389m/z	CSID478089	M-H	C10H20O2	39.2	0	-0.741269	http://nonlinear.com/redirect/outbound?p=chemspider&param=478089	3-Methyl-3-[(3-methyl-3-butenyl)oxy]-1-butanol	171.139	1.93845
1.94_171.1389m/z	CSID479566	M-H	C10H20O2	39.2	0	-0.741269	http://nonlinear.com/redirect/outbound?p=chemspider&param=479566	2-Methylpentyl butyrate	171.139	1.93845
1.94_171.1389m/z	CSID484204	M-H	C10H20O2	39.3	0.379	-0.741269	http://nonlinear.com/redirect/outbound?p=chemspider&param=484204	p-Menthane-3,8-diol	171.139	1.93845
1.94_171.1389m/z	CSID4946706	M-H	C10H20O2	39.2	0	-0.741269	http://nonlinear.com/redirect/outbound?p=chemspider&param=4946706	(2E)-3,7-Dimethyl-2-octene-1,8-diol	171.139	1.93845
1.94_171.1389m/z	CSID55713	M-H	C10H20O2	40	4.24	-0.741269	http://nonlinear.com/redirect/outbound?p=chemspider&param=55713	4-Ethyloctanoic acid	171.139	1.93845
1.94_171.1389m/z	CSID55851	M-H	C10H20O2	39.2	0	-0.741269	http://nonlinear.com/redirect/outbound?p=chemspider&param=55851	4-Methylnonanoic acid	171.139	1.93845
1.94_171.1389m/z	CSID56216	M-H	C10H20O2	40	4.24	-0.741269	http://nonlinear.com/redirect/outbound?p=chemspider&param=56216	Pentyl pentanoate	171.139	1.93845
1.94_171.1389m/z	CSID56226	M-H	C10H20O2	39.2	0	-0.741269	http://nonlinear.com/redirect/outbound?p=chemspider&param=56226	2-Methylbutyl 3-methylbutanoate	171.139	1.93845
1.94_171.1389m/z	CSID56572	M-H	C10H20O2	39.2	0	-0.741269	http://nonlinear.com/redirect/outbound?p=chemspider&param=56572	NEO-DECANOIC ACID	171.139	1.93845
1.94_171.1389m/z	CSID56580	M-H	C10H20O2	40	4.24	-0.741269	http://nonlinear.com/redirect/outbound?p=chemspider&param=56580	MFCD00128235	171.139	1.93845
1.94_171.1389m/z	CSID6399	M-H	C10H20O2	39.3	0.428	-0.741269	http://nonlinear.com/redirect/outbound?p=chemspider&param=6399	trans-p-Menthane-1,8-diol	171.139	1.93845
1.94_171.1389m/z	CSID67464	M-H	C10H20O2	40	4.24	-0.741269	http://nonlinear.com/redirect/outbound?p=chemspider&param=67464	3-Methylbutyl pentanoate	171.139	1.93845
1.94_171.1389m/z	CSID70445	M-H	C10H20O2	40	4.24	-0.741269	http://nonlinear.com/redirect/outbound?p=chemspider&param=70445	2-Heptyl-1,3-dioxolane	171.139	1.93845
1.94_171.1389m/z	CSID71143	M-H	C10H20O2	40	4.24	-0.741269	http://nonlinear.com/redirect/outbound?p=chemspider&param=71143	butyl 2-ethylbutyrate	171.139	1.93845
1.94_171.1389m/z	CSID7353	M-H	C10H20O2	40	4.24	-0.741269	http://nonlinear.com/redirect/outbound?p=chemspider&param=7353	AH5600000	171.139	1.93845
1.94_171.1389m/z	CSID7487	M-H	C10H20O2	40	4.24	-0.741269	http://nonlinear.com/redirect/outbound?p=chemspider&param=7487	2-Methylpropyl hexanoate	171.139	1.93845
1.94_171.1389m/z	CSID7511	M-H	C10H20O2	40	4.24	-0.741269	http://nonlinear.com/redirect/outbound?p=chemspider&param=7511	Ethyl octanoate	171.139	1.93845
1.94_171.1389m/z	CSID7600	M-H	C10H20O2	39.2	0	-0.741269	http://nonlinear.com/redirect/outbound?p=chemspider&param=7600	7-Hydroxy-3,7-dimethyloctanal	171.139	1.93845
1.94_171.1389m/z	CSID7872	M-H	C10H20O2	40	4.24	-0.741269	http://nonlinear.com/redirect/outbound?p=chemspider&param=7872	Octyl acetate	171.139	1.93845
1.94_171.1389m/z	CSID7969738	M-H	C10H20O2	39.2	0	-0.741269	http://nonlinear.com/redirect/outbound?p=chemspider&param=7969738	2-(1-hydroxyprop-2-yl)-5-methylcyclohexanol	171.139	1.93845
1.94_171.1389m/z	CSID81974	M-H	C10H20O2	39.2	0	-0.741269	http://nonlinear.com/redirect/outbound?p=chemspider&param=81974	3,7-Dimethyl-7-octene-1,6-diol	171.139	1.93845
1.94_171.1389m/z	CSID86247	M-H	C10H20O2	40	4.24	-0.741269	http://nonlinear.com/redirect/outbound?p=chemspider&param=86247	Isobutyl 2-ethylbutanoate	171.139	1.93845
1.94_171.1389m/z	CSID86646	M-H	C10H20O2	40	4.24	-0.741269	http://nonlinear.com/redirect/outbound?p=chemspider&param=86646	Pentyl 3-methylbutanoate	171.139	1.93845
1.94_171.1389m/z	CSID8830141	M-H	C10H20O2	39.2	0	-0.741269	http://nonlinear.com/redirect/outbound?p=chemspider&param=8830141	(2S)-2-Ethylhexyl acetate	171.139	1.93845
1.94_171.1389m/z	CSID88460	M-H	C10H20O2	39.2	0	-0.741269	http://nonlinear.com/redirect/outbound?p=chemspider&param=88460	2-Acetoxyoctane	171.139	1.93845
1.94_171.1389m/z	CSID88922	M-H	C10H20O2	39.2	0	-0.741269	http://nonlinear.com/redirect/outbound?p=chemspider&param=88922	3,7-Dimethyl-6,7-epoxyoctan-1-ol	171.139	1.93845
1.94_171.1389m/z	CSID9052874	M-H	C10H20O2	39.2	0	-0.741269	http://nonlinear.com/redirect/outbound?p=chemspider&param=9052874	(6S)-2,6-Dimethyl-7-octene-2,3-diol	171.139	1.93845
1.94_171.1389m/z	CSID91898	M-H	C10H20O2	39.2	0	-0.741269	http://nonlinear.com/redirect/outbound?p=chemspider&param=91898	2-[2-(Hydroxymethyl)-3-methylcyclopentyl]-1-propanol	171.139	1.93845
1.94_171.1389m/z	CSID9227278	M-H	C10H20O2	39.2	0	-0.741269	http://nonlinear.com/redirect/outbound?p=chemspider&param=9227278	(5E)-3,7-Dimethyl-5-octene-1,7-diol	171.139	1.93845
1.94_171.1389m/z	CSID9259492	M-H	C10H20O2	39.2	0	-0.741269	http://nonlinear.com/redirect/outbound?p=chemspider&param=9259492	Hexanal butane-2,3-diol acetal	171.139	1.93845
1.94_171.1389m/z	CSID9280962	M-H	C10H20O2	39.2	0	-0.741269	http://nonlinear.com/redirect/outbound?p=chemspider&param=9280962	Acetaldehyde 1,3-octanediol acetal	171.139	1.93845
1.94_171.1389m/z	CSID92970	M-H	C10H20O2	39.2	0	-0.741269	http://nonlinear.com/redirect/outbound?p=chemspider&param=92970	Ethyl 2-ethylhexanoate	171.139	1.93845
1.94_171.1389m/z	CSID9312702	M-H	C10H20O2	39.2	0	-0.741269	http://nonlinear.com/redirect/outbound?p=chemspider&param=9312702	(1S,2S,5R)-2-[(2S)-1-Hydroxy-2-propanyl]-5-methylcyclohexanol	171.139	1.93845
1.94_171.1389m/z	CSID9427301	M-H	C10H20O2	39.2	0	-0.741269	http://nonlinear.com/redirect/outbound?p=chemspider&param=9427301	(1R,2S,5R)-2-[(2R)-1-Hydroxy-2-propanyl]-5-methylcyclohexanol	171.139	1.93845
1.94_171.1389m/z	CSID9587535	M-H	C10H20O2	39.2	0	-0.741269	http://nonlinear.com/redirect/outbound?p=chemspider&param=9587535	(3R,5S,6R)-6-Hydroxy-3,5-dimethyl-2-octanone	171.139	1.93845
1.94_171.1389m/z	CSID96335	M-H	C10H20O2	39.2	0	-0.741269	http://nonlinear.com/redirect/outbound?p=chemspider&param=96335	Amyl 2-methylbutyrate	171.139	1.93845
1.94_171.1389m/z	CSID96446	M-H	C10H20O2	39.2	0	-0.741269	http://nonlinear.com/redirect/outbound?p=chemspider&param=96446	(1R,2S,3S,4R)-p-Menthane-2,3-diol	171.139	1.93845
1.94_171.1389m/z	CSID96538	M-H	C10H20O2	39.2	0	-0.741269	http://nonlinear.com/redirect/outbound?p=chemspider&param=96538	2-(3-Heptanyl)-1,3-dioxolane	171.139	1.93845
1.94_171.1389m/z	CSID9688620	M-H	C10H20O2	39.2	0	-0.741269	http://nonlinear.com/redirect/outbound?p=chemspider&param=9688620	4-(2-Methyl-2-propanyl)-1,2-cyclohexanediol	171.139	1.93845
1.95_239.1486m/z	CSID56318	M+H	C10H22O6	41.1	11	-1.36036	http://nonlinear.com/redirect/outbound?p=chemspider&param=56318	RZ2670000	239.149	1.9486
1.95_330.1365m/z	CSID150606	M+H	C18H19ClN3O	33.8	0	-0.740702	http://nonlinear.com/redirect/outbound?p=chemspider&param=150606	Galdansetron hydrochloride	330.137	1.94518
1.95_330.1365m/z	CSID157063	M+H	C18H19ClN3O	33.8	0	-0.740702	http://nonlinear.com/redirect/outbound?p=chemspider&param=157063	Fabesetron hydrochloride	330.137	1.94518
1.95_330.1365m/z	CSID4932269	M+H	C15H23NO5S	37.7	0	-1.3909	http://nonlinear.com/redirect/outbound?p=chemspider&param=4932269	25I8391P98	330.137	1.94518
1.95_330.1365m/z	CSID61903	M+H	C18H20ClN3O	33.8	0	-0.740702	http://nonlinear.com/redirect/outbound?p=chemspider&param=61903	Ondansetron Hydrochloride	330.137	1.94518
1.95_330.1365m/z	CSID8106610	M+H	C18H20ClN3O	33.8	0	-0.740702	http://nonlinear.com/redirect/outbound?p=chemspider&param=8106610	2-Chloro-5-{[(2S)-1-methyl-2-pyrrolidinyl]methoxy}-3-[(E)-2-(4-pyridinyl)vinyl]pyridine	330.137	1.94518
1.95_330.1365m/z	CSID8124995	M+H	C18H20ClN3O	33.8	0	-0.740702	http://nonlinear.com/redirect/outbound?p=chemspider&param=8124995	Fabesetron hydrochloride	330.137	1.94518
1.95_383.3304m/z	CSID10128457	M+H	C27H42O	44.7	31.6	-1.17514	http://nonlinear.com/redirect/outbound?p=chemspider&param=10128457	Cholesta-3,5-dien-7-one	383.33	1.94518
1.95_383.3304m/z	CSID10806	M+H	C27H42O	38.4	0	-1.17514	http://nonlinear.com/redirect/outbound?p=chemspider&param=10806	Cholesta-3,5-dien-7-one	383.33	1.94518
1.95_383.3304m/z	CSID144361	M+H	C27H42O	38.4	0	-1.17514	http://nonlinear.com/redirect/outbound?p=chemspider&param=144361	1,4-cholestadien-3-one	383.33	1.94518
1.95_383.3304m/z	CSID14783759	M+H	C27H42O	51.7	66.8	-1.17514	http://nonlinear.com/redirect/outbound?p=chemspider&param=14783759	(22E)-Cholesta-5,7,22-trien-3-ol	383.33	1.94518
1.95_383.3304m/z	CSID149584	M+H	C27H42O	38.4	0	-1.17514	http://nonlinear.com/redirect/outbound?p=chemspider&param=149584	Cholesta-5,7,9(11)-trien-3.beta.-ol	383.33	1.94518
1.95_383.3304m/z	CSID20059532	M+H	C27H42O	48.3	49.7	-1.17514	http://nonlinear.com/redirect/outbound?p=chemspider&param=20059532	zymosterol intermediate 2	383.33	1.94518
1.95_383.3304m/z	CSID2299095	M+H	C27H42O	38.4	0	-1.17514	http://nonlinear.com/redirect/outbound?p=chemspider&param=2299095	Cholesta-4,6-dien-3-one	383.33	1.94518
1.95_383.3304m/z	CSID2339587	M+H	C27H42O	38.4	0	-1.17514	http://nonlinear.com/redirect/outbound?p=chemspider&param=2339587	Cholesta-4,7-dien-3-one	383.33	1.94518
1.95_383.3304m/z	CSID389458	M+H	C27H42O	51.8	67	-1.17514	http://nonlinear.com/redirect/outbound?p=chemspider&param=389458	7-Dehydrodesmosterol	383.33	1.94518
1.95_383.3304m/z	CSID4292297	M+H	C27H42O	38.4	0	-1.17514	http://nonlinear.com/redirect/outbound?p=chemspider&param=4292297	Cholesta-5,7,24-trien-3-ol	383.33	1.94518
1.95_383.3304m/z	CSID4446721	M+H	C27H42O	38.4	0	-1.17514	http://nonlinear.com/redirect/outbound?p=chemspider&param=4446721	3,5-cholestadien-7-one	383.33	1.94518
1.95_383.3304m/z	CSID470655	M+H	C27H42O	38.4	0	-1.17514	http://nonlinear.com/redirect/outbound?p=chemspider&param=470655	24-Methyl-19-norcholesta-5(10),6,8-trien-3-ol	383.33	1.94518
1.95_383.3304m/z	CSID4945195	M+H	C27H42O	38.4	0	-1.17514	http://nonlinear.com/redirect/outbound?p=chemspider&param=4945195	Cholesta-5,7,22-trien-3-.beta.-ol	383.33	1.94518
1.95_383.3304m/z	CSID4952649	M+H	C27H42O	38.4	0	-1.17514	http://nonlinear.com/redirect/outbound?p=chemspider&param=4952649	(3beta,22E)-Cholesta-5,22,24-trien-3-ol	383.33	1.94518
1.95_383.3304m/z	CSID530937	M+H	C27H42O	38.4	0	-1.17514	http://nonlinear.com/redirect/outbound?p=chemspider&param=530937	Cholesta-5,7,9(11)-trien-3-ol	383.33	1.94518
1.95_383.3304m/z	CSID570846	M+H	C27H42O	38.4	0	-1.17514	http://nonlinear.com/redirect/outbound?p=chemspider&param=570846	Cholesta-8,24-dien-3-one	383.33	1.94518
1.95_383.3304m/z	CSID58837313	M+H	C27H42O	48.3	49.7	-1.17514	http://nonlinear.com/redirect/outbound?p=chemspider&param=58837313	(5alpha)-Cholesta-7,24-dien-3-one	383.33	1.94518
1.95_383.3304m/z	CSID58837785	M+H	C27H42O	50.9	62.5	-1.17514	http://nonlinear.com/redirect/outbound?p=chemspider&param=58837785	(3beta,5alpha)-26,27-Cyclocholesta-8,24-dien-3-ol	383.33	1.94518
1.97_179.0637m/z	CSID109806	M+H	C9H10N2S	38.2	0	-0.348579	http://nonlinear.com/redirect/outbound?p=chemspider&param=109806	1,3-Dimethyl-1,3-dihydro-2H-benzimidazole-2-thione	179.064	1.96897
1.97_179.0637m/z	CSID11587769	M+H	C9H10N2S	38.4	1.1	-0.348579	http://nonlinear.com/redirect/outbound?p=chemspider&param=11587769	2-(4-Isothiocyanatophenyl)ethanamine	179.064	1.96897
1.97_179.0637m/z	CSID216703	M+H	C9H10N2S	38.2	0	-0.348579	http://nonlinear.com/redirect/outbound?p=chemspider&param=216703	1H-Benzimidazole-2-ethanethiol(9CI)	179.064	1.96897
1.97_179.0637m/z	CSID629280	M+H	C9H10N2S	38.2	0	-0.348579	http://nonlinear.com/redirect/outbound?p=chemspider&param=629280	2-Ethylsulfanyl-1H-benzoimidazole	179.064	1.96897
1.97_179.0637m/z	CSID65065	M+H	C9H10N2S	43.7	27.6	-0.348579	http://nonlinear.com/redirect/outbound?p=chemspider&param=65065	Etisazole	179.064	1.96897
1.97_179.0637m/z	CSID830130	M+H	C9H10N2S	38.2	0	-0.348579	http://nonlinear.com/redirect/outbound?p=chemspider&param=830130	2-[(Methylsulfanyl)methyl]-1H-benzimidazole	179.064	1.96897
1.97_179.0637m/z	CSID8551412	M+H	C9H10N2S	38.2	0	-0.348579	http://nonlinear.com/redirect/outbound?p=chemspider&param=8551412	2-(1,2-Benzothiazol-3-yl)ethanamine	179.064	1.96897
1.97_272.1853m/z	CSID18516193	M+H	C14H25NO4	39.4	3.34	-1.31262	http://nonlinear.com/redirect/outbound?p=chemspider&param=18516193	N-(tert-Butoxycarbonyl)-N-cyclohexyl-L-alanine	272.185	1.96897
1.97_272.1853m/z	CSID21176430	M+H	C14H25NO4	39.4	3.34	-1.31262	http://nonlinear.com/redirect/outbound?p=chemspider&param=21176430	(2S,4S)-1-tert-butoxycarbonyl-4-tert-butyl-pyrrolidine-2-carboxylic acid	272.185	1.96897
1.97_272.1853m/z	CSID9120779	M+H	C14H25NO4	40.8	10.2	-1.31262	http://nonlinear.com/redirect/outbound?p=chemspider&param=9120779	Dimethyl (2,2,6,6-tetramethyl-1-piperidinyl)malonate	272.185	1.96897
1.97_272.1853m/z	CSID9696680	M+H	C14H25NO4	38.7	0	-1.31262	http://nonlinear.com/redirect/outbound?p=chemspider&param=9696680	MFCD28016586	272.185	1.96897
1.97_454.2657m/z	CSID16627852	M+H	C21H35N5O6	39.8	8	-0.649494	http://nonlinear.com/redirect/outbound?p=chemspider&param=16627852	gln-ile-pro-pro	454.266	1.96897
1.97_454.2657m/z	CSID16628250	M+H	C21H35N5O6	39.8	8	-0.649494	http://nonlinear.com/redirect/outbound?p=chemspider&param=16628250	gln-leu-pro-pro	454.266	1.96897
1.97_454.2657m/z	CSID16629750	M+H	C21H35N5O6	42	19.1	-0.649494	http://nonlinear.com/redirect/outbound?p=chemspider&param=16629750	gln-pro-ile-pro	454.266	1.96897
1.97_454.2657m/z	CSID16629770	M+H	C21H35N5O6	42	19.1	-0.649494	http://nonlinear.com/redirect/outbound?p=chemspider&param=16629770	gln-pro-leu-pro	454.266	1.96897
1.97_454.2657m/z	CSID16629845	M+H	C21H35N5O6	41.7	17.7	-0.649494	http://nonlinear.com/redirect/outbound?p=chemspider&param=16629845	gln-pro-pro-ile	454.266	1.96897
1.97_454.2657m/z	CSID16629846	M+H	C21H35N5O6	41.7	17.7	-0.649494	http://nonlinear.com/redirect/outbound?p=chemspider&param=16629846	gln-pro-pro-leu	454.266	1.96897
1.97_454.2657m/z	CSID16650556	M+H	C21H35N5O6	42.5	21.3	-0.649494	http://nonlinear.com/redirect/outbound?p=chemspider&param=16650556	ile-gln-pro-pro	454.266	1.96897
1.97_454.2657m/z	CSID16653596	M+H	C21H35N5O6	41.9	18.7	-0.649494	http://nonlinear.com/redirect/outbound?p=chemspider&param=16653596	ile-pro-gln-pro	454.266	1.96897
1.97_454.2657m/z	CSID16653748	M+H	C21H35N5O6	41.7	17.7	-0.649494	http://nonlinear.com/redirect/outbound?p=chemspider&param=16653748	ile-pro-pro-gln	454.266	1.96897
1.97_454.2657m/z	CSID16658545	M+H	C21H35N5O6	42.5	21.3	-0.649494	http://nonlinear.com/redirect/outbound?p=chemspider&param=16658545	leu-gln-pro-pro	454.266	1.96897
1.97_454.2657m/z	CSID16661569	M+H	C21H35N5O6	41.9	18.7	-0.649494	http://nonlinear.com/redirect/outbound?p=chemspider&param=16661569	leu-pro-gln-pro	454.266	1.96897
1.97_454.2657m/z	CSID16661721	M+H	C21H35N5O6	41.7	17.7	-0.649494	http://nonlinear.com/redirect/outbound?p=chemspider&param=16661721	leu-pro-pro-gln	454.266	1.96897
1.97_454.2657m/z	CSID16690321	M+H	C21H35N5O6	42.8	22.9	-0.649494	http://nonlinear.com/redirect/outbound?p=chemspider&param=16690321	pro-gln-ile-pro	454.266	1.96897
1.97_454.2657m/z	CSID16690341	M+H	C21H35N5O6	42.8	22.9	-0.649494	http://nonlinear.com/redirect/outbound?p=chemspider&param=16690341	pro-gln-leu-pro	454.266	1.96897
1.97_454.2657m/z	CSID16690416	M+H	C21H35N5O6	42.5	21.5	-0.649494	http://nonlinear.com/redirect/outbound?p=chemspider&param=16690416	pro-gln-pro-ile	454.266	1.96897
1.97_454.2657m/z	CSID16690417	M+H	C21H35N5O6	42.5	21.5	-0.649494	http://nonlinear.com/redirect/outbound?p=chemspider&param=16690417	pro-gln-pro-leu	454.266	1.96897
1.97_454.2657m/z	CSID16691456	M+H	C21H35N5O6	42.3	20.6	-0.649494	http://nonlinear.com/redirect/outbound?p=chemspider&param=16691456	pro-ile-gln-pro	454.266	1.96897
1.97_454.2657m/z	CSID16691608	M+H	C21H35N5O6	42.1	19.5	-0.649494	http://nonlinear.com/redirect/outbound?p=chemspider&param=16691608	pro-ile-pro-gln	454.266	1.96897
1.97_454.2657m/z	CSID16691856	M+H	C21H35N5O6	42.3	20.6	-0.649494	http://nonlinear.com/redirect/outbound?p=chemspider&param=16691856	pro-leu-gln-pro	454.266	1.96897
1.97_454.2657m/z	CSID16692007	M+H	C21H35N5O6	42.1	19.5	-0.649494	http://nonlinear.com/redirect/outbound?p=chemspider&param=16692007	pro-leu-pro-gln	454.266	1.96897
1.97_454.2657m/z	CSID16693444	M+H	C21H35N5O6	45	34.2	-0.649494	http://nonlinear.com/redirect/outbound?p=chemspider&param=16693444	pro-pro-gln-ile	454.266	1.96897
1.97_454.2657m/z	CSID16693445	M+H	C21H35N5O6	45	34.2	-0.649494	http://nonlinear.com/redirect/outbound?p=chemspider&param=16693445	pro-pro-gln-leu	454.266	1.96897
1.97_454.2657m/z	CSID16693501	M+H	C21H35N5O6	45	34.2	-0.649494	http://nonlinear.com/redirect/outbound?p=chemspider&param=16693501	pro-pro-ile-gln	454.266	1.96897
1.97_454.2657m/z	CSID16693521	M+H	C21H35N5O6	45	34.2	-0.649494	http://nonlinear.com/redirect/outbound?p=chemspider&param=16693521	pro-pro-leu-gln	454.266	1.96897
1.97_617.3301m/z	CSID10773542	M-H	C30H46N6O8	42.2	15.4	-0.529845	http://nonlinear.com/redirect/outbound?p=chemspider&param=10773542	N-[(5-Methyl-1,2-oxazol-3-yl)carbonyl]alanylvalyl-N-[(3E)-5-ethoxy-5-oxo-1-(2-oxo-3-pyrrolidinyl)-3-penten-2-yl]leucinamide	617.33	1.96728
1.97_619.3448m/z	CSID10773542	M+H	C30H46N6O8	38.9	2.19	-0.275707	http://nonlinear.com/redirect/outbound?p=chemspider&param=10773542	N-[(5-Methyl-1,2-oxazol-3-yl)carbonyl]alanylvalyl-N-[(3E)-5-ethoxy-5-oxo-1-(2-oxo-3-pyrrolidinyl)-3-penten-2-yl]leucinamide	619.345	1.96897
1.98_72.0808m/z	CSID10677453	M+H	C4H9N	49.2	49	0.362591	http://nonlinear.com/redirect/outbound?p=chemspider&param=10677453	2-Methyl-1-propen-1-amine	72.0808	1.97808
1.98_72.0808m/z	CSID122352	M+H	C4H9N	43.3	19.6	0.362591	http://nonlinear.com/redirect/outbound?p=chemspider&param=122352	N-Methyl-2-propanimine	72.0808	1.97808
1.98_72.0808m/z	CSID132981	M+H	C4H9N	43.2	19.5	0.362591	http://nonlinear.com/redirect/outbound?p=chemspider&param=132981	1-Ethylaziridine	72.0808	1.97808
1.98_72.0808m/z	CSID13516126	M+H	C4H9N	47.2	39.4	0.362591	http://nonlinear.com/redirect/outbound?p=chemspider&param=13516126	2-Butanimine	72.0808	1.97808
1.98_72.0808m/z	CSID16419	M+H	C4H9N	39.4	0	0.362591	http://nonlinear.com/redirect/outbound?p=chemspider&param=16419	2-Ethylaziridine	72.0808	1.97808
1.98_72.0808m/z	CSID197683	M+H	C4H9N	47.2	39.4	0.362591	http://nonlinear.com/redirect/outbound?p=chemspider&param=197683	2,2-dimethylaziridine	72.0808	1.97808
1.98_72.0808m/z	CSID21171177	M+H	C4H9N	43.3	19.6	0.362591	http://nonlinear.com/redirect/outbound?p=chemspider&param=21171177	1098387	72.0808	1.97808
1.98_72.0808m/z	CSID29008	M+H	C4H9N	47	38.3	0.362591	http://nonlinear.com/redirect/outbound?p=chemspider&param=29008	Pyrrolidine	72.0808	1.97808
1.98_72.0808m/z	CSID391842	M+H	C4H9N	49	48.2	0.362591	http://nonlinear.com/redirect/outbound?p=chemspider&param=391842	3-Buten-1-amine	72.0808	1.97808
1.98_72.0808m/z	CSID455177	M+H	C4H9N	43.3	19.6	0.362591	http://nonlinear.com/redirect/outbound?p=chemspider&param=455177	N,N-Dimethylethenamine	72.0808	1.97808
1.98_72.0808m/z	CSID47170	M+H	C4H9N	39.4	0	0.362591	http://nonlinear.com/redirect/outbound?p=chemspider&param=47170	2,3-Dimethylaziridine	72.0808	1.97808
1.98_72.0808m/z	CSID474055	M+H	C4H9N	39.4	0	0.362591	http://nonlinear.com/redirect/outbound?p=chemspider&param=474055	1,2-Dimethylaziridine	72.0808	1.97808
1.98_72.0808m/z	CSID68166	M+H	C4H9N	49	48.1	0.362591	http://nonlinear.com/redirect/outbound?p=chemspider&param=68166	Cyclobutanamine	72.0808	1.97808
1.98_72.0808m/z	CSID68625	M+H	C4H9N	49.2	49	0.362591	http://nonlinear.com/redirect/outbound?p=chemspider&param=68625	methallylamine	72.0808	1.97808
1.98_72.0808m/z	CSID9204930	M+H	C4H9N	43.3	19.6	0.362591	http://nonlinear.com/redirect/outbound?p=chemspider&param=9204930	N-Cyclopropylmethylamine	72.0808	1.97808
1.99_157.1232m/z	CSID10015	M-H	C9H18O2	39.1	0	-1.06829	http://nonlinear.com/redirect/outbound?p=chemspider&param=10015	6-Methyloctanoic acid	157.123	1.99117
1.99_157.1232m/z	CSID10428	M-H	C9H18O2	40.9	9.02	-1.06829	http://nonlinear.com/redirect/outbound?p=chemspider&param=10428	Pentyl butanoate	157.123	1.99117
1.99_157.1232m/z	CSID11030	M-H	C9H18O2	40.9	9.02	-1.06829	http://nonlinear.com/redirect/outbound?p=chemspider&param=11030	2-Methylpropyl 3-methylbutanoate	157.123	1.99117
1.99_157.1232m/z	CSID11220157	M-H	C9H18O2	41.8	13.5	-1.06829	http://nonlinear.com/redirect/outbound?p=chemspider&param=11220157	5-Methylhexyl acetate	157.123	1.99117
1.99_157.1232m/z	CSID114793	M-H	C9H18O2	39.1	0	-1.06829	http://nonlinear.com/redirect/outbound?p=chemspider&param=114793	2-Butanone - 2-pentanone (1:1)	157.123	1.99117
1.99_157.1232m/z	CSID11790	M-H	C9H18O2	40.9	9.01	-1.06829	http://nonlinear.com/redirect/outbound?p=chemspider&param=11790	Propyl hexanoate	157.123	1.99117
1.99_157.1232m/z	CSID14231452	M-H	C9H18O2	39.7	2.8	-1.06829	http://nonlinear.com/redirect/outbound?p=chemspider&param=14231452	(2E)-2-Nonene-1,9-diol	157.123	1.99117
1.99_157.1232m/z	CSID142778	M-H	C9H18O2	39.1	0	-1.06829	http://nonlinear.com/redirect/outbound?p=chemspider&param=142778	2-Methylbutyl butyrate	157.123	1.99117
1.99_157.1232m/z	CSID14558	M-H	C9H18O2	39.6	2.33	-1.06829	http://nonlinear.com/redirect/outbound?p=chemspider&param=14558	2-Cyclohexyl-1,3-propanediol	157.123	1.99117
1.99_157.1232m/z	CSID14598	M-H	C9H18O2	39.1	0	-1.06829	http://nonlinear.com/redirect/outbound?p=chemspider&param=14598	4-Methyl-2-pentyl-1,3-dioxolane	157.123	1.99117
1.99_157.1232m/z	CSID15360857	M-H	C9H18O2	40.9	9.02	-1.06829	http://nonlinear.com/redirect/outbound?p=chemspider&param=15360857	3-Octyl formate	157.123	1.99117
1.99_157.1232m/z	CSID15951	M-H	C9H18O2	40.9	9.01	-1.06829	http://nonlinear.com/redirect/outbound?p=chemspider&param=15951	Isopropyl hexanoate	157.123	1.99117
1.99_157.1232m/z	CSID16109729	M-H	C9H18O2	39.7	2.8	-1.06829	http://nonlinear.com/redirect/outbound?p=chemspider&param=16109729	(1E)-1-Nonene-1,9-diol	157.123	1.99117
1.99_157.1232m/z	CSID167997	M-H	C9H18O2	39.1	0	-1.06829	http://nonlinear.com/redirect/outbound?p=chemspider&param=167997	3-Hydroxynonanal	157.123	1.99117
1.99_157.1232m/z	CSID17607	M-H	C9H18O2	39.1	0	-1.06829	http://nonlinear.com/redirect/outbound?p=chemspider&param=17607	2-Propylhexanoic acid	157.123	1.99117
1.99_157.1232m/z	CSID17608	M-H	C9H18O2	39.1	0	-1.06829	http://nonlinear.com/redirect/outbound?p=chemspider&param=17608	xi-2-Ethylheptanoic acid	157.123	1.99117
1.99_157.1232m/z	CSID19292004	M-H	C9H18O2	41.8	13.6	-1.06829	http://nonlinear.com/redirect/outbound?p=chemspider&param=19292004	4-Isopropyl-1,2-cyclohexanediol	157.123	1.99117
1.99_157.1232m/z	CSID204331	M-H	C9H18O2	41.5	11.8	-1.06829	http://nonlinear.com/redirect/outbound?p=chemspider&param=204331	Ethyl 5-methylhexanoate	157.123	1.99117
1.99_157.1232m/z	CSID213047	M-H	C9H18O2	39.7	2.8	-1.06829	http://nonlinear.com/redirect/outbound?p=chemspider&param=213047	1-(3-Hydroxypropyl)cyclohexanol	157.123	1.99117
1.99_157.1232m/z	CSID21379061	M-H	C9H18O2	41.5	11.8	-1.06829	http://nonlinear.com/redirect/outbound?p=chemspider&param=21379061	(2E)-2-Nonene-1,4-diol	157.123	1.99117
1.99_157.1232m/z	CSID24607011	M-H	C9H18O2	40.9	9.02	-1.06829	http://nonlinear.com/redirect/outbound?p=chemspider&param=24607011	3-Hexanyl propionate	157.123	1.99117
1.99_157.1232m/z	CSID31022	M-H	C9H18O2	41.3	11	-1.06829	http://nonlinear.com/redirect/outbound?p=chemspider&param=31022	Isononanoic acid	157.123	1.99117
1.99_157.1232m/z	CSID33665	M-H	C9H18O2	39.1	0	-1.06829	http://nonlinear.com/redirect/outbound?p=chemspider&param=33665	MFCD00154322	157.123	1.99117
1.99_157.1232m/z	CSID39430	M-H	C9H18O2	39.1	0	-1.06829	http://nonlinear.com/redirect/outbound?p=chemspider&param=39430	1-Methylbutyl butanoate	157.123	1.99117
1.99_157.1232m/z	CSID4471771	M-H	C9H18O2	39.5	1.96	-1.06829	http://nonlinear.com/redirect/outbound?p=chemspider&param=4471771	(6S)-6-Methyloctanoic acid	157.123	1.99117
1.99_157.1232m/z	CSID4515083	M-H	C9H18O2	41.5	11.8	-1.06829	http://nonlinear.com/redirect/outbound?p=chemspider&param=4515083	1-Hydroxy-3-nonanone	157.123	1.99117
1.99_157.1232m/z	CSID453397	M-H	C9H18O2	40.9	9.02	-1.06829	http://nonlinear.com/redirect/outbound?p=chemspider&param=453397	3-Methylbutyl 2-methylpropanoate	157.123	1.99117
1.99_157.1232m/z	CSID453552	M-H	C9H18O2	41.3	11	-1.06829	http://nonlinear.com/redirect/outbound?p=chemspider&param=453552	Methyl 2-propylpentanoate	157.123	1.99117
1.99_157.1232m/z	CSID468059	M-H	C9H18O2	39.7	2.8	-1.06829	http://nonlinear.com/redirect/outbound?p=chemspider&param=468059	9-Hydroxy-2-nonanone	157.123	1.99117
1.99_157.1232m/z	CSID468212	M-H	C9H18O2	39.1	0	-1.06829	http://nonlinear.com/redirect/outbound?p=chemspider&param=468212	3-Heptyl acetate	157.123	1.99117
1.99_157.1232m/z	CSID479591	M-H	C9H18O2	39.1	0	-1.06829	http://nonlinear.com/redirect/outbound?p=chemspider&param=479591	2-Pentanyl 2-methylpropanoate	157.123	1.99117
1.99_157.1232m/z	CSID55084	M-H	C9H18O2	40.9	9.02	-1.06829	http://nonlinear.com/redirect/outbound?p=chemspider&param=55084	Butyl pentanoate	157.123	1.99117
1.99_157.1232m/z	CSID55692	M-H	C9H18O2	40.9	9.02	-1.06829	http://nonlinear.com/redirect/outbound?p=chemspider&param=55692	Butyl 2-methylbutanoate	157.123	1.99117
1.99_157.1232m/z	CSID55926	M-H	C9H18O2	41.3	11	-1.06829	http://nonlinear.com/redirect/outbound?p=chemspider&param=55926	4-Methyloctanoic acid	157.123	1.99117
1.99_157.1232m/z	CSID55979	M-H	C9H18O2	39.1	0	-1.06829	http://nonlinear.com/redirect/outbound?p=chemspider&param=55979	3-(Hydroxymethyl)-2-octanone	157.123	1.99117
1.99_157.1232m/z	CSID59734	M-H	C9H18O2	40.9	9.02	-1.06829	http://nonlinear.com/redirect/outbound?p=chemspider&param=59734	Isobutyl valerate	157.123	1.99117
1.99_157.1232m/z	CSID66955	M-H	C9H18O2	41.8	13.6	-1.06829	http://nonlinear.com/redirect/outbound?p=chemspider&param=66955	2-Hexyl-1,3-dioxolane	157.123	1.99117
1.99_157.1232m/z	CSID68079	M-H	C9H18O2	40.9	9.02	-1.06829	http://nonlinear.com/redirect/outbound?p=chemspider&param=68079	AMYL ISOBUTYRATE	157.123	1.99117
1.99_157.1232m/z	CSID7507	M-H	C9H18O2	40.9	9.02	-1.06829	http://nonlinear.com/redirect/outbound?p=chemspider&param=7507	Isoamyl butyrate	157.123	1.99117
1.99_157.1232m/z	CSID7509	M-H	C9H18O2	41.5	11.8	-1.06829	http://nonlinear.com/redirect/outbound?p=chemspider&param=7509	Oenanthic ether	157.123	1.99117
1.99_157.1232m/z	CSID7693	M-H	C9H18O2	40.9	9.02	-1.06829	http://nonlinear.com/redirect/outbound?p=chemspider&param=7693	Butyl 3-methylbutanoate	157.123	1.99117
1.99_157.1232m/z	CSID7800	M-H	C9H18O2	41.3	11	-1.06829	http://nonlinear.com/redirect/outbound?p=chemspider&param=7800	Methyl caprylate	157.123	1.99117
1.99_157.1232m/z	CSID7866	M-H	C9H18O2	41.3	11	-1.06829	http://nonlinear.com/redirect/outbound?p=chemspider&param=7866	Pelargonic acid	157.123	1.99117
1.99_157.1232m/z	CSID7867	M-H	C9H18O2	41.8	13.5	-1.06829	http://nonlinear.com/redirect/outbound?p=chemspider&param=7867	Heptyl acetate	157.123	1.99117
1.99_157.1232m/z	CSID7884	M-H	C9H18O2	41.3	11	-1.06829	http://nonlinear.com/redirect/outbound?p=chemspider&param=7884	Octyl formate	157.123	1.99117
1.99_157.1232m/z	CSID79806	M-H	C9H18O2	40.9	9.02	-1.06829	http://nonlinear.com/redirect/outbound?p=chemspider&param=79806	Hexyl propionate	157.123	1.99117
1.99_157.1232m/z	CSID82141	M-H	C9H18O2	39.5	1.96	-1.06829	http://nonlinear.com/redirect/outbound?p=chemspider&param=82141	Isononanoic acid	157.123	1.99117
1.99_157.1232m/z	CSID88356	M-H	C9H18O2	39.1	0	-1.06829	http://nonlinear.com/redirect/outbound?p=chemspider&param=88356	2-METHYLBUTYL ISOBUTYRATE	157.123	1.99117
1.99_157.1232m/z	CSID92878	M-H	C9H18O2	39.1	0	-1.06829	http://nonlinear.com/redirect/outbound?p=chemspider&param=92878	isobutyl 2-methylbutyrate	157.123	1.99117
1.99_198.0977m/z	CSID112664	M+H	C7H11N5O2	42.3	22.8	-4.55216	http://nonlinear.com/redirect/outbound?p=chemspider&param=112664	Mononitrosocaffeidine	198.098	1.98805
1.99_198.0977m/z	CSID136189	M+H	C7H11N5O2	37.8	0	-4.55216	http://nonlinear.com/redirect/outbound?p=chemspider&param=136189	N,1-Dimethyl-4-(methylamino)-N-nitroso-1H-imidazole-5-carboxamide	198.098	1.98805
1.99_198.0977m/z	CSID4768628	M+H	C7H11N5O2	39.9	10.7	-4.55216	http://nonlinear.com/redirect/outbound?p=chemspider&param=4768628	Methyl (4E)-4-(3,3-dimethyltriazanylidene)-4H-imidazole-5-carboxylate	198.098	1.98805
1.99_346.1329m/z	CSID13360	M-H	C18H22ClN3O2	33.8	0	0.339172	http://nonlinear.com/redirect/outbound?p=chemspider&param=13360	Carcainium Chloride	346.133	1.98513
1.99_346.1329m/z	CSID21376073	M-H	C18H22ClN3O2	33.8	0	0.339172	http://nonlinear.com/redirect/outbound?p=chemspider&param=21376073	N,N-bis(phenylcarbamoylmethyl)dimethylammonium chloride	346.133	1.98513
1.99_473.2792m/z	CSID16651716	M+H	C22H40N4O5S	43	27.3	0.0604885	http://nonlinear.com/redirect/outbound?p=chemspider&param=16651716	ile-ile-met-pro	473.279	1.98805
1.99_473.2792m/z	CSID16651754	M+H	C22H40N4O5S	40.8	16.3	0.0604885	http://nonlinear.com/redirect/outbound?p=chemspider&param=16651754	ile-ile-pro-met	473.279	1.98805
1.99_473.2792m/z	CSID16652116	M+H	C22H40N4O5S	43	27.3	0.0604885	http://nonlinear.com/redirect/outbound?p=chemspider&param=16652116	ile-leu-met-pro	473.279	1.98805
1.99_473.2792m/z	CSID16652154	M+H	C22H40N4O5S	40.8	16.4	0.0604885	http://nonlinear.com/redirect/outbound?p=chemspider&param=16652154	ile-leu-pro-met	473.279	1.98805
1.99_473.2792m/z	CSID16652856	M+H	C22H40N4O5S	51.7	70.9	0.0604885	http://nonlinear.com/redirect/outbound?p=chemspider&param=16652856	ile-met-ile-pro	473.279	1.98805
1.99_473.2792m/z	CSID16652876	M+H	C22H40N4O5S	51.7	70.9	0.0604885	http://nonlinear.com/redirect/outbound?p=chemspider&param=16652876	ile-met-leu-pro	473.279	1.98805
1.99_473.2792m/z	CSID16652951	M+H	C22H40N4O5S	50.6	65.3	0.0604885	http://nonlinear.com/redirect/outbound?p=chemspider&param=16652951	ile-met-pro-ile	473.279	1.98805
1.99_473.2792m/z	CSID16652952	M+H	C22H40N4O5S	50.6	65.4	0.0604885	http://nonlinear.com/redirect/outbound?p=chemspider&param=16652952	ile-met-pro-leu	473.279	1.98805
1.99_473.2792m/z	CSID16653654	M+H	C22H40N4O5S	43.1	27.9	0.0604885	http://nonlinear.com/redirect/outbound?p=chemspider&param=16653654	ile-pro-ile-met	473.279	1.98805
1.99_473.2792m/z	CSID16653674	M+H	C22H40N4O5S	43.1	27.9	0.0604885	http://nonlinear.com/redirect/outbound?p=chemspider&param=16653674	ile-pro-leu-met	473.279	1.98805
1.99_473.2792m/z	CSID16653711	M+H	C22H40N4O5S	43.1	27.9	0.0604885	http://nonlinear.com/redirect/outbound?p=chemspider&param=16653711	ile-pro-met-ile	473.279	1.98805
1.99_473.2792m/z	CSID16653712	M+H	C22H40N4O5S	43.1	27.9	0.0604885	http://nonlinear.com/redirect/outbound?p=chemspider&param=16653712	ile-pro-met-leu	473.279	1.98805
1.99_473.2792m/z	CSID16659700	M+H	C22H40N4O5S	43	27.3	0.0604885	http://nonlinear.com/redirect/outbound?p=chemspider&param=16659700	leu-ile-met-pro	473.279	1.98805
1.99_473.2792m/z	CSID16659738	M+H	C22H40N4O5S	40.8	16.4	0.0604885	http://nonlinear.com/redirect/outbound?p=chemspider&param=16659738	leu-ile-pro-met	473.279	1.98805
1.99_473.2792m/z	CSID16660094	M+H	C22H40N4O5S	43	27.3	0.0604885	http://nonlinear.com/redirect/outbound?p=chemspider&param=16660094	leu-leu-met-pro	473.279	1.98805
1.99_473.2792m/z	CSID16660132	M+H	C22H40N4O5S	40.8	16.4	0.0604885	http://nonlinear.com/redirect/outbound?p=chemspider&param=16660132	leu-leu-pro-met	473.279	1.98805
1.99_473.2792m/z	CSID16660830	M+H	C22H40N4O5S	51.7	70.9	0.0604885	http://nonlinear.com/redirect/outbound?p=chemspider&param=16660830	leu-met-ile-pro	473.279	1.98805
1.99_473.2792m/z	CSID16660850	M+H	C22H40N4O5S	51.7	70.9	0.0604885	http://nonlinear.com/redirect/outbound?p=chemspider&param=16660850	leu-met-leu-pro	473.279	1.98805
1.99_473.2792m/z	CSID16660925	M+H	C22H40N4O5S	50.6	65.4	0.0604885	http://nonlinear.com/redirect/outbound?p=chemspider&param=16660925	leu-met-pro-ile	473.279	1.98805
1.99_473.2792m/z	CSID16660926	M+H	C22H40N4O5S	50.6	65.4	0.0604885	http://nonlinear.com/redirect/outbound?p=chemspider&param=16660926	leu-met-pro-leu	473.279	1.98805
1.99_473.2792m/z	CSID16661627	M+H	C22H40N4O5S	43.1	27.9	0.0604885	http://nonlinear.com/redirect/outbound?p=chemspider&param=16661627	leu-pro-ile-met	473.279	1.98805
1.99_473.2792m/z	CSID16661647	M+H	C22H40N4O5S	43.1	27.9	0.0604885	http://nonlinear.com/redirect/outbound?p=chemspider&param=16661647	leu-pro-leu-met	473.279	1.98805
1.99_473.2792m/z	CSID16661684	M+H	C22H40N4O5S	43.1	27.9	0.0604885	http://nonlinear.com/redirect/outbound?p=chemspider&param=16661684	leu-pro-met-ile	473.279	1.98805
1.99_473.2792m/z	CSID16661685	M+H	C22H40N4O5S	43.1	27.9	0.0604885	http://nonlinear.com/redirect/outbound?p=chemspider&param=16661685	leu-pro-met-leu	473.279	1.98805
1.99_473.2792m/z	CSID16675569	M+H	C22H40N4O5S	49.9	62.1	0.0604885	http://nonlinear.com/redirect/outbound?p=chemspider&param=16675569	met-ile-ile-pro	473.279	1.98805
1.99_473.2792m/z	CSID16675589	M+H	C22H40N4O5S	50	62.1	0.0604885	http://nonlinear.com/redirect/outbound?p=chemspider&param=16675589	met-ile-leu-pro	473.279	1.98805
1.99_473.2792m/z	CSID16675664	M+H	C22H40N4O5S	48.9	56.8	0.0604885	http://nonlinear.com/redirect/outbound?p=chemspider&param=16675664	met-ile-pro-ile	473.279	1.98805
1.99_473.2792m/z	CSID16675665	M+H	C22H40N4O5S	48.9	56.8	0.0604885	http://nonlinear.com/redirect/outbound?p=chemspider&param=16675665	met-ile-pro-leu	473.279	1.98805
1.99_473.2792m/z	CSID16675969	M+H	C22H40N4O5S	50	62.1	0.0604885	http://nonlinear.com/redirect/outbound?p=chemspider&param=16675969	met-leu-ile-pro	473.279	1.98805
1.99_473.2792m/z	CSID16675989	M+H	C22H40N4O5S	50	62.1	0.0604885	http://nonlinear.com/redirect/outbound?p=chemspider&param=16675989	met-leu-leu-pro	473.279	1.98805
1.99_473.2792m/z	CSID16676063	M+H	C22H40N4O5S	48.9	56.8	0.0604885	http://nonlinear.com/redirect/outbound?p=chemspider&param=16676063	met-leu-pro-ile	473.279	1.98805
1.99_473.2792m/z	CSID16676064	M+H	C22H40N4O5S	48.9	56.8	0.0604885	http://nonlinear.com/redirect/outbound?p=chemspider&param=16676064	met-leu-pro-leu	473.279	1.98805
1.99_473.2792m/z	CSID16677562	M+H	C22H40N4O5S	47.6	50.4	0.0604885	http://nonlinear.com/redirect/outbound?p=chemspider&param=16677562	met-pro-ile-ile	473.279	1.98805
1.99_473.2792m/z	CSID16677563	M+H	C22H40N4O5S	47.6	50.4	0.0604885	http://nonlinear.com/redirect/outbound?p=chemspider&param=16677563	met-pro-ile-leu	473.279	1.98805
1.99_473.2792m/z	CSID16677582	M+H	C22H40N4O5S	47.6	50.4	0.0604885	http://nonlinear.com/redirect/outbound?p=chemspider&param=16677582	met-pro-leu-ile	473.279	1.98805
1.99_473.2792m/z	CSID16677583	M+H	C22H40N4O5S	47.6	50.4	0.0604885	http://nonlinear.com/redirect/outbound?p=chemspider&param=16677583	met-pro-leu-leu	473.279	1.98805
1.99_473.2792m/z	CSID16691514	M+H	C22H40N4O5S	42.8	26.4	0.0604885	http://nonlinear.com/redirect/outbound?p=chemspider&param=16691514	pro-ile-ile-met	473.279	1.98805
1.99_473.2792m/z	CSID16691534	M+H	C22H40N4O5S	42.8	26.4	0.0604885	http://nonlinear.com/redirect/outbound?p=chemspider&param=16691534	pro-ile-leu-met	473.279	1.98805
1.99_473.2792m/z	CSID16691571	M+H	C22H40N4O5S	42.8	26.4	0.0604885	http://nonlinear.com/redirect/outbound?p=chemspider&param=16691571	pro-ile-met-ile	473.279	1.98805
1.99_473.2792m/z	CSID16691572	M+H	C22H40N4O5S	42.8	26.4	0.0604885	http://nonlinear.com/redirect/outbound?p=chemspider&param=16691572	pro-ile-met-leu	473.279	1.98805
1.99_473.2792m/z	CSID16691913	M+H	C22H40N4O5S	42.8	26.4	0.0604885	http://nonlinear.com/redirect/outbound?p=chemspider&param=16691913	pro-leu-ile-met	473.279	1.98805
1.99_473.2792m/z	CSID16691933	M+H	C22H40N4O5S	42.8	26.4	0.0604885	http://nonlinear.com/redirect/outbound?p=chemspider&param=16691933	pro-leu-leu-met	473.279	1.98805
1.99_473.2792m/z	CSID16691970	M+H	C22H40N4O5S	42.8	26.4	0.0604885	http://nonlinear.com/redirect/outbound?p=chemspider&param=16691970	pro-leu-met-ile	473.279	1.98805
1.99_473.2792m/z	CSID16691971	M+H	C22H40N4O5S	42.8	26.4	0.0604885	http://nonlinear.com/redirect/outbound?p=chemspider&param=16691971	pro-leu-met-leu	473.279	1.98805
1.99_473.2792m/z	CSID16692707	M+H	C22H40N4O5S	49.1	58	0.0604885	http://nonlinear.com/redirect/outbound?p=chemspider&param=16692707	pro-met-ile-ile	473.279	1.98805
1.99_473.2792m/z	CSID16692708	M+H	C22H40N4O5S	49.1	58	0.0604885	http://nonlinear.com/redirect/outbound?p=chemspider&param=16692708	pro-met-ile-leu	473.279	1.98805
1.99_473.2792m/z	CSID16692727	M+H	C22H40N4O5S	49.1	58	0.0604885	http://nonlinear.com/redirect/outbound?p=chemspider&param=16692727	pro-met-leu-ile	473.279	1.98805
1.99_473.2792m/z	CSID16692728	M+H	C22H40N4O5S	49.1	58	0.0604885	http://nonlinear.com/redirect/outbound?p=chemspider&param=16692728	pro-met-leu-leu	473.279	1.98805
10.00_154.0263m/z	CSID10702531	M-H	C5H5N3O3	39.6	6.8	2.90309	http://nonlinear.com/redirect/outbound?p=chemspider&param=10702531	4-amino-3-nitropyridin-2-ol	154.026	9.99823
10.00_154.0263m/z	CSID1071104	M-H	C5H5N3O3	38.2	0	2.90309	http://nonlinear.com/redirect/outbound?p=chemspider&param=1071104	N-(2,4-Dioxo-1,2,3,4-tetrahydro-5-pyrimidinyl)formamide	154.026	9.99823
10.00_154.0263m/z	CSID16109199	M-H	C5H5N3O3	39.1	4.65	2.90309	http://nonlinear.com/redirect/outbound?p=chemspider&param=16109199	6-Nitro-2,3-dihydroimidazo[2,1-b][1,3]oxazole	154.026	9.99823
10.00_154.0263m/z	CSID166617	M-H	C5H5N3O3	38.2	0	2.90309	http://nonlinear.com/redirect/outbound?p=chemspider&param=166617	2,3-dihydro-5-nitroimidazo(2,1-b)oxazole	154.026	9.99823
10.00_154.0263m/z	CSID313292	M-H	C5H5N3O3	39.5	6.51	2.90309	http://nonlinear.com/redirect/outbound?p=chemspider&param=313292	2-Methoxy-5-nitropyrimidine	154.026	9.99823
10.00_154.0263m/z	CSID515796	M-H	C5H5N3O3	38.2	0	2.90309	http://nonlinear.com/redirect/outbound?p=chemspider&param=515796	4-Hydroxy-6-oxo-1,6-dihydro-5-pyrimidinecarboxamide	154.026	9.99823
10.00_154.0263m/z	CSID69641	M-H	C5H5N3O3	38.9	3.4	2.90309	http://nonlinear.com/redirect/outbound?p=chemspider&param=69641	760CU98B9K	154.026	9.99823
10.00_154.0263m/z	CSID70852	M-H	C5H5N3O3	39.6	6.69	2.90309	http://nonlinear.com/redirect/outbound?p=chemspider&param=70852	1-Methyl-5-nitro-1H-imidazole-2-carbaldehyde	154.026	9.99823
10.00_154.0263m/z	CSID90705	M-H	C5H5N3O3	38.2	0	2.90309	http://nonlinear.com/redirect/outbound?p=chemspider&param=90705	1-Methyl-2-nitro-1H-imidazole-5-carbaldehyde	154.026	9.99823
10.00_154.0263m/z	CSID9357814	M-H	C5H5N3O3	39.9	8.35	2.90309	http://nonlinear.com/redirect/outbound?p=chemspider&param=9357814	6-amino-5-nitropyridin-2-ol	154.026	9.99823
10.00_81.0448m/z	CSID10707248	M+H	C4H4N2	46.7	37	0.464747	http://nonlinear.com/redirect/outbound?p=chemspider&param=10707248	2-Methylene-2H-imidazole	81.0448	9.99847
10.00_81.0448m/z	CSID13217180	M+H	C4H4N2	46.7	37.1	0.464747	http://nonlinear.com/redirect/outbound?p=chemspider&param=13217180	2H-Pyrrol-2-imine	81.0448	9.99847
10.00_81.0448m/z	CSID21106481	M+H	C4H4N2	46.6	36.3	0.464747	http://nonlinear.com/redirect/outbound?p=chemspider&param=21106481	1,2-Dicyanoethane	81.0448	9.99847
10.00_81.0448m/z	CSID8902	M+H	C4H4N2	47.4	40.4	0.464747	http://nonlinear.com/redirect/outbound?p=chemspider&param=8902	Pyridazine	81.0448	9.99847
10.00_81.0448m/z	CSID8903	M+H	C4H4N2	45.5	31.2	0.464747	http://nonlinear.com/redirect/outbound?p=chemspider&param=8903	Pyrimidine	81.0448	9.99847
10.00_81.0448m/z	CSID8904	M+H	C4H4N2	45.6	31.4	0.464747	http://nonlinear.com/redirect/outbound?p=chemspider&param=8904	Pyrazine	81.0448	9.99847
10.01_123.0665m/z	CSID11417927	M+H	C5H6N4	45.9	36.3	-0.108602	http://nonlinear.com/redirect/outbound?p=chemspider&param=11417927	6,7-Dihydro-1H-purine	123.067	10.0081
10.01_123.0665m/z	CSID166028	M+H	C5H6N4	42.7	20.1	-0.108602	http://nonlinear.com/redirect/outbound?p=chemspider&param=166028	4-Diazo-3,5-dimethyl-4H-pyrazole	123.067	10.0081
10.01_126.0662m/z	CSID10467484	M+H	C5H7N3O	31.9	15.6	-0.041436	http://nonlinear.com/redirect/outbound?p=chemspider&param=10467484	(E)-N-Hydroxy-1-(1-methyl-1H-imidazol-2-yl)methanimine	126.066	10.0081
10.01_126.0662m/z	CSID10746047	M+H	C5H7N3O	31.3	12.4	-0.041436	http://nonlinear.com/redirect/outbound?p=chemspider&param=10746047	N-Methyl-1H-imidazole-2-carboxamide	126.066	10.0081
10.01_126.0662m/z	CSID108831	M+H	C5H7N3O	32.4	18	-0.041436	http://nonlinear.com/redirect/outbound?p=chemspider&param=108831	N-Methylcytosine	126.066	10.0081
10.01_126.0662m/z	CSID123940	M+H	C5H7N3O	32.6	19	-0.041436	http://nonlinear.com/redirect/outbound?p=chemspider&param=123940	3-Methylcytosine	126.066	10.0081
10.01_126.0662m/z	CSID1249413	M+H	C5H7N3O	31.5	13.7	-0.041436	http://nonlinear.com/redirect/outbound?p=chemspider&param=1249413	2-1,3,5TRIAZIN-2-YL-ETHANOL	126.066	10.0081
10.01_126.0662m/z	CSID12819	M+H	C5H7N3O	28.8	0	-0.041436	http://nonlinear.com/redirect/outbound?p=chemspider&param=12819	N-(3-Methyl-1H-pyrazol-1-yl)formamide	126.066	10.0081
10.01_126.0662m/z	CSID141185	M+H	C5H7N3O	30.1	6.35	-0.041436	http://nonlinear.com/redirect/outbound?p=chemspider&param=141185	2-O-Methylcytosine	126.066	10.0081
10.01_126.0662m/z	CSID1478	M+H	C5H7N3O	32.6	18.9	-0.041436	http://nonlinear.com/redirect/outbound?p=chemspider&param=1478	Mecytosine	126.066	10.0081
10.01_126.0662m/z	CSID167862	M+H	C5H7N3O	32.6	19.2	-0.041436	http://nonlinear.com/redirect/outbound?p=chemspider&param=167862	(4-Amino-5-pyrimidinyl)methanol	126.066	10.0081
10.01_126.0662m/z	CSID394246	M+H	C5H7N3O	28.8	0	-0.041436	http://nonlinear.com/redirect/outbound?p=chemspider&param=394246	1-Methyl-1H-imidazole-2-carboxamide	126.066	10.0081
10.01_126.0662m/z	CSID58551	M+H	C5H7N3O	32.5	18.7	-0.041436	http://nonlinear.com/redirect/outbound?p=chemspider&param=58551	5-Methylcytosine	126.066	10.0081
10.01_126.0662m/z	CSID60753	M+H	C5H7N3O	29.8	4.83	-0.041436	http://nonlinear.com/redirect/outbound?p=chemspider&param=60753	4-Methoxy-2-pyrimidinamine	126.066	10.0081
10.01_126.0662m/z	CSID621359	M+H	C5H7N3O	32.4	18.3	-0.041436	http://nonlinear.com/redirect/outbound?p=chemspider&param=621359	2-(1H-Imidazol-1-yl)acetamide	126.066	10.0081
10.01_126.0662m/z	CSID63041	M+H	C5H7N3O	28.8	0	-0.041436	http://nonlinear.com/redirect/outbound?p=chemspider&param=63041	6-amino-2-methylpyrimidin-4-ol	126.066	10.0081
10.01_126.0662m/z	CSID642886	M+H	C5H7N3O	30	6.22	-0.041436	http://nonlinear.com/redirect/outbound?p=chemspider&param=642886	6-methoxypyrimidin-4-amin	126.066	10.0081
10.01_126.0662m/z	CSID71474	M+H	C5H7N3O	32.6	19	-0.041436	http://nonlinear.com/redirect/outbound?p=chemspider&param=71474	methylcytosine	126.066	10.0081
10.01_126.0662m/z	CSID76856	M+H	C5H7N3O	28.8	0	-0.041436	http://nonlinear.com/redirect/outbound?p=chemspider&param=76856	5-Methylisocytosine	126.066	10.0081
10.01_126.0662m/z	CSID8594610	M+H	C5H7N3O	32.6	19.2	-0.041436	http://nonlinear.com/redirect/outbound?p=chemspider&param=8594610	1-Amino-1H-pyrrole-2-carboxamide	126.066	10.0081
10.01_136.0514m/z	CSID10467852	M-H	C6H7N3O	43.4	25.6	-1.39496	http://nonlinear.com/redirect/outbound?p=chemspider&param=10467852	4-AMINO-5-FORMYL-2-METHYLPYRIMIDINE	136.051	10.0057
10.01_136.0514m/z	CSID10641	M-H	C6H7N3O	38.3	0.284	-1.39496	http://nonlinear.com/redirect/outbound?p=chemspider&param=10641	QT1750000	136.051	10.0057
10.01_136.0514m/z	CSID129022	M-H	C6H7N3O	38.3	0.285	-1.39496	http://nonlinear.com/redirect/outbound?p=chemspider&param=129022	2-Nitrosomethylaminopyridine	136.051	10.0057
10.01_136.0514m/z	CSID13445266	M-H	C6H7N3O	42.9	23	-1.39496	http://nonlinear.com/redirect/outbound?p=chemspider&param=13445266	1,4,5,6-Tetrahydro-7H-pyrazolo[3,4-c]pyridin-7-one	136.051	10.0057
10.01_136.0514m/z	CSID13665853	M-H	C6H7N3O	43.4	25.5	-1.39496	http://nonlinear.com/redirect/outbound?p=chemspider&param=13665853	4,6-diaminopyridine-3-carbaldehyde	136.051	10.0057
10.01_136.0514m/z	CSID15727859	M-H	C6H7N3O	43	23.7	-1.39496	http://nonlinear.com/redirect/outbound?p=chemspider&param=15727859	2-(2-Triazen-1-yl)phenol	136.051	10.0057
10.01_136.0514m/z	CSID175523	M-H	C6H7N3O	40.3	10.3	-1.39496	http://nonlinear.com/redirect/outbound?p=chemspider&param=175523	pyridyl urea	136.051	10.0057
10.01_136.0514m/z	CSID19985384	M-H	C6H7N3O	40.4	10.6	-1.39496	http://nonlinear.com/redirect/outbound?p=chemspider&param=19985384	2-Nitrosomethylaminopyridine	136.051	10.0057
10.01_136.0514m/z	CSID224387	M-H	C6H7N3O	38.3	0.284	-1.39496	http://nonlinear.com/redirect/outbound?p=chemspider&param=224387	2-Pyridinecarbohydrazide	136.051	10.0057
10.01_136.0514m/z	CSID2294167	M-H	C6H7N3O	38.3	0	-1.39496	http://nonlinear.com/redirect/outbound?p=chemspider&param=2294167	1-Oxo-3-phenyltriazane	136.051	10.0057
10.01_136.0514m/z	CSID240723	M-H	C6H7N3O	39	3.7	-1.39496	http://nonlinear.com/redirect/outbound?p=chemspider&param=240723	N-(2-Pyrimidinyl)acetamide	136.051	10.0057
10.01_136.0514m/z	CSID3635	M-H	C6H7N3O	38.3	0.284	-1.39496	http://nonlinear.com/redirect/outbound?p=chemspider&param=3635	Isoniazid	136.051	10.0057
10.01_136.0514m/z	CSID442439	M-H	C6H7N3O	40.3	10.3	-1.39496	http://nonlinear.com/redirect/outbound?p=chemspider&param=442439	2-aminonicotinamide	136.051	10.0057
10.01_136.0514m/z	CSID4425181	M-H	C6H7N3O	38.3	0	-1.39496	http://nonlinear.com/redirect/outbound?p=chemspider&param=4425181	4-Amino-1-vinyl-2(1H)-pyrimidinone	136.051	10.0057
10.01_136.0514m/z	CSID9128	M-H	C6H7N3O	40.3	10.3	-1.39496	http://nonlinear.com/redirect/outbound?p=chemspider&param=9128	US4550000	136.051	10.0057
10.01_140.0930m/z	CSID8436640	M+H	C5H9N5	38.5	0	-0.363358	http://nonlinear.com/redirect/outbound?p=chemspider&param=8436640	5-(2-Pyrrolidinyl)-1H-tetrazole	140.093	10.0081
10.02_110.0722m/z	CSID10597401	M-H	C5H9N3	39.4	1.84	-1.10475	http://nonlinear.com/redirect/outbound?p=chemspider&param=10597401	1-Propyl-1H-1,2,3-triazole	110.072	10.0164
10.02_110.0722m/z	CSID10633193	M-H	C5H9N3	46	34.9	-1.10475	http://nonlinear.com/redirect/outbound?p=chemspider&param=10633193	1-(1H-Imidazol-1-yl)ethanamine	110.072	10.0164
10.02_110.0722m/z	CSID11590618	M-H	C5H9N3	45.9	34.5	-1.10475	http://nonlinear.com/redirect/outbound?p=chemspider&param=11590618	1-(1H-Pyrazol-3-yl)ethanamine	110.072	10.0164
10.02_110.0722m/z	CSID117821	M-H	C5H9N3	39.1	0	-1.10475	http://nonlinear.com/redirect/outbound?p=chemspider&param=117821	1,2-Dimethyl-1H-imidazol-5-amine	110.072	10.0164
10.02_110.0722m/z	CSID133448	M-H	C5H9N3	46.7	38.4	-1.10475	http://nonlinear.com/redirect/outbound?p=chemspider&param=133448	2-(1H-Pyrazol-4-yl)ethanamine	110.072	10.0164
10.02_110.0722m/z	CSID19453072	M-H	C5H9N3	46.3	36.3	-1.10475	http://nonlinear.com/redirect/outbound?p=chemspider&param=19453072	1,3-Dimethyl-1,3-dihydro-2H-imidazol-2-imine	110.072	10.0164
10.02_110.0722m/z	CSID2339617	M-H	C5H9N3	47.1	40.5	-1.10475	http://nonlinear.com/redirect/outbound?p=chemspider&param=2339617	2-(2-Aminoethyl)imidazole	110.072	10.0164
10.02_110.0722m/z	CSID380875	M-H	C5H9N3	46.7	38.4	-1.10475	http://nonlinear.com/redirect/outbound?p=chemspider&param=380875	2-(1H-Imidazol-1-yl)ethanamine	110.072	10.0164
10.02_110.0722m/z	CSID71265	M-H	C5H9N3	46.6	37.7	-1.10475	http://nonlinear.com/redirect/outbound?p=chemspider&param=71265	3,5-dimethyl-1H-pyrazol-4-amine	110.072	10.0164
10.02_110.0722m/z	CSID7455	M-H	C5H9N3	47.1	40.4	-1.10475	http://nonlinear.com/redirect/outbound?p=chemspider&param=7455	Betazole	110.072	10.0164
10.02_110.0722m/z	CSID753	M-H	C5H9N3	46.7	38.4	-1.10475	http://nonlinear.com/redirect/outbound?p=chemspider&param=753	Histamine	110.072	10.0164
10.02_110.0722m/z	CSID963217	M-H	C5H9N3	46.7	38.4	-1.10475	http://nonlinear.com/redirect/outbound?p=chemspider&param=963217	2-Pyrazol-1-yl-ethylamine	110.072	10.0164
10.02_136.0878m/z	CSID10466311	M-H	C7H11N3	38.5	0.789	-1.26594	http://nonlinear.com/redirect/outbound?p=chemspider&param=10466311	2,6-Pyridinediyldimethanamine	136.088	10.0164
10.02_136.0878m/z	CSID10664359	M-H	C7H11N3	41.5	16.1	-1.26594	http://nonlinear.com/redirect/outbound?p=chemspider&param=10664359	1-(2-Pyridinyl)-1,2-ethanediamine	136.088	10.0164
10.02_136.0878m/z	CSID11439530	M-H	C7H11N3	38.3	0	-1.26594	http://nonlinear.com/redirect/outbound?p=chemspider&param=11439530	1-Phenylmethanetriamine	136.088	10.0164
10.02_136.0878m/z	CSID13559776	M-H	C7H11N3	42.6	21.4	-1.26594	http://nonlinear.com/redirect/outbound?p=chemspider&param=13559776	5-(Aminomethyl)-3-methyl-2-pyridinamine	136.088	10.0164
10.02_136.0878m/z	CSID137336	M-H	C7H11N3	43.5	25.9	-1.26594	http://nonlinear.com/redirect/outbound?p=chemspider&param=137336	4,5,6,7-Tetrahydro-1H-benzimidazol-5-amine	136.088	10.0164
10.02_136.0878m/z	CSID14076830	M-H	C7H11N3	38.3	0	-1.26594	http://nonlinear.com/redirect/outbound?p=chemspider&param=14076830	PYRIDIN-2-YLETHYL-HYDRAZINE	136.088	10.0164
10.02_136.0878m/z	CSID363278	M-H	C7H11N3	40.4	10.6	-1.26594	http://nonlinear.com/redirect/outbound?p=chemspider&param=363278	N-(2-Pyridinyl)-1,2-ethanediamine	136.088	10.0164
10.02_136.0878m/z	CSID59972	M-H	C7H11N3	38.3	0	-1.26594	http://nonlinear.com/redirect/outbound?p=chemspider&param=59972	2,4,6-triaminotoluene	136.088	10.0164
10.02_136.0878m/z	CSID64309	M-H	C7H11N3	39.1	4.03	-1.26594	http://nonlinear.com/redirect/outbound?p=chemspider&param=64309	isaxonine	136.088	10.0164
10.02_136.0878m/z	CSID7969558	M-H	C7H11N3	38.3	0	-1.26594	http://nonlinear.com/redirect/outbound?p=chemspider&param=7969558	1-[2-(1H-Imidazol-5-yl)cyclopropyl]methanamine	136.088	10.0164
10.02_239.0397m/z	CSID76561	M-H	C12H8N4S	37.5	0	0.00400627	http://nonlinear.com/redirect/outbound?p=chemspider&param=76561	2,5-bis(4-pyridyl)-1,3,4-thiadiazole	239.04	10.0164
10.02_331.1136m/z	CSID10751732	M-H	C25H16O	36.5	0	2.18077	http://nonlinear.com/redirect/outbound?p=chemspider&param=10751732	spiro(fluorene-9,9â€²-xanthene)	331.114	10.0164
10.02_331.1136m/z	CSID167613	M-H	C17H20N2O3S	36.4	0	4.11081	http://nonlinear.com/redirect/outbound?p=chemspider&param=167613	tosifen	331.114	10.0164
10.02_331.1136m/z	CSID20129581	M-H	C17H20N2O3S	36.4	0.0605	4.11081	http://nonlinear.com/redirect/outbound?p=chemspider&param=20129581	phenylalanyl-3-thiaphenylalanine	331.114	10.0164
10.02_331.1136m/z	CSID33207	M-H	C17H20N2O3S	36.4	0	4.11081	http://nonlinear.com/redirect/outbound?p=chemspider&param=33207	3712	331.114	10.0164
10.02_331.1136m/z	CSID35014710	M-H	C13H20N2O8	38.1	0	-3.42561	http://nonlinear.com/redirect/outbound?p=chemspider&param=35014710	shinorine	331.114	10.0164
10.02_93.0457m/z	CSID10008	M-H	C5H6N2	39.2	0	-1.36484	http://nonlinear.com/redirect/outbound?p=chemspider&param=10008	2-AP	93.0457	10.0164
10.02_93.0457m/z	CSID10629884	M-H	C5H6N2	42.5	16.3	-1.36484	http://nonlinear.com/redirect/outbound?p=chemspider&param=10629884	1H-1,3-Diazepine	93.0457	10.0164
10.02_93.0457m/z	CSID10629939	M-H	C5H6N2	42.5	16.2	-1.36484	http://nonlinear.com/redirect/outbound?p=chemspider&param=10629939	1,4-diazepine	93.0457	10.0164
10.02_93.0457m/z	CSID120629	M-H	C5H6N2	42.8	17.8	-1.36484	http://nonlinear.com/redirect/outbound?p=chemspider&param=120629	4-Methylpyridazine	93.0457	10.0164
10.02_93.0457m/z	CSID13270175	M-H	C5H6N2	42.6	16.7	-1.36484	http://nonlinear.com/redirect/outbound?p=chemspider&param=13270175	1-(1H-Pyrrol-2-yl)methanimine	93.0457	10.0164
10.02_93.0457m/z	CSID145874	M-H	C5H6N2	42.6	16.6	-1.36484	http://nonlinear.com/redirect/outbound?p=chemspider&param=145874	diazepine	93.0457	10.0164
10.02_93.0457m/z	CSID1664	M-H	C5H6N2	42.3	15.2	-1.36484	http://nonlinear.com/redirect/outbound?p=chemspider&param=1664	4-Aminopyridine	93.0457	10.0164
10.02_93.0457m/z	CSID17867	M-H	C5H6N2	39.2	0	-1.36484	http://nonlinear.com/redirect/outbound?p=chemspider&param=17867	4-Methylpyrimidine	93.0457	10.0164
10.02_93.0457m/z	CSID21106442	M-H	C5H6N2	42	14	-1.36484	http://nonlinear.com/redirect/outbound?p=chemspider&param=21106442	Glutaronitrile	93.0457	10.0164
10.02_93.0457m/z	CSID21111768	M-H	C5H6N2	42.5	16.2	-1.36484	http://nonlinear.com/redirect/outbound?p=chemspider&param=21111768	3-Pyridinamine	93.0457	10.0164
10.02_93.0457m/z	CSID238406	M-H	C5H6N2	39.9	3.49	-1.36484	http://nonlinear.com/redirect/outbound?p=chemspider&param=238406	4-vinylimidazole	93.0457	10.0164
10.02_93.0457m/z	CSID491069	M-H	C5H6N2	43	18.8	-1.36484	http://nonlinear.com/redirect/outbound?p=chemspider&param=491069	2-Vinylimidazole	93.0457	10.0164
10.02_93.0457m/z	CSID59558	M-H	C5H6N2	40	3.52	-1.36484	http://nonlinear.com/redirect/outbound?p=chemspider&param=59558	1-Vinylimidazole	93.0457	10.0164
10.02_93.0457m/z	CSID66816	M-H	C5H6N2	43.2	19.6	-1.36484	http://nonlinear.com/redirect/outbound?p=chemspider&param=66816	3-Methylpyridazine	93.0457	10.0164
10.02_93.0457m/z	CSID67424	M-H	C5H6N2	39.2	0	-1.36484	http://nonlinear.com/redirect/outbound?p=chemspider&param=67424	5-Methylpyrimidine	93.0457	10.0164
10.02_93.0457m/z	CSID71089	M-H	C5H6N2	42.7	17.4	-1.36484	http://nonlinear.com/redirect/outbound?p=chemspider&param=71089	2-Methylpyrimidine	93.0457	10.0164
10.02_93.0457m/z	CSID7688	M-H	C5H6N2	39.2	0	-1.36484	http://nonlinear.com/redirect/outbound?p=chemspider&param=7688	Methylpyrazine	93.0457	10.0164
10.03_405.0214m/z	CSID8287339	M+H	C8H14N4O11P2	38	0	1.79774	http://nonlinear.com/redirect/outbound?p=chemspider&param=8287339	Ribavirin 5'-diphosphate lithium salt	405.021	10.033
10.03_97.0397m/z	CSID10688530	M+H	C4H4N2O	45.6	34	0.784524	http://nonlinear.com/redirect/outbound?p=chemspider&param=10688530	3(4H)-Pyridazinone	97.0397	10.0279
10.03_97.0397m/z	CSID11320020	M+H	C4H4N2O	45.7	34.8	0.784524	http://nonlinear.com/redirect/outbound?p=chemspider&param=11320020	4-Methyl-2H-imidazol-2-one	97.0397	10.0279
10.03_97.0397m/z	CSID11603170	M+H	C4H4N2O	45.7	34.6	0.784524	http://nonlinear.com/redirect/outbound?p=chemspider&param=11603170	2-Methyl-4H-imidazol-4-one	97.0397	10.0279
10.03_97.0397m/z	CSID120731	M+H	C4H4N2O	38.8	0	0.784524	http://nonlinear.com/redirect/outbound?p=chemspider&param=120731	MFCD05742416	97.0397	10.0279
10.03_97.0397m/z	CSID121256	M+H	C4H4N2O	38.8	0	0.784524	http://nonlinear.com/redirect/outbound?p=chemspider&param=121256	Pyrazine 1-oxide	97.0397	10.0279
10.03_97.0397m/z	CSID123614	M+H	C4H4N2O	38.8	0	0.784524	http://nonlinear.com/redirect/outbound?p=chemspider&param=123614	Pyrimidine 1-oxide	97.0397	10.0279
10.03_97.0397m/z	CSID13325872	M+H	C4H4N2O	47.1	41.5	0.784524	http://nonlinear.com/redirect/outbound?p=chemspider&param=13325872	4-methylideneimidazole-5-one	97.0397	10.0279
10.03_97.0397m/z	CSID13474943	M+H	C4H4N2O	45.4	33	0.784524	http://nonlinear.com/redirect/outbound?p=chemspider&param=13474943	5(2H)-Pyrimidinone	97.0397	10.0279
10.03_97.0397m/z	CSID19489	M+H	C4H4N2O	42.9	20.5	0.784524	http://nonlinear.com/redirect/outbound?p=chemspider&param=19489	609975	97.0397	10.0279
10.03_97.0397m/z	CSID23329	M+H	C4H4N2O	46.3	37.6	0.784524	http://nonlinear.com/redirect/outbound?p=chemspider&param=23329	Imidazole-2-carbaldehyde	97.0397	10.0279
10.03_97.0397m/z	CSID466200	M+H	C4H4N2O	44.8	30	0.784524	http://nonlinear.com/redirect/outbound?p=chemspider&param=466200	N-(1-Cyanovinyl)formamide	97.0397	10.0279
10.03_97.0397m/z	CSID491889	M+H	C4H4N2O	42.9	20.5	0.784524	http://nonlinear.com/redirect/outbound?p=chemspider&param=491889	2-Pyrimidinol	97.0397	10.0279
10.03_97.0397m/z	CSID61461	M+H	C4H4N2O	47.1	41.7	0.784524	http://nonlinear.com/redirect/outbound?p=chemspider&param=61461	pyridazinone	97.0397	10.0279
10.03_97.0397m/z	CSID61686	M+H	C4H4N2O	43	21.1	0.784524	http://nonlinear.com/redirect/outbound?p=chemspider&param=61686	pyrimidone	97.0397	10.0279
10.03_97.0397m/z	CSID65596	M+H	C4H4N2O	42.9	20.5	0.784524	http://nonlinear.com/redirect/outbound?p=chemspider&param=65596	Pyrazinol	97.0397	10.0279
10.03_97.0397m/z	CSID68900	M+H	C4H4N2O	44	26.4	0.784524	http://nonlinear.com/redirect/outbound?p=chemspider&param=68900	4-Imidazolecarboxaldehyde	97.0397	10.0279
10.03_97.0397m/z	CSID9258978	M+H	C4H4N2O	44.1	26.5	0.784524	http://nonlinear.com/redirect/outbound?p=chemspider&param=9258978	1H-Imidazole-1-carbaldehyde	97.0397	10.0279
10.06_175.0723m/z	CSID10466256	M-H	C6H12N2O4	42.2	18.5	-0.831052	http://nonlinear.com/redirect/outbound?p=chemspider&param=10466256	Thr-Gly	175.072	10.0565
10.06_175.0723m/z	CSID1266335	M-H	C6H12N2O4	45.7	35.9	-0.831052	http://nonlinear.com/redirect/outbound?p=chemspider&param=1266335	D-Alanyl-D-serine	175.072	10.0565
10.06_175.0723m/z	CSID16440652	M-H	C6H12N2O4	45.3	34.4	-0.831052	http://nonlinear.com/redirect/outbound?p=chemspider&param=16440652	ser-ala	175.072	10.0565
10.06_175.0723m/z	CSID25057473	M-H	C6H12N2O4	43.6	27.6	-2.46667	http://nonlinear.com/redirect/outbound?p=chemspider&param=25057473	N^5^-formyl-N^5^-hydroxy-L-ornithine	175.072	10.0565
10.06_175.0723m/z	CSID2772454	M-H	C6H12N2O4	38.5	0	-0.831052	http://nonlinear.com/redirect/outbound?p=chemspider&param=2772454	2-Hydroxy-N'-lactoylpropanehydrazide	175.072	10.0565
10.06_175.0723m/z	CSID3020579	M-H	C6H12N2O4	38.5	0	-0.831052	http://nonlinear.com/redirect/outbound?p=chemspider&param=3020579	Nitroso-2,3-dihydroxypropyl-2-oxopropylamine	175.072	10.0565
10.06_175.0723m/z	CSID310809	M-H	C6H12N2O4	38.5	0	-0.831052	http://nonlinear.com/redirect/outbound?p=chemspider&param=310809	2,5-Diaminohexanedioic acid	175.072	10.0565
10.06_175.0723m/z	CSID312529	M-H	C6H12N2O4	38.5	0	-0.831052	http://nonlinear.com/redirect/outbound?p=chemspider&param=312529	Gly-thr	175.072	10.0565
10.06_175.0723m/z	CSID5373158	M-H	C6H12N2O4	45.3	34.4	-0.831052	http://nonlinear.com/redirect/outbound?p=chemspider&param=5373158	L-Seryl-L-alanine	175.072	10.0565
10.06_175.0723m/z	CSID55826	M-H	C6H12N2O4	40.2	8.86	-0.831052	http://nonlinear.com/redirect/outbound?p=chemspider&param=55826	EDDA	175.072	10.0565
10.06_175.0723m/z	CSID69982	M-H	C6H12N2O4	38.6	0.703	-0.831052	http://nonlinear.com/redirect/outbound?p=chemspider&param=69982	dmdnb	175.072	10.0565
10.06_175.0723m/z	CSID8096145	M-H	C6H12N2O4	38.5	0	-0.831052	http://nonlinear.com/redirect/outbound?p=chemspider&param=8096145	N-(2-Hydroxyethyl)asparagine	175.072	10.0565
10.06_175.0723m/z	CSID8640235	M-H	C6H12N2O4	39.9	6.99	-0.831052	http://nonlinear.com/redirect/outbound?p=chemspider&param=8640235	2,2'-[(2-Aminoethyl)imino]diacetic acid	175.072	10.0565
10.06_175.0723m/z	CSID87421	M-H	C6H12N2O4	38.5	0	-0.831052	http://nonlinear.com/redirect/outbound?p=chemspider&param=87421	ala-ser	175.072	10.0565
10.06_175.0723m/z	CSID9381147	M-H	C6H12N2O4	38.5	0	-0.831052	http://nonlinear.com/redirect/outbound?p=chemspider&param=9381147	N-(2-Hydroxyethyl)-L-alpha-asparagine	175.072	10.0565
10.06_175.0723m/z	CSID9438818	M-H	C6H12N2O4	38.5	0	-0.831052	http://nonlinear.com/redirect/outbound?p=chemspider&param=9438818	N-(2-deoxy-erythro-pentofuranosyl)urea	175.072	10.0565
10.06_175.0723m/z	CSID9576628	M-H	C6H12N2O4	38.5	0	-0.831052	http://nonlinear.com/redirect/outbound?p=chemspider&param=9576628	N-(2-Aminoethyl)aspartic acid	175.072	10.0565
10.06_175.0723m/z	CSID99837	M-H	C6H12N2O4	41.6	15.5	-0.831052	http://nonlinear.com/redirect/outbound?p=chemspider&param=99837	Gly-thr	175.072	10.0565
10.06_194.0326m/z	CSID19986989	M+H	C4H8N3O4P	40.5	7.98	0.402389	http://nonlinear.com/redirect/outbound?p=chemspider&param=19986989	(2-Imino-3-methyl-5-oxo-1-imidazolidinyl)phosphonic acid	194.033	10.0561
10.06_194.0326m/z	CSID64349	M+H	C4H8N3O4P	40.5	7.98	0.402389	http://nonlinear.com/redirect/outbound?p=chemspider&param=64349	Phosphocreatinine	194.033	10.0561
10.06_194.0326m/z	CSID9334957	M+H	C5H8ClN3O3	35.5	0	-0.545673	http://nonlinear.com/redirect/outbound?p=chemspider&param=9334957	Methyl (E)-[(2-chloroethyl)carbamoyl]diazenecarboxylate	194.033	10.0561
10.06_216.0144m/z	CSID15888862	M+H	C8H9NO2S2	37.3	0	-1.58671	http://nonlinear.com/redirect/outbound?p=chemspider&param=15888862	2-[(Propionyloxy)disulfanyl]pyridine	216.014	10.0611
10.06_216.0144m/z	CSID28533122	M+H	C7H5NO7	42.1	19.1	2.38991	http://nonlinear.com/redirect/outbound?p=chemspider&param=28533122	4-nitro-6-oxohepta-2,4-dienedioic acid	216.014	10.0611
10.06_216.0144m/z	CSID9980753	M+H	C8H9NO2S2	37.3	0	-1.58671	http://nonlinear.com/redirect/outbound?p=chemspider&param=9980753	3-(2-pyridyldithio)-propionic acid	216.014	10.0611
10.06_296.1159m/z	CSID37749	M+H	C14H18ClN3O2	33.8	1.56	-0.44097	http://nonlinear.com/redirect/outbound?p=chemspider&param=37749	616470	296.116	10.0611
10.07_154.0263m/z	CSID10702531	M-H	C5H5N3O3	39.6	7.23	3.07914	http://nonlinear.com/redirect/outbound?p=chemspider&param=10702531	4-amino-3-nitropyridin-2-ol	154.026	10.0731
10.07_154.0263m/z	CSID1071104	M-H	C5H5N3O3	38.2	0	3.07914	http://nonlinear.com/redirect/outbound?p=chemspider&param=1071104	N-(2,4-Dioxo-1,2,3,4-tetrahydro-5-pyrimidinyl)formamide	154.026	10.0731
10.07_154.0263m/z	CSID16109199	M-H	C5H5N3O3	39.1	4.53	3.07914	http://nonlinear.com/redirect/outbound?p=chemspider&param=16109199	6-Nitro-2,3-dihydroimidazo[2,1-b][1,3]oxazole	154.026	10.0731
10.07_154.0263m/z	CSID166617	M-H	C5H5N3O3	38.2	0	3.07914	http://nonlinear.com/redirect/outbound?p=chemspider&param=166617	2,3-dihydro-5-nitroimidazo(2,1-b)oxazole	154.026	10.0731
10.07_154.0263m/z	CSID313292	M-H	C5H5N3O3	39.5	6.44	3.07914	http://nonlinear.com/redirect/outbound?p=chemspider&param=313292	2-Methoxy-5-nitropyrimidine	154.026	10.0731
10.07_154.0263m/z	CSID515796	M-H	C5H5N3O3	38.2	0	3.07914	http://nonlinear.com/redirect/outbound?p=chemspider&param=515796	4-Hydroxy-6-oxo-1,6-dihydro-5-pyrimidinecarboxamide	154.026	10.0731
10.07_154.0263m/z	CSID69641	M-H	C5H5N3O3	39	4.09	3.07914	http://nonlinear.com/redirect/outbound?p=chemspider&param=69641	760CU98B9K	154.026	10.0731
10.07_154.0263m/z	CSID70852	M-H	C5H5N3O3	39.5	6.61	3.07914	http://nonlinear.com/redirect/outbound?p=chemspider&param=70852	1-Methyl-5-nitro-1H-imidazole-2-carbaldehyde	154.026	10.0731
10.07_154.0263m/z	CSID90705	M-H	C5H5N3O3	38.2	0	3.07914	http://nonlinear.com/redirect/outbound?p=chemspider&param=90705	1-Methyl-2-nitro-1H-imidazole-5-carbaldehyde	154.026	10.0731
10.07_154.0263m/z	CSID9357814	M-H	C5H5N3O3	39.9	8.67	3.07914	http://nonlinear.com/redirect/outbound?p=chemspider&param=9357814	6-amino-5-nitropyridin-2-ol	154.026	10.0731
10.07_177.1233m/z	CSID131355	M+H	C7H16N2O3	39.5	0	-0.220399	http://nonlinear.com/redirect/outbound?p=chemspider&param=131355	2-Butanol, 4-((3-hydroxypropyl)nitrosoamino)-	177.123	10.0722
10.08_120.1019m/z	CSID11368649	M+H	C5H13NO2	39.4	0	0.0744456	http://nonlinear.com/redirect/outbound?p=chemspider&param=11368649	1-Propanaminium acetate	120.102	10.0841
10.08_120.1019m/z	CSID14263963	M+H	C5H13NO2	39.4	0	0.0744456	http://nonlinear.com/redirect/outbound?p=chemspider&param=14263963	Hydroxylamine - tetrahydro-2H-pyran (1:1)	120.102	10.0841
10.08_120.1019m/z	CSID14587381	M+H	C5H13NO2	39.4	0	0.0744456	http://nonlinear.com/redirect/outbound?p=chemspider&param=14587381	Acetonitrile - 2-propanol hydrate (1:1:1)	120.102	10.0841
10.08_120.1019m/z	CSID15604008	M+H	C5H13NO2	47.5	40.8	0.0744456	http://nonlinear.com/redirect/outbound?p=chemspider&param=15604008	2-[(2-Hydroxyethyl)amino]-1-propanol	120.102	10.0841
10.08_120.1019m/z	CSID21159479	M+H	C5H13NO2	39.7	1.61	0.0744456	http://nonlinear.com/redirect/outbound?p=chemspider&param=21159479	Thiamazole impurity A	120.102	10.0841
10.08_120.1019m/z	CSID39157	M+H	C5H13NO2	39.4	0	0.0744456	http://nonlinear.com/redirect/outbound?p=chemspider&param=39157	N,N,N-Trimethylmethanaminium formate	120.102	10.0841
10.08_120.1019m/z	CSID70742	M+H	C5H13NO2	39.7	1.61	0.0744456	http://nonlinear.com/redirect/outbound?p=chemspider&param=70742	506020	120.102	10.0841
10.08_120.1019m/z	CSID71410	M+H	C5H13NO2	46.1	33.6	0.0744456	http://nonlinear.com/redirect/outbound?p=chemspider&param=71410	Dimethylamino-2,3-propanediol	120.102	10.0841
10.08_120.1019m/z	CSID7479	M+H	C5H13NO2	47.5	40.8	0.0744456	http://nonlinear.com/redirect/outbound?p=chemspider&param=7479	Methyl diethanolamine	120.102	10.0841
10.08_120.1019m/z	CSID7981	M+H	C5H13NO2	46.7	36.5	0.0744456	http://nonlinear.com/redirect/outbound?p=chemspider&param=7981	2-Amino-2-ethyl-1,3-propanediol	120.102	10.0841
10.08_120.1019m/z	CSID8373171	M+H	C5H13NO2	39.4	0	0.0744456	http://nonlinear.com/redirect/outbound?p=chemspider&param=8373171	N,N-Dimethylmethanamine acetate (1:1)	120.102	10.0841
10.08_120.1019m/z	CSID9084813	M+H	C5H13NO2	39.4	0	0.0744456	http://nonlinear.com/redirect/outbound?p=chemspider&param=9084813	butylammonium formate	120.102	10.0841
10.08_120.1019m/z	CSID9237514	M+H	C5H13NO2	39.4	0	0.0744456	http://nonlinear.com/redirect/outbound?p=chemspider&param=9237514	N-Ethylethanaminium formate	120.102	10.0841
10.08_129.1022m/z	CSID10719124	M+H	C6H12N2O	44.1	35.9	-0.337545	http://nonlinear.com/redirect/outbound?p=chemspider&param=10719124	7-Amino-2-azepanone	129.102	10.0841
10.08_129.1022m/z	CSID11426976	M+H	C6H12N2O	43.9	34.7	-0.337545	http://nonlinear.com/redirect/outbound?p=chemspider&param=11426976	1-(1-Aminoethyl)-2-pyrrolidinone	129.102	10.0841
10.08_129.1022m/z	CSID11434420	M+H	C6H12N2O	44.3	36.6	-0.337545	http://nonlinear.com/redirect/outbound?p=chemspider&param=11434420	(2E)-4-Amino-2-methyl-2-pentenamide	129.102	10.0841
10.08_129.1022m/z	CSID11448830	M+H	C6H12N2O	44.1	35.8	-0.337545	http://nonlinear.com/redirect/outbound?p=chemspider&param=11448830	4-Amino-2-azepanone	129.102	10.0841
10.08_129.1022m/z	CSID124027	M+H	C6H12N2O	44.1	35.7	-0.337545	http://nonlinear.com/redirect/outbound?p=chemspider&param=124027	Pipecolamide	129.102	10.0841
10.08_129.1022m/z	CSID13024	M+H	C6H12N2O	41.4	22.1	-0.337545	http://nonlinear.com/redirect/outbound?p=chemspider&param=13024	NHI	129.102	10.0841
10.08_129.1022m/z	CSID13224950	M+H	C6H12N2O	43.6	33.5	-0.337545	http://nonlinear.com/redirect/outbound?p=chemspider&param=13224950	(2Z)-3-Amino-4-methyl-2-pentenamide	129.102	10.0841
10.08_129.1022m/z	CSID22139	M+H	C6H12N2O	36.9	0	-0.337545	http://nonlinear.com/redirect/outbound?p=chemspider&param=22139	2-Methyl-1-nitrosopiperidine	129.102	10.0841
10.08_129.1022m/z	CSID25167	M+H	C6H12N2O	41.4	22.2	-0.337545	http://nonlinear.com/redirect/outbound?p=chemspider&param=25167	4-Methyl-1-nitrosopiperidine	129.102	10.0841
10.08_129.1022m/z	CSID3640	M+H	C6H12N2O	44.1	35.7	-0.337545	http://nonlinear.com/redirect/outbound?p=chemspider&param=3640	Isonipecotamide	129.102	10.0841
10.08_129.1022m/z	CSID37835	M+H	C6H12N2O	36.9	0	-0.337545	http://nonlinear.com/redirect/outbound?p=chemspider&param=37835	2,5-Dimethyl-1-nitrosopyrrolidine	129.102	10.0841
10.08_129.1022m/z	CSID388871	M+H	C6H12N2O	44	35.2	-0.337545	http://nonlinear.com/redirect/outbound?p=chemspider&param=388871	L-a-Amino-e-caprolactam	129.102	10.0841
10.08_129.1022m/z	CSID389497	M+H	C6H12N2O	44	35.2	-0.337545	http://nonlinear.com/redirect/outbound?p=chemspider&param=389497	4230434	129.102	10.0841
10.08_129.1022m/z	CSID65719	M+H	C6H12N2O	43.6	33.3	-0.337545	http://nonlinear.com/redirect/outbound?p=chemspider&param=65719	TM5975700	129.102	10.0841
10.08_129.1022m/z	CSID73671	M+H	C6H12N2O	42	25.4	-0.337545	http://nonlinear.com/redirect/outbound?p=chemspider&param=73671	DMPU	129.102	10.0841
10.08_129.1022m/z	CSID75616	M+H	C6H12N2O	42.3	26.8	-0.337545	http://nonlinear.com/redirect/outbound?p=chemspider&param=75616	1-Acetylpiperazine	129.102	10.0841
10.08_129.1022m/z	CSID83933	M+H	C6H12N2O	44.1	35.7	-0.337545	http://nonlinear.com/redirect/outbound?p=chemspider&param=83933	Nipecotamide	129.102	10.0841
10.08_129.1022m/z	CSID8488608	M+H	C6H12N2O	36.9	0	-0.337545	http://nonlinear.com/redirect/outbound?p=chemspider&param=8488608	1,3,4-Trimethyl-2-imidazolidinone	129.102	10.0841
10.08_129.1022m/z	CSID8758178	M+H	C6H12N2O	44.3	36.9	-0.337545	http://nonlinear.com/redirect/outbound?p=chemspider&param=8758178	(2E)-4-(Dimethylamino)-2-butenamide	129.102	10.0841
10.08_129.1022m/z	CSID92539	M+H	C6H12N2O	44	35.2	-0.337545	http://nonlinear.com/redirect/outbound?p=chemspider&param=92539	3-Amino-2-azepanone	129.102	10.0841
10.08_150.1125m/z	CSID1256399	M+H	C6H15NO3	43	21.1	0.0387949	http://nonlinear.com/redirect/outbound?p=chemspider&param=1256399	2-(Ethylamino)-2-(hydroxymethyl)-1,3-propanediol	150.112	10.0841
10.08_150.1125m/z	CSID13835630	M+H	C6H15NO3	42.9	20.4	0.0387949	http://nonlinear.com/redirect/outbound?p=chemspider&param=13835630	Triethanolamine	150.112	10.0841
10.08_150.1125m/z	CSID16447	M+H	C6H15NO3	38.8	0	0.0387949	http://nonlinear.com/redirect/outbound?p=chemspider&param=16447	NITRILOTRIETHANOL	150.112	10.0841
10.08_454.3021m/z	CSID16652556	M+H	C22H39N5O5	45.7	40.2	-0.575646	http://nonlinear.com/redirect/outbound?p=chemspider&param=16652556	ile-lys-pro-pro	454.302	10.0789
10.08_454.3021m/z	CSID16653696	M+H	C22H39N5O5	45.4	39.1	-0.575646	http://nonlinear.com/redirect/outbound?p=chemspider&param=16653696	ile-pro-lys-pro	454.302	10.0789
10.08_454.3021m/z	CSID16653753	M+H	C22H39N5O5	42.4	23.8	-0.575646	http://nonlinear.com/redirect/outbound?p=chemspider&param=16653753	ile-pro-pro-lys	454.302	10.0789
10.08_454.3021m/z	CSID16660532	M+H	C22H39N5O5	45.7	40.2	-0.575646	http://nonlinear.com/redirect/outbound?p=chemspider&param=16660532	leu-lys-pro-pro	454.302	10.0789
10.08_454.3021m/z	CSID16661669	M+H	C22H39N5O5	45.4	39.1	-0.575646	http://nonlinear.com/redirect/outbound?p=chemspider&param=16661669	leu-pro-lys-pro	454.302	10.0789
10.08_454.3021m/z	CSID16661726	M+H	C22H39N5O5	42.4	23.8	-0.575646	http://nonlinear.com/redirect/outbound?p=chemspider&param=16661726	leu-pro-pro-lys	454.302	10.0789
10.08_454.3021m/z	CSID16667688	M+H	C22H39N5O5	45.7	40.4	-0.575646	http://nonlinear.com/redirect/outbound?p=chemspider&param=16667688	lys-ile-pro-pro	454.302	10.0789
10.08_454.3021m/z	CSID16668087	M+H	C22H39N5O5	45.7	40.4	-0.575646	http://nonlinear.com/redirect/outbound?p=chemspider&param=16668087	lys-leu-pro-pro	454.302	10.0789
10.08_454.3021m/z	CSID16669575	M+H	C22H39N5O5	45.4	39.1	-0.575646	http://nonlinear.com/redirect/outbound?p=chemspider&param=16669575	lys-pro-ile-pro	454.302	10.0789
10.08_454.3021m/z	CSID16669595	M+H	C22H39N5O5	45.4	39.1	-0.575646	http://nonlinear.com/redirect/outbound?p=chemspider&param=16669595	lys-pro-leu-pro	454.302	10.0789
10.08_454.3021m/z	CSID16669669	M+H	C22H39N5O5	45.6	40.1	-0.575646	http://nonlinear.com/redirect/outbound?p=chemspider&param=16669669	lys-pro-pro-ile	454.302	10.0789
10.08_454.3021m/z	CSID16669670	M+H	C22H39N5O5	45.6	40.1	-0.575646	http://nonlinear.com/redirect/outbound?p=chemspider&param=16669670	lys-pro-pro-leu	454.302	10.0789
10.08_454.3021m/z	CSID16691556	M+H	C22H39N5O5	44.2	32.7	-0.575646	http://nonlinear.com/redirect/outbound?p=chemspider&param=16691556	pro-ile-lys-pro	454.302	10.0789
10.08_454.3021m/z	CSID16691613	M+H	C22H39N5O5	44	31.9	-0.575646	http://nonlinear.com/redirect/outbound?p=chemspider&param=16691613	pro-ile-pro-lys	454.302	10.0789
10.08_454.3021m/z	CSID16691955	M+H	C22H39N5O5	44.2	32.7	-0.575646	http://nonlinear.com/redirect/outbound?p=chemspider&param=16691955	pro-leu-lys-pro	454.302	10.0789
10.08_454.3021m/z	CSID16692012	M+H	C22H39N5O5	44	31.9	-0.575646	http://nonlinear.com/redirect/outbound?p=chemspider&param=16692012	pro-leu-pro-lys	454.302	10.0789
10.08_454.3021m/z	CSID16692314	M+H	C22H39N5O5	44.2	32.7	-0.575646	http://nonlinear.com/redirect/outbound?p=chemspider&param=16692314	pro-lys-ile-pro	454.302	10.0789
10.08_454.3021m/z	CSID16692334	M+H	C22H39N5O5	44.2	32.7	-0.575646	http://nonlinear.com/redirect/outbound?p=chemspider&param=16692334	pro-lys-leu-pro	454.302	10.0789
10.08_454.3021m/z	CSID16692407	M+H	C22H39N5O5	44.4	34	-0.575646	http://nonlinear.com/redirect/outbound?p=chemspider&param=16692407	pro-lys-pro-ile	454.302	10.0789
10.08_454.3021m/z	CSID16692408	M+H	C22H39N5O5	44.4	34	-0.575646	http://nonlinear.com/redirect/outbound?p=chemspider&param=16692408	pro-lys-pro-leu	454.302	10.0789
10.08_454.3021m/z	CSID16693506	M+H	C22H39N5O5	45.2	38.1	-0.575646	http://nonlinear.com/redirect/outbound?p=chemspider&param=16693506	pro-pro-ile-lys	454.302	10.0789
10.08_454.3021m/z	CSID16693526	M+H	C22H39N5O5	45.2	38.1	-0.575646	http://nonlinear.com/redirect/outbound?p=chemspider&param=16693526	pro-pro-leu-lys	454.302	10.0789
10.08_454.3021m/z	CSID16693543	M+H	C22H39N5O5	45.4	38.9	-0.575646	http://nonlinear.com/redirect/outbound?p=chemspider&param=16693543	pro-pro-lys-ile	454.302	10.0789
10.08_454.3021m/z	CSID16693544	M+H	C22H39N5O5	45.4	38.9	-0.575646	http://nonlinear.com/redirect/outbound?p=chemspider&param=16693544	pro-pro-lys-leu	454.302	10.0789
10.09_168.0767m/z	CSID10496883	M+H	C7H9N3O2	43.6	22.8	-0.209736	http://nonlinear.com/redirect/outbound?p=chemspider&param=10496883	6,7,8,9-Tetrahydro-2H-pyrido[1,2-a][1,3,5]triazine-2,4(3H)-dione	168.077	10.0895
10.09_168.0767m/z	CSID20474681	M+H	C7H9N3O2	39.7	3.36	-0.209736	http://nonlinear.com/redirect/outbound?p=chemspider&param=20474681	1-(2-Methoxyphenyl)-3-oxotriazane	168.077	10.0895
10.09_168.0767m/z	CSID20474683	M+H	C7H9N3O2	39.7	3.36	-0.209736	http://nonlinear.com/redirect/outbound?p=chemspider&param=20474683	1-(3-Methoxyphenyl)-3-oxotriazane	168.077	10.0895
10.09_168.0767m/z	CSID323081	M+H	C7H9N3O2	46.7	38.4	-0.209736	http://nonlinear.com/redirect/outbound?p=chemspider&param=323081	(S)-Spinacine	168.077	10.0895
10.09_168.0767m/z	CSID4589588	M+H	C7H9N3O2	39	0	-0.209736	http://nonlinear.com/redirect/outbound?p=chemspider&param=4589588	4-amino-3-nitro-6-methylaniline	168.077	10.0895
10.09_168.0767m/z	CSID4589825	M+H	C7H9N3O2	39	0	-0.209736	http://nonlinear.com/redirect/outbound?p=chemspider&param=4589825	2-Methyl-6-nitro-1,4-benzenediamine	168.077	10.0895
10.09_168.0767m/z	CSID65402	M+H	C7H9N3O2	39.6	2.6	-0.209736	http://nonlinear.com/redirect/outbound?p=chemspider&param=65402	Apacizin	168.077	10.0895
10.09_168.0767m/z	CSID717518	M+H	C7H9N3O2	40.8	9.03	-0.209736	http://nonlinear.com/redirect/outbound?p=chemspider&param=717518	5-allyl-2-amino-4,6-pyrimidinediol	168.077	10.0895
10.09_168.0767m/z	CSID82774	M+H	C7H9N3O2	39.5	2.56	-0.209736	http://nonlinear.com/redirect/outbound?p=chemspider&param=82774	2,6-DIAMINO-4-NITROTOLUENE	168.077	10.0895
10.09_168.0767m/z	CSID86819	M+H	C7H9N3O2	39.5	2.56	-0.209736	http://nonlinear.com/redirect/outbound?p=chemspider&param=86819	2,4-Diamino-6-nitrotoluene	168.077	10.0895
10.09_168.0767m/z	CSID9151059	M+H	C7H9N3O2	39	0	-0.209736	http://nonlinear.com/redirect/outbound?p=chemspider&param=9151059	1-(3-Methyl-1,2-oxazol-5-yl)-2-imidazolidinone	168.077	10.0895
10.13_135.0298m/z	CSID133224	M-H	C4H8O5	43.4	21	-0.823332	http://nonlinear.com/redirect/outbound?p=chemspider&param=133224	Threonic acid	135.03	10.1311
10.13_135.0298m/z	CSID2061231	M-H	C4H8O5	43.4	21	-0.823332	http://nonlinear.com/redirect/outbound?p=chemspider&param=2061231	Erythronic acid	135.03	10.1311
10.13_135.0298m/z	CSID388628	M-H	C4H8O5	43.4	21	-0.823332	http://nonlinear.com/redirect/outbound?p=chemspider&param=388628	THREONIC ACID, L-	135.03	10.1311
10.13_135.0298m/z	CSID4573940	M-H	C4H8O5	43.4	21	-0.823332	http://nonlinear.com/redirect/outbound?p=chemspider&param=4573940	L-threonic acid	135.03	10.1311
10.13_69.0336m/z	CSID125978	M+H	C4H4O	42.4	17.3	1.04286	http://nonlinear.com/redirect/outbound?p=chemspider&param=125978	vinylketene	69.0336	10.1283
10.13_69.0336m/z	CSID126119	M+H	C4H4O	39	0.572	1.04286	http://nonlinear.com/redirect/outbound?p=chemspider&param=126119	3-Butyn-1-al	69.0336	10.1283
10.13_69.0336m/z	CSID126182	M+H	C4H4O	42.4	17.3	1.04286	http://nonlinear.com/redirect/outbound?p=chemspider&param=126182	2,3-Butadienal	69.0336	10.1283
10.13_69.0336m/z	CSID14294	M+H	C4H4O	44.2	26.2	1.04286	http://nonlinear.com/redirect/outbound?p=chemspider&param=14294	butyn-2-one	69.0336	10.1283
10.13_69.0336m/z	CSID19984920	M+H	C4H4O	42.3	16.9	1.04286	http://nonlinear.com/redirect/outbound?p=chemspider&param=19984920	Cyclopropene-carboxaldehyde	69.0336	10.1283
10.13_69.0336m/z	CSID7738	M+H	C4H4O	39	0.537	1.04286	http://nonlinear.com/redirect/outbound?p=chemspider&param=7738	Furan	69.0336	10.1283
10.14_102.0560m/z	CSID101032	M-H	C4H9NO2	43.4	20.8	-0.946199	http://nonlinear.com/redirect/outbound?p=chemspider&param=101032	O-Acetylethanolamine	102.056	10.1419
10.14_102.0560m/z	CSID10437072	M-H	C4H9NO2	43.2	19.8	-0.946199	http://nonlinear.com/redirect/outbound?p=chemspider&param=10437072	2-Methyl-2-nitroso-1-propanol	102.056	10.1419
10.14_102.0560m/z	CSID10444	M-H	C4H9NO2	39.2	0	-0.946199	http://nonlinear.com/redirect/outbound?p=chemspider&param=10444	RA0802000	102.056	10.1419
10.14_102.0560m/z	CSID10469	M-H	C4H9NO2	43.1	19.5	-0.946199	http://nonlinear.com/redirect/outbound?p=chemspider&param=10469	3-Aminobutanoic acid	102.056	10.1419
10.14_102.0560m/z	CSID10493	M-H	C4H9NO2	39.2	0	-0.946199	http://nonlinear.com/redirect/outbound?p=chemspider&param=10493	RA0805000	102.056	10.1419
10.14_102.0560m/z	CSID10514671	M-H	C4H9NO2	47.2	39.8	-0.946199	http://nonlinear.com/redirect/outbound?p=chemspider&param=10514671	2-Morpholinol	102.056	10.1419
10.14_102.0560m/z	CSID10530	M-H	C4H9NO2	39.2	0	-0.946199	http://nonlinear.com/redirect/outbound?p=chemspider&param=10530	Butyl nitrite	102.056	10.1419
10.14_102.0560m/z	CSID10657387	M-H	C4H9NO2	47.2	39.9	-0.946199	http://nonlinear.com/redirect/outbound?p=chemspider&param=10657387	3,4-Pyrrolidinediol	102.056	10.1419
10.14_102.0560m/z	CSID109867	M-H	C4H9NO2	39.4	0.988	-0.946199	http://nonlinear.com/redirect/outbound?p=chemspider&param=109867	Methyl dimethylcarbamate	102.056	10.1419
10.14_102.0560m/z	CSID11182	M-H	C4H9NO2	39.2	0	-0.946199	http://nonlinear.com/redirect/outbound?p=chemspider&param=11182	tert-Nitrobutane	102.056	10.1419
10.14_102.0560m/z	CSID11256	M-H	C4H9NO2	39.2	0	-0.946199	http://nonlinear.com/redirect/outbound?p=chemspider&param=11256	MFCD00047759	102.056	10.1419
10.14_102.0560m/z	CSID11473689	M-H	C4H9NO2	43.2	19.8	-0.946199	http://nonlinear.com/redirect/outbound?p=chemspider&param=11473689	N-Ethyl-2-hydroxyacetamide	102.056	10.1419
10.14_102.0560m/z	CSID11541864	M-H	C4H9NO2	43.2	19.6	-0.946199	http://nonlinear.com/redirect/outbound?p=chemspider&param=11541864	1,2-Pyrrolidinediol	102.056	10.1419
10.14_102.0560m/z	CSID116	M-H	C4H9NO2	47.2	39.6	-0.946199	http://nonlinear.com/redirect/outbound?p=chemspider&param=116	gamma-Aminobutyric acid	102.056	10.1419
10.14_102.0560m/z	CSID11676	M-H	C4H9NO2	43.4	20.8	-0.946199	http://nonlinear.com/redirect/outbound?p=chemspider&param=11676	Ethyl glycinate	102.056	10.1419
10.14_102.0560m/z	CSID11799	M-H	C4H9NO2	39.2	0	-0.946199	http://nonlinear.com/redirect/outbound?p=chemspider&param=11799	1743017	102.056	10.1419
10.14_102.0560m/z	CSID11803	M-H	C4H9NO2	39.2	0	-0.946199	http://nonlinear.com/redirect/outbound?p=chemspider&param=11803	Propylcarbamate	102.056	10.1419
10.14_102.0560m/z	CSID12956	M-H	C4H9NO2	39.2	0	-0.946199	http://nonlinear.com/redirect/outbound?p=chemspider&param=12956	sec-Butyl nitrite	102.056	10.1419
10.14_102.0560m/z	CSID12973	M-H	C4H9NO2	43.2	19.8	-0.946199	http://nonlinear.com/redirect/outbound?p=chemspider&param=12973	4-Hydroxybutanamide	102.056	10.1419
10.14_102.0560m/z	CSID14867	M-H	C4H9NO2	39.2	0	-0.946199	http://nonlinear.com/redirect/outbound?p=chemspider&param=14867	MFCD00025463	102.056	10.1419
10.14_102.0560m/z	CSID2042235	M-H	C4H9NO2	43.1	19.5	-0.946199	http://nonlinear.com/redirect/outbound?p=chemspider&param=2042235	(S)-homo-Î²-alanine	102.056	10.1419
10.14_102.0560m/z	CSID2282993	M-H	C4H9NO2	43.5	21.5	-0.946199	http://nonlinear.com/redirect/outbound?p=chemspider&param=2282993	(Methylamino)methyl acetate	102.056	10.1419
10.14_102.0560m/z	CSID280126	M-H	C4H9NO2	43.1	19.5	-0.946199	http://nonlinear.com/redirect/outbound?p=chemspider&param=280126	N-Ethylglycine	102.056	10.1419
10.14_102.0560m/z	CSID371072	M-H	C4H9NO2	42.5	16.3	-0.946199	http://nonlinear.com/redirect/outbound?p=chemspider&param=371072	N-Hydroxybutanamide	102.056	10.1419
10.14_102.0560m/z	CSID388543	M-H	C4H9NO2	47.3	40.3	-0.946199	http://nonlinear.com/redirect/outbound?p=chemspider&param=388543	(S)-b-aminoisobutyric acid	102.056	10.1419
10.14_102.0560m/z	CSID388757	M-H	C4H9NO2	43.1	19.5	-0.946199	http://nonlinear.com/redirect/outbound?p=chemspider&param=388757	D-alpha-Aminobutyric acid	102.056	10.1419
10.14_102.0560m/z	CSID391373	M-H	C4H9NO2	43.1	19.5	-0.946199	http://nonlinear.com/redirect/outbound?p=chemspider&param=391373	3-Hydroxybutanamide	102.056	10.1419
10.14_102.0560m/z	CSID395054	M-H	C4H9NO2	39.4	0.988	-0.946199	http://nonlinear.com/redirect/outbound?p=chemspider&param=395054	Methyl ethylcarbamate	102.056	10.1419
10.14_102.0560m/z	CSID4224	M-H	C4H9NO2	39.2	0	-0.946199	http://nonlinear.com/redirect/outbound?p=chemspider&param=4224	N-Me-DL-Ala-OH	102.056	10.1419
10.14_102.0560m/z	CSID4450824	M-H	C4H9NO2	47.4	41	-0.946199	http://nonlinear.com/redirect/outbound?p=chemspider&param=4450824	N-Methyl-L-alanine	102.056	10.1419
10.14_102.0560m/z	CSID4515548	M-H	C4H9NO2	42.5	16.3	-0.946199	http://nonlinear.com/redirect/outbound?p=chemspider&param=4515548	Ethyl acetohydroxamate	102.056	10.1419
10.14_102.0560m/z	CSID4573585	M-H	C4H9NO2	47.3	40.3	-0.946199	http://nonlinear.com/redirect/outbound?p=chemspider&param=4573585	(R)-b-aminoisobutyric acid	102.056	10.1419
10.14_102.0560m/z	CSID4646013	M-H	C4H9NO2	43.1	19.5	-0.946199	http://nonlinear.com/redirect/outbound?p=chemspider&param=4646013	(R)-homo-Î²-alanine	102.056	10.1419
10.14_102.0560m/z	CSID58481	M-H	C4H9NO2	47.3	40.3	-0.946199	http://nonlinear.com/redirect/outbound?p=chemspider&param=58481	3-Aminoisobutanoic acid	102.056	10.1419
10.14_102.0560m/z	CSID5891	M-H	C4H9NO2	45.6	31.8	-0.946199	http://nonlinear.com/redirect/outbound?p=chemspider&param=5891	2-Aminoisobutyric acid	102.056	10.1419
10.14_102.0560m/z	CSID6405	M-H	C4H9NO2	43.1	19.5	-0.946199	http://nonlinear.com/redirect/outbound?p=chemspider&param=6405	2-Aminobutanoic acid	102.056	10.1419
10.14_102.0560m/z	CSID653	M-H	C4H9NO2	43.1	19.5	-0.946199	http://nonlinear.com/redirect/outbound?p=chemspider&param=653	Dimethylglycine	102.056	10.1419
10.14_102.0560m/z	CSID66318	M-H	C4H9NO2	39.2	0	-0.946199	http://nonlinear.com/redirect/outbound?p=chemspider&param=66318	J2243103QO	102.056	10.1419
10.14_102.0560m/z	CSID68396	M-H	C4H9NO2	47.4	41	-0.946199	http://nonlinear.com/redirect/outbound?p=chemspider&param=68396	N-Methyl-beta-alanine	102.056	10.1419
10.14_102.0560m/z	CSID72524	M-H	C4H9NO2	43.1	19.5	-0.946199	http://nonlinear.com/redirect/outbound?p=chemspider&param=72524	L-alpha-Aminobutyric acid	102.056	10.1419
[truncated: 78,320 more rows]
