# Supplementary material for: CLN3 deficiency leads to neurological and metabolic perturbations during early development
Source: Life Sci Alliance. 2024 Jan 9;7(3):e202302057. doi: 10.26508/lsa.202302057 (PMC10776888; doi:10.26508/lsa.202302057)
Supplement: Supplementary file 12 [file LSA-2023-02057_TableS8.xlsx]

## Sheet: Sheet1
Ionization Mode	Q1	Q3	ID	EP (Volts)	CE (Volts)	CXP (Volts)
	(m/z, Da)	(m/z, Da)
POS.	162.11	85.06	Carnitine	10	26	8
POS.	204.12	85.06	C2-Carnitine	10	25	14
POS.	218.13	85.06	C3-Carnitine	10	27	11
POS.	232.15	85.06	C4-Carnitine	10	27	15
POS.	246.17	85.06	C5-Carnitine	10	28	9
POS.	276.14	85.06	C5DC-Carnitine	10	33	10
POS.	260.18	85.06	C6-Carnitine	10	28	11
POS.	288.22	85.06	C8-Carnitine	10	31	12
POS.	316.25	85.06	C10-Carnitine	10	32	8
POS.	344.28	85.06	C12-Carnitine	10	32	10
POS.	372.31	85.06	C14-Carnitine	10	33	8
POS.	400.34	85.06	C16-Carnitine	10	33	10
POS.	428.37	85.06	C18-Carnitine	10	34	15
POS.	426.36	85.06	C18:1-Carnitine*	10	34	15
POS.	424.34	85.06	C18:2-Carnitine*	10	34	15
POS.	457.41	85.06	C20-Carnitine*	10	35	15
POS.	171.17	85.06	Carnitine-D9	10	29	8
POS.	207.13	85.06	C2-Carnitine-D3	10	27	11
POS.	221.16	85.06	C3-Carnitine-D3	10	25	10
POS.	235.17	85.06	C4-Carnitine-D3	10	29	11
POS.	255.22	85.06	C5-Carnitine-D9	10	27	10
POS.	282.18	85.06	C5DC-Carnitine-D6	10	32	11
POS.	263.2	85.06	C6-Carnitine-D3	10	29	10
POS.	291.24	85.06	C8-Carnitine-D3	10	31	10
POS.	319.27	85.06	C10-Carnitine-D3	10	33	11
POS.	347.29	85.06	C12-Carnitine-D3	10	33	9
POS.	375.33	85.06	C14-Carnitine-D3	10	32	10
POS.	403.36	85.06	C16-Carnitine-D3	10	34	9
POS.	431.39	85.06	C18-Carnitine-D3	10	33	10
